# Supplementary material for: Comparative RNA-Seq analysis unfolds a complex regulatory network imparting yellow mosaic disease resistance in mungbean [Vigna radiata (L.) R. Wilczek]
Source: PLoS One. 2021 Jan 12;16(1):e0244593. doi: 10.1371/journal.pone.0244593 (PMC7802970; doi:10.1371/journal.pone.0244593)
Supplement: S1 Table — (XLS) [file pone.0244593.s009.xls]

## Sheet: Sheet1
S.No.	Gene	Chromosome	Function	Fwd1	Rev1	TM1	TM1	Mono/Poly/No Amp	No of alleles	PIC
1	rna16334_gene_LOC106763852:419-532	1	phosphoethanolamine N-methyltransferase	TGTGAGCACAGGAGGACTTG	TCAATTCTCCCACTGATactaacaa	60.022	59.11	M	1	–
2	MSTRG_1463_2_gene_MSTRG_1463:33-169	1	calmodulin	GTAACCATCCATCCATTCGC	cgtTCGAGTTTCTTCGATCG	60.163	60.904	M	2	–
3	rna2804_gene_LOC111241312:32-145	1	abscisic stress-ripening protein 1-like	CTAATTTTGGCTTTGACTTCCTAT	TAATCAACCTCACCGGGAAC	57.3	59.79	P	2	0.597
4	MSTRG_3092_1_gene_MSTRG_3092:767-923	2	Glycoside hydrolase family 19 chitinase domain	TGTTGCTCCTGGTGACAATC	TCTGAGCCtttgaattgtttattt	59.682	58.451	M	2	–
5	MSTRG_3744_1_gene_MSTRG_3744:1231-1356	2	ethylene-responsive transcription factor ERF054-like	GCTGTGCTTGAGGCCTTAAC	CATTTCTGATGGACCTTCGC	60.022	60.603	M	1	–
6	rna6479_gene_LOC106756204:2026-2139	2	zinc finger CCCH domain-containing protein 30-like	AATCTCACCGATGAGCACAC	CAGGACTGTTGGCACCAAG	58.673	60.293	M	1	–
7	MSTRG_4939_1_gene_MSTRG_4939:464-578	3	glycine-rich protein 23-like	TGCAACTACTCATTGTGTGTTCC	AGCCAAAGCAAGAACCAAGA	60.088	59.993	M	2	–
8	rna7365_gene_LOC106757122:156-272	3	peroxiredoxin-2E, chloroplastic	AATCTCTATTCGCCTTCCCG	GGCCTCCGGGAGCTTATC	60.542	62.014	M	1	–
9	rna7907_gene_LOC106757700:408-524	3	protein phosphatase 2C 32	AGAAGCAGCAAATGGGTCG	CCCATGATTACACATGTCACG	61.332	59.707	P	2	0.374
10	rna10340_gene_LOC106759074:599-724	4	ethylene-responsive transcription factor ERF096	AGCTTGCCAGAATCTTGTCC	TCTCCTCTTTGACCCTTGTGA	59.434	59.829	P	2	0.606
11	rna10466_gene_LOC106758748:315-431	4	transcription factor MYB90	AACGTGCGTCGCAAAGTAC	TAACTTGGTGGGGTTTCCAA	59.927	60.198	P	2	0.244
12	rna10853_gene_LOC106758555:243-359	4	dof zinc finger protein DOF2.4	TCCGCTACCTTTGCAGCC	TGATCCCGGTCTAATTGAGC	62.431	60.036	M	1	–
13	MSTRG_8100_1_gene_MSTRG_8100:864-998	5	homeobox protein knotted-1-like LET12	CGTGGATGACAAAGAGCTTG	CCAAGCAAAAATAATGATAggttt	59.44	57.848	N	0	–
14	MSTRG_9675_2_gene_MSTRG_9675:15-139	5	3-ketoacyl-CoA synthase 4	CCCTAAAACAGAGTTGCAGACA	ACGCTGGCTTCAATCTCACT	59.42	60.02	M	2	–
15	rna15150_gene_LOC106761579:243-371	5	NAC domain-containing protein 86	ATATGTCCTGTGCCACCCAT	GGAGACTCATTGGAGCCATG	60.081	60.622	P	2	0.444
16	MSTRG_11090_2_gene_MSTRG_11090:7-131	6	histidine kinase 2	AGCTAATGCTGCACACACCA	TCAGAAAACGTTGGGTGTCC	60.481	60.934	M	2	–
17	rna17448_gene_LOC106764945:290-428	6	receptor-like cytoplasmic kinase 176	CCCCACTTTCCACAACTTCA	CCCATGAAGAGAGAACCGAA	60.923	60.187	M	1	–
18	rna19432_gene_LOC106764047:788-942	6	ethylene-responsive transcription factor RAP2-1	CAATCAGCAATATTTCATCTCCC	GAGGTTAATTAGTTTGAAGACCCAA	59.821	59.06	M	1	–
19	rna19800_gene_LOC106764182:391-537	6	snakin-2	CGCAAGTGCCCTTAAACTTC	TTCACCTCTCACTCAAGAACAca	59.883	59.938	N	0	–
20	MSTRG_16373_1_gene_MSTRG_16373:1034-1147	7	probable galactinol--sucrose galactosyltransferase 6	CGAAGTTCGTCATCATCGAC	TTTTATCCCCGTCAGCCTCT	59.245	60.949	M	1	–
21	MSTRG_16732_1_gene_MSTRG_16732:163-303	7	mitogen-activated protein kinase kinase 2	GAGAcggaaagagagagagagaga	GACACAGTCTCACTAGgttttcaaa	59.909	58.927	P	3	0.102
22	rna24764_gene_LOC106768583:10-140	7	3-oxoacyl-[acyl-carrier-protein] synthase II, chloroplastic	GGAGGGAGCAGAAAGAACTG	CTCCAGTGTTCACAAAATGCA	59.014	59.749	P	3	0.642
23	rna28426_gene_LOC106770749:214-327	8	auxin-induced protein AUX28	TTGGACTTGGACTACCTGGAA	TCAGTCTCAGTTTCAGAGAAGCC	59.578	60.181	P	2	0.113
24	rna29336_gene_LOC106772783:408-534	8	trihelix transcription factor GTL2	CAAGGACAAATTCTTTGAtaaatgtg	CAACTTACAAATCACGCAcca	60.155	59.641	P	2	0.647
25	rna31125_gene_LOC106771228:622-735	8	zinc finger protein CONSTANS-LIKE 16	ACGAAAGAGTCCGCTTGAAA	GTGTCTGGGTGTTCGAGCTT	59.993	60.307	M	2	–
26	rna32405_gene_LOC106773129:689-805	9	metal transporter Nramp2-like	GTTGTCTTCGCCCCATGTAT	TATCTGCACCTTGTCCTTGG	59.82	58.722	M	1	–
27	MSTRG_22337_1_gene_MSTRG_22337:217-333	9	MLO-like protein 1	TCTGAGAAGGGTGTGAAGAGAA	ACAACAGCAACCACCCAAGT	59.062	60.466	M	1	–
28	MSTRG_22876_1_gene_MSTRG_22876:432-562	9	omega-3 fatty acid desaturase, chloroplastic	TTGCATGCATAGATTTTGGTTC	CCTTACCACTTCATAATCCTGAGG	59.971	60.242	M	1	–
29	rna34565_gene_LOC106776090:1669-1788	10	transcription factor DIVARICATA	AGCAGCAAAAGATCCACTTCA	TCATTCCTGATGAGGCAGC	60.008	59.891	M	2	–
30	rna35112_gene_LOC106774857:1548-1661	10	WRKY transcription factor 14	GTCAAACCCCCAAAAGAGC	AGCAACAACTGGGGACACAT	59.517	60.431	M	1	–
31	rna35145_gene_LOC106775421:729-842	10	transcription factor MYB108	GATGCCATGCGCTACCTCT	CAGAAGCCGTGGGAGAAC	61.338	59.34	M	1	–
32	MSTRG_24870_7_gene_MSTRG_24870:234-350	10	ferredoxin-like	GCCTGGATTTTGCACAATCT	GAGCTGCCATTCTCCTCTTG	60.081	60.096	M	1	–
33	rna37533_gene_LOC106776348:1578-1697	11	protein phosphatase 2C 29-like	ggggaggagaaggagaaggt	ATCCACTGGCCCCTCTTTT	60.947	60.837	M	1	–
34	rna38903_gene_LOC106777179:814-927	11	zinc-finger homeodomain protein 2	GCCAACGACACAGATTCTCA	TTGTGAGGGAGGAGGAACG	59.837	61.201	M	1	–
35	rna39152_gene_LOC106777844:739-849	11	histidine kinase 4	ACGGCCATTACTGAGTGGTG	TTCCATTGTCTTTATAACCCATCC	60.975	60.296	P	2	0.788
36	rna44098_gene_LOC106752732:792-911	unknown	WRKY transcription factor 13	CAACCTCTGTTCAAAGACAACG	ATGCCCATGGATTCAGTCTC	59.813	59.893	M	1	–
37	rna44437_gene_LOC106752959:4-126	unknown	metacaspase-5	TAGAAAAACGCGCACGATAA	GATTCCGATCATCACTGCCT	59.488	60.042	M	2	–
38	rna47014_gene_LOC106754713:104-238	unknown	nuclear transcription factor Y subunit B-7-like	TGCAATACCACCACCACAAT	TGCAATAGGGAGAAAGCGAt	59.697	59.807	N	0	–
39	MSTRG_32867_2_gene_MSTRG_32867:575-721	unknown	homeobox-leucine zipper protein ATHB-13-like	TCAAACATCCCTTCTctacctctc	GAGAAGGAAGAGGGAGGAGG	60.129	59.367	M	1	–
	Genotypes used vor validation:
	1. Pusa Baisakhi, 2. Pusa Vishal, 3. Pusa Ratna, 4. Pusa105, 5. Pusa0672, 6. Pusa0831, 7. Pusa0971, 8. Pusa1333, 9. Pusa9072, 10. Pusa9531, 11. ML512, 12. ML818, 13. ML1299, 14. ML1451, 15. ML1464, 16. ML1628, 17. ML1666, 18. ML2037, 19. ML2056, 20. MH3-18, 21. MH96-1, 22. MH215, 23. MH318, 24. MH421, 25. MH521, 26. MH565, 27. MH805, 28. MH810, 29. MH934, 30. MH1142, 31. M1319, 32. M209, 33. KM11…
	Where, M: Monomorphi; P: Polymorphic; N: No amplification
