# Supplementary material for: Comparative RNA-Seq analysis unfolds a complex regulatory network imparting yellow mosaic disease resistance in mungbean [Vigna radiata (L.) R. Wilczek]
Source: PLoS One. 2021 Jan 12;16(1):e0244593. doi: 10.1371/journal.pone.0244593 (PMC7802970; doi:10.1371/journal.pone.0244593)
Supplement: S3 Table — (XLS) [file pone.0244593.s011.xls]

## Sheet: MR_inoculated_vs_MR_control.DEG
S3 Table. Details of the DEGs as obtained from the MRI vs MRC sample comparision.
StringTieID	Sample A	Sample B	logFC	logCPM	pvalue	FDR	Reg	Sig	Protein		Annotated Ortholog	Gene	GO	KEGG	COG	Function
MSTRG.2806	MR_inoculated	MR_control	2.72091	4.90401	0.000133494	0.00158473	Up	Yes	XP_022633184.1		3847.GLYMA11G09950.1				Q	(ABC) transporter
MSTRG.12909	MR_inoculated	MR_control	2.01754	2.02821	0.0103327	0.0468687	Up	Yes	XP_014504576.1		3847.GLYMA17G30980.1				Q	(ABC) transporter
MSTRG.25509	MR_inoculated	MR_control	2.25879	3.98775	0.00158961	0.0111623	Up	Yes	XP_014520154.1		3847.GLYMA01G39690.1				D	(DC) complex that phosphorylates and inhibits members of the retinoblastoma (RB) protein family including RB1 and regulates the cell-cycle during G(1) S transition. Phosphorylation of RB1 allows dissociation of the transcription factor E2F from the RB E2F complex and the subsequent transcription of E2F target genes which are responsible for the progression through the G(1) phase. Hypophosphorylat…
MSTRG.33128	MR_inoculated	MR_control	2.3289	4.9807	0.000898775	0.00720665	Up	Yes	XP_014492831.1		3847.GLYMA18G13574.1				K	(NAC) domain-containing protein
MSTRG.14718	MR_inoculated	MR_control	2.38572	4.81068	0.000720395	0.00603217	Up	Yes	XP_022638969.1		3847.GLYMA08G10250.1	GOX	GO:0002218,GO:0002253,GO:0002376,GO:0002682,GO:0002684,GO:0003674,GO:0003824,GO:0003973,GO:0005575,GO:0005622,GO:0005623,GO:0005737,GO:0005777,GO:0006950,GO:0006952,GO:0007154,GO:0007165,GO:0008150,GO:0008152,GO:0008891,GO:0009058,GO:0009607,GO:0009617,GO:0009853,GO:0009987,GO:0010109,GO:0010204,GO:0016032,GO:0016491,GO:0016614,GO:0016899,GO:0019048,GO:0019222,GO:0023052,GO:0031323,GO:0031347,GO:…	K11517	C	(S)-2-hydroxy-acid oxidase
MSTRG.31348	MR_inoculated	MR_control	4.06245	5.66056	6.97922e-08	3.45327e-06	Up	Yes	XP_014491183.1		3847.GLYMA03G28120.1			K04078	O	10 kDa chaperonin-like
MSTRG.14144	MR_inoculated	MR_control	3.12586	5.05724	1.67598e-05	0.000298042	Up	Yes	XP_014508110.1		3847.GLYMA07G34380.1		GO:0005575,GO:0005622,GO:0005623,GO:0005737,GO:0005739,GO:0043226,GO:0043227,GO:0043229,GO:0043231,GO:0044424,GO:0044444,GO:0044464	K04078	O	10 kDa chaperonin-like
MSTRG.16793	MR_inoculated	MR_control	3.42658	6.3884	2.24689e-06	5.70813e-05	Up	Yes	XP_014508659.1		3847.GLYMA13G17260.3				O	10 kda heat shock protein
MSTRG.5218	MR_inoculated	MR_control	2.81694	4.0408	0.000107177	0.00133034	Up	Yes	XP_014496292.1		3847.GLYMA19G38150.1		GO:0005575,GO:0005622,GO:0005623,GO:0005737,GO:0005856,GO:0043226,GO:0043228,GO:0043229,GO:0043232,GO:0044424,GO:0044464	K10398	Z	125 kDa kinesin-related
MSTRG.6307	MR_inoculated	MR_control	2.68573	5.99125	0.000135141	0.00160005	Up	Yes	XP_014498004.1		3847.GLYMA15G04830.2	OSI_18221	GO:0005575,GO:0005623,GO:0005886,GO:0016020,GO:0044464,GO:0071944	K10398	Z	125 kDa kinesin-related
MSTRG.19180	MR_inoculated	MR_control	2.78256	3.46313	0.000179761	0.00200327	Up	Yes	XP_014514881.1		3847.GLYMA13G19580.1	OSI_11022		K10398	Z	125 kDa kinesin-related
MSTRG.17825	MR_inoculated	MR_control	3.78249	6.10668	3.09679e-07	1.13282e-05	Up	Yes	NP_001304076.1		3847.GLYMA08G02130.1	ACS	GO:0003674,GO:0003824,GO:0006082,GO:0006520,GO:0006807,GO:0006950,GO:0006979,GO:0008150,GO:0008152,GO:0008652,GO:0009058,GO:0009605,GO:0009611,GO:0009612,GO:0009628,GO:0009692,GO:0009693,GO:0009719,GO:0009725,GO:0009733,GO:0009753,GO:0009987,GO:0010033,GO:0010035,GO:0010038,GO:0010039,GO:0016053,GO:0016829,GO:0016846,GO:0016847,GO:0018871,GO:0019752,GO:0032787,GO:0042218,GO:0042221,GO:0043436,GO:…	K01762	E	1-aminocyclopropane-1-carboxylate synthase
MSTRG.7902	MR_inoculated	MR_control	4.06115	5.59248	8.08614e-08	3.8422e-06	Up	Yes	XP_014500256.1		3847.GLYMA15G20060.1				S	21 kDa protein-like
MSTRG.30003	MR_inoculated	MR_control	2.07271	4.29855	0.00300402	0.0181362	Up	Yes	XP_014489626.1		3847.GLYMA18G06320.1			K17408	J	28S ribosomal protein
MSTRG.24401	MR_inoculated	MR_control	2.2684	3.23775	0.00197822	0.0131987	Up	Yes	XP_022642665.1		3847.GLYMA15G08980.5			K10712	S	2-aminoethanethiol dioxygenase-like
MSTRG.7081	MR_inoculated	MR_control	2.0585	5.71382	0.00275383	0.016968	Up	Yes	XP_022635673.1		3847.GLYMA18G48370.1	ATKDSA2	GO:0000003,GO:0000271,GO:0000902,GO:0000904,GO:0003006,GO:0003674,GO:0003824,GO:0005575,GO:0005622,GO:0005623,GO:0005737,GO:0005975,GO:0005976,GO:0005996,GO:0006082,GO:0006629,GO:0008150,GO:0008152,GO:0008610,GO:0008653,GO:0008676,GO:0009058,GO:0009059,GO:0009103,GO:0009653,GO:0009664,GO:0009826,GO:0009832,GO:0009856,GO:0009860,GO:0009932,GO:0009987,GO:0010306,GO:0010383,GO:0010393,GO:0010396,GO:…	K01627	H	2-dehydro-3-deoxyphosphooctonate
MSTRG.21139	MR_inoculated	MR_control	2.15042	5.91136	0.00179457	0.0122487	Up	Yes	XP_014511131.1		3847.GLYMA20G24500.1			K02639	C	2Fe-2S iron-sulfur cluster binding domain
MSTRG.9041	MR_inoculated	MR_control	5.09763	6.22378	1.2178e-10	1.73594e-08	Up	Yes	XP_014500779.1		3847.GLYMA04G07480.1				Q	2OG-Fe(II) oxygenase superfamily
MSTRG.25918	MR_inoculated	MR_control	2.76627	3.15456	0.000279956	0.00287166	Up	Yes	XP_014520897.2		3847.GLYMA01G35960.1		GO:0005575,GO:0005622,GO:0005623,GO:0005634,GO:0043226,GO:0043227,GO:0043229,GO:0043231,GO:0044424,GO:0044464		Q	2OG-Fe(II) oxygenase superfamily
MSTRG.31071	MR_inoculated	MR_control	2.77823	5.04537	9.94333e-05	0.00125152	Up	Yes	XP_014490680.1		3847.GLYMA02G37350.1				Q	2-oxoglutarate Fe(II)-dependent dioxygenase-like
MSTRG.10177	MR_inoculated	MR_control	2.10562	6.1505	0.00215323	0.0141361	Up	Yes	XP_014498680.1		3847.GLYMA15G42610.1			K13126	A	30S ribosomal protein 2
MSTRG.9786	MR_inoculated	MR_control	3.62829	5.61926	9.29654e-07	2.75992e-05	Up	Yes	XP_014500136.1		3847.GLYMA06G00820.1				S	39 kDa EF-Hand containing protein
MSTRG.19910	MR_inoculated	MR_control	2.66738	3.31935	0.000323707	0.00320867	Up	Yes	XP_014514578.1		3847.GLYMA20G37500.1			K17426	J	39S ribosomal protein L45, mitochondrial-like
MSTRG.9227	MR_inoculated	MR_control	2.02984	3.66029	0.00441087	0.0241683	Up	Yes	XP_014499775.1		3847.GLYMA07G14860.1		GO:0003674,GO:0003824,GO:0005575,GO:0005622,GO:0005623,GO:0005737,GO:0005783,GO:0005789,GO:0008150,GO:0008152,GO:0012505,GO:0016020,GO:0016491,GO:0016614,GO:0016616,GO:0031090,GO:0042175,GO:0043226,GO:0043227,GO:0043229,GO:0043231,GO:0044422,GO:0044424,GO:0044425,GO:0044432,GO:0044444,GO:0044446,GO:0044464,GO:0044710,GO:0047012,GO:0055114	K07748	G	3beta-hydroxysteroid-dehydrogenase decarboxylase isoform
MSTRG.13066	MR_inoculated	MR_control	4.31195	4.71672	3.07501e-08	1.69418e-06	Up	Yes	XP_022638197.1		3847.GLYMA17G33950.3		GO:0005575,GO:0005622,GO:0005623,GO:0005737,GO:0005739,GO:0043226,GO:0043227,GO:0043229,GO:0043231,GO:0044424,GO:0044444,GO:0044464	K05605	I	3-hydroxyisobutyryl-CoA hydrolase-like protein
MSTRG.22138	MR_inoculated	MR_control	2.34766	2.28864	0.00265988	0.016548	Up	Yes	XP_014516051.1		3847.GLYMA03G27150.1		GO:0005575,GO:0005622,GO:0005623,GO:0005737,GO:0005739,GO:0043226,GO:0043227,GO:0043229,GO:0043231,GO:0044424,GO:0044444,GO:0044464	K05605	I	3-hydroxyisobutyryl-CoA hydrolase-like protein
MSTRG.6297	MR_inoculated	MR_control	3.71325	3.01738	4.15033e-06	9.56921e-05	Up	Yes	XP_022635371.1		3847.GLYMA13G40670.1		GO:0005575,GO:0005622,GO:0005623,GO:0005737,GO:0005783,GO:0006950,GO:0008150,GO:0009266,GO:0009314,GO:0009409,GO:0009416,GO:0009628,GO:0043226,GO:0043227,GO:0043229,GO:0043231,GO:0044424,GO:0044444,GO:0044464,GO:0050896	K15397	Q	3-ketoacyl-coa synthase
MSTRG.28573	MR_inoculated	MR_control	3.55605	4.47116	2.31123e-06	5.83853e-05	Up	Yes	XP_014523331.1		3847.GLYMA18G12660.2				G	4,6-dehydratase
MSTRG.24955	MR_inoculated	MR_control	3.38193	4.5124	5.89141e-06	0.000128729	Up	Yes	XP_014520195.1		3847.GLYMA14G04840.1	RPS20	GO:0005575,GO:0005618,GO:0005622,GO:0005623,GO:0005634,GO:0005730,GO:0005737,GO:0005829,GO:0005840,GO:0005911,GO:0009506,GO:0015935,GO:0016020,GO:0022626,GO:0022627,GO:0030054,GO:0030312,GO:0030529,GO:0031974,GO:0031981,GO:0032991,GO:0043226,GO:0043227,GO:0043228,GO:0043229,GO:0043231,GO:0043232,GO:0043233,GO:0044391,GO:0044422,GO:0044424,GO:0044428,GO:0044444,GO:0044445,GO:0044446,GO:0044464,GO:…	K02969	J	40s ribosomal protein
MSTRG.31880	MR_inoculated	MR_control	2.74589	7.11966	8.94746e-05	0.00115449	Up	Yes	XP_014491725.1		3847.GLYMA03G36580.1	RPS28	GO:0003674,GO:0003735,GO:0005198,GO:0005575,GO:0005618,GO:0005622,GO:0005623,GO:0005737,GO:0005829,GO:0005840,GO:0005886,GO:0006403,GO:0006405,GO:0006407,GO:0006810,GO:0006913,GO:0008150,GO:0009987,GO:0015931,GO:0015935,GO:0016020,GO:0016482,GO:0022613,GO:0022626,GO:0022627,GO:0030312,GO:0030529,GO:0032991,GO:0033036,GO:0042254,GO:0043226,GO:0043228,GO:0043229,GO:0043232,GO:0044085,GO:0044391,GO:…	K02979	J	40s ribosomal protein
MSTRG.11636	MR_inoculated	MR_control	2.55569	8.36241	0.00022401	0.00239919	Up	Yes	XP_014505404.1		3847.GLYMA16G23730.1	RPS4	GO:0005575,GO:0005622,GO:0005623,GO:0005634,GO:0005730,GO:0005737,GO:0005773,GO:0005774,GO:0005829,GO:0005840,GO:0005886,GO:0009507,GO:0009536,GO:0015935,GO:0016020,GO:0022626,GO:0022627,GO:0030529,GO:0031090,GO:0031974,GO:0031981,GO:0032991,GO:0043226,GO:0043227,GO:0043228,GO:0043229,GO:0043231,GO:0043232,GO:0043233,GO:0044391,GO:0044422,GO:0044424,GO:0044428,GO:0044437,GO:0044444,GO:0044445,GO:…	K02987	J	40s ribosomal protein
MSTRG.15704	MR_inoculated	MR_control	2.44755	7.93375	0.000392774	0.00372865	Up	Yes	XP_014507046.1		3847.GLYMA05G01180.1	RPS9	GO:0005575,GO:0005618,GO:0005622,GO:0005623,GO:0005634,GO:0005730,GO:0005737,GO:0005773,GO:0005774,GO:0005829,GO:0005840,GO:0005911,GO:0009506,GO:0009507,GO:0009536,GO:0015935,GO:0016020,GO:0022626,GO:0022627,GO:0030054,GO:0030312,GO:0030529,GO:0031090,GO:0031974,GO:0031981,GO:0032991,GO:0043226,GO:0043227,GO:0043228,GO:0043229,GO:0043231,GO:0043232,GO:0043233,GO:0044391,GO:0044422,GO:0044424,GO:…	K02997	J	40s ribosomal protein
MSTRG.17179	MR_inoculated	MR_control	2.32257	7.2485	0.000741366	0.00619333	Up	Yes	XP_022639828.1		3847.GLYMA07G39980.1		GO:0005575,GO:0005622,GO:0005623,GO:0005634,GO:0005730,GO:0005737,GO:0005773,GO:0005774,GO:0005829,GO:0005840,GO:0005886,GO:0005911,GO:0009506,GO:0015935,GO:0016020,GO:0022626,GO:0022627,GO:0030054,GO:0030529,GO:0031090,GO:0031974,GO:0031981,GO:0032991,GO:0043226,GO:0043227,GO:0043228,GO:0043229,GO:0043231,GO:0043232,GO:0043233,GO:0044391,GO:0044422,GO:0044424,GO:0044428,GO:0044437,GO:0044444,GO:…	K02958	J	40s ribosomal protein
MSTRG.9992	MR_inoculated	MR_control	2.20465	7.71488	0.0012839	0.00947875	Up	Yes	XP_014499757.1		3847.GLYMA04G16660.1	RPS19	GO:0005575,GO:0005618,GO:0005622,GO:0005623,GO:0005634,GO:0005730,GO:0005737,GO:0005773,GO:0005829,GO:0005840,GO:0005911,GO:0009506,GO:0015935,GO:0016020,GO:0022626,GO:0022627,GO:0030054,GO:0030312,GO:0030529,GO:0031974,GO:0031981,GO:0032991,GO:0043226,GO:0043227,GO:0043228,GO:0043229,GO:0043231,GO:0043232,GO:0043233,GO:0044391,GO:0044422,GO:0044424,GO:0044428,GO:0044444,GO:0044445,GO:0044446,GO:…	K02966	J	40S ribosomal protein
MSTRG.3006	MR_inoculated	MR_control	2.14064	7.63739	0.00171925	0.0118667	Up	Yes	XP_014493202.1		3847.GLYMA04G01270.1			K02975	J	40s ribosomal protein
MSTRG.26553	MR_inoculated	MR_control	2.00598	8.83327	0.00310977	0.0186617	Up	Yes	XP_014519306.1		3847.GLYMA02G09370.1	RPS2	GO:0005575,GO:0005618,GO:0005622,GO:0005623,GO:0005634,GO:0005730,GO:0005737,GO:0005829,GO:0005840,GO:0005886,GO:0005911,GO:0009506,GO:0009507,GO:0009536,GO:0015935,GO:0016020,GO:0022626,GO:0022627,GO:0030054,GO:0030312,GO:0030529,GO:0031974,GO:0031981,GO:0032991,GO:0043226,GO:0043227,GO:0043228,GO:0043229,GO:0043231,GO:0043232,GO:0043233,GO:0044391,GO:0044422,GO:0044424,GO:0044428,GO:0044444,GO:…	K02981	J	40s ribosomal protein
MSTRG.14093	MR_inoculated	MR_control	2.06224	4.11546	0.00344659	0.0201053	Up	Yes	XP_014507757.1		3847.GLYMA02G11540.1	RPS16	GO:0005575,GO:0005618,GO:0005622,GO:0005623,GO:0005737,GO:0005829,GO:0005840,GO:0005911,GO:0009506,GO:0009507,GO:0009536,GO:0015935,GO:0016020,GO:0022626,GO:0022627,GO:0030054,GO:0030312,GO:0030529,GO:0032991,GO:0043226,GO:0043227,GO:0043228,GO:0043229,GO:0043231,GO:0043232,GO:0044391,GO:0044422,GO:0044424,GO:0044444,GO:0044445,GO:0044446,GO:0044464,GO:0055044,GO:0071944	K02960	J	40s ribosomal protein
MSTRG.16748	MR_inoculated	MR_control	3.29619	7.07209	4.37835e-06	0.000100178	Up	Yes	XP_014507459.1		4641.GSMUA_Achr10P03680_001	RPS15A	GO:0005575,GO:0005618,GO:0005622,GO:0005623,GO:0005737,GO:0005773,GO:0005774,GO:0005829,GO:0005840,GO:0005886,GO:0005911,GO:0009506,GO:0015935,GO:0016020,GO:0022626,GO:0022627,GO:0030054,GO:0030312,GO:0030529,GO:0031090,GO:0032991,GO:0043226,GO:0043227,GO:0043228,GO:0043229,GO:0043231,GO:0043232,GO:0044391,GO:0044422,GO:0044424,GO:0044437,GO:0044444,GO:0044445,GO:0044446,GO:0044464,GO:0055044,GO:…	K02957	J	40S ribosomal protein S15a
MSTRG.7794	MR_inoculated	MR_control	2.67142	7.90359	0.000125455	0.00150924	Up	Yes	XP_014500121.1		3847.GLYMA15G15800.1	RPS21	GO:0000447,GO:0000460,GO:0000461,GO:0000462,GO:0000466,GO:0000469,GO:0000478,GO:0000479,GO:0003674,GO:0003735,GO:0005198,GO:0005575,GO:0005622,GO:0005623,GO:0005737,GO:0005829,GO:0005840,GO:0006139,GO:0006364,GO:0006396,GO:0006412,GO:0006414,GO:0006725,GO:0006807,GO:0008150,GO:0008152,GO:0009058,GO:0009059,GO:0009987,GO:0010467,GO:0015935,GO:0016070,GO:0016072,GO:0019538,GO:0022613,GO:0022626,GO:…	K02971	J	40S ribosomal protein S21
MSTRG.19934	MR_inoculated	MR_control	2.03745	7.63603	0.00276104	0.0170007	Up	Yes	XP_014512527.1		3847.GLYMA19G43190.1	RPS24	GO:0000462,GO:0005575,GO:0005618,GO:0005622,GO:0005623,GO:0005634,GO:0005730,GO:0005737,GO:0005829,GO:0005840,GO:0006139,GO:0006364,GO:0006396,GO:0006412,GO:0006414,GO:0006725,GO:0006807,GO:0008150,GO:0008152,GO:0009058,GO:0009059,GO:0009987,GO:0010467,GO:0015935,GO:0016020,GO:0016070,GO:0016072,GO:0019538,GO:0022613,GO:0022626,GO:0022627,GO:0030312,GO:0030490,GO:0030529,GO:0031974,GO:0031981,GO:…	K02974	J	40S ribosomal protein S24
MSTRG.31600	MR_inoculated	MR_control	2.53112	8.24465	0.000254371	0.00265163	Up	Yes	XP_014491149.1		3847.GLYMA02G07430.1				J	40s ribosomal protein S27
MSTRG.31403	MR_inoculated	MR_control	2.29697	5.48448	0.000955207	0.00754131	Up	Yes	XP_014491326.1		3847.GLYMA19G30580.1	DPE2	GO:0000023,GO:0000025,GO:0000272,GO:0001871,GO:0003674,GO:0003824,GO:0004133,GO:0004134,GO:0005488,GO:0005575,GO:0005622,GO:0005623,GO:0005737,GO:0005829,GO:0005975,GO:0005976,GO:0005977,GO:0005982,GO:0005983,GO:0005984,GO:0006073,GO:0006091,GO:0006112,GO:0008150,GO:0008152,GO:0009056,GO:0009057,GO:0009251,GO:0009311,GO:0009313,GO:0009987,GO:0010297,GO:0015980,GO:0016052,GO:0016740,GO:0016757,GO:…	K00705	G	4-alpha-glucanotransferase
MSTRG.5198	MR_inoculated	MR_control	3.81851	6.17967	2.49517e-07	9.41509e-06	Up	Yes	XP_014495407.1		3847.GLYMA19G37780.1			K02943	J	60S acidic ribosomal protein
MSTRG.31904	MR_inoculated	MR_control	2.81587	7.08078	6.13966e-05	0.000848918	Up	Yes	XP_014491713.1		3847.GLYMA03G42180.1	RPP1		K02942	J	60S acidic ribosomal protein
MSTRG.1831	MR_inoculated	MR_control	2.33977	3.75274	0.00112642	0.0085691	Up	Yes	XP_014507562.1		3847.GLYMA14G06620.3				J	60S acidic ribosomal protein
MSTRG.16464	MR_inoculated	MR_control	3.15527	6.98924	9.86216e-06	0.000193589	Up	Yes	XP_014508001.1		4577.GRMZM2G100467_P01	RPL39		K02924	J	60S ribosomal protein
MSTRG.15923	MR_inoculated	MR_control	2.77992	6.73706	7.64605e-05	0.00101802	Up	Yes	XP_014505560.1		3847.GLYMA13G06920.1		GO:0005575,GO:0005622,GO:0005623,GO:0005634,GO:0005730,GO:0005737,GO:0005829,GO:0005840,GO:0015934,GO:0022625,GO:0022626,GO:0030529,GO:0031974,GO:0031981,GO:0032991,GO:0043226,GO:0043227,GO:0043228,GO:0043229,GO:0043231,GO:0043232,GO:0043233,GO:0044391,GO:0044422,GO:0044424,GO:0044428,GO:0044444,GO:0044445,GO:0044446,GO:0044464,GO:0070013	K02912	J	60S ribosomal protein
MSTRG.14880	MR_inoculated	MR_control	2.75216	8.00953	8.19479e-05	0.00107593	Up	Yes	XP_022639010.1		3847.GLYMA08G09200.3	RPL35A	GO:0005575,GO:0005622,GO:0005623,GO:0005737,GO:0005829,GO:0005840,GO:0015934,GO:0022625,GO:0022626,GO:0030529,GO:0032991,GO:0043226,GO:0043228,GO:0043229,GO:0043232,GO:0044391,GO:0044422,GO:0044424,GO:0044444,GO:0044445,GO:0044446,GO:0044464	K02917	J	60S ribosomal protein
MSTRG.16963	MR_inoculated	MR_control	2.74203	7.64928	8.7925e-05	0.00113695	Up	Yes	XP_014508057.1		3847.GLYMA09G04280.2	RPL29	GO:0005575,GO:0005622,GO:0005623,GO:0005634,GO:0005730,GO:0005737,GO:0005829,GO:0005840,GO:0015934,GO:0022625,GO:0022626,GO:0030529,GO:0031974,GO:0031981,GO:0032991,GO:0043226,GO:0043227,GO:0043228,GO:0043229,GO:0043231,GO:0043232,GO:0043233,GO:0044391,GO:0044422,GO:0044424,GO:0044428,GO:0044444,GO:0044445,GO:0044446,GO:0044464,GO:0070013	K02905	J	60s ribosomal protein
MSTRG.24302	MR_inoculated	MR_control	2.64426	7.91795	0.000144351	0.00169235	Up	Yes	XP_014517950.1		3694.POPTR_0010s18850.1	RPL38	GO:0005575,GO:0005622,GO:0005623,GO:0005737,GO:0005829,GO:0005840,GO:0015934,GO:0022625,GO:0022626,GO:0030529,GO:0032991,GO:0043226,GO:0043228,GO:0043229,GO:0043232,GO:0044391,GO:0044422,GO:0044424,GO:0044444,GO:0044445,GO:0044446,GO:0044464	K02923	J	60S ribosomal protein
MSTRG.10614	MR_inoculated	MR_control	2.62996	7.86593	0.000157276	0.00180616	Up	Yes	XP_014499769.1		3847.GLYMA15G02610.1	RPL28	GO:0005575,GO:0005618,GO:0005622,GO:0005623,GO:0005737,GO:0005829,GO:0005840,GO:0005886,GO:0005911,GO:0009506,GO:0009507,GO:0009536,GO:0015934,GO:0016020,GO:0022625,GO:0022626,GO:0030054,GO:0030312,GO:0030529,GO:0032991,GO:0043226,GO:0043227,GO:0043228,GO:0043229,GO:0043231,GO:0043232,GO:0044391,GO:0044422,GO:0044424,GO:0044444,GO:0044445,GO:0044446,GO:0044464,GO:0055044,GO:0071944	K02903	J	60S ribosomal protein
MSTRG.21623	MR_inoculated	MR_control	2.57264	8.63136	0.000204586	0.0022365	Up	Yes	XP_014515151.1		3847.GLYMA07G01540.1	RPL28	GO:0005575,GO:0005618,GO:0005622,GO:0005623,GO:0005737,GO:0005829,GO:0005840,GO:0005886,GO:0005911,GO:0009506,GO:0009507,GO:0009536,GO:0015934,GO:0016020,GO:0022625,GO:0022626,GO:0030054,GO:0030312,GO:0030529,GO:0032991,GO:0043226,GO:0043227,GO:0043228,GO:0043229,GO:0043231,GO:0043232,GO:0044391,GO:0044422,GO:0044424,GO:0044444,GO:0044445,GO:0044446,GO:0044464,GO:0055044,GO:0071944	K02903	J	60S ribosomal protein
MSTRG.14703	MR_inoculated	MR_control	2.57544	6.61889	0.00021923	0.00235784	Up	Yes	XP_014508022.1		3847.GLYMA08G10540.1	RPL38	GO:0005575,GO:0005622,GO:0005623,GO:0005737,GO:0005829,GO:0005840,GO:0015934,GO:0022625,GO:0022626,GO:0030529,GO:0032991,GO:0043226,GO:0043228,GO:0043229,GO:0043232,GO:0044391,GO:0044422,GO:0044424,GO:0044444,GO:0044445,GO:0044446,GO:0044464	K02923	J	60S ribosomal protein
MSTRG.24762	MR_inoculated	MR_control	2.57412	5.35509	0.000257089	0.00267221	Up	Yes	XP_014517837.1		29760.VIT_13s0064g00880.t01				J	60s ribosomal protein
MSTRG.6121	MR_inoculated	MR_control	2.40467	8.14316	0.000480178	0.0043624	Up	Yes	XP_014497167.1		3847.GLYMA13G06920.1		GO:0005575,GO:0005622,GO:0005623,GO:0005634,GO:0005730,GO:0005737,GO:0005829,GO:0005840,GO:0015934,GO:0022625,GO:0022626,GO:0030529,GO:0031974,GO:0031981,GO:0032991,GO:0043226,GO:0043227,GO:0043228,GO:0043229,GO:0043231,GO:0043232,GO:0043233,GO:0044391,GO:0044422,GO:0044424,GO:0044428,GO:0044444,GO:0044445,GO:0044446,GO:0044464,GO:0070013	K02912	J	60S ribosomal protein
MSTRG.17998	MR_inoculated	MR_control	2.47525	4.02438	0.000577776	0.00505477	Up	Yes	XP_014512366.1		3847.GLYMA02G00540.2	RPL7A	GO:0005575,GO:0005622,GO:0005623,GO:0005634,GO:0005730,GO:0005737,GO:0005773,GO:0005774,GO:0005829,GO:0005840,GO:0005911,GO:0009506,GO:0009507,GO:0009536,GO:0015934,GO:0016020,GO:0022625,GO:0022626,GO:0030054,GO:0030529,GO:0031090,GO:0031974,GO:0031981,GO:0032991,GO:0043226,GO:0043227,GO:0043228,GO:0043229,GO:0043231,GO:0043232,GO:0043233,GO:0044391,GO:0044422,GO:0044424,GO:0044428,GO:0044437,GO:…	K02936	J	60S ribosomal protein
MSTRG.20147	MR_inoculated	MR_control	2.28632	7.20358	0.000880198	0.00708299	Up	Yes	XP_014512548.1		3847.GLYMA02G00680.2	RPL14	GO:0005575,GO:0005622,GO:0005623,GO:0005634,GO:0005730,GO:0005737,GO:0005773,GO:0005774,GO:0005783,GO:0005829,GO:0005840,GO:0005911,GO:0009506,GO:0009507,GO:0009536,GO:0015934,GO:0016020,GO:0022625,GO:0022626,GO:0030054,GO:0030529,GO:0031090,GO:0031974,GO:0031981,GO:0032991,GO:0043226,GO:0043227,GO:0043228,GO:0043229,GO:0043231,GO:0043232,GO:0043233,GO:0044391,GO:0044422,GO:0044424,GO:0044428,GO:…	K02875	J	60S ribosomal protein
MSTRG.7396	MR_inoculated	MR_control	2.2618	7.90722	0.000965059	0.00760238	Up	Yes	XP_014497172.1		3847.GLYMA18G51660.1	RPL30	GO:0005575,GO:0005622,GO:0005623,GO:0005737,GO:0005829,GO:0005840,GO:0005886,GO:0005911,GO:0008150,GO:0009506,GO:0009607,GO:0009620,GO:0015934,GO:0016020,GO:0022625,GO:0022626,GO:0030054,GO:0030529,GO:0032991,GO:0043226,GO:0043228,GO:0043229,GO:0043232,GO:0044391,GO:0044422,GO:0044424,GO:0044444,GO:0044445,GO:0044446,GO:0044464,GO:0050896,GO:0051704,GO:0051707,GO:0055044,GO:0071944	K02908	J	60S ribosomal protein
MSTRG.22017	MR_inoculated	MR_control	2.215	7.90423	0.00120498	0.00904037	Up	Yes	XP_014516727.1		3847.GLYMA16G03170.1		GO:0003002,GO:0003674,GO:0003676,GO:0003723,GO:0005488,GO:0005575,GO:0005622,GO:0005623,GO:0005634,GO:0005730,GO:0005737,GO:0005773,GO:0005829,GO:0005840,GO:0005886,GO:0006810,GO:0006913,GO:0007275,GO:0007389,GO:0008097,GO:0008150,GO:0008283,GO:0009507,GO:0009536,GO:0009653,GO:0009887,GO:0009955,GO:0009965,GO:0009987,GO:0010015,GO:0010016,GO:0015934,GO:0016020,GO:0019843,GO:0022622,GO:0022625,GO:…	K02932,K03327	J	60S ribosomal protein
MSTRG.1331	MR_inoculated	MR_control	2.21027	7.33545	0.00125872	0.00934407	Up	Yes	XP_014503205.1		3847.GLYMA04G40470.1	RPL9	GO:0003002,GO:0005575,GO:0005622,GO:0005623,GO:0005634,GO:0005730,GO:0005737,GO:0005773,GO:0005774,GO:0005829,GO:0005840,GO:0005886,GO:0005911,GO:0007275,GO:0007389,GO:0008150,GO:0009506,GO:0009507,GO:0009526,GO:0009536,GO:0009941,GO:0009955,GO:0015934,GO:0016020,GO:0022625,GO:0022626,GO:0030054,GO:0030529,GO:0031090,GO:0031967,GO:0031974,GO:0031975,GO:0031981,GO:0032501,GO:0032502,GO:0032991,GO:…	K02940	J	60S ribosomal protein
MSTRG.5160	MR_inoculated	MR_control	2.17809	8.12112	0.00142802	0.0102677	Up	Yes	XP_014495183.1		3847.GLYMA19G37370.1	RPL24	GO:0000003,GO:0003006,GO:0005575,GO:0005622,GO:0005623,GO:0005634,GO:0005730,GO:0005737,GO:0005829,GO:0005840,GO:0005886,GO:0007154,GO:0007165,GO:0007275,GO:0008150,GO:0009507,GO:0009536,GO:0009719,GO:0009725,GO:0009733,GO:0009734,GO:0009755,GO:0009791,GO:0009908,GO:0009987,GO:0010033,GO:0015934,GO:0016020,GO:0022414,GO:0022625,GO:0022626,GO:0023052,GO:0030529,GO:0031974,GO:0031981,GO:0032501,GO:…	K02896	J	60s ribosomal protein
MSTRG.11709	MR_inoculated	MR_control	2.15736	7.87158	0.00157896	0.0111209	Up	Yes	XP_022637693.1		3847.GLYMA02G42081.1	RPL35A	GO:0005575,GO:0005622,GO:0005623,GO:0005737,GO:0005829,GO:0005840,GO:0015934,GO:0022625,GO:0022626,GO:0030529,GO:0032991,GO:0043226,GO:0043228,GO:0043229,GO:0043232,GO:0044391,GO:0044422,GO:0044424,GO:0044444,GO:0044445,GO:0044446,GO:0044464	K02917	J	60S ribosomal protein
MSTRG.27157	MR_inoculated	MR_control	2.1512	7.87955	0.00162449	0.0113708	Up	Yes	XP_014521999.1		3847.GLYMA16G03170.1		GO:0003002,GO:0003674,GO:0003676,GO:0003723,GO:0005488,GO:0005575,GO:0005622,GO:0005623,GO:0005634,GO:0005730,GO:0005737,GO:0005773,GO:0005829,GO:0005840,GO:0005886,GO:0006810,GO:0006913,GO:0007275,GO:0007389,GO:0008097,GO:0008150,GO:0008283,GO:0009507,GO:0009536,GO:0009653,GO:0009887,GO:0009955,GO:0009965,GO:0009987,GO:0010015,GO:0010016,GO:0015934,GO:0016020,GO:0019843,GO:0022622,GO:0022625,GO:…	K02932,K03327	J	60S ribosomal protein
MSTRG.8082	MR_inoculated	MR_control	2.1319	6.49503	0.00187041	0.0126343	Up	Yes	XP_014500591.1		4577.GRMZM2G100467_P01	RPL39		K02924	J	60S ribosomal protein
MSTRG.9140	MR_inoculated	MR_control	2.12022	6.67651	0.0019487	0.0130453	Up	Yes	XP_014500495.1		4577.GRMZM2G100467_P01	RPL39		K02924	J	60S ribosomal protein
MSTRG.7159	MR_inoculated	MR_control	2.11737	6.20123	0.00204955	0.0136039	Up	Yes	XP_014497232.1		3847.GLYMA09G37360.1	RPL34	GO:0005575,GO:0005622,GO:0005623,GO:0005634,GO:0005730,GO:0005737,GO:0005773,GO:0005774,GO:0005829,GO:0005840,GO:0009507,GO:0009536,GO:0015934,GO:0016020,GO:0022625,GO:0022626,GO:0030529,GO:0031090,GO:0031974,GO:0031981,GO:0032991,GO:0043226,GO:0043227,GO:0043228,GO:0043229,GO:0043231,GO:0043232,GO:0043233,GO:0044391,GO:0044422,GO:0044424,GO:0044428,GO:0044437,GO:0044444,GO:0044445,GO:0044446,GO:…	K02915	J	60S ribosomal protein
MSTRG.25450	MR_inoculated	MR_control	2.07006	7.56658	0.00238621	0.0152089	Up	Yes	XP_014520016.1		3847.GLYMA01G40150.1	RPL26	GO:0005575,GO:0005622,GO:0005623,GO:0005634,GO:0005730,GO:0005737,GO:0005773,GO:0005774,GO:0005829,GO:0005840,GO:0005886,GO:0006950,GO:0008150,GO:0009266,GO:0009409,GO:0009507,GO:0009536,GO:0009628,GO:0015934,GO:0016020,GO:0022625,GO:0022626,GO:0030529,GO:0031090,GO:0031974,GO:0031981,GO:0032991,GO:0043226,GO:0043227,GO:0043228,GO:0043229,GO:0043231,GO:0043232,GO:0043233,GO:0044391,GO:0044422,GO:…	K02898	J	60S ribosomal protein
MSTRG.622	MR_inoculated	MR_control	2.00235	8.04052	0.00318625	0.0189692	Up	Yes	XP_014505123.1		3847.GLYMA01G00740.3	RPL31	GO:0005575,GO:0005618,GO:0005622,GO:0005623,GO:0005737,GO:0005829,GO:0005840,GO:0005886,GO:0005911,GO:0009506,GO:0009507,GO:0009536,GO:0015934,GO:0016020,GO:0022625,GO:0022626,GO:0030054,GO:0030312,GO:0030529,GO:0032991,GO:0043226,GO:0043227,GO:0043228,GO:0043229,GO:0043231,GO:0043232,GO:0044391,GO:0044422,GO:0044424,GO:0044444,GO:0044445,GO:0044446,GO:0044464,GO:0055044,GO:0071944	K02910	J	60s ribosomal protein
MSTRG.19834	MR_inoculated	MR_control	2.29875	8.59575	0.000800307	0.00656062	Up	Yes	XP_014512066.1		3847.GLYMA20G38130.1	RPL18	GO:0005575,GO:0005622,GO:0005623,GO:0005737,GO:0005773,GO:0005774,GO:0005829,GO:0005840,GO:0005886,GO:0005911,GO:0009506,GO:0009507,GO:0009536,GO:0015934,GO:0016020,GO:0022625,GO:0022626,GO:0030054,GO:0030529,GO:0031090,GO:0032991,GO:0043226,GO:0043227,GO:0043228,GO:0043229,GO:0043231,GO:0043232,GO:0044391,GO:0044422,GO:0044424,GO:0044437,GO:0044444,GO:0044445,GO:0044446,GO:0044464,GO:0055044,GO:…	K02883	J	60S ribosomal protein L18
MSTRG.7874	MR_inoculated	MR_control	2.21313	8.09962	0.00121185	0.00908055	Up	Yes	XP_014500285.1		3847.GLYMA09G05720.2	RPL27	GO:0005575,GO:0005622,GO:0005623,GO:0005737,GO:0005829,GO:0005840,GO:0015934,GO:0022625,GO:0022626,GO:0030529,GO:0032991,GO:0043226,GO:0043228,GO:0043229,GO:0043232,GO:0044391,GO:0044422,GO:0044424,GO:0044444,GO:0044445,GO:0044446,GO:0044464	K02901	J	60S ribosomal protein L27
MSTRG.20685	MR_inoculated	MR_control	2.07777	8.05914	0.00226951	0.0146734	Up	Yes	XP_014512570.1		3847.GLYMA10G37840.1	RPL36	GO:0005575,GO:0005622,GO:0005623,GO:0005737,GO:0005773,GO:0005774,GO:0005829,GO:0005840,GO:0005911,GO:0009506,GO:0015934,GO:0016020,GO:0022625,GO:0022626,GO:0030054,GO:0030529,GO:0031090,GO:0032991,GO:0043226,GO:0043227,GO:0043228,GO:0043229,GO:0043231,GO:0043232,GO:0044391,GO:0044422,GO:0044424,GO:0044437,GO:0044444,GO:0044445,GO:0044446,GO:0044464,GO:0055044	K02920	J	60S ribosomal protein L36
MSTRG.4255	MR_inoculated	MR_control	2.20395	3.96547	0.00202153	0.0134377	Up	Yes	XP_014494452.1		3847.GLYMA11G37140.2		GO:0000922,GO:0005575,GO:0005622,GO:0005623,GO:0005634,GO:0005737,GO:0005819,GO:0005856,GO:0015630,GO:0032991,GO:0043226,GO:0043227,GO:0043228,GO:0043229,GO:0043231,GO:0043232,GO:0043234,GO:0044422,GO:0044424,GO:0044430,GO:0044446,GO:0044464	K16732	Z	65-kDa microtubule-associated protein
MSTRG.342	MR_inoculated	MR_control	2.87622	5.86838	5.18599e-05	0.00074127	Up	Yes	XP_014502810.1		3847.GLYMA19G02180.1		GO:0000003,GO:0003006,GO:0003674,GO:0003824,GO:0005575,GO:0005622,GO:0005623,GO:0005737,GO:0005739,GO:0005783,GO:0006139,GO:0006152,GO:0006163,GO:0006195,GO:0006200,GO:0006725,GO:0006753,GO:0006793,GO:0006796,GO:0006807,GO:0007275,GO:0008150,GO:0008152,GO:0009056,GO:0009116,GO:0009117,GO:0009119,GO:0009123,GO:0009125,GO:0009126,GO:0009128,GO:0009141,GO:0009143,GO:0009144,GO:0009146,GO:0009150,GO:…	K08900	O	AAA-type ATPase family protein
MSTRG.28898	MR_inoculated	MR_control	2.43149	3.44679	0.000901749	0.00722404	Up	Yes	XP_022632505.1		3847.GLYMA13G11090.1				S	AAI
MSTRG.4921	MR_inoculated	MR_control	7.10577	6.59364	1.03889e-15	7.94669e-13	Up	Yes	XP_014495292.1		3847.GLYMA03G29150.1				Q	ABC-2 type transporter
MSTRG.1209	MR_inoculated	MR_control	2.06054	2.06137	0.00814916	0.0391042	Up	Yes	XP_022635099.1		3847.GLYMA02G11610.1			K14595	C, G	abscisate beta-glucosyltransferase-like
MSTRG.2093	MR_inoculated	MR_control	4.32553	5.88759	1.55841e-08	9.55308e-07	Up	Yes	XP_022634629.1		3847.GLYMA20G30720.1	ASR1			S	Abscisic stress ripening protein 2
MSTRG.11438	MR_inoculated	MR_control	2.07282	8.09833	0.00231981	0.0149074	Up	Yes	XP_014505352.1		3847.GLYMA02G44540.1				J	abundant protein
MSTRG.1880	MR_inoculated	MR_control	4.6114	4.06111	1.55017e-08	9.53513e-07	Up	Yes	XP_014517954.1		3847.GLYMA10G35500.1				S	Acetyltransferase (GNAT) family
MSTRG.17793	MR_inoculated	MR_control	2.06435	4.82277	0.00289877	0.0176491	Up	Yes	XP_014509046.1		3847.GLYMA08G01850.1	MURE	GO:0005575,GO:0005622,GO:0005623,GO:0005737,GO:0006996,GO:0008150,GO:0009295,GO:0009507,GO:0009536,GO:0009657,GO:0009658,GO:0009987,GO:0010020,GO:0016043,GO:0043226,GO:0043227,GO:0043229,GO:0043231,GO:0043572,GO:0044424,GO:0044444,GO:0044464,GO:0044699,GO:0044763,GO:0048285,GO:0071840		M	acid to the nucleotide precursor UDP-N-acetylmuramoyl-L-alanyl-D-glutamate (UMAG) in the biosynthesis of bacterial cell-wall peptidoglycan (By similarity)
MSTRG.20975	MR_inoculated	MR_control	2.92423	2.69154	0.000189598	0.0020969	Up	Yes	XP_014513088.1		3847.GLYMA20G26260.1				S	actin filament depolymerization
MSTRG.18192	MR_inoculated	MR_control	4.31658	4.38976	5.14123e-08	2.66883e-06	Up	Yes	XP_014513565.1		3847.GLYMA09G17040.2		GO:0005575,GO:0005622,GO:0005623,GO:0005856,GO:0043226,GO:0043228,GO:0043229,GO:0043232,GO:0044424,GO:0044464	K10355	Z	Actins are highly conserved proteins that are involved in various types of cell motility and are ubiquitously expressed in all eukaryotic cells
MSTRG.606	MR_inoculated	MR_control	2.17251	3.37335	0.00285449	0.0174386	Up	Yes	XP_014511118.1		3847.GLYMA07G15460.2		GO:0003674,GO:0003824,GO:0005575,GO:0005622,GO:0005623,GO:0005737,GO:0005739,GO:0006040,GO:0006793,GO:0006796,GO:0008150,GO:0008152,GO:0008374,GO:0008780,GO:0009987,GO:0016740,GO:0016746,GO:0016747,GO:0019637,GO:0043226,GO:0043227,GO:0043229,GO:0043231,GO:0044237,GO:0044424,GO:0044444,GO:0044464,GO:0071704,GO:1901135,GO:2001289	K00677	G	acyl- acyl-carrier-protein --UDP-N-acetylglucosamine
MSTRG.25486	MR_inoculated	MR_control	2.95009	4.09499	6.29985e-05	0.000865735	Up	Yes	XP_014520331.1		3847.GLYMA11G05360.1				I	Acyl CoA binding protein
MSTRG.10460	MR_inoculated	MR_control	2.09027	3.8512	0.00333372	0.0195868	Up	Yes	XP_014499873.1		3847.GLYMA13G43990.3			K06130	I	acyl-protein thioesterase 2-like
MSTRG.12955	MR_inoculated	MR_control	2.37662	3.6968	0.000946332	0.0074844	Up	Yes	XP_022637437.1		3847.GLYMA14G14270.1		GO:0003674,GO:0003824,GO:0003999,GO:0005215,GO:0005575,GO:0005622,GO:0005623,GO:0005737,GO:0005794,GO:0005829,GO:0005886,GO:0006139,GO:0006144,GO:0006168,GO:0006725,GO:0006807,GO:0006810,GO:0006811,GO:0006817,GO:0006820,GO:0008150,GO:0008152,GO:0008509,GO:0009058,GO:0009112,GO:0009113,GO:0009987,GO:0015075,GO:0015103,GO:0015114,GO:0015698,GO:0016020,GO:0016740,GO:0016757,GO:0016763,GO:0018130,GO:…	K00759	F	adenine phosphoribosyltransferase
MSTRG.25295	MR_inoculated	MR_control	2.15846	6.76813	0.00162646	0.0113765	Up	Yes	XP_014521384.1		3847.GLYMA11G03400.1		GO:0003674,GO:0003824,GO:0003999,GO:0005575,GO:0005622,GO:0005623,GO:0005737,GO:0005829,GO:0006139,GO:0006144,GO:0006168,GO:0006725,GO:0006807,GO:0008150,GO:0008152,GO:0009058,GO:0009112,GO:0009113,GO:0009987,GO:0016740,GO:0016757,GO:0016763,GO:0018130,GO:0019438,GO:0034641,GO:0034654,GO:0042440,GO:0043094,GO:0043096,GO:0043101,GO:0044237,GO:0044238,GO:0044249,GO:0044271,GO:0044281,GO:0044424,GO:…	K00759	F	Adenine phosphoribosyltransferase
MSTRG.22062	MR_inoculated	MR_control	2.21302	2.69466	0.00348353	0.0202288	Up	Yes	XP_022642016.1		3847.GLYMA03G01570.2			K15440	A	adenosine deaminase
MSTRG.10468	MR_inoculated	MR_control	5.45852	7.81554	7.03952e-12	1.43678e-09	Up	Yes	XP_014502118.1		3847.GLYMA15G01420.1		GO:0003674,GO:0005215,GO:0005471,GO:0005575,GO:0005622,GO:0005623,GO:0005737,GO:0006810,GO:0008150,GO:0009507,GO:0009526,GO:0009536,GO:0009941,GO:0009987,GO:0015291,GO:0015297,GO:0016020,GO:0022804,GO:0022857,GO:0031090,GO:0031967,GO:0031969,GO:0031975,GO:0042170,GO:0043226,GO:0043227,GO:0043229,GO:0043231,GO:0044422,GO:0044424,GO:0044434,GO:0044435,GO:0044444,GO:0044446,GO:0044464,GO:0044699,GO:…	K03301	P	ADP,ATP carrier protein 1
MSTRG.25443	MR_inoculated	MR_control	2.15521	5.70372	0.00180851	0.012304	Up	Yes	XP_014520092.1		3847.GLYMA11G05080.1		GO:0000166,GO:0001882,GO:0001883,GO:0002252,GO:0002376,GO:0003674,GO:0005488,GO:0005525,GO:0005575,GO:0005622,GO:0005623,GO:0005634,GO:0005737,GO:0005773,GO:0005774,GO:0005794,GO:0005829,GO:0005886,GO:0005911,GO:0006950,GO:0006952,GO:0008150,GO:0009506,GO:0009607,GO:0009615,GO:0016020,GO:0017076,GO:0019001,GO:0030054,GO:0031090,GO:0032549,GO:0032550,GO:0032553,GO:0032555,GO:0032561,GO:0035639,GO:…	K07955	U	ADP-RIBOSYLATION FACTOR-like protein
MSTRG.12740	MR_inoculated	MR_control	7.49956	9.14471	8.87615e-18	1.46211e-14	Up	Yes	XP_014504815.1		3847.GLYMA13G09530.1				Q	alcohol dehydrogenase
MSTRG.6573	MR_inoculated	MR_control	3.53406	8.09324	1.028e-06	2.99739e-05	Up	Yes	XP_014496498.1		3847.GLYMA16G08040.1				C	alcohol dehydrogenase
MSTRG.2708	MR_inoculated	MR_control	3.70012	4.28454	1.14958e-06	3.26702e-05	Up	Yes	XP_014523038.1		3847.GLYMA12G01780.1			K00121	Q	Alcohol dehydrogenase-like
MSTRG.1054	MR_inoculated	MR_control	3.39666	5.24603	3.61813e-06	8.57961e-05	Up	Yes	XP_014496894.1		3847.GLYMA09G29070.1		GO:0005575,GO:0005622,GO:0005623,GO:0005737,GO:0044424,GO:0044464	K00001,K00121	Q	Alcohol dehydrogenase-like
MSTRG.6216	MR_inoculated	MR_control	2.57772	6.85983	0.000213524	0.0023229	Up	Yes	XP_014496577.1		3847.GLYMA13G41480.1			K00128	C	Aldehyde dehydrogenase
MSTRG.17999	MR_inoculated	MR_control	5.03637	5.01598	5.85187e-10	6.56909e-08	Up	Yes	XP_014511140.1		3847.GLYMA02G00780.1		GO:0005575,GO:0005622,GO:0005623,GO:0005737,GO:0009507,GO:0009526,GO:0009532,GO:0009536,GO:0009570,GO:0009941,GO:0031967,GO:0031975,GO:0043226,GO:0043227,GO:0043229,GO:0043231,GO:0044422,GO:0044424,GO:0044434,GO:0044435,GO:0044444,GO:0044446,GO:0044464		C	Aldo keto reductase family protein
MSTRG.26722	MR_inoculated	MR_control	2.55239	4.11433	0.000396153	0.00374273	Up	Yes	XP_014520042.1		3847.GLYMA09G21760.1		GO:0005575,GO:0005622,GO:0005623,GO:0005737,GO:0005739,GO:0009507,GO:0009536,GO:0043226,GO:0043227,GO:0043229,GO:0043231,GO:0044424,GO:0044444,GO:0044464		G	Aldolase
MSTRG.7381	MR_inoculated	MR_control	3.00644	7.41942	2.13145e-05	0.000360141	Up	Yes	XP_014496502.1		3847.GLYMA18G51600.1	AOC2		K10525	E	allene oxide cyclase
MSTRG.29158	MR_inoculated	MR_control	3.46575	3.65966	7.25384e-06	0.000151496	Up	Yes	XP_014523907.1		3847.GLYMA18G10385.1		GO:0005575,GO:0005622,GO:0005623,GO:0005737,GO:0005975,GO:0007275,GO:0008150,GO:0008152,GO:0009501,GO:0009507,GO:0009532,GO:0009536,GO:0009570,GO:0009791,GO:0032501,GO:0032502,GO:0043226,GO:0043227,GO:0043229,GO:0043231,GO:0044238,GO:0044422,GO:0044424,GO:0044434,GO:0044435,GO:0044444,GO:0044446,GO:0044464,GO:0044699,GO:0044707,GO:0071704	K00700	G	Alpha amylase, C-terminal all-beta domain
MSTRG.3756	MR_inoculated	MR_control	3.45974	5.54656	2.2645e-06	5.74472e-05	Up	Yes	XP_014493444.1		3847.GLYMA12G12800.1				I	alpha/beta hydrolase fold
MSTRG.33182	MR_inoculated	MR_control	3.01625	2.85177	0.000110627	0.00136374	Up	Yes	XP_014492903.1		3847.GLYMA02G12960.1				V	alpha/beta hydrolase fold
MSTRG.10666	MR_inoculated	MR_control	2.27856	6.47919	0.00095014	0.00751121	Up	Yes	XP_014498796.1		3847.GLYMA06G46680.1				V	alpha/beta hydrolase fold
MSTRG.22551	MR_inoculated	MR_control	3.25803	5.29792	7.18987e-06	0.00015051	Up	Yes	XP_014514988.1		3847.GLYMA17G36090.1	AMY	GO:0000272,GO:0003674,GO:0003824,GO:0004553,GO:0004556,GO:0005575,GO:0005576,GO:0005615,GO:0005975,GO:0005976,GO:0005982,GO:0005983,GO:0005984,GO:0005985,GO:0005987,GO:0006073,GO:0008150,GO:0008152,GO:0009056,GO:0009057,GO:0009251,GO:0009311,GO:0009313,GO:0009719,GO:0009725,GO:0009737,GO:0009739,GO:0009987,GO:0010033,GO:0016052,GO:0016160,GO:0016787,GO:0016798,GO:0033993,GO:0042221,GO:0043170,GO:…	K01176	G	alpha-amylase
MSTRG.6731	MR_inoculated	MR_control	3.0634	4.90769	2.36258e-05	0.000391477	Up	Yes	XP_014497736.1		3847.GLYMA09G40990.1	OSI_34149	GO:0003674,GO:0003824,GO:0004553,GO:0004557,GO:0005575,GO:0005576,GO:0005618,GO:0005622,GO:0005623,GO:0005737,GO:0005975,GO:0006629,GO:0006643,GO:0006664,GO:0006665,GO:0006672,GO:0006677,GO:0006687,GO:0006807,GO:0008150,GO:0008152,GO:0009056,GO:0009311,GO:0009505,GO:0009987,GO:0015925,GO:0016042,GO:0016137,GO:0016139,GO:0016787,GO:0016798,GO:0019377,GO:0030149,GO:0030312,GO:0044237,GO:0044238,GO:…	K07407	G	alpha-galactosidase
MSTRG.30862	MR_inoculated	MR_control	2.19933	9.02118	0.00128004	0.00946173	Up	Yes	XP_014490498.1		3847.GLYMA01G20460.1		GO:0000272,GO:0003674,GO:0003824,GO:0004553,GO:0005575,GO:0005576,GO:0005618,GO:0005622,GO:0005623,GO:0005737,GO:0005911,GO:0005975,GO:0005976,GO:0006073,GO:0008150,GO:0008152,GO:0009044,GO:0009056,GO:0009057,GO:0009505,GO:0009506,GO:0009507,GO:0009536,GO:0009987,GO:0010035,GO:0010038,GO:0010383,GO:0010410,GO:0010411,GO:0016052,GO:0016787,GO:0016798,GO:0030054,GO:0030312,GO:0042221,GO:0043170,GO:…	K01187,K15925	G	Alpha-glucosidase
MSTRG.23992	MR_inoculated	MR_control	2.53715	4.12587	0.000426773	0.00396958	Up	Yes	XP_014518036.1		3847.GLYMA09G01730.1	OSI_22576	GO:0003674,GO:0003824,GO:0006139,GO:0006259,GO:0006281,GO:0006304,GO:0006725,GO:0006807,GO:0006950,GO:0006974,GO:0008150,GO:0008152,GO:0009987,GO:0010468,GO:0019222,GO:0032451,GO:0033554,GO:0034641,GO:0035510,GO:0035514,GO:0040029,GO:0043170,GO:0043412,GO:0044237,GO:0044238,GO:0044260,GO:0044699,GO:0044710,GO:0044728,GO:0044763,GO:0046483,GO:0050789,GO:0050896,GO:0051716,GO:0060255,GO:0065007,GO:…		L	alpha-ketoglutarate-dependent dioxygenase alkB homolog
MSTRG.29427	MR_inoculated	MR_control	2.69232	3.09137	0.000395182	0.00373966	Up	Yes	XP_014524162.1		3847.GLYMA20G28360.1			K00276,K11182	Q	amine oxidase
MSTRG.2912	MR_inoculated	MR_control	2.82359	3.74322	0.000131484	0.00156396	Up	Yes	XP_014493233.1		3847.GLYMA12G02580.2				E	amino acid
MSTRG.25086	MR_inoculated	MR_control	2.87888	2.73268	0.000225049	0.00240888	Up	Yes	XP_014520236.1		3847.GLYMA01G43980.1	CDC20.1	GO:0005575,GO:0005622,GO:0005623,GO:0005634,GO:0032991,GO:0033597,GO:0043226,GO:0043227,GO:0043229,GO:0043231,GO:0043234,GO:0044422,GO:0044424,GO:0044428,GO:0044446,GO:0044464	K03363,K15028	D	Anaphase-promoting complex subunit
MSTRG.23437	MR_inoculated	MR_control	2.98829	5.49913	3.02925e-05	0.000481491	Up	Yes	XP_014516867.1		3847.GLYMA11G26510.1		GO:0003674,GO:0005215,GO:0005315,GO:0005575,GO:0005622,GO:0005623,GO:0005737,GO:0006810,GO:0006811,GO:0006820,GO:0008150,GO:0008509,GO:0009314,GO:0009416,GO:0009507,GO:0009526,GO:0009534,GO:0009535,GO:0009536,GO:0009579,GO:0009607,GO:0009624,GO:0009628,GO:0009941,GO:0009987,GO:0015075,GO:0015103,GO:0015291,GO:0015698,GO:0016020,GO:0022804,GO:0022857,GO:0022891,GO:0022892,GO:0030504,GO:0030505,GO:…	K08193	G	Anion transporter
MSTRG.4272	MR_inoculated	MR_control	2.72447	4.21126	0.000165941	0.0018828	Up	Yes	XP_014519128.1		3847.GLYMA11G37350.1				S	ANK
MSTRG.22344	MR_inoculated	MR_control	2.17587	4.70497	0.00180511	0.0122949	Up	Yes	XP_022641961.1		3847.GLYMA16G09094.1				S	ANK
MSTRG.33067	MR_inoculated	MR_control	3.07942	5.39689	1.96543e-05	0.00033781	Up	Yes	XP_014492762.1		3847.GLYMA09G06071.1				E	Ankyrin Repeat
MSTRG.11567	MR_inoculated	MR_control	2.72958	4.38425	0.000159186	0.00182226	Up	Yes	XP_022637668.1		3847.GLYMA14G05375.1				E	Ankyrin Repeat
MSTRG.33068	MR_inoculated	MR_control	2.56065	3.79028	0.000457011	0.00419729	Up	Yes	XP_014492755.1		3847.GLYMA09G06085.1				S	Ankyrin repeat-containing protein
MSTRG.16157	MR_inoculated	MR_control	2.17949	6.20129	0.00152955	0.0108372	Up	Yes	XP_014507025.1		3847.GLYMA05G31250.1		GO:0005575,GO:0005576,GO:0005622,GO:0005623,GO:0005634,GO:0005737,GO:0005829,GO:0006810,GO:0006950,GO:0006970,GO:0008150,GO:0008643,GO:0009266,GO:0009314,GO:0009408,GO:0009409,GO:0009414,GO:0009415,GO:0009416,GO:0009579,GO:0009628,GO:0009639,GO:0009651,GO:0010035,GO:0015774,GO:0016020,GO:0033036,GO:0033037,GO:0042221,GO:0043226,GO:0043227,GO:0043229,GO:0043231,GO:0044424,GO:0044444,GO:0044464,GO:…	K17095	U	Annexin Arabidopsis
MSTRG.17451	MR_inoculated	MR_control	3.92544	5.29591	1.91639e-07	7.64897e-06	Up	Yes	XP_022639942.1		3847.GLYMA15G38010.1			K17095,K17099	U	annexin-like protein RJ4-like
MSTRG.21180	MR_inoculated	MR_control	2.68492	6.63612	0.000125717	0.00151139	Up	Yes	XP_014514483.1		3847.GLYMA20G23680.1	ASA2	GO:0003674,GO:0003824,GO:0004049,GO:0005575,GO:0005622,GO:0005623,GO:0005737,GO:0005950,GO:0006082,GO:0006520,GO:0006725,GO:0006807,GO:0008150,GO:0008152,GO:0008652,GO:0009058,GO:0009072,GO:0009073,GO:0009507,GO:0009536,GO:0009987,GO:0016053,GO:0016829,GO:0016830,GO:0016833,GO:0019438,GO:0019752,GO:0032991,GO:0043226,GO:0043227,GO:0043229,GO:0043231,GO:0043234,GO:0043436,GO:0044237,GO:0044238,GO:…	K01657	E	anthranilate synthase
MSTRG.28205	MR_inoculated	MR_control	2.9466	2.43916	0.000214192	0.00232309	Up	Yes	XP_022632281.1		3847.GLYMA10G38450.1		GO:0000003,GO:0003006,GO:0005575,GO:0005622,GO:0005623,GO:0005737,GO:0005739,GO:0005829,GO:0007275,GO:0008150,GO:0009507,GO:0009536,GO:0009790,GO:0009791,GO:0009793,GO:0010154,GO:0022414,GO:0032501,GO:0032502,GO:0043226,GO:0043227,GO:0043229,GO:0043231,GO:0044424,GO:0044444,GO:0044464,GO:0044699,GO:0044707,GO:0044767,GO:0048316,GO:0048608,GO:0048731,GO:0048856,GO:0061458	K01873	J	Anticodon-binding domain of tRNA
MSTRG.14228	MR_inoculated	MR_control	3.75898	5.46123	4.35405e-07	1.48112e-05	Up	Yes	XP_022638822.1		3847.GLYMA07G35080.1		GO:0005575,GO:0005622,GO:0005623,GO:0005737,GO:0009507,GO:0009536,GO:0043226,GO:0043227,GO:0043229,GO:0043231,GO:0044424,GO:0044444,GO:0044464		S	antitermination NusB domain-containing protein
MSTRG.30156	MR_inoculated	MR_control	2.06199	2.99339	0.0048361	0.0259752	Up	Yes	XP_014489836.1		3847.GLYMA08G23630.3		GO:0000981,GO:0001071,GO:0003674,GO:0003700,GO:0005575,GO:0005622,GO:0005623,GO:0005634,GO:0006139,GO:0006351,GO:0006355,GO:0006357,GO:0006366,GO:0006725,GO:0006807,GO:0006950,GO:0006970,GO:0008150,GO:0008152,GO:0009058,GO:0009059,GO:0009414,GO:0009415,GO:0009628,GO:0009651,GO:0009719,GO:0009725,GO:0009737,GO:0009889,GO:0009891,GO:0009893,GO:0009987,GO:0010029,GO:0010033,GO:0010035,GO:0010187,GO:…	K09285	K	AP2-like ethylene-responsive transcription factor
MSTRG.3586	MR_inoculated	MR_control	2.59538	3.11408	0.000478058	0.00434535	Up	Yes	XP_014493448.1		3847.GLYMA12G09920.1		GO:0005575,GO:0005622,GO:0005623,GO:0005737,GO:0005794,GO:0005886,GO:0005911,GO:0009506,GO:0016020,GO:0030054,GO:0043226,GO:0043227,GO:0043229,GO:0043231,GO:0044424,GO:0044444,GO:0044464,GO:0055044,GO:0071944		C	Apoptosis-inducing factor homolog
MSTRG.22528	MR_inoculated	MR_control	3.36455	8.3099	2.75108e-06	6.82489e-05	Up	Yes	XP_014516349.1		3847.GLYMA01G27970.2				G	Aquaporin
MSTRG.24358	MR_inoculated	MR_control	2.54298	7.1562	0.000250455	0.0026184	Up	Yes	XP_014517554.1		3847.GLYMA13G29690.1		GO:0003674,GO:0005215,GO:0005575,GO:0005623,GO:0005886,GO:0006810,GO:0006811,GO:0006820,GO:0008150,GO:0008509,GO:0009987,GO:0015075,GO:0015103,GO:0015105,GO:0015698,GO:0015700,GO:0016020,GO:0022857,GO:0022891,GO:0022892,GO:0034220,GO:0042221,GO:0044464,GO:0044699,GO:0044763,GO:0044765,GO:0046685,GO:0050896,GO:0051179,GO:0051234,GO:0055085,GO:0071944,GO:0080170	K09874	G	Aquaporin
MSTRG.10540	MR_inoculated	MR_control	2.45878	7.01767	0.000382694	0.00364066	Up	Yes	XP_014501045.1		3847.GLYMA15G02090.1		GO:0000322,GO:0000325,GO:0000326,GO:0003674,GO:0005215,GO:0005275,GO:0005372,GO:0005575,GO:0005618,GO:0005622,GO:0005623,GO:0005737,GO:0005773,GO:0005774,GO:0005794,GO:0005886,GO:0005911,GO:0006810,GO:0006811,GO:0006812,GO:0006833,GO:0008150,GO:0009505,GO:0009506,GO:0009507,GO:0009526,GO:0009536,GO:0009705,GO:0009941,GO:0009987,GO:0015200,GO:0015250,GO:0015267,GO:0015695,GO:0015837,GO:0015843,GO:…	K09873	G	Aquaporin
MSTRG.17794	MR_inoculated	MR_control	2.01941	10.0648	0.00290966	0.0176968	Up	Yes	XP_014509609.1		3847.GLYMA05G37730.1		GO:0003674,GO:0005215,GO:0005372,GO:0005575,GO:0005622,GO:0005623,GO:0005737,GO:0005886,GO:0005911,GO:0006810,GO:0006833,GO:0006950,GO:0008150,GO:0009414,GO:0009415,GO:0009506,GO:0009507,GO:0009536,GO:0009628,GO:0009987,GO:0010035,GO:0015250,GO:0015267,GO:0016020,GO:0022803,GO:0022838,GO:0022857,GO:0022891,GO:0022892,GO:0030054,GO:0042044,GO:0042221,GO:0043226,GO:0043227,GO:0043229,GO:0043231,GO:…	K09872,K09873	G	Aquaporin
MSTRG.6281	MR_inoculated	MR_control	2.14433	2.40587	0.00512029	0.027241	Up	Yes	XP_014496986.1		3847.GLYMA13G40820.1	TIP1-2	GO:0005575,GO:0005622,GO:0005623,GO:0005737,GO:0005773,GO:0005774,GO:0016020,GO:0031090,GO:0043226,GO:0043227,GO:0043229,GO:0043231,GO:0044422,GO:0044424,GO:0044437,GO:0044444,GO:0044446,GO:0044464	K09873	G	Aquaporin
MSTRG.13770	MR_inoculated	MR_control	3.08262	4.39117	2.54967e-05	0.000417072	Up	Yes	XP_014507522.1		3847.GLYMA02G04840.1				S	Arabidopsis protein of unknown function
MSTRG.22827	MR_inoculated	MR_control	3.03794	5.10081	2.46067e-05	0.000404637	Up	Yes	XP_014516328.1		3847.GLYMA01G33761.1		GO:0003674,GO:0003824,GO:0004053,GO:0005488,GO:0005575,GO:0005622,GO:0005623,GO:0005737,GO:0006082,GO:0006520,GO:0006525,GO:0006527,GO:0006807,GO:0006950,GO:0006952,GO:0008150,GO:0008152,GO:0009056,GO:0009063,GO:0009064,GO:0009065,GO:0009507,GO:0009536,GO:0009607,GO:0009617,GO:0009987,GO:0016054,GO:0016787,GO:0016810,GO:0016813,GO:0019752,GO:0042742,GO:0043167,GO:0043169,GO:0043226,GO:0043227,GO:…	K01476	E	arginase EC 3.5.3.1
MSTRG.16289	MR_inoculated	MR_control	2.78439	2.86844	0.000300459	0.00302816	Up	Yes	XP_022639482.1		3847.GLYMA05G08170.2			K11593	J	Argonaute
MSTRG.4415	MR_inoculated	MR_control	2.19738	3.10147	0.00267183	0.0165936	Up	Yes	XP_014493913.1		3847.GLYMA18G02650.1			K15227	E	arogenate dehydrogenase 1, chloroplastic-like
MSTRG.28089	MR_inoculated	MR_control	5.55837	7.12286	4.58489e-12	9.92159e-10	Up	Yes	XP_014522835.1		3847.GLYMA13G26600.1		GO:0005575,GO:0005618,GO:0005623,GO:0009505,GO:0030312,GO:0044464,GO:0071944		O	aspartic proteinase
MSTRG.10055	MR_inoculated	MR_control	2.83421	8.3497	5.24231e-05	0.000747279	Up	Yes	XP_014502021.1		3847.GLYMA11G25650.1		GO:0005575,GO:0005618,GO:0005623,GO:0009505,GO:0030312,GO:0044464,GO:0071944		O	aspartic proteinase
MSTRG.23958	MR_inoculated	MR_control	2.80269	7.19988	6.5257e-05	0.000889963	Up	Yes	XP_022642810.1		3847.GLYMA15G13000.1				O	aspartic proteinase
MSTRG.5653	MR_inoculated	MR_control	2.54214	7.47473	0.000248334	0.00260229	Up	Yes	XP_014496350.1		3847.GLYMA11G33520.1		GO:0005575,GO:0005622,GO:0005623,GO:0005737,GO:0005794,GO:0007584,GO:0008150,GO:0009314,GO:0009416,GO:0009605,GO:0009628,GO:0009743,GO:0009991,GO:0010033,GO:0031667,GO:0033273,GO:0033591,GO:0034284,GO:0042221,GO:0043226,GO:0043227,GO:0043229,GO:0043231,GO:0044424,GO:0044444,GO:0044464,GO:0050896,GO:1901700		O	aspartic proteinase
MSTRG.29789	MR_inoculated	MR_control	2.50579	4.96582	0.000372271	0.00356415	Up	Yes	XP_014524518.1		3847.GLYMA04G38400.1				O	aspartic proteinase
MSTRG.26684	MR_inoculated	MR_control	2.38245	5.36246	0.000646124	0.00553675	Up	Yes	XP_014519290.1		3847.GLYMA01G21480.1				O	aspartic proteinase
MSTRG.32788	MR_inoculated	MR_control	2.08656	6.16724	0.00235626	0.0150661	Up	Yes	XP_014492496.1		3847.GLYMA07G06100.1		GO:0005575,GO:0005618,GO:0005623,GO:0005911,GO:0008150,GO:0009505,GO:0009506,GO:0009628,GO:0016020,GO:0030054,GO:0030312,GO:0044464,GO:0050896,GO:0055044,GO:0071944,GO:0080167		O	aspartic proteinase
MSTRG.29753	MR_inoculated	MR_control	2.13944	3.37942	0.00327615	0.0194137	Up	Yes	XP_014524489.1		3847.GLYMA06G16450.1				O	aspartic proteinase
MSTRG.8614	MR_inoculated	MR_control	2.02858	3.08335	0.00551878	0.0289156	Up	Yes	XP_014500309.1		3847.GLYMA04G42760.1		GO:0005575,GO:0005618,GO:0005622,GO:0005623,GO:0005737,GO:0005794,GO:0009505,GO:0030312,GO:0043226,GO:0043227,GO:0043229,GO:0043231,GO:0044424,GO:0044444,GO:0044464,GO:0071944		O	aspartic proteinase
MSTRG.22050	MR_inoculated	MR_control	2.83184	6.62758	5.76668e-05	0.000807291	Up	Yes	XP_014516575.1		3847.GLYMA07G07870.1		GO:0005575,GO:0005622,GO:0005623,GO:0005634,GO:0043226,GO:0043227,GO:0043229,GO:0043231,GO:0044424,GO:0044464		S	AT hook motif domain containing protein, expressed
MSTRG.19914	MR_inoculated	MR_control	2.99005	2.47666	0.000174633	0.0019567	Up	Yes	XP_022640929.1		3847.GLYMA20G37410.2				O	ATP binding to DnaK triggers the release of the substrate protein, thus completing the reaction cycle. Several rounds of ATP-dependent interactions between DnaJ, DnaK and GrpE are required for fully efficient folding. Also involved, together with DnaK and GrpE, in the DNA replication of plasmids through activation of initiation proteins (By similarity)
MSTRG.10245	MR_inoculated	MR_control	2.24566	7.63462	0.00105638	0.00817829	Up	Yes	XP_014502195.1		3847.GLYMA15G42140.1	ACLA-1	GO:0003674,GO:0003824,GO:0003878,GO:0005575,GO:0005622,GO:0005623,GO:0005737,GO:0005829,GO:0006084,GO:0006085,GO:0006637,GO:0006732,GO:0006793,GO:0008150,GO:0008152,GO:0009058,GO:0009108,GO:0009346,GO:0009987,GO:0016740,GO:0016746,GO:0032991,GO:0035383,GO:0035384,GO:0043234,GO:0044237,GO:0044249,GO:0044424,GO:0044444,GO:0044464,GO:0046912,GO:0051186,GO:0051188,GO:0071616,GO:0071704,GO:1901576	K01648	C	ATP citrate-lyase is the primary enzyme responsible for the synthesis of cytosolic acetyl-CoA, used for the elongation of fatty acids and biosynthesis of isoprenoids, flavonoids and malonated derivatives. May supply substrate to the cytosolic acetyl-CoA carboxylase, which generates the malonyl-CoA used for the synthesis of a multitude of compounds, including very long chain fatty acids and flavon…
MSTRG.78	MR_inoculated	MR_control	2.89481	3.84224	8.99587e-05	0.00115824	Up	Yes	YP_004222812.1		59689.fgenesh2_kg.5__735__AT2G07671.1	ATP9	GO:0005575,GO:0005622,GO:0005623,GO:0005737,GO:0005739,GO:0005740,GO:0016020,GO:0031090,GO:0031966,GO:0031967,GO:0031975,GO:0043226,GO:0043227,GO:0043229,GO:0043231,GO:0044422,GO:0044424,GO:0044429,GO:0044444,GO:0044446,GO:0044464	K02128	C	ATP synthase subunit 9, mitochondrial
MSTRG.10248	MR_inoculated	MR_control	2.51372	2.82795	0.00100701	0.00785359	Up	Yes	XP_014499762.1		3847.GLYMA12G02020.1		GO:0003674,GO:0005488,GO:0005575,GO:0005618,GO:0005622,GO:0005623,GO:0005737,GO:0005739,GO:0008270,GO:0009505,GO:0030312,GO:0043167,GO:0043169,GO:0043226,GO:0043227,GO:0043229,GO:0043231,GO:0044424,GO:0044444,GO:0044464,GO:0046872,GO:0046914,GO:0071944	K17681	O	ATPase family AAA domain-containing protein
MSTRG.15594	MR_inoculated	MR_control	2.0833	1.63244	0.00959873	0.0443522	Up	Yes	XP_022639248.1		3847.GLYMA05G02900.2				O	ATPase family associated with various cellular activities (AAA)
MSTRG.20648	MR_inoculated	MR_control	2.54224	4.61893	0.00036183	0.0034809	Up	Yes	XP_014514605.1		3847.GLYMA10G37150.2				Q	ATP-binding cassette, sub-family C (CFTR MRP), member
MSTRG.21683	MR_inoculated	MR_control	2.342	3.33585	0.00138657	0.0100623	Up	Yes	XP_014515922.1		3847.GLYMA08G20360.2				Q	ATP-binding cassette, sub-family C (CFTR MRP), member
MSTRG.33118	MR_inoculated	MR_control	2.25603	4.92047	0.00126123	0.00935687	Up	Yes	XP_014492817.1		3847.GLYMA08G25841.1		GO:0003674,GO:0003824,GO:0004176,GO:0005575,GO:0005622,GO:0005623,GO:0005737,GO:0005739,GO:0006139,GO:0006152,GO:0006163,GO:0006195,GO:0006200,GO:0006725,GO:0006753,GO:0006793,GO:0006796,GO:0006807,GO:0008150,GO:0008152,GO:0008233,GO:0009056,GO:0009116,GO:0009117,GO:0009119,GO:0009123,GO:0009125,GO:0009126,GO:0009128,GO:0009141,GO:0009143,GO:0009144,GO:0009146,GO:0009150,GO:0009154,GO:0009158,GO:…	K03798	O	ATP-dependent zinc metalloprotease FTSH 12
MSTRG.21509	MR_inoculated	MR_control	2.17187	5.79338	0.00163406	0.0114156	Up	Yes	XP_014515715.1		3847.GLYMA08G22190.1	IAA19	GO:0000003,GO:0001071,GO:0003006,GO:0003674,GO:0003700,GO:0005575,GO:0005622,GO:0005623,GO:0005634,GO:0006355,GO:0007275,GO:0008150,GO:0009719,GO:0009725,GO:0009733,GO:0009791,GO:0009889,GO:0009908,GO:0010033,GO:0010468,GO:0010556,GO:0019219,GO:0019222,GO:0022414,GO:0031323,GO:0031326,GO:0032501,GO:0032502,GO:0042221,GO:0043226,GO:0043227,GO:0043229,GO:0043231,GO:0044424,GO:0044464,GO:0044699,GO:…	K14484	K	Aux IAA proteins are short-lived transcriptional factors that function as repressors of early auxin response genes at low auxin concentrations. Repression is thought to result from the interaction with auxin response factors (ARFs), proteins that bind to the auxin-responsive promoter element (AuxRE). Formation of heterodimers with ARF proteins may alter their ability to modulate early auxin respo…
MSTRG.12786	MR_inoculated	MR_control	2.70792	2.93145	0.000407599	0.00382291	Up	Yes	XP_014503462.1		3847.GLYMA14G27900.1	PIN6	GO:0005575,GO:0005623,GO:0005886,GO:0006810,GO:0008150,GO:0009914,GO:0009926,GO:0010817,GO:0016020,GO:0044464,GO:0044699,GO:0044765,GO:0051179,GO:0051234,GO:0060918,GO:0065007,GO:0065008,GO:0071944	K13947	P	auxin efflux carrier component
MSTRG.28277	MR_inoculated	MR_control	2.69392	4.18496	0.000196491	0.00216178	Up	Yes	XP_014523010.1		3847.GLYMA13G24240.1		GO:0001071,GO:0001708,GO:0003674,GO:0003676,GO:0003677,GO:0003700,GO:0005488,GO:0005575,GO:0005622,GO:0005623,GO:0005634,GO:0006355,GO:0007275,GO:0008150,GO:0008152,GO:0009719,GO:0009725,GO:0009733,GO:0009791,GO:0009850,GO:0009889,GO:0009987,GO:0010033,GO:0010050,GO:0010158,GO:0010468,GO:0010556,GO:0010817,GO:0019219,GO:0019222,GO:0030154,GO:0031323,GO:0031326,GO:0032501,GO:0032502,GO:0042221,GO:…	K14486	K	auxin response factor
MSTRG.3354	MR_inoculated	MR_control	2.47413	4.96541	0.000441109	0.004086	Up	Yes	XP_014494522.1		3847.GLYMA12G07560.1	ARF4	GO:0001071,GO:0001708,GO:0003674,GO:0003700,GO:0005575,GO:0005622,GO:0005623,GO:0005634,GO:0006355,GO:0007275,GO:0008150,GO:0009791,GO:0009889,GO:0009987,GO:0010050,GO:0010158,GO:0010468,GO:0010556,GO:0019219,GO:0019222,GO:0030154,GO:0031323,GO:0031326,GO:0032501,GO:0032502,GO:0043226,GO:0043227,GO:0043229,GO:0043231,GO:0044424,GO:0044464,GO:0044699,GO:0044707,GO:0044763,GO:0045165,GO:0048869,GO:…		K	auxin response factor
MSTRG.18979	MR_inoculated	MR_control	2.86111	6.31515	5.08762e-05	0.000730445	Up	Yes	XP_014513039.1		3847.GLYMA10G06440.1			K14488	S	Auxin responsive protein
MSTRG.9773	MR_inoculated	MR_control	3.0413	5.90359	2.07144e-05	0.000352961	Up	Yes	XP_014501548.1		3847.GLYMA06G00930.1		GO:0005575,GO:0005623,GO:0005886,GO:0006950,GO:0008150,GO:0009266,GO:0009409,GO:0009628,GO:0016020,GO:0044464,GO:0050896,GO:0071944	K14488	S	auxin-induced
MSTRG.13517	MR_inoculated	MR_control	3.70255	5.56439	6.04621e-07	1.94966e-05	Up	Yes	XP_014505284.1		3847.GLYMA14G40680.1	OSI_30283	GO:0000325,GO:0000902,GO:0005575,GO:0005622,GO:0005623,GO:0005737,GO:0005773,GO:0005774,GO:0005886,GO:0006521,GO:0008150,GO:0009653,GO:0009705,GO:0009826,GO:0009832,GO:0009834,GO:0009893,GO:0009987,GO:0010565,GO:0016020,GO:0016043,GO:0016049,GO:0019222,GO:0031090,GO:0031323,GO:0031325,GO:0032350,GO:0032352,GO:0032502,GO:0032989,GO:0033238,GO:0033240,GO:0040007,GO:0042546,GO:0043226,GO:0043227,GO:…		S	Auxin-induced protein
MSTRG.9548	MR_inoculated	MR_control	3.30882	6.74062	4.20472e-06	9.65741e-05	Up	Yes	XP_014502356.1		3847.GLYMA06G03080.1	OSI_30283	GO:0000325,GO:0000902,GO:0005575,GO:0005622,GO:0005623,GO:0005737,GO:0005773,GO:0005774,GO:0005886,GO:0006521,GO:0008150,GO:0009653,GO:0009705,GO:0009826,GO:0009832,GO:0009834,GO:0009893,GO:0009987,GO:0010565,GO:0016020,GO:0016043,GO:0016049,GO:0019222,GO:0031090,GO:0031323,GO:0031325,GO:0032350,GO:0032352,GO:0032502,GO:0032989,GO:0033238,GO:0033240,GO:0040007,GO:0042546,GO:0043226,GO:0043227,GO:…		S	Auxin-induced protein
MSTRG.28585	MR_inoculated	MR_control	5.60245	5.01952	2.77031e-11	4.92649e-09	Up	Yes	XP_014523352.1		3847.GLYMA01G04015.1				S	auxin-induced protein 5NG4-like
MSTRG.28589	MR_inoculated	MR_control	2.54525	2.91182	0.000818915	0.00669483	Up	Yes	XP_014523346.1		3847.GLYMA02G03725.1				S	auxin-induced protein 5NG4-like
MSTRG.21595	MR_inoculated	MR_control	3.74969	3.79585	1.60984e-06	4.33243e-05	Up	Yes	XP_014516182.1		3847.GLYMA15G02350.1		GO:0001071,GO:0003674,GO:0003700,GO:0005575,GO:0005622,GO:0005623,GO:0005634,GO:0006355,GO:0006417,GO:0008150,GO:0009719,GO:0009725,GO:0009733,GO:0009889,GO:0010033,GO:0010468,GO:0010556,GO:0010608,GO:0019219,GO:0019222,GO:0031323,GO:0031326,GO:0032268,GO:0042221,GO:0043226,GO:0043227,GO:0043229,GO:0043231,GO:0044424,GO:0044464,GO:0050789,GO:0050794,GO:0050896,GO:0051171,GO:0051246,GO:0051252,GO:…	K14484	K	auxin-responsive protein
MSTRG.17118	MR_inoculated	MR_control	2.79329	3.3807	0.000172446	0.00194189	Up	Yes	XP_014508357.1		3847.GLYMA17G02250.1	OSI_19891			S	AWPM-19-like membrane family protein
MSTRG.8151	MR_inoculated	MR_control	2.50289	4.70172	0.000400626	0.0037713	Up	Yes	XP_014500636.1		3847.GLYMA15G23230.1				S	AWPM-19-like membrane family protein
MSTRG.32471	MR_inoculated	MR_control	3.39563	3.86554	6.96527e-06	0.000146835	Up	Yes	XP_014492213.1		3847.GLYMA15G34620.1				C	b5 reductase
MSTRG.26575	MR_inoculated	MR_control	2.73736	4.22238	0.00015586	0.00179449	Up	Yes	XP_014519849.1		3847.GLYMA02G11280.1		GO:0005575,GO:0016020	K08360	C	B561 family
MSTRG.12332	MR_inoculated	MR_control	2.35835	2.21781	0.00263005	0.0163851	Up	Yes	XP_014503991.1		3847.GLYMA02G39440.1				O	BAG domain
MSTRG.22618	MR_inoculated	MR_control	3.64223	3.76022	2.80433e-06	6.9347e-05	Up	Yes	XP_014515944.1		3847.GLYMA18G35976.1			K14009	V	b-cell receptor-associated protein
MSTRG.9737	MR_inoculated	MR_control	2.67341	3.27796	0.000316234	0.00315549	Up	Yes	XP_014501269.1		3847.GLYMA04G01151.1		GO:0001071,GO:0003674,GO:0003700,GO:0005575,GO:0005622,GO:0005623,GO:0005634,GO:0006355,GO:0008150,GO:0009889,GO:0010468,GO:0010556,GO:0019219,GO:0019222,GO:0031323,GO:0031326,GO:0043226,GO:0043227,GO:0043229,GO:0043231,GO:0044424,GO:0044464,GO:0050789,GO:0050794,GO:0051171,GO:0051252,GO:0060255,GO:0065007,GO:0080090,GO:2000112,GO:2001141		K	BEL1-like homeodomain protein
MSTRG.30428	MR_inoculated	MR_control	2.15417	3.99053	0.00229443	0.0147919	Up	Yes	XP_014490095.1		3847.GLYMA05G25590.1				C	Berberine and berberine like
MSTRG.24383	MR_inoculated	MR_control	3.22715	3.76217	1.77658e-05	0.000311005	Up	Yes	XP_014518203.1		3847.GLYMA15G09150.1				S	BEST Arabidopsis thaliana protein match is oxidoreductase, acting on NADH or NADPH (TAIR AT1G75260.1)
MSTRG.18359	MR_inoculated	MR_control	3.24942	3.40429	2.55599e-05	0.000417347	Up	Yes	XP_014513043.2		3847.GLYMA10G13820.1				S	BEST Arabidopsis thaliana protein match is oxidoreductase, acting on NADH or NADPH (TAIR AT1G75260.1)
MSTRG.11529	MR_inoculated	MR_control	2.12037	6.28697	0.00201051	0.0133793	Up	Yes	XP_014504813.1		3847.GLYMA02G43810.1		GO:0000229,GO:0005575,GO:0005622,GO:0005623,GO:0005694,GO:0005737,GO:0009295,GO:0009508,GO:0009532,GO:0009536,GO:0042646,GO:0043226,GO:0043227,GO:0043228,GO:0043229,GO:0043231,GO:0043232,GO:0044422,GO:0044424,GO:0044435,GO:0044444,GO:0044446,GO:0044464		S	BEST Arabidopsis thaliana protein match is PTAC18 (PLASTID TRANSCRIPTIONALLY ACTIVE 18) (TAIR AT2G32180.1)
MSTRG.31202	MR_inoculated	MR_control	7.96415	7.35452	3.34653e-18	1.00178e-14	Up	Yes	XP_014490839.1		3847.GLYMA09G21010.1				S	Bet_v_1
MSTRG.25377	MR_inoculated	MR_control	4.36094	4.76322	2.26849e-08	1.31784e-06	Up	Yes	XP_014520146.1		3847.GLYMA01G41190.1	CT-BMY	GO:0000023,GO:0000024,GO:0000272,GO:0003674,GO:0003824,GO:0004553,GO:0005575,GO:0005622,GO:0005623,GO:0005737,GO:0005975,GO:0005976,GO:0005982,GO:0005983,GO:0005984,GO:0006073,GO:0006950,GO:0008150,GO:0008152,GO:0009056,GO:0009057,GO:0009058,GO:0009251,GO:0009266,GO:0009311,GO:0009312,GO:0009409,GO:0009507,GO:0009532,GO:0009536,GO:0009570,GO:0009628,GO:0009987,GO:0016051,GO:0016052,GO:0016160,GO:…	K01177	G	beta-amylase
MSTRG.12177	MR_inoculated	MR_control	2.35366	5.3571	0.000742443	0.00619386	Up	Yes	XP_014505195.1		3847.GLYMA14G34480.1		GO:0005575,GO:0005576,GO:0005578,GO:0005618,GO:0005622,GO:0005623,GO:0005737,GO:0005911,GO:0009505,GO:0009506,GO:0009507,GO:0009536,GO:0030054,GO:0030312,GO:0031012,GO:0043226,GO:0043227,GO:0043229,GO:0043231,GO:0044421,GO:0044424,GO:0044444,GO:0044464,GO:0048046,GO:0055044,GO:0071944		G	beta-D-xylosidase
MSTRG.8740	MR_inoculated	MR_control	2.11363	4.91832	0.00233468	0.014984	Up	Yes	XP_014502107.1		3847.GLYMA06G11040.1		GO:0005575,GO:0005576,GO:0005578,GO:0005618,GO:0005622,GO:0005623,GO:0005737,GO:0005911,GO:0009505,GO:0009506,GO:0009507,GO:0009536,GO:0030054,GO:0030312,GO:0031012,GO:0043226,GO:0043227,GO:0043229,GO:0043231,GO:0044421,GO:0044424,GO:0044444,GO:0044464,GO:0048046,GO:0055044,GO:0071944		G	beta-D-xylosidase
MSTRG.2631	MR_inoculated	MR_control	2.20676	2.84335	0.00284405	0.0173852	Up	Yes	XP_014521407.1		3847.GLYMA09G36580.2	SAI	GO:0005575,GO:0005622,GO:0005623,GO:0005737,GO:0005773,GO:0043226,GO:0043227,GO:0043229,GO:0043231,GO:0044424,GO:0044444,GO:0044464	K01193	G	beta-fructofuranosidase
MSTRG.9546	MR_inoculated	MR_control	4.32021	4.67434	3.01478e-08	1.66611e-06	Up	Yes	XP_022636730.1		3847.GLYMA04G03120.1		GO:0005575,GO:0005576,GO:0048046		G	beta-galactosidase
MSTRG.13669	MR_inoculated	MR_control	3.3782	6.45346	3.03281e-06	7.41095e-05	Up	Yes	XP_014509163.1		3847.GLYMA16G24440.1		GO:0003674,GO:0003824,GO:0004553,GO:0004565,GO:0005575,GO:0005576,GO:0008150,GO:0008152,GO:0015925,GO:0016787,GO:0016798,GO:0048046		G	beta-galactosidase
MSTRG.10596	MR_inoculated	MR_control	2.10748	5.36986	0.00231393	0.0148848	Up	Yes	XP_014501540.1		3847.GLYMA15G02750.1		GO:0003674,GO:0003824,GO:0004553,GO:0004565,GO:0005575,GO:0005576,GO:0005618,GO:0005623,GO:0005911,GO:0008150,GO:0008152,GO:0009505,GO:0009506,GO:0015925,GO:0016787,GO:0016798,GO:0030054,GO:0030312,GO:0044464,GO:0048046,GO:0055044,GO:0071944		G	beta-galactosidase
MSTRG.4553	MR_inoculated	MR_control	3.15715	3.74639	2.53476e-05	0.000415391	Up	Yes	XP_014494351.1		3847.GLYMA12G36870.1		GO:0005575,GO:0005618,GO:0005622,GO:0005623,GO:0005737,GO:0005794,GO:0005911,GO:0009505,GO:0009506,GO:0030054,GO:0030312,GO:0043226,GO:0043227,GO:0043229,GO:0043231,GO:0044424,GO:0044444,GO:0044464,GO:0055044,GO:0071944	K01188	G	beta-glucosidase
MSTRG.24136	MR_inoculated	MR_control	2.74731	4.04005	0.000151683	0.00175767	Up	Yes	XP_014518649.1		3847.GLYMA15G11290.2	BGLU47		K05350	G	beta-glucosidase
MSTRG.14491	MR_inoculated	MR_control	2.40187	4.79632	0.000663926	0.00566229	Up	Yes	XP_014510197.1		3847.GLYMA20G03210.1		GO:0003674,GO:0003824,GO:0004553,GO:0004565,GO:0005575,GO:0005576,GO:0005622,GO:0005623,GO:0005737,GO:0008150,GO:0008152,GO:0008422,GO:0009507,GO:0009536,GO:0015925,GO:0015926,GO:0016787,GO:0016798,GO:0033907,GO:0042973,GO:0043226,GO:0043227,GO:0043229,GO:0043231,GO:0044424,GO:0044444,GO:0044464,GO:0048046,GO:0080079,GO:0080083	K01188	G	beta-glucosidase
MSTRG.6019	MR_inoculated	MR_control	2.08819	1.73719	0.0090523	0.0423738	Up	Yes	XP_014497266.1		3847.GLYMA07G18410.1		GO:0005575,GO:0005622,GO:0005623,GO:0005737,GO:0005777,GO:0005778,GO:0016020,GO:0031090,GO:0031903,GO:0042579,GO:0043226,GO:0043227,GO:0043229,GO:0043231,GO:0044422,GO:0044424,GO:0044438,GO:0044439,GO:0044444,GO:0044446,GO:0044464	K01188,K19964	G	beta-glucosidase
MSTRG.6374	MR_inoculated	MR_control	3.45758	4.67176	3.15928e-06	7.65773e-05	Up	Yes	XP_014497551.1		3694.POPTR_0004s22280.1		GO:0005575,GO:0008150,GO:0010033,GO:0010037,GO:0016020,GO:0042221,GO:0050896,GO:1901700	K01674	P	Bifunctional monodehydroascorbate reductase and carbonic anhydrase
MSTRG.4559	MR_inoculated	MR_control	2.20576	3.14812	0.00257886	0.016148	Up	Yes	XP_014493214.1		3847.GLYMA12G08930.1	AXS2	GO:0005575,GO:0005576,GO:0005622,GO:0005623,GO:0005737,GO:0005829,GO:0044424,GO:0044444,GO:0044464,GO:0048046	K12449	G	Bifunctional polymyxin resistance protein
MSTRG.1215	MR_inoculated	MR_control	3.94798	5.06556	1.76387e-07	7.10335e-06	Up	Yes	XP_014503472.1		3847.GLYMA09G27180.2	CBF4	GO:0001071,GO:0003674,GO:0003700,GO:0005575,GO:0005622,GO:0005623,GO:0005634,GO:0006355,GO:0008150,GO:0009889,GO:0010468,GO:0010556,GO:0019219,GO:0019222,GO:0031323,GO:0031326,GO:0043226,GO:0043227,GO:0043229,GO:0043231,GO:0044424,GO:0044464,GO:0050789,GO:0050794,GO:0051171,GO:0051252,GO:0060255,GO:0065007,GO:0080090,GO:2000112,GO:2001141		K	binding factor
MSTRG.23860	MR_inoculated	MR_control	3.51239	3.92164	3.75719e-06	8.84442e-05	Up	Yes	XP_022642784.1		3847.GLYMA09G03600.1			K13862	P	boron transporter
MSTRG.23026	MR_inoculated	MR_control	2.71017	3.05111	0.000370089	0.00354705	Up	Yes	XP_014517913.1		3847.GLYMA08G42640.1		GO:0005575,GO:0016020		G	BT1 family
MSTRG.9193	MR_inoculated	MR_control	2.49103	2.74918	0.0011337	0.00862079	Up	Yes	XP_014500052.1		3847.GLYMA06G06470.1				S	BTB POZ domain-containing protein NPY1-like
MSTRG.31596	MR_inoculated	MR_control	2.46968	3.77437	0.000604453	0.00523639	Up	Yes	XP_014491167.1		3847.GLYMA16G05000.2				S	C2
MSTRG.31792	MR_inoculated	MR_control	2.2115	1.92765	0.00549165	0.0288071	Up	Yes	XP_014491528.2		3847.GLYMA19G44120.2				S	C2
MSTRG.13143	MR_inoculated	MR_control	2.02962	3.73323	0.0043414	0.0238604	Up	Yes	XP_022637449.1		3847.GLYMA17G34761.1	CBL10	GO:0000325,GO:0003674,GO:0005488,GO:0005509,GO:0005575,GO:0005622,GO:0005623,GO:0005737,GO:0005773,GO:0005774,GO:0005886,GO:0006950,GO:0006970,GO:0006972,GO:0008150,GO:0009628,GO:0009651,GO:0009705,GO:0010959,GO:0016020,GO:0031090,GO:0032844,GO:0032879,GO:0042538,GO:0043167,GO:0043169,GO:0043226,GO:0043227,GO:0043229,GO:0043231,GO:0043266,GO:0043269,GO:0044422,GO:0044424,GO:0044437,GO:0044444,GO:…	K06268	T	calcineurin b-like protein
MSTRG.23754	MR_inoculated	MR_control	2.13459	2.87965	0.00379971	0.0216863	Up	Yes	XP_022642581.1		3847.GLYMA03G40690.1				T	Calcium binding protein
MSTRG.31842	MR_inoculated	MR_control	2.52752	2.77952	0.00096628	0.00760533	Up	Yes	XP_014491503.1		3847.GLYMA19G43680.2			K17991	S	Calcium-binding peroxygenase involved in the degradation of storage lipid in oil bodies. May be involved in the interaction between oil bodies and vacuoles during seed germination and in the oxylipin signaling pathways and plant defense responses. Can catalyze sulfoxidation of thiobenzamide, hydroxylation of aniline
MSTRG.30348	MR_inoculated	MR_control	4.93701	5.26512	6.14975e-10	6.81825e-08	Up	Yes	XP_014489964.1		3847.GLYMA04G37040.1			K13448	T	calcium-binding protein
MSTRG.10056	MR_inoculated	MR_control	3.49659	4.45208	3.25114e-06	7.83808e-05	Up	Yes	XP_014500646.2		3847.GLYMA04G17650.1			K13448	T	calcium-binding protein
MSTRG.11817	MR_inoculated	MR_control	3.30482	7.14354	4.10247e-06	9.471e-05	Up	Yes	XP_014503786.1		3847.GLYMA02G41300.1		GO:0008150,GO:0009909,GO:0019222,GO:0048580,GO:0048831,GO:0050789,GO:0050793,GO:0051171,GO:0051239,GO:0065007,GO:0080164,GO:2000026,GO:2000241	K13448	T	calcium-binding protein
MSTRG.15455	MR_inoculated	MR_control	3.23248	4.99962	9.31627e-06	0.000185099	Up	Yes	XP_014507964.1		3847.GLYMA17G13820.1			K13448	T	calcium-binding protein
MSTRG.31731	MR_inoculated	MR_control	3.02388	5.37512	2.47828e-05	0.000406878	Up	Yes	XP_014491524.1		3847.GLYMA03G42010.1		GO:0000902,GO:0000904,GO:0003674,GO:0005488,GO:0005509,GO:0007275,GO:0008150,GO:0008544,GO:0009653,GO:0009888,GO:0009913,GO:0009987,GO:0010026,GO:0010090,GO:0010091,GO:0016043,GO:0030154,GO:0030855,GO:0032501,GO:0032502,GO:0032989,GO:0043167,GO:0043169,GO:0043588,GO:0044699,GO:0044707,GO:0044763,GO:0044767,GO:0046872,GO:0048468,GO:0048513,GO:0048731,GO:0048856,GO:0048869,GO:0060429,GO:0071840		D, Z	calcium-binding protein
MSTRG.13938	MR_inoculated	MR_control	2.09532	3.83241	0.00325358	0.0193246	Up	Yes	XP_014507696.1		3847.GLYMA16G19190.1			K13448	T	calcium-binding protein
MSTRG.3678	MR_inoculated	MR_control	2.06104	4.0958	0.00345026	0.0201142	Up	Yes	XP_014493553.1		3847.GLYMA12G11210.1				D, Z	calcium-binding protein
MSTRG.29476	MR_inoculated	MR_control	3.14085	7.86969	1.00271e-05	0.000196612	Up	Yes	XP_014524203.1		3847.GLYMA12G34580.1		GO:0008150,GO:0009628,GO:0050896,GO:0080167		D, Z	calcium-binding protein PBP1-like
MSTRG.11792	MR_inoculated	MR_control	2.21152	3.61947	0.00201864	0.0134235	Up	Yes	XP_014503881.1		3847.GLYMA02G41520.1		GO:0005575,GO:0005622,GO:0005623,GO:0005737,GO:0005886,GO:0016020,GO:0044424,GO:0044464,GO:0071944		S	calcium-dependent phospholipid binding
MSTRG.17218	MR_inoculated	MR_control	2.15023	5.49733	0.00185387	0.0125413	Up	Yes	XP_014508998.1		3847.GLYMA17G01730.1	CPK21	GO:0003674,GO:0003824,GO:0004672,GO:0005575,GO:0005623,GO:0005886,GO:0005911,GO:0006464,GO:0006468,GO:0006793,GO:0006796,GO:0008150,GO:0008152,GO:0009506,GO:0009987,GO:0016020,GO:0016301,GO:0016310,GO:0016740,GO:0016772,GO:0016773,GO:0019538,GO:0030054,GO:0036211,GO:0043170,GO:0043412,GO:0044237,GO:0044238,GO:0044260,GO:0044267,GO:0044464,GO:0055044,GO:0071704,GO:0071944	K13412	T	Calcium-dependent protein kinase
MSTRG.13450	MR_inoculated	MR_control	2.41204	2.26135	0.00210862	0.0139034	Up	Yes	XP_022638323.1		3847.GLYMA17G38050.2				T	calcium-dependent protein kinase
MSTRG.15674	MR_inoculated	MR_control	2.08631	2.53895	0.00615392	0.0314958	Up	Yes	XP_014506956.1		3847.GLYMA17G10410.1				T	calcium-dependent protein kinase
MSTRG.20103	MR_inoculated	MR_control	2.05376	4.55277	0.00332215	0.0195444	Up	Yes	XP_014512115.1		3847.GLYMA20G35440.1		GO:0005513,GO:0007154,GO:0007165,GO:0008150,GO:0009593,GO:0009987,GO:0010035,GO:0010038,GO:0019722,GO:0019932,GO:0023052,GO:0035556,GO:0042221,GO:0044699,GO:0044700,GO:0044763,GO:0050789,GO:0050794,GO:0050896,GO:0051592,GO:0051606,GO:0051716,GO:0065007	K13448	T	calmodulin
MSTRG.815	MR_inoculated	MR_control	2.29066	2.45767	0.00291055	0.0176968	Up	Yes	XP_014508801.1		3847.GLYMA09G31450.1		GO:0001071,GO:0002682,GO:0002831,GO:0003674,GO:0003676,GO:0003677,GO:0003700,GO:0005488,GO:0005575,GO:0005622,GO:0005623,GO:0005634,GO:0006355,GO:0008150,GO:0009889,GO:0010112,GO:0010337,GO:0010468,GO:0010556,GO:0010565,GO:0019219,GO:0019222,GO:0031323,GO:0031326,GO:0031347,GO:0043226,GO:0043227,GO:0043229,GO:0043231,GO:0043565,GO:0043900,GO:0044424,GO:0044464,GO:0045088,GO:0048583,GO:0050776,GO:…		S	calmodulin binding
MSTRG.27117	MR_inoculated	MR_control	2.35021	5.21816	0.000776937	0.00641884	Up	Yes	XP_014521900.1		3847.GLYMA15G03460.1			K13448	T	calmodulin-like protein
MSTRG.16366	MR_inoculated	MR_control	2.75091	6.04043	9.56943e-05	0.00121812	Up	Yes	XP_014508167.1		3847.GLYMA17G12040.1			K13448	T	calmodulin-like protein 5-like
MSTRG.19795	MR_inoculated	MR_control	3.53428	8.96413	9.91461e-07	2.90974e-05	Up	Yes	XP_014514693.1		3847.GLYMA10G28890.1		GO:0003674,GO:0005488,GO:0005509,GO:0005515,GO:0005575,GO:0005576,GO:0005622,GO:0005623,GO:0005737,GO:0005739,GO:0005773,GO:0005774,GO:0005783,GO:0005788,GO:0005911,GO:0006950,GO:0006970,GO:0006979,GO:0007275,GO:0008150,GO:0009506,GO:0009507,GO:0009536,GO:0009628,GO:0009651,GO:0010035,GO:0010038,GO:0016020,GO:0030054,GO:0031090,GO:0031974,GO:0032501,GO:0032502,GO:0042221,GO:0042592,GO:0043167,GO:…	K08057	O	Calreticulin
MSTRG.19592	MR_inoculated	MR_control	6.4805	9.80117	5.84516e-15	3.74946e-12	Up	Yes	XP_014512700.1		3847.GLYMA10G01610.1				S	Calvin cycle protein
MSTRG.7728	MR_inoculated	MR_control	5.11922	5.67709	1.65093e-10	2.24639e-08	Up	Yes	XP_022636102.1		3847.GLYMA15G15380.1				S	cAMP-regulated phosphoprotein/endosulfine conserved region
MSTRG.8211	MR_inoculated	MR_control	2.21024	4.07809	0.00177935	0.0121656	Up	Yes	XP_014500583.1		3847.GLYMA06G19400.1			K01673	P	carbonic anhydrase
MSTRG.20573	MR_inoculated	MR_control	2.26932	2.68485	0.00280403	0.0172006	Up	Yes	XP_022640762.1		3847.GLYMA10G06730.2				P	Carbonic anhydrase
MSTRG.13643	MR_inoculated	MR_control	2.13	6.55526	0.00187291	0.0126454	Up	Yes	XP_014507838.1		3847.GLYMA02G06070.1			K08241	S	carboxyl methyltransferase
MSTRG.24982	MR_inoculated	MR_control	2.05115	3.49066	0.00406296	0.0227482	Up	Yes	XP_014520185.1		3847.GLYMA01G45000.1				V	Carboxylesterase family
MSTRG.16219	MR_inoculated	MR_control	2.20829	8.02087	0.00124129	0.00925097	Up	Yes	XP_014510077.1		3847.GLYMA08G13210.1				S	carboxyl-terminal peptidase
MSTRG.27397	MR_inoculated	MR_control	3.24781	3.63067	1.6904e-05	0.000299716	Up	Yes	XP_022632010.1		3847.GLYMA13G03853.1				O	Carboxypeptidase
MSTRG.24011	MR_inoculated	MR_control	2.52488	4.95516	0.000341381	0.00334691	Up	Yes	XP_014517859.1		3847.GLYMA09G01630.1		GO:0005575,GO:0005622,GO:0005623,GO:0005737,GO:0005739,GO:0043226,GO:0043227,GO:0043229,GO:0043231,GO:0044424,GO:0044444,GO:0044464	K03955	C, I, Q	Carrier of the growing fatty acid chain in fatty acid biosynthesis (By similarity)
MSTRG.17081	MR_inoculated	MR_control	2.08355	5.71551	0.0024572	0.0156115	Up	Yes	XP_014507881.1		3847.GLYMA13G28590.1				I	Carrier of the growing fatty acid chain in fatty acid biosynthesis (By similarity)
MSTRG.5353	MR_inoculated	MR_control	4.05117	5.9967	7.27341e-08	3.56934e-06	Up	Yes	XP_014495538.1		29760.VIT_07s0104g01350.t01		GO:0005575,GO:0005623,GO:0005886,GO:0016020,GO:0044464,GO:0071944		S	CASP-like protein
MSTRG.17072	MR_inoculated	MR_control	2.91824	6.66731	3.70282e-05	0.00056746	Up	Yes	XP_014507860.1		3847.GLYMA17G02610.1		GO:0005575,GO:0005623,GO:0005886,GO:0005911,GO:0009506,GO:0016020,GO:0030054,GO:0044464,GO:0055044,GO:0071944		S	CASP-like protein
MSTRG.8931	MR_inoculated	MR_control	2.06595	4.32567	0.00311746	0.0186954	Up	Yes	XP_014500221.1		3847.GLYMA04G08330.1		GO:0001510,GO:0005575,GO:0005622,GO:0005623,GO:0005634,GO:0006139,GO:0006396,GO:0006399,GO:0006400,GO:0006725,GO:0006807,GO:0008033,GO:0008150,GO:0008152,GO:0009451,GO:0009452,GO:0009987,GO:0010467,GO:0016070,GO:0032259,GO:0034470,GO:0034641,GO:0034660,GO:0036260,GO:0036265,GO:0043170,GO:0043226,GO:0043227,GO:0043229,GO:0043231,GO:0043412,GO:0043414,GO:0044237,GO:0044238,GO:0044260,GO:0044424,GO:…	K03439	J	Catalyzes the formation of N(7)-methylguanine at position 46 (m7G46) in tRNA (By similarity)
MSTRG.21291	MR_inoculated	MR_control	4.74296	6.35204	9.52569e-10	9.77663e-08	Up	Yes	XP_014513270.2		3847.GLYMA20G38560.1		GO:0005575,GO:0005622,GO:0005623,GO:0005634,GO:0005694,GO:0043226,GO:0043227,GO:0043228,GO:0043229,GO:0043231,GO:0043232,GO:0044424,GO:0044464	K01859	G	Catalyzes the intramolecular cyclization of bicyclic chalcones into tricyclic (S)-flavanones. Responsible for the isomerization of 4,2',4',6'-tetrahydroxychalcone (also termed chalcone) into naringenin
MSTRG.1326	MR_inoculated	MR_control	2.97056	2.9604	0.000128046	0.00153323	Up	Yes	XP_014503317.1		3847.GLYMA19G05120.2	GND	GO:0005575,GO:0005622,GO:0005623,GO:0005737,GO:0005777,GO:0005829,GO:0006950,GO:0006970,GO:0008150,GO:0009266,GO:0009409,GO:0009414,GO:0009415,GO:0009507,GO:0009532,GO:0009536,GO:0009570,GO:0009628,GO:0009651,GO:0009719,GO:0009725,GO:0009737,GO:0010033,GO:0010035,GO:0033993,GO:0042221,GO:0042579,GO:0043226,GO:0043227,GO:0043229,GO:0043231,GO:0044422,GO:0044424,GO:0044434,GO:0044435,GO:0044444,GO:…	K00033	G	Catalyzes the oxidative decarboxylation of 6- phosphogluconate to ribulose 5-phosphate and CO(2), with concomitant reduction of NADP to NADPH (By similarity)
MSTRG.7929	MR_inoculated	MR_control	3.32723	10.2903	3.21609e-06	7.76399e-05	Up	Yes	XP_014502142.1		3847.GLYMA15G19580.1				O	cathepsin
MSTRG.7849	MR_inoculated	MR_control	4.88593	5.2158	8.49609e-10	9.02948e-08	Up	Yes	XP_014501041.1		3847.GLYMA09G05580.1		GO:0003333,GO:0003674,GO:0005215,GO:0005310,GO:0005313,GO:0005342,GO:0005575,GO:0005623,GO:0005886,GO:0006810,GO:0006811,GO:0006812,GO:0006820,GO:0006835,GO:0006865,GO:0008150,GO:0008324,GO:0008509,GO:0008514,GO:0009987,GO:0015075,GO:0015171,GO:0015172,GO:0015174,GO:0015179,GO:0015181,GO:0015189,GO:0015711,GO:0015800,GO:0015802,GO:0015807,GO:0015809,GO:0015813,GO:0015819,GO:0015849,GO:0016020,GO:…	K03294	E	Cationic amino acid transporter
MSTRG.16081	MR_inoculated	MR_control	4.66776	5.36608	2.82282e-09	2.36919e-07	Up	Yes	XP_014507650.2		3847.GLYMA08G13640.2	OSI_39096	GO:0003333,GO:0003674,GO:0005215,GO:0005310,GO:0005313,GO:0005342,GO:0005575,GO:0005623,GO:0005886,GO:0006810,GO:0006811,GO:0006812,GO:0006820,GO:0006835,GO:0006865,GO:0008150,GO:0008324,GO:0008509,GO:0008514,GO:0009987,GO:0015075,GO:0015171,GO:0015172,GO:0015174,GO:0015179,GO:0015181,GO:0015189,GO:0015326,GO:0015711,GO:0015800,GO:0015802,GO:0015807,GO:0015809,GO:0015813,GO:0015819,GO:0015849,GO:…	K03294	E	cationic amino acid transporter
MSTRG.9516	MR_inoculated	MR_control	2.65876	3.9928	0.000238842	0.00252641	Up	Yes	XP_014500744.2		3847.GLYMA06G03450.1				S	CBS domain-containing protein
MSTRG.3602	MR_inoculated	MR_control	2.80883	7.36486	6.31025e-05	0.000866502	Up	Yes	XP_022634287.1		3847.GLYMA12G09830.1		GO:0000288,GO:0000289,GO:0000956,GO:0003674,GO:0003824,GO:0004518,GO:0004527,GO:0005575,GO:0005622,GO:0005623,GO:0005634,GO:0005737,GO:0006139,GO:0006396,GO:0006397,GO:0006401,GO:0006402,GO:0006725,GO:0006807,GO:0006950,GO:0006952,GO:0008150,GO:0008152,GO:0008408,GO:0009056,GO:0009057,GO:0009607,GO:0009617,GO:0009987,GO:0010467,GO:0016070,GO:0016071,GO:0016787,GO:0016788,GO:0019439,GO:0031123,GO:…	K12581	K	CCR4-associated factor 1 homolog
MSTRG.23134	MR_inoculated	MR_control	3.14726	4.26964	2.2032e-05	0.000369139	Up	Yes	XP_014517652.1		3847.GLYMA04G41490.1				S	CCT motif family protein
MSTRG.14981	MR_inoculated	MR_control	2.61717	4.06724	0.000288146	0.0029256	Up	Yes	XP_014510610.1		3847.GLYMA05G10202.1		GO:0005575,GO:0005623,GO:0005886,GO:0016020,GO:0044464,GO:0071944	K00924	T	CDPK-related protein
MSTRG.25571	MR_inoculated	MR_control	2.27785	3.52354	0.00176845	0.0121234	Up	Yes	XP_014521510.1		3847.GLYMA01G39090.2		GO:0005575,GO:0005623,GO:0005886,GO:0016020,GO:0044464,GO:0071944	K00924	T	CDPK-related protein
MSTRG.9785	MR_inoculated	MR_control	2.32156	1.8182	0.00393764	0.0222128	Up	Yes	XP_014500148.1		3847.GLYMA10G04110.1		GO:0003674,GO:0003824,GO:0004672,GO:0004674,GO:0004693,GO:0005575,GO:0005622,GO:0005623,GO:0005634,GO:0005737,GO:0006139,GO:0006259,GO:0006260,GO:0006464,GO:0006468,GO:0006725,GO:0006793,GO:0006796,GO:0006807,GO:0006996,GO:0007049,GO:0007275,GO:0008150,GO:0008152,GO:0009058,GO:0009059,GO:0009507,GO:0009536,GO:0009657,GO:0009658,GO:0009987,GO:0016043,GO:0016301,GO:0016310,GO:0016740,GO:0016772,GO:…	K10727	L	CDT1-like protein a
MSTRG.33314	MR_inoculated	MR_control	3.42306	3.62096	9.39117e-06	0.000185966	Up	Yes	XP_014493011.1		3847.GLYMA06G44460.1		GO:0005575,GO:0005622,GO:0005623,GO:0005634,GO:0005654,GO:0005737,GO:0005819,GO:0005856,GO:0009524,GO:0015630,GO:0031974,GO:0031981,GO:0032991,GO:0043226,GO:0043227,GO:0043228,GO:0043229,GO:0043231,GO:0043232,GO:0043233,GO:0043234,GO:0044422,GO:0044424,GO:0044428,GO:0044430,GO:0044444,GO:0044446,GO:0044464,GO:0070013	K16812	S	Cell cycle regulated microtubule associated protein
MSTRG.31872	MR_inoculated	MR_control	2.99364	4.88407	3.46573e-05	0.000538477	Up	Yes	XP_014491707.1		3847.GLYMA13G37890.1			K18812	D	cell division
MSTRG.10746	MR_inoculated	MR_control	2.24427	3.55801	0.00173488	0.0119342	Up	Yes	XP_022637253.1		3847.GLYMA06G47570.1		GO:0005575,GO:0016020		S	cell number regulator 6-like
MSTRG.1985	MR_inoculated	MR_control	2.33683	8.04561	0.000670688	0.0057064	Up	Yes	XP_014511452.1		3847.GLYMA16G28080.2			K10999	O	cellulose synthase A catalytic subunit
MSTRG.10726	MR_inoculated	MR_control	2.526	1.98301	0.00172341	0.0118735	Up	Yes	XP_022637233.1		29760.VIT_18s0122g00120.t01		GO:0005575,GO:0005623,GO:0005886,GO:0016020,GO:0044464,GO:0071944	K10999	O	cellulose synthase A catalytic subunit
MSTRG.5445	MR_inoculated	MR_control	3.99032	4.83769	1.80045e-07	7.23442e-06	Up	Yes	XP_014495927.1		3847.GLYMA03G37550.1		GO:0000030,GO:0000139,GO:0003674,GO:0003824,GO:0005575,GO:0005622,GO:0005623,GO:0005737,GO:0005794,GO:0006950,GO:0006970,GO:0007275,GO:0008150,GO:0008152,GO:0009414,GO:0009415,GO:0009628,GO:0009651,GO:0009987,GO:0010035,GO:0012505,GO:0016020,GO:0016740,GO:0016757,GO:0016758,GO:0019187,GO:0031090,GO:0032501,GO:0032502,GO:0042221,GO:0042546,GO:0043226,GO:0043227,GO:0043229,GO:0043231,GO:0044085,GO:…	K00770	G	cellulose synthase-like
MSTRG.28519	MR_inoculated	MR_control	3.36637	3.08119	1.91945e-05	0.000332131	Up	Yes	XP_014523275.1		3847.GLYMA06G48260.1				M	cellulose synthase-like protein G1-like
MSTRG.23373	MR_inoculated	MR_control	3.85748	4.88642	3.73866e-07	1.31521e-05	Up	Yes	XP_014518054.1		3847.GLYMA18G08040.1				O	chaperone protein DnaJ
MSTRG.11124	MR_inoculated	MR_control	3.01719	3.4777	5.62171e-05	0.000790075	Up	Yes	XP_014502886.1		3847.GLYMA14G01440.1				O	chaperone protein dnaJ
MSTRG.4861	MR_inoculated	MR_control	2.55239	4.11433	0.000396153	0.00374273	Up	Yes	XP_014495456.1		3847.GLYMA19G32480.1			K09529	O	chaperone protein DnaJ
MSTRG.11245	MR_inoculated	MR_control	2.29185	3.09477	0.00179915	0.0122682	Up	Yes	XP_022637546.1		3847.GLYMA14G35680.1		GO:0005575,GO:0005622,GO:0005623,GO:0005737,GO:0005739,GO:0043226,GO:0043227,GO:0043229,GO:0043231,GO:0044424,GO:0044444,GO:0044464	K03686	O	chaperone protein DNAJ
MSTRG.22255	MR_inoculated	MR_control	2.96397	6.64345	2.84574e-05	0.000455546	Up	Yes	XP_014515980.1		3847.GLYMA03G24900.1	CHL-CPN10	GO:0005575,GO:0005622,GO:0005623,GO:0005737,GO:0006457,GO:0008150,GO:0008152,GO:0009507,GO:0009526,GO:0009532,GO:0009536,GO:0009570,GO:0009941,GO:0009987,GO:0019538,GO:0031967,GO:0031975,GO:0043170,GO:0043226,GO:0043227,GO:0043229,GO:0043231,GO:0044237,GO:0044238,GO:0044260,GO:0044267,GO:0044422,GO:0044424,GO:0044434,GO:0044435,GO:0044444,GO:0044446,GO:0044464,GO:0071704	K04078	O	Chaperonin
MSTRG.7907	MR_inoculated	MR_control	2.32323	8.07915	0.00071608	0.00599884	Up	Yes	XP_014498406.1		3847.GLYMA15G19970.1	CPN20	GO:0003674,GO:0005488,GO:0005507,GO:0005575,GO:0005576,GO:0005622,GO:0005623,GO:0005737,GO:0005739,GO:0006950,GO:0008150,GO:0009266,GO:0009409,GO:0009507,GO:0009526,GO:0009532,GO:0009534,GO:0009535,GO:0009536,GO:0009570,GO:0009579,GO:0009628,GO:0009941,GO:0010035,GO:0010038,GO:0016020,GO:0019222,GO:0031967,GO:0031975,GO:0031976,GO:0031984,GO:0034357,GO:0042221,GO:0042651,GO:0043085,GO:0043167,GO:…	K04078	O	Chaperonin
MSTRG.21663	MR_inoculated	MR_control	3.3332	3.59788	1.46864e-05	0.000265909	Up	Yes	XP_014515741.1		3847.GLYMA08G20560.1		GO:0005575,GO:0005622,GO:0005623,GO:0005737,GO:0005739,GO:0005773,GO:0005774,GO:0008150,GO:0010035,GO:0010038,GO:0016020,GO:0031090,GO:0042221,GO:0043226,GO:0043227,GO:0043229,GO:0043231,GO:0044422,GO:0044424,GO:0044437,GO:0044444,GO:0044446,GO:0044464,GO:0046686,GO:0050896	K04077	O	chaperonin CPN60-like 2
MSTRG.33302	MR_inoculated	MR_control	3.35087	3.66959	1.26872e-05	0.000235408	Up	Yes	XP_022634006.1		3847.GLYMA12G13255.1			K02178	D	checkpoint serine threonine-protein kinase
MSTRG.2222	MR_inoculated	MR_control	3.05171	5.39985	2.12268e-05	0.000358997	Up	Yes	XP_014503712.1		3847.GLYMA16G28970.1				G	chitinase
MSTRG.3092	MR_inoculated	MR_control	4.35412	5.44895	1.44853e-08	9.05701e-07	Up	Yes	XP_022642874.1		3847.GLYMA11G13270.2		GO:0003674,GO:0003824,GO:0004553,GO:0004568,GO:0008150,GO:0008152,GO:0016787,GO:0016798	K01183	G	Chitinase class I
MSTRG.17954	MR_inoculated	MR_control	3.43267	5.75712	2.46162e-06	6.20101e-05	Up	Yes	XP_014512785.1		3847.GLYMA10G00570.1		GO:0003674,GO:0003824,GO:0005575,GO:0005622,GO:0005623,GO:0005737,GO:0006725,GO:0006778,GO:0006787,GO:0006807,GO:0008150,GO:0008152,GO:0009056,GO:0009507,GO:0009526,GO:0009536,GO:0009941,GO:0009987,GO:0015994,GO:0015996,GO:0016020,GO:0016787,GO:0016788,GO:0019439,GO:0031090,GO:0031967,GO:0031969,GO:0031975,GO:0033013,GO:0033015,GO:0034641,GO:0042170,GO:0042440,GO:0043226,GO:0043227,GO:0043229,GO:…	K08099	H	Chlorophyllase
MSTRG.848	MR_inoculated	MR_control	4.34257	4.28456	4.97386e-08	2.58944e-06	Up	Yes	XP_014494580.1		3847.GLYMA07G10840.1		GO:0003674,GO:0003824,GO:0005575,GO:0005622,GO:0005623,GO:0005737,GO:0005773,GO:0006725,GO:0006778,GO:0006787,GO:0006807,GO:0006950,GO:0008150,GO:0008152,GO:0009056,GO:0009987,GO:0015994,GO:0015996,GO:0016787,GO:0016788,GO:0019439,GO:0033013,GO:0033015,GO:0034641,GO:0042440,GO:0043226,GO:0043227,GO:0043229,GO:0043231,GO:0044237,GO:0044248,GO:0044270,GO:0044424,GO:0044444,GO:0044464,GO:0044710,GO:…	K08099	H	chlorophyllase (EC 3.1.1.14)
MSTRG.24430	MR_inoculated	MR_control	2.18505	2.72532	0.00385721	0.0219149	Up	Yes	XP_014517737.2		3847.GLYMA13G30420.1				S	chloroplast unusual positioning protein
MSTRG.767	MR_inoculated	MR_control	2.45034	5.80476	0.000445235	0.00411841	Up	Yes	XP_014503768.1		3847.GLYMA09G31870.1		GO:0000247,GO:0003674,GO:0003824,GO:0005575,GO:0005622,GO:0005623,GO:0005737,GO:0005783,GO:0005789,GO:0005886,GO:0006066,GO:0006629,GO:0006694,GO:0008150,GO:0008152,GO:0008202,GO:0008610,GO:0009058,GO:0012505,GO:0016020,GO:0016125,GO:0016126,GO:0016853,GO:0016860,GO:0016863,GO:0031090,GO:0042175,GO:0043226,GO:0043227,GO:0043229,GO:0043231,GO:0044238,GO:0044281,GO:0044283,GO:0044422,GO:0044424,GO:…	K01824	I	cholestenol delta-isomerase activity
MSTRG.32435	MR_inoculated	MR_control	3.32615	4.81856	6.42841e-06	0.000137617	Up	Yes	XP_022633738.1		3847.GLYMA12G35170.1		GO:0005575,GO:0005623,GO:0005886,GO:0005911,GO:0009506,GO:0016020,GO:0030054,GO:0044464,GO:0055044,GO:0071944	K15377	I	choline transporter-like protein
MSTRG.1824	MR_inoculated	MR_control	2.65872	2.54528	0.00065602	0.00560818	Up	Yes	XP_014503763.1		3847.GLYMA05G32430.1		GO:0000724,GO:0000725,GO:0005575,GO:0005622,GO:0005623,GO:0005634,GO:0006139,GO:0006259,GO:0006281,GO:0006302,GO:0006310,GO:0006323,GO:0006325,GO:0006333,GO:0006334,GO:0006338,GO:0006725,GO:0006807,GO:0006950,GO:0006974,GO:0006996,GO:0007275,GO:0008150,GO:0008152,GO:0008283,GO:0008544,GO:0009555,GO:0009653,GO:0009888,GO:0009913,GO:0009933,GO:0009987,GO:0010026,GO:0016043,GO:0016568,GO:0022607,GO:…	K10751	B	Chromatin assembly factor 1 subunit
MSTRG.1804	MR_inoculated	MR_control	2.28858	7.07576	0.000881249	0.00708827	Up	Yes	XP_014516743.1		3847.GLYMA05G32130.1		GO:0003674,GO:0003824,GO:0005575,GO:0005576,GO:0006725,GO:0008150,GO:0008152,GO:0009058,GO:0009698,GO:0009699,GO:0009808,GO:0009809,GO:0009987,GO:0016491,GO:0016614,GO:0016616,GO:0019438,GO:0019748,GO:0044237,GO:0044249,GO:0044550,GO:0044710,GO:0044711,GO:0045551,GO:0048046,GO:0055114,GO:0071704,GO:1901360,GO:1901362,GO:1901576	K00083	Q	Cinnamyl alcohol dehydrogenase
MSTRG.11799	MR_inoculated	MR_control	2.59587	5.93561	0.000214287	0.00232309	Up	Yes	XP_014502593.1		3847.GLYMA02G41470.5				S	CLASP N terminal
MSTRG.16355	MR_inoculated	MR_control	2.09516	4.10421	0.00298044	0.0180363	Up	Yes	XP_014505704.1		3847.GLYMA13G22680.1			K20043	F	Clathrin assembly protein
MSTRG.7304	MR_inoculated	MR_control	4.02036	5.89753	8.79989e-08	4.07284e-06	Up	Yes	XP_014497881.1		3847.GLYMA18G50760.1		GO:0005575,GO:0005622,GO:0005623,GO:0005737,GO:0005794,GO:0005886,GO:0016020,GO:0031224,GO:0031225,GO:0031226,GO:0043226,GO:0043227,GO:0043229,GO:0043231,GO:0044424,GO:0044425,GO:0044444,GO:0044459,GO:0044464,GO:0046658,GO:0071944		S	cobra-like protein
MSTRG.4487	MR_inoculated	MR_control	3.90355	7.35164	1.24103e-07	5.44431e-06	Up	Yes	XP_014493952.1		3847.GLYMA06G22410.1		GO:0005575,GO:0005618,GO:0005623,GO:0005886,GO:0006950,GO:0006970,GO:0008150,GO:0009505,GO:0009628,GO:0009651,GO:0009664,GO:0009825,GO:0009832,GO:0009897,GO:0009930,GO:0009986,GO:0009987,GO:0010215,GO:0016020,GO:0016043,GO:0016049,GO:0016328,GO:0022607,GO:0030198,GO:0030312,GO:0031224,GO:0031225,GO:0031226,GO:0040007,GO:0042546,GO:0043062,GO:0044085,GO:0044425,GO:0044459,GO:0044464,GO:0044699,GO:…		S	cobra-like protein
MSTRG.16980	MR_inoculated	MR_control	3.10114	5.35935	1.74124e-05	0.000306912	Up	Yes	XP_014509935.1		3847.GLYMA17G03390.2		GO:0005575,GO:0005622,GO:0005623,GO:0005737,GO:0005768,GO:0005794,GO:0005802,GO:0005886,GO:0005911,GO:0009506,GO:0016020,GO:0030054,GO:0031224,GO:0031225,GO:0031226,GO:0043226,GO:0043227,GO:0043229,GO:0043231,GO:0044424,GO:0044425,GO:0044444,GO:0044459,GO:0044464,GO:0046658,GO:0055044,GO:0071944		S	cobra-like protein
MSTRG.13446	MR_inoculated	MR_control	3.13163	2.95298	6.28621e-05	0.000864522	Up	Yes	XP_022637458.1		3847.GLYMA17G38070.2				S	Complex 1 protein (LYR family)
MSTRG.17338	MR_inoculated	MR_control	5.01606	6.55097	1.88123e-10	2.50287e-08	Up	Yes	XP_014505789.1		3847.GLYMA05G34530.1	FKF1	GO:0000975,GO:0001047,GO:0001067,GO:0003674,GO:0003676,GO:0003677,GO:0005488,GO:0005575,GO:0005622,GO:0005623,GO:0005634,GO:0005737,GO:0006355,GO:0007623,GO:0008150,GO:0009314,GO:0009416,GO:0009628,GO:0009637,GO:0009889,GO:0009909,GO:0009911,GO:0010468,GO:0010556,GO:0019219,GO:0019222,GO:0031323,GO:0031326,GO:0043226,GO:0043227,GO:0043229,GO:0043231,GO:0044212,GO:0044424,GO:0044464,GO:0048511,GO:…	K12116	O	Component of an E3 ubiquitin ligase complex that plays a central role in blue light-dependent circadian cycles. Acts as a blue light photoreceptor, due to the presence of FMN, that mediates light-regulated protein degradation of critical clock components by targeting them to the proteasome complex
MSTRG.7770	MR_inoculated	MR_control	2.09436	2.36653	0.00662651	0.0333634	Up	Yes	XP_014499034.1		3847.GLYMA09G04940.1			K09518,K11491	O	Condensin-2 complex subunit
MSTRG.1549	MR_inoculated	MR_control	3.51411	2.83645	1.24499e-05	0.000231723	Up	Yes	XP_014509309.1		3847.GLYMA13G07530.1				S	CONTAINS InterPro DOMAIN s DDT superfamily (InterPro IPR018501), DDT subgroup (InterPro IPR018500), Cell division cycle-associated protein (InterPro IPR018866)
MSTRG.30650	MR_inoculated	MR_control	2.47568	3.7794	0.000588113	0.00512523	Up	Yes	XP_014490304.1		3847.GLYMA18G14801.1				S	CONTAINS InterPro DOMAIN s Reactive oxygen species modulator 1 (InterPro IPR018450)
MSTRG.10040	MR_inoculated	MR_control	2.24785	4.20889	0.0014807	0.0105771	Up	Yes	XP_014501355.1		3847.GLYMA15G43170.1		GO:0000003,GO:0000228,GO:0000712,GO:0000793,GO:0000794,GO:0000795,GO:0000819,GO:0003674,GO:0003824,GO:0003916,GO:0003918,GO:0005575,GO:0005622,GO:0005623,GO:0005634,GO:0005694,GO:0006139,GO:0006152,GO:0006163,GO:0006195,GO:0006200,GO:0006259,GO:0006260,GO:0006261,GO:0006265,GO:0006310,GO:0006312,GO:0006725,GO:0006753,GO:0006793,GO:0006796,GO:0006807,GO:0006996,GO:0007049,GO:0007059,GO:0007126,GO:…	K03164	B	Control of topological states of DNA by transient breakage and subsequent rejoining of DNA strands. Topoisomerase II makes double-strand breaks (By similarity)
MSTRG.12081	MR_inoculated	MR_control	5.47441	7.84344	6.33713e-12	1.35501e-09	Up	Yes	XP_014505099.1		59689.fgenesh2_kg.5__1755__AT3G53730.1				B	Core component of nucleosome. Nucleosomes wrap and compact DNA into chromatin, limiting DNA accessibility to the cellular machineries which require DNA as a template. Histones thereby play a central role in transcription regulation, DNA repair, DNA replication and chromosomal stability. DNA accessibility is regulated via a complex set of post-translational modifications of histones, also called h…
MSTRG.20328	MR_inoculated	MR_control	4.02463	3.68461	4.53764e-07	1.52623e-05	Up	Yes	XP_014514509.1		3847.GLYMA10G34231.1		GO:0005575,GO:0005622,GO:0005623,GO:0005634,GO:0005694,GO:0005730,GO:0031974,GO:0031981,GO:0043226,GO:0043227,GO:0043228,GO:0043229,GO:0043231,GO:0043232,GO:0043233,GO:0044422,GO:0044424,GO:0044428,GO:0044446,GO:0044464,GO:0070013	K11252	B	Core component of nucleosome. Nucleosomes wrap and compact DNA into chromatin, limiting DNA accessibility to the cellular machineries which require DNA as a template. Histones thereby play a central role in transcription regulation, DNA repair, DNA replication and chromosomal stability. DNA accessibility is regulated via a complex set of post-translational modifications of histones, also called h…
MSTRG.4089	MR_inoculated	MR_control	3.49587	5.02092	2.39888e-06	6.05144e-05	Up	Yes	XP_014494409.1		59689.fgenesh2_kg.8__1917__AT5G59690.1				B	Core component of nucleosome. Nucleosomes wrap and compact DNA into chromatin, limiting DNA accessibility to the cellular machineries which require DNA as a template. Histones thereby play a central role in transcription regulation, DNA repair, DNA replication and chromosomal stability. DNA accessibility is regulated via a complex set of post-translational modifications of histones, also called h…
MSTRG.15343	MR_inoculated	MR_control	3.24814	4.79591	9.81801e-06	0.000193145	Up	Yes	XP_014507207.1		29760.VIT_06s0004g04250.t01		GO:0005575,GO:0005622,GO:0005623,GO:0005634,GO:0005694,GO:0005730,GO:0005737,GO:0009507,GO:0009532,GO:0009534,GO:0009536,GO:0009570,GO:0009579,GO:0031974,GO:0031976,GO:0031981,GO:0031984,GO:0043226,GO:0043227,GO:0043228,GO:0043229,GO:0043231,GO:0043232,GO:0043233,GO:0044422,GO:0044424,GO:0044428,GO:0044434,GO:0044435,GO:0044444,GO:0044446,GO:0044464,GO:0070013	K11252	B	Core component of nucleosome. Nucleosomes wrap and compact DNA into chromatin, limiting DNA accessibility to the cellular machineries which require DNA as a template. Histones thereby play a central role in transcription regulation, DNA repair, DNA replication and chromosomal stability. DNA accessibility is regulated via a complex set of post-translational modifications of histones, also called h…
MSTRG.3305	MR_inoculated	MR_control	3.0014	7.68378	2.18384e-05	0.000366922	Up	Yes	XP_014493889.1		59689.fgenesh2_kg.5__1755__AT3G53730.1				B	Core component of nucleosome. Nucleosomes wrap and compact DNA into chromatin, limiting DNA accessibility to the cellular machineries which require DNA as a template. Histones thereby play a central role in transcription regulation, DNA repair, DNA replication and chromosomal stability. DNA accessibility is regulated via a complex set of post-translational modifications of histones, also called h…
MSTRG.4940	MR_inoculated	MR_control	2.7204	8.24576	9.70001e-05	0.00122906	Up	Yes	XP_014496235.1		59689.fgenesh2_kg.8__1917__AT5G59690.1				B	Core component of nucleosome. Nucleosomes wrap and compact DNA into chromatin, limiting DNA accessibility to the cellular machineries which require DNA as a template. Histones thereby play a central role in transcription regulation, DNA repair, DNA replication and chromosomal stability. DNA accessibility is regulated via a complex set of post-translational modifications of histones, also called h…
MSTRG.3270	MR_inoculated	MR_control	2.06311	6.6529	0.00253644	0.0159849	Up	Yes	XP_022642917.1		3847.GLYMA11G15090.1		GO:0005575,GO:0005622,GO:0005623,GO:0005634,GO:0005694,GO:0005730,GO:0005737,GO:0009507,GO:0009532,GO:0009534,GO:0009536,GO:0009570,GO:0009579,GO:0031974,GO:0031976,GO:0031981,GO:0031984,GO:0043226,GO:0043227,GO:0043228,GO:0043229,GO:0043231,GO:0043232,GO:0043233,GO:0044422,GO:0044424,GO:0044428,GO:0044434,GO:0044435,GO:0044444,GO:0044446,GO:0044464,GO:0070013	K11252	B	Core component of nucleosome. Nucleosomes wrap and compact DNA into chromatin, limiting DNA accessibility to the cellular machineries which require DNA as a template. Histones thereby play a central role in transcription regulation, DNA repair, DNA replication and chromosomal stability. DNA accessibility is regulated via a complex set of post-translational modifications of histones, also called h…
MSTRG.21225	MR_inoculated	MR_control	2.17156	3.4372	0.00277529	0.0170767	Up	Yes	XP_014512746.1		3847.GLYMA10G34231.1		GO:0005575,GO:0005622,GO:0005623,GO:0005634,GO:0005694,GO:0005730,GO:0031974,GO:0031981,GO:0043226,GO:0043227,GO:0043228,GO:0043229,GO:0043231,GO:0043232,GO:0043233,GO:0044422,GO:0044424,GO:0044428,GO:0044446,GO:0044464,GO:0070013	K11252	B	Core component of nucleosome. Nucleosomes wrap and compact DNA into chromatin, limiting DNA accessibility to the cellular machineries which require DNA as a template. Histones thereby play a central role in transcription regulation, DNA repair, DNA replication and chromosomal stability. DNA accessibility is regulated via a complex set of post-translational modifications of histones, also called h…
MSTRG.3981	MR_inoculated	MR_control	2.05543	5.59008	0.00282655	0.0172973	Up	Yes	XP_014494432.1		59689.fgenesh2_kg.8__1917__AT5G59690.1				B	Core component of nucleosome. Nucleosomes wrap and compact DNA into chromatin, limiting DNA accessibility to the cellular machineries which require DNA as a template. Histones thereby play a central role in transcription regulation, DNA repair, DNA replication and chromosomal stability. DNA accessibility is regulated via a complex set of post-translational modifications of histones, also called h…
MSTRG.30165	MR_inoculated	MR_control	2.48301	1.94796	0.00205995	0.0136628	Up	Yes	XP_014489833.1		3847.GLYMA07G02330.1			K00771	G	Core-2/I-Branching enzyme
MSTRG.15497	MR_inoculated	MR_control	3.50433	7.82636	1.24555e-06	3.501e-05	Up	Yes	XP_014509307.1		3847.GLYMA07G30130.1				S	costars family
MSTRG.23990	MR_inoculated	MR_control	2.17868	5.58641	0.00163814	0.0114396	Up	Yes	XP_022642714.1		3847.GLYMA09G01780.1				I	CRAL TRIO domain containing protein
MSTRG.33003	MR_inoculated	MR_control	2.84759	6.43879	5.41836e-05	0.00076569	Up	Yes	XP_014492702.1		3847.GLYMA01G31840.1		GO:0005575,GO:0005622,GO:0005623,GO:0005737,GO:0005886,GO:0016020,GO:0044424,GO:0044464,GO:0071944	K19996	I	CRAL/TRIO domain
MSTRG.23835	MR_inoculated	MR_control	2.39474	5.30543	0.000601308	0.00522103	Up	Yes	XP_014517083.1		3847.GLYMA15G14220.1		GO:0005575,GO:0005622,GO:0005623,GO:0005634,GO:0005737,GO:0005829,GO:0005886,GO:0016020,GO:0043226,GO:0043227,GO:0043229,GO:0043231,GO:0044424,GO:0044444,GO:0044464,GO:0071944	K19996	I	CRAL/TRIO domain
MSTRG.26526	MR_inoculated	MR_control	2.19107	1.81691	0.00618818	0.0315935	Up	Yes	XP_014520449.2		3847.GLYMA08G18770.1		GO:0000228,GO:0000723,GO:0000781,GO:0000784,GO:0005575,GO:0005622,GO:0005623,GO:0005634,GO:0005694,GO:0006139,GO:0006259,GO:0006725,GO:0006807,GO:0006996,GO:0008150,GO:0008152,GO:0009987,GO:0016043,GO:0016233,GO:0031974,GO:0031981,GO:0032200,GO:0034641,GO:0042592,GO:0043170,GO:0043226,GO:0043227,GO:0043228,GO:0043229,GO:0043231,GO:0043232,GO:0043233,GO:0044237,GO:0044238,GO:0044260,GO:0044422,GO:…		S	CST complex subunit
MSTRG.8777	MR_inoculated	MR_control	3.38671	2.82601	2.20279e-05	0.000369139	Up	Yes	XP_014500380.1		3847.GLYMA06G10120.2				Z	CXC
MSTRG.11457	MR_inoculated	MR_control	6.29658	7.27606	5.32946e-14	2.39306e-11	Up	Yes	XP_022637641.1		3847.GLYMA14G04260.1				S	CY
MSTRG.9395	MR_inoculated	MR_control	2.0774	1.99547	0.00851169	0.0404731	Up	Yes	XP_014500422.1		3847.GLYMA04G04610.1				D	cyclin a
MSTRG.15040	MR_inoculated	MR_control	3.63663	4.03538	1.81184e-06	4.75766e-05	Up	Yes	XP_014505825.1		3847.GLYMA17G18360.1		GO:0000003,GO:0003006,GO:0007275,GO:0008150,GO:0009791,GO:0010154,GO:0022414,GO:0032501,GO:0032502,GO:0042127,GO:0044699,GO:0044707,GO:0048316,GO:0048608,GO:0048731,GO:0048856,GO:0050789,GO:0050794,GO:0061458,GO:0065007	K14505	D	cyclin d3
MSTRG.20971	MR_inoculated	MR_control	3.32606	4.84258	6.35844e-06	0.000136771	Up	Yes	XP_014514931.1		3847.GLYMA20G26290.1		GO:0000003,GO:0000082,GO:0000278,GO:0003006,GO:0005575,GO:0005622,GO:0005623,GO:0005634,GO:0007049,GO:0007275,GO:0008150,GO:0009719,GO:0009725,GO:0009735,GO:0009741,GO:0009743,GO:0009744,GO:0009791,GO:0009987,GO:0010033,GO:0010154,GO:0014070,GO:0022402,GO:0022403,GO:0022414,GO:0032501,GO:0032502,GO:0033993,GO:0034285,GO:0042127,GO:0042221,GO:0043226,GO:0043227,GO:0043229,GO:0043231,GO:0044424,GO:…	K14505,K18810	D	cyclin d3
MSTRG.9856	MR_inoculated	MR_control	3.83792	3.13181	2.02471e-06	5.26278e-05	Up	Yes	XP_014499907.1		3847.GLYMA06G00275.1		GO:0005575,GO:0005622,GO:0005623,GO:0005634,GO:0043226,GO:0043227,GO:0043229,GO:0043231,GO:0044424,GO:0044464	K05868	D	Cyclin, C-terminal domain
MSTRG.9426	MR_inoculated	MR_control	2.63167	4.36672	0.000231244	0.00246491	Up	Yes	XP_014499748.1		3847.GLYMA06G04575.1			K14505	D	Cyclin, C-terminal domain
MSTRG.2137	MR_inoculated	MR_control	2.60832	2.05069	0.00111705	0.00851227	Up	Yes	XP_014503756.1		3847.GLYMA08G25461.1			K05868	D	Cyclin, C-terminal domain
MSTRG.30161	MR_inoculated	MR_control	4.49169	4.12507	2.69432e-08	1.53141e-06	Up	Yes	XP_014489821.1		3847.GLYMA07G02400.1	CDKB	GO:0000003,GO:0000307,GO:0000902,GO:0003006,GO:0003674,GO:0003824,GO:0004672,GO:0004674,GO:0004693,GO:0005575,GO:0005622,GO:0005623,GO:0005634,GO:0005737,GO:0006139,GO:0006259,GO:0006260,GO:0006261,GO:0006464,GO:0006468,GO:0006725,GO:0006793,GO:0006796,GO:0006807,GO:0007049,GO:0007275,GO:0008150,GO:0008152,GO:0008544,GO:0009058,GO:0009059,GO:0009653,GO:0009790,GO:0009791,GO:0009793,GO:0009826,GO:…	K07760	D	cyclin-dependent kinase
MSTRG.13423	MR_inoculated	MR_control	2.89139	4.83127	5.96992e-05	0.000830564	Up	Yes	XP_014503618.1		3847.GLYMA14G39760.1		GO:0000086,GO:0000278,GO:0000307,GO:0003674,GO:0003824,GO:0004672,GO:0004674,GO:0004693,GO:0005575,GO:0005622,GO:0005623,GO:0005634,GO:0005737,GO:0005819,GO:0005856,GO:0006325,GO:0006464,GO:0006468,GO:0006793,GO:0006796,GO:0006996,GO:0007049,GO:0007154,GO:0007165,GO:0007346,GO:0008150,GO:0008152,GO:0009524,GO:0009719,GO:0009725,GO:0009755,GO:0009934,GO:0009987,GO:0010033,GO:0010389,GO:0010564,GO:…	K07760	D	Cyclin-dependent kinase
MSTRG.13975	MR_inoculated	MR_control	3.40708	3.03222	1.64667e-05	0.000293807	Up	Yes	XP_014508171.1		3847.GLYMA02G15100.1		GO:0000079,GO:0001673,GO:0001932,GO:0001933,GO:0005575,GO:0005622,GO:0005623,GO:0005634,GO:0005654,GO:0006469,GO:0008150,GO:0009892,GO:0010563,GO:0010605,GO:0019220,GO:0019222,GO:0031323,GO:0031324,GO:0031399,GO:0031400,GO:0031974,GO:0031981,GO:0032268,GO:0032269,GO:0033673,GO:0042325,GO:0042326,GO:0043073,GO:0043086,GO:0043226,GO:0043227,GO:0043229,GO:0043231,GO:0043233,GO:0043549,GO:0044092,GO:…		T	Cyclin-dependent kinase inhibitor
MSTRG.19563	MR_inoculated	MR_control	2.36603	4.80799	0.000791031	0.00650536	Up	Yes	XP_014511164.1		3847.GLYMA02G01830.1				E	Cys/Met metabolism PLP-dependent enzyme
MSTRG.19564	MR_inoculated	MR_control	2.27191	1.77891	0.00477193	0.0257151	Up	Yes	XP_014512815.1		3847.GLYMA02G01830.1				E	Cys/Met metabolism PLP-dependent enzyme
MSTRG.29704	MR_inoculated	MR_control	2.69232	3.09137	0.000395182	0.00373966	Up	Yes	XP_014524397.1		3847.GLYMA12G15120.2	OSI_14861		K16292	O	cysteine
MSTRG.17380	MR_inoculated	MR_control	4.8978	4.4276	2.32014e-09	2.00346e-07	Up	Yes	XP_014508270.1		3847.GLYMA15G12211.1		GO:0005575,GO:0005576,GO:0005618,GO:0005623,GO:0030312,GO:0044464,GO:0071944	K13899,K13902	O	Cysteine proteinase inhibitor
MSTRG.14652	MR_inoculated	MR_control	2.19872	3.06153	0.00277368	0.0170727	Up	Yes	XP_014508215.1		3847.GLYMA05G28250.1		GO:0005575,GO:0005576	K13899	O	Cysteine proteinase inhibitor
MSTRG.19929	MR_inoculated	MR_control	3.00614	6.51255	2.33315e-05	0.000387795	Up	Yes	XP_014514165.1		3847.GLYMA20G37280.1			K01738	E	cysteine synthase
MSTRG.20846	MR_inoculated	MR_control	2.84934	3.17058	0.000184371	0.00204793	Up	Yes	XP_014513305.1		3847.GLYMA20G27440.1		GO:0005575,GO:0005622,GO:0005623,GO:0005737,GO:0005773,GO:0005886,GO:0008150,GO:0009719,GO:0009725,GO:0009737,GO:0010033,GO:0016020,GO:0033993,GO:0042221,GO:0043226,GO:0043227,GO:0043229,GO:0043231,GO:0044424,GO:0044444,GO:0044464,GO:0050896,GO:0071944,GO:0097305,GO:1901700		T	Cysteine-rich receptor-like protein kinase
MSTRG.6106	MR_inoculated	MR_control	3.36568	4.58815	5.37765e-06	0.000119392	Up	Yes	XP_014497468.2		3847.GLYMA18G25910.1		GO:0005575,GO:0005576,GO:0008150,GO:0009628,GO:0050896,GO:0080167		S	cysteine-rich repeat secretory protein
MSTRG.5013	MR_inoculated	MR_control	2.70732	3.35343	0.000258404	0.00268432	Up	Yes	XP_014495526.1		3847.GLYMA03G32400.1		GO:0005575,GO:0005618,GO:0005623,GO:0005911,GO:0006810,GO:0008150,GO:0009505,GO:0009506,GO:0009987,GO:0010496,GO:0010497,GO:0016032,GO:0030054,GO:0030312,GO:0040011,GO:0044000,GO:0044403,GO:0044419,GO:0044464,GO:0044699,GO:0044763,GO:0044764,GO:0044765,GO:0046739,GO:0051179,GO:0051234,GO:0051701,GO:0051704,GO:0051814,GO:0052126,GO:0052192,GO:0055044,GO:0071944		U	cysteine-rich repeat secretory protein
MSTRG.18713	MR_inoculated	MR_control	2.26813	3.45093	0.00184227	0.012477	Up	Yes	XP_014512131.1		3847.GLYMA10G26900.1		GO:0005575,GO:0005576,GO:0005911,GO:0006810,GO:0008150,GO:0009506,GO:0009987,GO:0010496,GO:0010497,GO:0016032,GO:0030054,GO:0040011,GO:0044000,GO:0044403,GO:0044419,GO:0044699,GO:0044763,GO:0044764,GO:0044765,GO:0046739,GO:0051179,GO:0051234,GO:0051701,GO:0051704,GO:0051814,GO:0052126,GO:0052192,GO:0055044		U	cysteine-rich repeat secretory protein
MSTRG.31722	MR_inoculated	MR_control	2.26451	2.3685	0.00330335	0.0194686	Up	Yes	XP_014491510.1		3847.GLYMA19G44780.1				C	Cytochrome
MSTRG.16544	MR_inoculated	MR_control	2.29978	6.98678	0.000840556	0.00683568	Up	Yes	XP_014507355.1		3847.GLYMA17G07710.1			K02267	C	Cytochrome c oxidase subunit
MSTRG.15367	MR_inoculated	MR_control	5.18675	6.76028	5.33709e-11	8.33561e-09	Up	Yes	XP_014507326.1		3847.GLYMA17G14330.1		GO:0005575,GO:0005622,GO:0005623,GO:0005737,GO:0005783,GO:0043226,GO:0043227,GO:0043229,GO:0043231,GO:0044424,GO:0044444,GO:0044464	K00512	Q	cytochrome P450
MSTRG.10812	MR_inoculated	MR_control	3.50896	6.56495	1.41196e-06	3.87772e-05	Up	Yes	XP_014498579.1		3847.GLYMA04G12180.2				Q	Cytochrome p450
MSTRG.25164	MR_inoculated	MR_control	3.20422	4.15217	1.68493e-05	0.000299042	Up	Yes	XP_014519962.1		3847.GLYMA11G01860.1		GO:0005575,GO:0005622,GO:0005623,GO:0005737,GO:0009507,GO:0009526,GO:0009532,GO:0009536,GO:0009570,GO:0009941,GO:0016020,GO:0031090,GO:0031967,GO:0031969,GO:0031975,GO:0042170,GO:0043226,GO:0043227,GO:0043229,GO:0043231,GO:0044422,GO:0044424,GO:0044434,GO:0044435,GO:0044444,GO:0044446,GO:0044464		Q	cytochrome P450
MSTRG.25743	MR_inoculated	MR_control	3.06984	2.89865	8.52354e-05	0.00110936	Up	Yes	XP_014519305.1		3847.GLYMA11G07850.1	FAH1	GO:0003674,GO:0003824,GO:0004497,GO:0005575,GO:0005622,GO:0005623,GO:0005737,GO:0005783,GO:0006725,GO:0008150,GO:0008152,GO:0009058,GO:0009314,GO:0009411,GO:0009416,GO:0009628,GO:0009698,GO:0009699,GO:0009808,GO:0009809,GO:0009987,GO:0010224,GO:0016020,GO:0016491,GO:0019438,GO:0019748,GO:0043226,GO:0043227,GO:0043229,GO:0043231,GO:0044237,GO:0044249,GO:0044424,GO:0044444,GO:0044464,GO:0044550,GO:…	K09755	Q	cytochrome P450
MSTRG.32832	MR_inoculated	MR_control	2.90561	2.50021	0.000243875	0.00256304	Up	Yes	XP_014492537.2		3847.GLYMA03G03640.1	CYP83B1	GO:0000162,GO:0002376,GO:0003674,GO:0003824,GO:0004497,GO:0005575,GO:0005622,GO:0005623,GO:0005737,GO:0005739,GO:0005783,GO:0005886,GO:0006082,GO:0006520,GO:0006568,GO:0006576,GO:0006586,GO:0006725,GO:0006790,GO:0006807,GO:0006950,GO:0006952,GO:0006955,GO:0007275,GO:0008150,GO:0008152,GO:0008652,GO:0009058,GO:0009072,GO:0009073,GO:0009308,GO:0009309,GO:0009314,GO:0009416,GO:0009607,GO:0009617,GO:…	K11818	Q	cytochrome P450
MSTRG.22054	MR_inoculated	MR_control	2.02772	6.2334	0.00300041	0.0181327	Up	Yes	XP_014516844.1		3847.GLYMA08G25950.1				Q	Cytochrome p450
MSTRG.31661	MR_inoculated	MR_control	2.18772	2.61932	0.00412609	0.023008	Up	Yes	XP_014491186.2		3847.GLYMA19G25810.1				Q	cytochrome P450
MSTRG.25846	MR_inoculated	MR_control	3.89643	3.18581	1.47272e-06	4.0139e-05	Up	Yes	XP_014521433.1		3847.GLYMA01G36500.1	CMT1	GO:0005575,GO:0005622,GO:0005623,GO:0005634,GO:0008150,GO:0009292,GO:0009294,GO:0009987,GO:0043226,GO:0043227,GO:0043229,GO:0043231,GO:0044424,GO:0044464,GO:0044764,GO:0051704	K00558	B	Cytosine-specific methyltransferase
MSTRG.30176	MR_inoculated	MR_control	4.27572	9.69884	1.05287e-08	6.95243e-07	Up	Yes	XP_014489870.1		3847.GLYMA07G00540.1	OSI_29415	GO:0005575,GO:0005622,GO:0005623,GO:0005737,GO:0009507,GO:0009536,GO:0043226,GO:0043227,GO:0043229,GO:0043231,GO:0044424,GO:0044444,GO:0044464	K00058	E	D-3-phosphoglycerate dehydrogenase
MSTRG.8906	MR_inoculated	MR_control	3.31526	7.83766	3.71185e-06	8.76065e-05	Up	Yes	XP_014500483.1		3847.GLYMA04G08730.1		GO:0005575,GO:0005622,GO:0005623,GO:0005737,GO:0005829,GO:0005886,GO:0006950,GO:0006952,GO:0008150,GO:0009607,GO:0009617,GO:0009620,GO:0016020,GO:0042742,GO:0044424,GO:0044444,GO:0044464,GO:0050832,GO:0050896,GO:0051704,GO:0051707,GO:0071944		S	Dabb
MSTRG.26043	MR_inoculated	MR_control	2.99751	6.87239	2.32105e-05	0.000386361	Up	Yes	XP_014519956.1		3702.AT1G32210.1	DAD1	GO:0005575,GO:0005622,GO:0005623,GO:0005737,GO:0005783,GO:0005789,GO:0008150,GO:0010941,GO:0012505,GO:0016020,GO:0031090,GO:0042175,GO:0043067,GO:0043069,GO:0043226,GO:0043227,GO:0043229,GO:0043231,GO:0044422,GO:0044424,GO:0044425,GO:0044432,GO:0044444,GO:0044446,GO:0044464,GO:0048519,GO:0048523,GO:0050789,GO:0050794,GO:0060548,GO:0065007	K12668	O	DAD family
MSTRG.9768	MR_inoculated	MR_control	2.99126	4.6129	4.01721e-05	0.000604298	Up	Yes	XP_022636799.1		3847.GLYMA15G41980.1		GO:0005575,GO:0005622,GO:0005623,GO:0005737,GO:0005739,GO:0006810,GO:0008150,GO:0009663,GO:0009987,GO:0010496,GO:0010497,GO:0016043,GO:0034330,GO:0043226,GO:0043227,GO:0043229,GO:0043231,GO:0044424,GO:0044444,GO:0044464,GO:0044699,GO:0044763,GO:0044765,GO:0045216,GO:0051179,GO:0051234,GO:0071840		A	DEAD-box ATP-dependent RNA helicase
MSTRG.30638	MR_inoculated	MR_control	2.90997	3.81844	8.36036e-05	0.00109446	Up	Yes	XP_014490286.1		3847.GLYMA18G14670.1		GO:0000373,GO:0000375,GO:0000377,GO:0003674,GO:0003676,GO:0003677,GO:0003723,GO:0005488,GO:0005575,GO:0005618,GO:0005622,GO:0005623,GO:0005634,GO:0005730,GO:0005737,GO:0005739,GO:0006139,GO:0006396,GO:0006725,GO:0006807,GO:0006950,GO:0006970,GO:0008150,GO:0008152,GO:0008380,GO:0009266,GO:0009409,GO:0009414,GO:0009415,GO:0009628,GO:0009651,GO:0009987,GO:0010035,GO:0010467,GO:0016070,GO:0030312,GO:…	K16911	A	DEAD-box ATP-dependent RNA helicase
MSTRG.14524	MR_inoculated	MR_control	2.11774	4.97542	0.00230655	0.0148487	Up	Yes	XP_014510314.1		3847.GLYMA18G17515.1		GO:0005575,GO:0005622,GO:0005623,GO:0005737,GO:0009507,GO:0009536,GO:0043226,GO:0043227,GO:0043229,GO:0043231,GO:0044424,GO:0044444,GO:0044464		A	DEAD-box ATP-dependent RNA helicase
MSTRG.16036	MR_inoculated	MR_control	2.07781	5.4536	0.00258943	0.0161939	Up	Yes	XP_014505869.1		3847.GLYMA05G07780.1		GO:0005575,GO:0005622,GO:0005623,GO:0005634,GO:0005730,GO:0031974,GO:0031981,GO:0043226,GO:0043227,GO:0043228,GO:0043229,GO:0043231,GO:0043232,GO:0043233,GO:0044422,GO:0044424,GO:0044428,GO:0044446,GO:0044464,GO:0070013	K13179	A	DEAD-box ATP-dependent RNA helicase
MSTRG.11699	MR_inoculated	MR_control	2.46831	5.48991	0.000426454	0.00396958	Up	Yes	XP_014505425.1		3847.GLYMA11G35050.1		GO:0002376,GO:0005575,GO:0005622,GO:0005623,GO:0005737,GO:0006950,GO:0006952,GO:0006955,GO:0006979,GO:0008150,GO:0009607,GO:0009617,GO:0009751,GO:0009814,GO:0009816,GO:0010033,GO:0014070,GO:0042221,GO:0042742,GO:0044424,GO:0044464,GO:0045087,GO:0050896,GO:0051704,GO:0051707,GO:1901700		S	defense response
MSTRG.13946	MR_inoculated	MR_control	2.71247	7.99176	0.000101357	0.00126951	Up	Yes	XP_014507873.1		3847.GLYMA16G18480.2		GO:0005575,GO:0005576,GO:0005618,GO:0005623,GO:0005886,GO:0005911,GO:0006950,GO:0006952,GO:0008150,GO:0009505,GO:0009506,GO:0016020,GO:0030054,GO:0030312,GO:0044464,GO:0050896,GO:0055044,GO:0071944		S	defensin-like protein
MSTRG.20746	MR_inoculated	MR_control	3.81609	3.98119	9.90726e-07	2.90974e-05	Up	Yes	XP_014513319.1		3847.GLYMA20G29410.1	CBF1	GO:0001071,GO:0003674,GO:0003700,GO:0005575,GO:0005622,GO:0005623,GO:0005634,GO:0006355,GO:0006950,GO:0008150,GO:0009266,GO:0009409,GO:0009414,GO:0009415,GO:0009628,GO:0009631,GO:0009889,GO:0010035,GO:0010468,GO:0010556,GO:0019219,GO:0019222,GO:0031323,GO:0031326,GO:0042221,GO:0043226,GO:0043227,GO:0043229,GO:0043231,GO:0044424,GO:0044464,GO:0050789,GO:0050794,GO:0050896,GO:0051171,GO:0051252,GO:…	K09286	K	dehydration-responsive element-binding protein
MSTRG.8885	MR_inoculated	MR_control	3.36281	6.87591	3.12924e-06	7.59517e-05	Up	Yes	XP_014499803.1		3847.GLYMA04G08901.1		GO:0001071,GO:0003674,GO:0003676,GO:0003677,GO:0003700,GO:0005488,GO:0005575,GO:0005622,GO:0005623,GO:0005634,GO:0006355,GO:0008150,GO:0009889,GO:0009891,GO:0009893,GO:0010468,GO:0010556,GO:0010557,GO:0010604,GO:0010628,GO:0019219,GO:0019222,GO:0031323,GO:0031325,GO:0031326,GO:0031328,GO:0043226,GO:0043227,GO:0043229,GO:0043231,GO:0043565,GO:0044424,GO:0044464,GO:0045893,GO:0045935,GO:0048518,GO:…	K09286	K	Dehydration-responsive element-binding protein
MSTRG.17734	MR_inoculated	MR_control	4.43253	7.01994	5.23239e-09	3.9487e-07	Up	Yes	XP_022640042.1		3847.GLYMA05G38260.1				Q	Dehydrogenase
MSTRG.19209	MR_inoculated	MR_control	3.65574	5.42587	8.06779e-07	2.48552e-05	Up	Yes	XP_014512191.1		3847.GLYMA13G19390.1			K11153	Q	Dehydrogenase
MSTRG.10527	MR_inoculated	MR_control	2.67831	2.96635	0.00045733	0.00419729	Up	Yes	XP_022637144.1		3847.GLYMA15G01920.1				C	Dehydrogenase
MSTRG.17727	MR_inoculated	MR_control	3.37259	3.38576	1.43797e-05	0.000260882	Up	Yes	XP_014507130.1		3847.GLYMA05G38280.1			K17046	B	DEK C terminal domain
MSTRG.11921	MR_inoculated	MR_control	3.65581	3.2578	4.07617e-06	9.42239e-05	Up	Yes	XP_014505188.1		3847.GLYMA14G38871.1		GO:0000287,GO:0003674,GO:0005488,GO:0005575,GO:0005622,GO:0005623,GO:0005737,GO:0005829,GO:0006139,GO:0006259,GO:0006281,GO:0006725,GO:0006807,GO:0006950,GO:0006974,GO:0008150,GO:0008152,GO:0009987,GO:0033554,GO:0034641,GO:0043167,GO:0043169,GO:0043170,GO:0044237,GO:0044238,GO:0044260,GO:0044424,GO:0044444,GO:0044464,GO:0044699,GO:0044763,GO:0046483,GO:0046872,GO:0050896,GO:0051716,GO:0071704,GO:…	K01520	F	Deoxyuridine 5'-triphosphate
MSTRG.23872	MR_inoculated	MR_control	2.32991	5.22151	0.000857923	0.00694419	Up	Yes	XP_014517933.2		3847.GLYMA15G14720.2				S	desiccation-related protein
MSTRG.23706	MR_inoculated	MR_control	3.91741	9.78294	9.4792e-08	4.34326e-06	Up	Yes	XP_014518445.1		3847.GLYMA19G42890.1	CSD1	GO:0000302,GO:0000303,GO:0003674,GO:0003824,GO:0004784,GO:0005488,GO:0005507,GO:0005575,GO:0005576,GO:0005622,GO:0005623,GO:0005737,GO:0005829,GO:0006801,GO:0006950,GO:0006952,GO:0006970,GO:0006979,GO:0008150,GO:0008152,GO:0008270,GO:0009314,GO:0009411,GO:0009416,GO:0009607,GO:0009617,GO:0009628,GO:0009642,GO:0009651,GO:0009743,GO:0009744,GO:0009892,GO:0009987,GO:0010033,GO:0010035,GO:0010038,GO:…	K04565	P	Destroys radicals which are normally produced within the cells and which are toxic to biological systems (By similarity)
MSTRG.3455	MR_inoculated	MR_control	3.12792	8.26503	1.06031e-05	0.000204997	Up	Yes	XP_014494319.1		3847.GLYMA12G08650.1		GO:0000302,GO:0000303,GO:0003674,GO:0003824,GO:0004784,GO:0005488,GO:0005507,GO:0005575,GO:0005576,GO:0005622,GO:0005623,GO:0005737,GO:0006801,GO:0006950,GO:0006970,GO:0006979,GO:0008150,GO:0008152,GO:0008270,GO:0009314,GO:0009411,GO:0009416,GO:0009507,GO:0009532,GO:0009536,GO:0009570,GO:0009579,GO:0009628,GO:0009642,GO:0009651,GO:0009743,GO:0009744,GO:0009892,GO:0009987,GO:0010033,GO:0010035,GO:…	K04565	P	Destroys radicals which are normally produced within the cells and which are toxic to biological systems (By similarity)
MSTRG.3710	MR_inoculated	MR_control	2.34324	3.51256	0.0013305	0.00974993	Up	Yes	XP_014491709.1		3847.GLYMA06G45450.2	DGK1		K00901	T	Diacylglycerol kinase
MSTRG.6183	MR_inoculated	MR_control	4.13555	4.81916	7.93419e-08	3.78817e-06	Up	Yes	XP_014497458.1		3847.GLYMA07G38530.1				H	Dienelactone hydrolase family protein
MSTRG.17127	MR_inoculated	MR_control	3.96566	5.43267	1.47508e-07	6.20465e-06	Up	Yes	XP_022639802.1		3847.GLYMA07G38540.1				H	Dienelactone hydrolase family protein
MSTRG.24349	MR_inoculated	MR_control	2.51503	4.61304	0.000412819	0.00386582	Up	Yes	XP_022642550.1		3847.GLYMA13G29640.1				T	Di-glucose binding within endoplasmic reticulum
MSTRG.28672	MR_inoculated	MR_control	2.46474	5.14109	0.000440096	0.00407873	Up	Yes	XP_022632425.1		3847.GLYMA05G29530.2				T	Di-glucose binding within endoplasmic reticulum
MSTRG.20523	MR_inoculated	MR_control	2.86918	3.3484	0.000120984	0.00146933	Up	Yes	XP_014514498.1		3847.GLYMA20G31250.1				G, Q	dihydrodiol dehydrogenase
MSTRG.18380	MR_inoculated	MR_control	2.98364	4.48768	4.25419e-05	0.000635518	Up	Yes	XP_014512056.1		3847.GLYMA14G07940.1	DFR	GO:0003674,GO:0003824,GO:0005575,GO:0005622,GO:0005623,GO:0005737,GO:0005783,GO:0005789,GO:0008150,GO:0008152,GO:0009058,GO:0009718,GO:0009812,GO:0009813,GO:0012505,GO:0016020,GO:0016491,GO:0016614,GO:0016616,GO:0019898,GO:0031090,GO:0031312,GO:0042175,GO:0042406,GO:0042440,GO:0043226,GO:0043227,GO:0043229,GO:0043231,GO:0044422,GO:0044424,GO:0044425,GO:0044432,GO:0044444,GO:0044446,GO:0044464,GO:…	K13082	Q	Dihydroflavonol4-reductase
MSTRG.13788	MR_inoculated	MR_control	2.06654	4.40442	0.00312024	0.0187017	Up	Yes	XP_022638559.1		3847.GLYMA09G33140.1				S	Dirigent-like protein
MSTRG.18156	MR_inoculated	MR_control	2.29695	1.79869	0.004333	0.0238309	Up	Yes	XP_014513034.1		3847.GLYMA02G26610.1	OSI_35339			S	Dirigent-like protein
MSTRG.17684	MR_inoculated	MR_control	2.72152	7.08116	0.000101114	0.00126824	Up	Yes	XP_014507775.1		3847.GLYMA08G02330.2	OSI_27074			S	disease resistance response protein 206-like
MSTRG.20712	MR_inoculated	MR_control	2.24643	1.75886	0.00525962	0.0278503	Up	Yes	XP_014511228.1		3847.GLYMA20G29680.2		GO:0000003,GO:0000217,GO:0000228,GO:0000404,GO:0000710,GO:0003674,GO:0003676,GO:0003677,GO:0003684,GO:0003690,GO:0003824,GO:0005488,GO:0005575,GO:0005622,GO:0005623,GO:0005634,GO:0005694,GO:0006139,GO:0006152,GO:0006163,GO:0006195,GO:0006200,GO:0006259,GO:0006281,GO:0006298,GO:0006310,GO:0006725,GO:0006753,GO:0006793,GO:0006796,GO:0006807,GO:0006950,GO:0006974,GO:0006996,GO:0007049,GO:0007126,GO:…	K08736	L	DNA mismatch repair protein
MSTRG.25544	MR_inoculated	MR_control	2.60912	2.71983	0.000704271	0.00592201	Up	Yes	XP_014520971.1		3847.GLYMA01G39430.2		GO:0000228,GO:0000726,GO:0003674,GO:0003824,GO:0003887,GO:0003896,GO:0003899,GO:0004518,GO:0004527,GO:0005575,GO:0005622,GO:0005623,GO:0005634,GO:0005657,GO:0005658,GO:0005694,GO:0006139,GO:0006259,GO:0006260,GO:0006261,GO:0006269,GO:0006270,GO:0006271,GO:0006273,GO:0006281,GO:0006301,GO:0006302,GO:0006303,GO:0006725,GO:0006807,GO:0006950,GO:0006974,GO:0008150,GO:0008152,GO:0008408,GO:0009058,GO:…	K02320	L	DNA polymerase
MSTRG.19701	MR_inoculated	MR_control	2.32119	3.03028	0.0016646	0.0115749	Up	Yes	XP_014514947.1		3847.GLYMA05G28150.1			K02685	L	DNA primase large
MSTRG.21145	MR_inoculated	MR_control	4.9801	4.41501	1.53584e-09	1.45185e-07	Up	Yes	XP_014512901.1		3847.GLYMA10G42530.2			K10740	L	DNA recombination
MSTRG.16927	MR_inoculated	MR_control	3.41768	4.15393	5.52565e-06	0.000121924	Up	Yes	XP_014509025.1		3847.GLYMA07G36680.1	MCM2	GO:0005575,GO:0005622,GO:0005623,GO:0005737,GO:0005829,GO:0006139,GO:0006259,GO:0006260,GO:0006261,GO:0006268,GO:0006725,GO:0006807,GO:0007275,GO:0008150,GO:0008152,GO:0009058,GO:0009059,GO:0009653,GO:0009790,GO:0009888,GO:0009987,GO:0010015,GO:0010073,GO:0010075,GO:0010082,GO:0022622,GO:0032392,GO:0032501,GO:0032502,GO:0032508,GO:0034641,GO:0034645,GO:0040008,GO:0042127,GO:0043170,GO:0044237,GO:…	K02540	L	DNA replication licensing factor
MSTRG.29768	MR_inoculated	MR_control	2.98782	3.11007	0.000105698	0.00131628	Up	Yes	XP_014524522.1		3847.GLYMA08G08920.3	MCM3	GO:0005575,GO:0005622,GO:0005623,GO:0005634,GO:0006139,GO:0006259,GO:0006260,GO:0006261,GO:0006268,GO:0006725,GO:0006807,GO:0008150,GO:0008152,GO:0009058,GO:0009059,GO:0009987,GO:0032392,GO:0032508,GO:0034641,GO:0034645,GO:0043170,GO:0043226,GO:0043227,GO:0043229,GO:0043231,GO:0044237,GO:0044238,GO:0044249,GO:0044260,GO:0044424,GO:0044464,GO:0046483,GO:0071103,GO:0071704,GO:0090304,GO:1901360,GO:…	K02541	L	DNA replication licensing factor
MSTRG.2987	MR_inoculated	MR_control	2.8354	3.46367	0.000135123	0.00160005	Up	Yes	XP_014494619.1		3847.GLYMA11G12110.1	MCM4	GO:0005575,GO:0005622,GO:0005623,GO:0005737,GO:0005829,GO:0006139,GO:0006259,GO:0006260,GO:0006261,GO:0006268,GO:0006725,GO:0006807,GO:0008150,GO:0008152,GO:0009058,GO:0009059,GO:0009987,GO:0032392,GO:0032508,GO:0034641,GO:0034645,GO:0043170,GO:0044237,GO:0044238,GO:0044249,GO:0044260,GO:0044424,GO:0044444,GO:0044464,GO:0046483,GO:0071103,GO:0071704,GO:0090304,GO:1901360,GO:1901576	K02212	L	DNA replication licensing factor
MSTRG.5895	MR_inoculated	MR_control	3.32302	5.08141	5.58838e-06	0.000123006	Up	Yes	XP_014495967.1		3847.GLYMA06G25030.1		GO:0005575,GO:0005622,GO:0005623,GO:0005737,GO:0005739,GO:0009507,GO:0009536,GO:0043226,GO:0043227,GO:0043229,GO:0043231,GO:0044424,GO:0044444,GO:0044464	K10908	K	DNA-dependent RNA polymerase catalyzes the transcription of DNA into RNA using the four ribonucleoside triphosphates as substrates (By similarity)
MSTRG.7169	MR_inoculated	MR_control	2.75483	3.82645	0.000177634	0.00198413	Up	Yes	XP_014497100.1		3847.GLYMA03G33630.1		GO:0005575,GO:0005622,GO:0005623,GO:0005634,GO:0043226,GO:0043227,GO:0043229,GO:0043231,GO:0044424,GO:0044464	K03000	K	DNA-dependent RNA polymerase catalyzes the transcription of DNA into RNA using the four ribonucleoside triphosphates as substrates (By similarity)
MSTRG.23313	MR_inoculated	MR_control	3.06281	4.16237	3.48131e-05	0.000539964	Up	Yes	XP_014518858.1		3847.GLYMA18G08360.1	ATRPAC42	GO:0005575,GO:0005622,GO:0005623,GO:0005634,GO:0005730,GO:0031974,GO:0031981,GO:0043226,GO:0043227,GO:0043228,GO:0043229,GO:0043231,GO:0043232,GO:0043233,GO:0044422,GO:0044424,GO:0044428,GO:0044446,GO:0044464,GO:0070013	K03027	K	DNA-directed RNA polymerases I and III subunit
MSTRG.20739	MR_inoculated	MR_control	2.76705	5.78181	9.2235e-05	0.00118415	Up	Yes	XP_014512696.1		3847.GLYMA20G29520.1		GO:0000418,GO:0000419,GO:0000428,GO:0005575,GO:0005622,GO:0005623,GO:0005634,GO:0005654,GO:0005665,GO:0016591,GO:0030880,GO:0031974,GO:0031981,GO:0032991,GO:0043226,GO:0043227,GO:0043229,GO:0043231,GO:0043233,GO:0043234,GO:0044422,GO:0044424,GO:0044428,GO:0044446,GO:0044451,GO:0044464,GO:0055029,GO:0070013	K03014	K	DNA-directed RNA polymerases I, II, and III
MSTRG.732	MR_inoculated	MR_control	2.2663	5.90751	0.00106158	0.00820791	Up	Yes	XP_014510735.1		3847.GLYMA07G09230.1		GO:0000418,GO:0000428,GO:0005575,GO:0005622,GO:0005623,GO:0005634,GO:0005654,GO:0005665,GO:0016591,GO:0030880,GO:0031974,GO:0031981,GO:0032991,GO:0043226,GO:0043227,GO:0043229,GO:0043231,GO:0043233,GO:0043234,GO:0044422,GO:0044424,GO:0044428,GO:0044446,GO:0044451,GO:0044464,GO:0055029,GO:0070013	K03013	K	DNA-directed RNA polymerases I, II, and III subunit
MSTRG.8768	MR_inoculated	MR_control	2.03546	6.52096	0.00289803	0.0176491	Up	Yes	XP_014500349.1		3847.GLYMA01G03590.1		GO:0005575,GO:0005622,GO:0005623,GO:0005634,GO:0043226,GO:0043227,GO:0043229,GO:0043231,GO:0044424,GO:0044464	K03007	K	DNA-directed RNA polymerases I, II, and III subunit
MSTRG.25708	MR_inoculated	MR_control	2.10365	2.98545	0.00409463	0.0228609	Up	Yes	XP_022631277.1		3847.GLYMA01G37760.1				U	DnaJ
MSTRG.24777	MR_inoculated	MR_control	2.72859	5.308	0.000121994	0.00147949	Up	Yes	XP_014518042.1		3847.GLYMA08G19230.1				O	DnaJ domain
MSTRG.13872	MR_inoculated	MR_control	2.56267	2.61247	0.000887327	0.00712759	Up	Yes	XP_014507648.1		29760.VIT_08s0056g01230.t01				S	dof zinc finger protein
MSTRG.18842	MR_inoculated	MR_control	2.75505	3.29969	0.000216278	0.00233448	Up	Yes	XP_014512526.1		3847.GLYMA13G21430.2				S	Domain of unknown function (DUF296)
MSTRG.15167	MR_inoculated	MR_control	2.58402	3.24868	0.000476451	0.00433484	Up	Yes	XP_014506011.1		3847.GLYMA05G23660.2		GO:0005575,GO:0005622,GO:0005623,GO:0005737,GO:0005829,GO:0044424,GO:0044444,GO:0044464		S	Domain of unknown function (DUF296)
MSTRG.28482	MR_inoculated	MR_control	2.01313	4.40678	0.00394144	0.0222128	Up	Yes	XP_022632355.1		3847.GLYMA18G45300.2				S	Domain of unknown function (DUF296)
MSTRG.25419	MR_inoculated	MR_control	2.09334	2.70358	0.00451626	0.024648	Up	Yes	XP_014520059.1		3847.GLYMA05G23660.2		GO:0005575,GO:0005622,GO:0005623,GO:0005737,GO:0005829,GO:0044424,GO:0044444,GO:0044464		S	Domain of unknown function (DUF296)
MSTRG.20947	MR_inoculated	MR_control	3.06759	6.34114	1.72836e-05	0.000304943	Up	Yes	XP_014512571.1		3847.GLYMA20G26520.1		GO:0003674,GO:0003824,GO:0005575,GO:0008150,GO:0008152,GO:0016020,GO:0016787		S	Domain of unknown function (DUF303)
MSTRG.29618	MR_inoculated	MR_control	2.23036	4.8012	0.00140627	0.0101511	Up	Yes	XP_014524335.1		3847.GLYMA18G41130.1		GO:0005575,GO:0005622,GO:0005623,GO:0005737,GO:0007275,GO:0008150,GO:0009507,GO:0009526,GO:0009536,GO:0009941,GO:0016020,GO:0031967,GO:0031975,GO:0032501,GO:0032502,GO:0043226,GO:0043227,GO:0043229,GO:0043231,GO:0044422,GO:0044424,GO:0044434,GO:0044435,GO:0044444,GO:0044446,GO:0044464,GO:0044699,GO:0044707,GO:0044767,GO:0048366,GO:0048367,GO:0048731,GO:0048827,GO:0048856		S	Domain of unknown function (DUF3411)
MSTRG.844	MR_inoculated	MR_control	3.67525	3.51902	2.89837e-06	7.13117e-05	Up	Yes	XP_014517825.1		3847.GLYMA07G10790.1			K11498	Z	Domain of unknown function (DUF3490)
MSTRG.10635	MR_inoculated	MR_control	4.09642	3.57416	3.606e-07	1.28252e-05	Up	Yes	XP_014500570.1		3847.GLYMA13G42370.1				S	Domain of unknown function (DUF3511)
MSTRG.25927	MR_inoculated	MR_control	2.94353	4.65905	4.55883e-05	0.000668418	Up	Yes	XP_014520283.1		3847.GLYMA11G09580.1				K	domain-containing protein
MSTRG.11192	MR_inoculated	MR_control	3.63021	7.40778	6.21887e-07	1.99103e-05	Up	Yes	XP_014505048.1		3847.GLYMA14G02030.4				S	domain--containing protein
MSTRG.27075	MR_inoculated	MR_control	2.27197	3.07858	0.00195763	0.0130856	Up	Yes	XP_014521860.1		3847.GLYMA08G43410.2				K	domain--containing protein
MSTRG.6576	MR_inoculated	MR_control	3.95356	4.72784	2.31087e-07	8.83095e-06	Up	Yes	XP_014498150.1		3847.GLYMA19G11100.2		GO:0000272,GO:0003674,GO:0003824,GO:0004721,GO:0005575,GO:0005622,GO:0005623,GO:0005737,GO:0005975,GO:0005976,GO:0005982,GO:0005983,GO:0006073,GO:0006464,GO:0006470,GO:0006793,GO:0006796,GO:0008138,GO:0008150,GO:0008152,GO:0009056,GO:0009057,GO:0009251,GO:0009507,GO:0009532,GO:0009536,GO:0009569,GO:0009570,GO:0009987,GO:0016052,GO:0016311,GO:0016787,GO:0016788,GO:0016791,GO:0019203,GO:0019538,GO:…		V	Dual specificity phosphatase, catalytic domain
MSTRG.7675	MR_inoculated	MR_control	2.94511	4.82222	4.48629e-05	0.000659937	Up	Yes	XP_014499129.1		3847.GLYMA19G45120.1				S	DUF1295 domain protein
MSTRG.12674	MR_inoculated	MR_control	3.08849	3.97571	3.31023e-05	0.000519258	Up	Yes	XP_014502812.1		3847.GLYMA13G02653.1				S	DUF246 domain-containing protein
MSTRG.28120	MR_inoculated	MR_control	2.59048	3.65154	0.000409579	0.00383748	Up	Yes	XP_022632263.1		3847.GLYMA19G04820.2				S	DUF246 domain-containing protein
MSTRG.17947	MR_inoculated	MR_control	2.08156	2.07767	0.00753696	0.0369159	Up	Yes	XP_022640847.1		3847.GLYMA10G00550.1				S	Dyggve-Melchior-Clausen syndrome protein
MSTRG.10526	MR_inoculated	MR_control	4.93073	4.45933	1.86554e-09	1.68377e-07	Up	Yes	XP_014501388.2		3847.GLYMA15G01900.1	OSI_03816		K10418	Z	dynein light chain
MSTRG.1615	MR_inoculated	MR_control	3.1701	4.04836	2.11938e-05	0.000358997	Up	Yes	XP_014508595.1		3847.GLYMA16G26790.1			K10418	Z	dynein light chain
MSTRG.17329	MR_inoculated	MR_control	4.69868	3.94126	1.18989e-08	7.7715e-07	Up	Yes	XP_014507877.1		3847.GLYMA05G34910.1			K10418	Z	Dynein light chain type 1 family protein
MSTRG.18433	MR_inoculated	MR_control	3.7692	5.22517	4.82174e-07	1.60377e-05	Up	Yes	XP_014514318.1		3847.GLYMA02G22760.1	RHC1A	GO:0005575,GO:0005618,GO:0005623,GO:0030312,GO:0044464,GO:0071944	K11982	O	E3 ubiquitin-protein ligase
MSTRG.5293	MR_inoculated	MR_control	2.16274	5.77974	0.00170809	0.0118114	Up	Yes	XP_014494856.1		3847.GLYMA10G40890.1		GO:0002252,GO:0002376,GO:0002679,GO:0003674,GO:0003824,GO:0004842,GO:0005575,GO:0005622,GO:0005623,GO:0005737,GO:0005829,GO:0006464,GO:0006950,GO:0006952,GO:0008150,GO:0008152,GO:0009414,GO:0009415,GO:0009628,GO:0009719,GO:0009987,GO:0010033,GO:0010035,GO:0010200,GO:0010243,GO:0016567,GO:0016874,GO:0016879,GO:0016881,GO:0019538,GO:0019787,GO:0032446,GO:0036211,GO:0042221,GO:0043170,GO:0043412,GO:…		O	E3 ubiquitin-protein ligase
MSTRG.11057	MR_inoculated	MR_control	2.31107	3.64268	0.00130234	0.00959448	Up	Yes	XP_014505383.1		3847.GLYMA02G47920.1		GO:0000003,GO:0000166,GO:0003006,GO:0003674,GO:0003676,GO:0003677,GO:0003682,GO:0003690,GO:0003824,GO:0004842,GO:0005488,GO:0005515,GO:0005575,GO:0005622,GO:0005623,GO:0005634,GO:0005694,GO:0006139,GO:0006259,GO:0006304,GO:0006305,GO:0006306,GO:0006323,GO:0006325,GO:0006333,GO:0006338,GO:0006355,GO:0006464,GO:0006725,GO:0006807,GO:0006996,GO:0007275,GO:0008150,GO:0008152,GO:0008327,GO:0009791,GO:…	K10638	O	E3 ubiquitin-protein ligase ORTHRUS
MSTRG.24528	MR_inoculated	MR_control	2.99115	4.4694	4.08131e-05	0.000612914	Up	Yes	XP_022642490.1		3847.GLYMA15G07990.2			K10666	O	E3 ubiquitin-protein ligase RMA1H1-like
MSTRG.9202	MR_inoculated	MR_control	5.13216	5.50435	1.683e-10	2.27281e-08	Up	Yes	XP_014500328.2		3847.GLYMA04G06410.2		GO:0005575,GO:0005623,GO:0005886,GO:0016020,GO:0031224,GO:0031225,GO:0044425,GO:0044464,GO:0071944		S	Early nodulin-like protein
MSTRG.23157	MR_inoculated	MR_control	3.06178	3.66178	4.2544e-05	0.000635518	Up	Yes	XP_014518163.2		3847.GLYMA20G16490.1		GO:0005575,GO:0016020,GO:0031224,GO:0031225,GO:0044425		S	Early nodulin-like protein
MSTRG.3884	MR_inoculated	MR_control	2.56461	6.15815	0.000244501	0.00256774	Up	Yes	XP_014493439.1		3847.GLYMA12G16340.1	OSI_05958	GO:0005575,GO:0016020,GO:0031224,GO:0031225,GO:0044425		S	Early nodulin-like protein
MSTRG.24064	MR_inoculated	MR_control	3.32056	3.79775	1.06631e-05	0.000205494	Up	Yes	XP_014517010.1		3847.GLYMA15G11970.1		GO:0005575,GO:0005622,GO:0005623,GO:0005737,GO:0005886,GO:0005911,GO:0006810,GO:0006897,GO:0008150,GO:0009506,GO:0016020,GO:0016192,GO:0030054,GO:0043226,GO:0043227,GO:0043229,GO:0043231,GO:0044424,GO:0044464,GO:0051179,GO:0051234,GO:0055044,GO:0071944	K12483	T, U	EH domain-containing protein
MSTRG.3739	MR_inoculated	MR_control	4.34068	4.1401	5.7837e-08	2.93449e-06	Up	Yes	XP_022634336.1		3847.GLYMA12G12210.2				S	ELMO domain-containing protein
MSTRG.24816	MR_inoculated	MR_control	2.06686	4.65581	0.00295266	0.0179104	Up	Yes	XP_014518406.1		3847.GLYMA08G19790.1			K10249	I	elongation of fatty acids protein
MSTRG.9943	MR_inoculated	MR_control	3.4211	6.96451	2.1671e-06	5.52889e-05	Up	Yes	XP_014500198.1		3847.GLYMA15G01160.1				S	Embryo-specific protein 3, (ATS3)
MSTRG.11073	MR_inoculated	MR_control	2.35245	7.0651	0.000647308	0.00554161	Up	Yes	XP_014503711.1		3847.GLYMA02G47820.1		GO:0000139,GO:0005575,GO:0005622,GO:0005623,GO:0005737,GO:0005783,GO:0005789,GO:0005794,GO:0005795,GO:0005801,GO:0012505,GO:0016020,GO:0016023,GO:0030133,GO:0030134,GO:0030135,GO:0031090,GO:0031410,GO:0031982,GO:0031984,GO:0031985,GO:0031988,GO:0032580,GO:0033106,GO:0042175,GO:0043226,GO:0043227,GO:0043229,GO:0043231,GO:0044422,GO:0044424,GO:0044425,GO:0044431,GO:0044432,GO:0044444,GO:0044446,GO:…	K14825	U	emp24 gp25L p24 family protein
MSTRG.11542	MR_inoculated	MR_control	4.29502	4.96996	2.9919e-08	1.65856e-06	Up	Yes	XP_014503507.1		3847.GLYMA02G43680.1		GO:0005575,GO:0005576		G	Endoglucanase
MSTRG.9573	MR_inoculated	MR_control	3.25146	7.53712	5.4618e-06	0.000120961	Up	Yes	XP_014501317.1		3847.GLYMA04G02740.1		GO:0005575,GO:0005576,GO:0005623,GO:0005886,GO:0016020,GO:0044464,GO:0071944		G	Endoglucanase
MSTRG.29595	MR_inoculated	MR_control	3.1057	3.91382	3.04925e-05	0.000483813	Up	Yes	XP_014524307.1		3847.GLYMA11G11910.3		GO:0005575,GO:0005576	K01179	G	Endoglucanase
MSTRG.10801	MR_inoculated	MR_control	2.97495	3.38898	7.25432e-05	0.000973802	Up	Yes	XP_014501944.1		3847.GLYMA04G12290.1		GO:0005575,GO:0005576,GO:0005618,GO:0005622,GO:0005623,GO:0005737,GO:0005794,GO:0005886,GO:0005911,GO:0009505,GO:0009506,GO:0016020,GO:0030054,GO:0030312,GO:0043226,GO:0043227,GO:0043229,GO:0043231,GO:0044424,GO:0044444,GO:0044464,GO:0055044,GO:0071944	K01179	G	Endoglucanase
MSTRG.5757	MR_inoculated	MR_control	2.79731	4.1405	0.000116856	0.00142585	Up	Yes	XP_014496015.1		3847.GLYMA18G03470.1		GO:0005575,GO:0005576		G	Endoglucanase
MSTRG.9767	MR_inoculated	MR_control	2.47441	4.66165	0.000462479	0.00423304	Up	Yes	XP_014501158.1		3847.GLYMA04G01030.1		GO:0005575,GO:0005576	K01179	G	Endoglucanase
MSTRG.17657	MR_inoculated	MR_control	2.02025	8.26985	0.00293344	0.0178119	Up	Yes	XP_014509162.1		3847.GLYMA08G02610.1	GH9C2	GO:0005575,GO:0005576		G	Endoglucanase
MSTRG.8485	MR_inoculated	MR_control	2.12722	3.60724	0.00290257	0.0176662	Up	Yes	XP_014500525.1		3847.GLYMA04G36610.3		GO:0005575,GO:0005622,GO:0005623,GO:0005737,GO:0009507,GO:0009536,GO:0043226,GO:0043227,GO:0043229,GO:0043231,GO:0044424,GO:0044444,GO:0044464		L	Endonuclease/Exonuclease/phosphatase family
MSTRG.13476	MR_inoculated	MR_control	2.08816	8.64574	0.00214995	0.0141293	Up	Yes	XP_014504844.1		3847.GLYMA17G37820.1	HSP90B	GO:0005575,GO:0005576,GO:0005622,GO:0005623,GO:0005634,GO:0005737,GO:0005739,GO:0005773,GO:0005774,GO:0005783,GO:0005788,GO:0005886,GO:0005911,GO:0006810,GO:0006950,GO:0006970,GO:0007275,GO:0008104,GO:0008150,GO:0009266,GO:0009306,GO:0009409,GO:0009414,GO:0009415,GO:0009506,GO:0009507,GO:0009536,GO:0009628,GO:0009651,GO:0009888,GO:0009934,GO:0009987,GO:0010035,GO:0010038,GO:0010073,GO:0010075,GO:…	K09487	O	Endoplasmin homolog
MSTRG.11297	MR_inoculated	MR_control	3.01443	6.33637	2.24743e-05	0.000374454	Up	Yes	XP_014503679.1		3847.GLYMA02G46050.3		GO:0005575,GO:0005622,GO:0005623,GO:0005737,GO:0005739,GO:0005773,GO:0008150,GO:0009507,GO:0009526,GO:0009532,GO:0009536,GO:0009570,GO:0009579,GO:0009941,GO:0010035,GO:0010038,GO:0031967,GO:0031975,GO:0042221,GO:0043226,GO:0043227,GO:0043229,GO:0043231,GO:0044422,GO:0044424,GO:0044434,GO:0044435,GO:0044444,GO:0044446,GO:0044464,GO:0046686,GO:0050896		J	Endoribonuclease L-PSP
MSTRG.1163	MR_inoculated	MR_control	3.91181	4.52505	3.21045e-07	1.16963e-05	Up	Yes	XP_014503055.1		3847.GLYMA16G32960.1		GO:0003674,GO:0003676,GO:0003677,GO:0003824,GO:0004634,GO:0005488,GO:0005507,GO:0005575,GO:0005576,GO:0005622,GO:0005623,GO:0005634,GO:0005737,GO:0005739,GO:0005740,GO:0005829,GO:0005886,GO:0005911,GO:0006950,GO:0006970,GO:0008150,GO:0008152,GO:0009266,GO:0009314,GO:0009409,GO:0009416,GO:0009506,GO:0009507,GO:0009536,GO:0009628,GO:0009651,GO:0009719,GO:0009725,GO:0009737,GO:0010033,GO:0010035,GO:…	K01689	G	enolase (EC 4.2.1.11)
MSTRG.5179	MR_inoculated	MR_control	2.26809	9.17183	0.000922398	0.00733386	Up	Yes	XP_014496230.1		3847.GLYMA03G34830.1		GO:0003674,GO:0003676,GO:0003677,GO:0003824,GO:0004634,GO:0005488,GO:0005507,GO:0005575,GO:0005576,GO:0005622,GO:0005623,GO:0005634,GO:0005737,GO:0005739,GO:0005740,GO:0005829,GO:0005886,GO:0005911,GO:0006950,GO:0006970,GO:0008150,GO:0008152,GO:0009266,GO:0009314,GO:0009409,GO:0009416,GO:0009506,GO:0009507,GO:0009536,GO:0009628,GO:0009651,GO:0009719,GO:0009725,GO:0009737,GO:0010033,GO:0010035,GO:…	K01689	G	enolase (EC 4.2.1.11)
MSTRG.12112	MR_inoculated	MR_control	3.50857	5.8929	1.5844e-06	4.2793e-05	Up	Yes	XP_014502579.1		3847.GLYMA11G10770.3		GO:0003674,GO:0003824,GO:0005488,GO:0005507,GO:0005575,GO:0005622,GO:0005623,GO:0005737,GO:0005829,GO:0005835,GO:0006082,GO:0006629,GO:0006631,GO:0006633,GO:0008150,GO:0008152,GO:0008610,GO:0009058,GO:0009507,GO:0009526,GO:0009532,GO:0009536,GO:0009570,GO:0009579,GO:0009941,GO:0009987,GO:0016053,GO:0016491,GO:0016627,GO:0016628,GO:0016631,GO:0019752,GO:0031967,GO:0031975,GO:0032787,GO:0032991,GO:…	K00208	I	Enoyl- acyl-carrier-protein reductase NADH
MSTRG.6124	MR_inoculated	MR_control	3.20801	5.74372	8.98931e-06	0.000178999	Up	Yes	XP_022635302.1		3847.GLYMA18G31780.1		GO:0003674,GO:0003824,GO:0005488,GO:0005507,GO:0005575,GO:0005622,GO:0005623,GO:0005737,GO:0005829,GO:0005835,GO:0006082,GO:0006629,GO:0006631,GO:0006633,GO:0008150,GO:0008152,GO:0008610,GO:0009058,GO:0009507,GO:0009526,GO:0009532,GO:0009536,GO:0009570,GO:0009579,GO:0009941,GO:0009987,GO:0016053,GO:0016491,GO:0016627,GO:0016628,GO:0016631,GO:0019752,GO:0031967,GO:0031975,GO:0032787,GO:0032991,GO:…	K00208	I	Enoyl- acyl-carrier-protein reductase NADH
MSTRG.2830	MR_inoculated	MR_control	2.22383	5.54998	0.00131589	0.00967446	Up	Yes	XP_022633490.1		3847.GLYMA11G10770.3		GO:0003674,GO:0003824,GO:0005488,GO:0005507,GO:0005575,GO:0005622,GO:0005623,GO:0005737,GO:0005829,GO:0005835,GO:0006082,GO:0006629,GO:0006631,GO:0006633,GO:0008150,GO:0008152,GO:0008610,GO:0009058,GO:0009507,GO:0009526,GO:0009532,GO:0009536,GO:0009570,GO:0009579,GO:0009941,GO:0009987,GO:0016053,GO:0016491,GO:0016627,GO:0016628,GO:0016631,GO:0019752,GO:0031967,GO:0031975,GO:0032787,GO:0032991,GO:…	K00208	I	Enoyl- acyl-carrier-protein reductase NADH
MSTRG.31891	MR_inoculated	MR_control	5.70736	5.2142	1.22215e-11	2.38598e-09	Up	Yes	XP_014491743.1		3847.GLYMA13G37491.1				S	epidermal patterning factor
MSTRG.3751	MR_inoculated	MR_control	3.5136	6.48547	1.35638e-06	3.75376e-05	Up	Yes	XP_014492102.1		3847.GLYMA12G12300.2				I	epoxide hydrolase
MSTRG.22649	MR_inoculated	MR_control	2.1448	4.27188	0.00238568	0.0152089	Up	Yes	XP_014516004.1		3847.GLYMA03G20630.1			K10949	U	ER lumen protein retaining
MSTRG.29177	MR_inoculated	MR_control	2.6476	3.10677	0.000378281	0.00360473	Up	Yes	XP_014523930.1		3847.GLYMA10G39240.1				S	ERG2 and Sigma1 receptor like protein
MSTRG.14947	MR_inoculated	MR_control	3.4206	5.04333	3.62081e-06	8.57961e-05	Up	Yes	XP_014508156.1		3847.GLYMA16G26060.1		GO:0002376,GO:0003674,GO:0003824,GO:0006082,GO:0006725,GO:0006950,GO:0006952,GO:0006955,GO:0008150,GO:0008152,GO:0009056,GO:0009607,GO:0009611,GO:0009620,GO:0009627,GO:0009696,GO:0009814,GO:0009817,GO:0009987,GO:0016137,GO:0016139,GO:0016787,GO:0016788,GO:0016829,GO:0016830,GO:0016832,GO:0019752,GO:0032787,GO:0042537,GO:0043436,GO:0044237,GO:0044281,GO:0044710,GO:0045087,GO:0046593,GO:0050832,GO:…		S	esterase
MSTRG.14843	MR_inoculated	MR_control	2.97056	2.9604	0.000128046	0.00153323	Up	Yes	XP_014507871.1		3847.GLYMA08G08990.1				T	Eukaryotic cytochrome b561
MSTRG.22237	MR_inoculated	MR_control	2.17201	2.7149	0.00406447	0.0227482	Up	Yes	XP_022641920.1		3847.GLYMA07G13380.1			K03260	J	eukaryotic translation initiation factor
MSTRG.12041	MR_inoculated	MR_control	2.53353	2.27661	0.00131453	0.00966845	Up	Yes	XP_014503076.1		3847.GLYMA17G35871.1				S	exocyst complex
MSTRG.3297	MR_inoculated	MR_control	2.1069	5.41654	0.00223533	0.0145256	Up	Yes	XP_014494639.1		3847.GLYMA12G08020.1		GO:0005575,GO:0005622,GO:0005623,GO:0005634,GO:0005737,GO:0005829,GO:0043226,GO:0043227,GO:0043229,GO:0043231,GO:0044424,GO:0044444,GO:0044464	K07195	U	exocyst subunit exo70 family protein h7
MSTRG.12387	MR_inoculated	MR_control	2.89445	2.82213	0.000190705	0.00210655	Up	Yes	XP_022637907.1		3847.GLYMA17G27550.1				G, M, W	exostosin family
MSTRG.654	MR_inoculated	MR_control	2.01412	3.69699	0.00473226	0.0255474	Up	Yes	XP_014520037.1		3847.GLYMA01G34990.2				G, M, W	Exostosin family
MSTRG.11779	MR_inoculated	MR_control	2.59093	5.3046	0.000233977	0.00248813	Up	Yes	XP_014505067.1		3847.GLYMA02G41590.1		GO:0005575,GO:0005618,GO:0005623,GO:0016020,GO:0030312,GO:0044464,GO:0071944		G	expansin
MSTRG.3244	MR_inoculated	MR_control	2.44688	6.474	0.000425731	0.00396605	Up	Yes	XP_014494491.1		3847.GLYMA11G14800.1		GO:0005575,GO:0005618,GO:0005623,GO:0006949,GO:0008150,GO:0009505,GO:0009653,GO:0009987,GO:0016020,GO:0030312,GO:0032502,GO:0044464,GO:0044699,GO:0044763,GO:0044767,GO:0048646,GO:0048856,GO:0071944		G	expansin
MSTRG.2909	MR_inoculated	MR_control	2.59555	5.76852	0.000219184	0.00235784	Up	Yes	XP_014494454.1		3847.GLYMA12G02550.1	EXLA1	GO:0005575,GO:0005576,GO:0005618,GO:0005622,GO:0005623,GO:0005737,GO:0005794,GO:0005911,GO:0009505,GO:0009506,GO:0016020,GO:0030054,GO:0030312,GO:0043226,GO:0043227,GO:0043229,GO:0043231,GO:0044424,GO:0044444,GO:0044464,GO:0055044,GO:0071944		G	expansin-like
MSTRG.3572	MR_inoculated	MR_control	3.50754	4.10774	3.54208e-06	8.43757e-05	Up	Yes	XP_014492126.1		3847.GLYMA11G18070.1		GO:0005575,GO:0005623,GO:0005886,GO:0016020,GO:0044464,GO:0071944		S	Expp1 protein
MSTRG.23411	MR_inoculated	MR_control	7.42481	11.1078	8.95454e-18	1.46211e-14	Up	Yes	XP_014518016.1		3847.GLYMA08G45150.4				S	expressed protein
MSTRG.13281	MR_inoculated	MR_control	6.27542	5.47597	4.27057e-13	1.44724e-10	Up	Yes	XP_022638267.1		3847.GLYMA17G36060.1		GO:0006950,GO:0008150,GO:0009266,GO:0009409,GO:0009628,GO:0050896,GO:0080167		S	expressed protein
MSTRG.14991	MR_inoculated	MR_control	3.60175	5.97862	9.15708e-07	2.72302e-05	Up	Yes	XP_022639050.1		3847.GLYMA05G10673.1				S	expressed protein
MSTRG.16063	MR_inoculated	MR_control	3.27416	3.29742	2.39063e-05	0.000394651	Up	Yes	XP_014506054.1		3847.GLYMA17G12970.1		GO:0005575,GO:0005622,GO:0005623,GO:0005737,GO:0005829,GO:0044424,GO:0044444,GO:0044464		S	expressed protein
MSTRG.4954	MR_inoculated	MR_control	2.75375	4.28676	0.000141917	0.00166927	Up	Yes	XP_014495622.1		3847.GLYMA19G35950.1				S	expressed protein
MSTRG.8674	MR_inoculated	MR_control	2.55102	4.82009	0.000317234	0.00316196	Up	Yes	XP_014500610.1		3847.GLYMA04G11090.1				S	expressed protein
MSTRG.1080	MR_inoculated	MR_control	2.65388	3.05871	0.00047154	0.00429697	Up	Yes	XP_022640075.1		3847.GLYMA09G28880.1				S	expressed protein
MSTRG.25209	MR_inoculated	MR_control	2.69357	2.79108	0.000481091	0.00436628	Up	Yes	XP_014520045.1		3847.GLYMA11G02551.1				S	expressed protein
MSTRG.4359	MR_inoculated	MR_control	2.38329	5.52309	0.000625301	0.00539275	Up	Yes	XP_014519082.1		3847.GLYMA18G02080.1		GO:0005575,GO:0005622,GO:0005623,GO:0005634,GO:0005737,GO:0043226,GO:0043227,GO:0043229,GO:0043231,GO:0044424,GO:0044464		S	expressed protein
MSTRG.14006	MR_inoculated	MR_control	2.61774	2.16096	0.00101112	0.00787539	Up	Yes	XP_014508269.2		3847.GLYMA02G15580.1	OSI_16476			S	expressed protein
MSTRG.6752	MR_inoculated	MR_control	2.05334	4.05153	0.00353307	0.0204306	Up	Yes	XP_014497043.1		3847.GLYMA18G44410.2			K12382	S	expressed protein
MSTRG.19979	MR_inoculated	MR_control	3.83627	4.76545	4.4393e-07	1.49876e-05	Up	Yes	XP_014512341.1		3847.GLYMA20G36960.1		GO:0000988,GO:0000989,GO:0003002,GO:0003674,GO:0003712,GO:0003713,GO:0007275,GO:0007389,GO:0008150,GO:0008283,GO:0009889,GO:0009955,GO:0010556,GO:0019219,GO:0019222,GO:0031323,GO:0031326,GO:0032501,GO:0032502,GO:0044699,GO:0044707,GO:0044767,GO:0048366,GO:0048367,GO:0048731,GO:0048827,GO:0048856,GO:0050789,GO:0050794,GO:0051171,GO:0051252,GO:0060255,GO:0065007,GO:0080090,GO:2001141		K	factor 1
MSTRG.11059	MR_inoculated	MR_control	2.14657	6.39909	0.00177664	0.0121523	Up	Yes	XP_014502601.1		3847.GLYMA14G00830.1	AT2G04780	GO:0005575,GO:0005623,GO:0005886,GO:0016020,GO:0031224,GO:0031225,GO:0031226,GO:0044425,GO:0044459,GO:0044464,GO:0046658,GO:0071944		M	fasciclin-like arabinogalactan protein
MSTRG.28507	MR_inoculated	MR_control	2.10143	6.0951	0.00221874	0.0144491	Up	Yes	XP_014523244.1		3847.GLYMA08G44210.1		GO:0005575,GO:0005618,GO:0005623,GO:0005886,GO:0007275,GO:0008150,GO:0016020,GO:0022622,GO:0030312,GO:0031224,GO:0031225,GO:0031226,GO:0032501,GO:0032502,GO:0044425,GO:0044459,GO:0044464,GO:0044699,GO:0044707,GO:0044767,GO:0046658,GO:0048364,GO:0048367,GO:0048513,GO:0048731,GO:0048856,GO:0071944		M	Fasciclin-like arabinogalactan protein
MSTRG.2537	MR_inoculated	MR_control	2.34851	4.69442	0.000857317	0.00694419	Up	Yes	XP_022639807.1		3847.GLYMA16G31980.10				S	F-box domain
MSTRG.22037	MR_inoculated	MR_control	2.19166	4.18221	0.00193659	0.0129836	Up	Yes	XP_014515110.1		3847.GLYMA07G07780.1		GO:0006950,GO:0008150,GO:0009266,GO:0009409,GO:0009628,GO:0050896		S	F-box Kelch-repeat protein
MSTRG.12978	MR_inoculated	MR_control	2.11201	4.9602	0.00235577	0.0150661	Up	Yes	XP_014502621.1		3847.GLYMA17G33640.1				S	F-box only protein
MSTRG.13385	MR_inoculated	MR_control	2.6473	6.42058	0.000155251	0.00178864	Up	Yes	XP_014505015.1		3847.GLYMA14G08000.1		GO:0000003,GO:0003006,GO:0003674,GO:0005488,GO:0005575,GO:0005622,GO:0005623,GO:0005634,GO:0007275,GO:0008150,GO:0009790,GO:0009791,GO:0009793,GO:0010154,GO:0022414,GO:0030246,GO:0032501,GO:0032502,GO:0043226,GO:0043227,GO:0043229,GO:0043231,GO:0044424,GO:0044464,GO:0044699,GO:0044707,GO:0044767,GO:0048316,GO:0048608,GO:0048731,GO:0048856,GO:0061458		S	F-box protein
MSTRG.15747	MR_inoculated	MR_control	2.2431	5.21843	0.00124987	0.0092956	Up	Yes	XP_014507398.1		3847.GLYMA07G30950.1		GO:0005575,GO:0005622,GO:0005623,GO:0005634,GO:0043226,GO:0043227,GO:0043229,GO:0043231,GO:0044424,GO:0044464		S	F-Box protein
MSTRG.1849	MR_inoculated	MR_control	2.39886	3.22494	0.00108599	0.00835061	Up	Yes	XP_014497769.1		3847.GLYMA16G27290.1				T	FHA
MSTRG.32181	MR_inoculated	MR_control	2.37214	3.43356	0.0011724	0.00884396	Up	Yes	XP_014491959.1		3847.GLYMA13G35750.1				S	fiber expressed protein
MSTRG.30914	MR_inoculated	MR_control	2.82701	5.86899	6.45896e-05	0.000882872	Up	Yes	XP_014490525.1		3847.GLYMA01G20230.1	AT1G13380			S	fiber protein Fb34
MSTRG.13498	MR_inoculated	MR_control	2.6182	6.60624	0.000178251	0.00198855	Up	Yes	XP_014504592.1		3847.GLYMA14G40520.1		GO:0005575,GO:0005623,GO:0005886,GO:0016020,GO:0044464,GO:0071944		S	filament-like plant protein
MSTRG.14107	MR_inoculated	MR_control	3.13717	5.63175	1.33076e-05	0.000243896	Up	Yes	XP_022638781.1		3847.GLYMA07G33810.2				S	filament-like plant protein 7-like
MSTRG.409	MR_inoculated	MR_control	2.62771	3.49803	0.000357351	0.00345446	Up	Yes	XP_014507212.1		3847.GLYMA01G11110.2				O	finger protein
MSTRG.5690	MR_inoculated	MR_control	2.25805	2.97888	0.00217706	0.0142449	Up	Yes	XP_014495240.1		3847.GLYMA11G34060.1	CCS52		K03364	D	FIZZY-related
MSTRG.5345	MR_inoculated	MR_control	4.72155	4.64609	4.62438e-09	3.5801e-07	Up	Yes	XP_022635040.1		3847.GLYMA03G36720.1			K11816	Q	flavin-containing monooxygenase
MSTRG.8111	MR_inoculated	MR_control	3.19804	4.90669	1.13294e-05	0.000215558	Up	Yes	XP_014498840.1		3847.GLYMA09G12400.3			K00485	Q	flavin-containing monooxygenase
MSTRG.5875	MR_inoculated	MR_control	2.94853	5.2526	3.99957e-05	0.000602653	Up	Yes	XP_014494763.1		3847.GLYMA06G21920.1		GO:0005575,GO:0005622,GO:0005623,GO:0005737,GO:0005783,GO:0005789,GO:0008150,GO:0009719,GO:0009725,GO:0009733,GO:0010033,GO:0012505,GO:0016020,GO:0031090,GO:0042175,GO:0042221,GO:0043226,GO:0043227,GO:0043229,GO:0043231,GO:0044422,GO:0044424,GO:0044425,GO:0044432,GO:0044444,GO:0044446,GO:0044464,GO:0050896	K05280	Q	flavonoid
MSTRG.21744	MR_inoculated	MR_control	2.6955	6.30633	0.000120992	0.00146933	Up	Yes	XP_014516831.1		3847.GLYMA16G01060.1			K07408	Q	flavonoid 3'-monooxygenase-like
MSTRG.14101	MR_inoculated	MR_control	2.69694	5.07503	0.000152836	0.00176647	Up	Yes	XP_014507199.2		3847.GLYMA02G11640.1	UGT73B5	GO:0003674,GO:0003824,GO:0005575,GO:0005622,GO:0005623,GO:0005737,GO:0005829,GO:0008150,GO:0008152,GO:0008194,GO:0009607,GO:0016740,GO:0016757,GO:0016758,GO:0035251,GO:0044424,GO:0044444,GO:0044464,GO:0046527,GO:0050896,GO:0051704,GO:0051707,GO:0080043,GO:0080044		C, G	flavonol 3-O-glucosyltransferase activity
MSTRG.29471	MR_inoculated	MR_control	2.84355	6.67316	5.45851e-05	0.000770758	Up	Yes	XP_014524215.1		3847.GLYMA12G34500.1		GO:0005575,GO:0005623,GO:0005886,GO:0005911,GO:0009506,GO:0016020,GO:0030054,GO:0044464,GO:0055044,GO:0071944	K03809	S	flavoprotein
MSTRG.182	MR_inoculated	MR_control	2.99692	3.11802	0.000101104	0.00126824	Up	Yes	XP_014503328.1		3847.GLYMA19G01200.1	FDH	GO:0005575,GO:0005622,GO:0005623,GO:0005737,GO:0005739,GO:0008150,GO:0009507,GO:0009536,GO:0009579,GO:0010035,GO:0010038,GO:0042221,GO:0043226,GO:0043227,GO:0043229,GO:0043231,GO:0044424,GO:0044444,GO:0044464,GO:0046686,GO:0050896	K00122	C	formate dehydrogenase
MSTRG.6957	MR_inoculated	MR_control	3.13163	2.95298	6.28621e-05	0.000864522	Up	Yes	XP_014497292.1		3847.GLYMA06G19880.1		GO:0005575,GO:0016020		T, Z	Formin-like protein
MSTRG.9921	MR_inoculated	MR_control	2.58936	2.63476	0.000789107	0.00649549	Up	Yes	XP_022636886.1		3847.GLYMA08G23480.1				G	fucosyltransferase
MSTRG.29712	MR_inoculated	MR_control	2.61329	5.73467	0.000198719	0.00218033	Up	Yes	XP_014524395.1		3847.GLYMA12G14340.1		GO:0005575,GO:0005622,GO:0005623,GO:0005737,GO:0005773,GO:0005911,GO:0009506,GO:0030054,GO:0043226,GO:0043227,GO:0043229,GO:0043231,GO:0044424,GO:0044444,GO:0044464,GO:0055044		S	function domain containing protein, expressed
MSTRG.22174	MR_inoculated	MR_control	2.10031	3.9683	0.00289397	0.0176397	Up	Yes	XP_014516023.1		3847.GLYMA07G14260.1			K05754	Z	Functions as component of the Arp2 3 complex which is involved in regulation of actin polymerization and together with an activating nucleation-promoting factor (NPF) mediates the formation of branched actin networks (By similarity)
MSTRG.25851	MR_inoculated	MR_control	4.60399	4.31356	1.21852e-08	7.92964e-07	Up	Yes	XP_014521177.1		3847.GLYMA01G36430.2		GO:0005575,GO:0005622,GO:0005623,GO:0005634,GO:0043226,GO:0043227,GO:0043229,GO:0043231,GO:0044424,GO:0044464	K05868	D	G2 mitotic-specific
MSTRG.11435	MR_inoculated	MR_control	4.09569	5.62503	6.55285e-08	3.27843e-06	Up	Yes	XP_014502628.1		3847.GLYMA14G04160.1	CYCB1-1		K05868	D	G2 mitotic-specific
MSTRG.31362	MR_inoculated	MR_control	3.29983	3.87414	1.13921e-05	0.000216293	Up	Yes	XP_014491103.1		3847.GLYMA19G30720.1	CYCB1-1	GO:0005575,GO:0005622,GO:0005623,GO:0005737,GO:0008150,GO:0009314,GO:0009628,GO:0010212,GO:0010332,GO:0044424,GO:0044464,GO:0050896	K05868	D	G2 mitotic-specific
MSTRG.20243	MR_inoculated	MR_control	2.22915	2.03055	0.00454532	0.024769	Up	Yes	XP_014514494.1		3847.GLYMA20G34200.2				T	G3BP-like protein-like
MSTRG.25465	MR_inoculated	MR_control	2.54372	6.38874	0.000260044	0.00269668	Up	Yes	XP_014521420.1		3847.GLYMA11G05020.1		GO:0000139,GO:0005575,GO:0005622,GO:0005623,GO:0005737,GO:0005768,GO:0005794,GO:0005802,GO:0012505,GO:0016020,GO:0031090,GO:0043226,GO:0043227,GO:0043229,GO:0043231,GO:0044422,GO:0044424,GO:0044431,GO:0044444,GO:0044446,GO:0044464		G, M	Galactosyl transferase GMA12 MNN10 family protein
MSTRG.19320	MR_inoculated	MR_control	2.38671	3.76337	0.000910664	0.00726307	Up	Yes	XP_014514831.1		3847.GLYMA02G15990.1		GO:0000139,GO:0005575,GO:0005622,GO:0005623,GO:0005737,GO:0005794,GO:0012505,GO:0016020,GO:0031090,GO:0043226,GO:0043227,GO:0043229,GO:0043231,GO:0044422,GO:0044424,GO:0044431,GO:0044444,GO:0044446,GO:0044464	K13648	G	Galacturonosyltransferase
MSTRG.11329	MR_inoculated	MR_control	2.0373	3.5892	0.00423325	0.0234291	Up	Yes	XP_014502753.1		3847.GLYMA14G03110.1	GAUT15	GO:0000139,GO:0003674,GO:0003824,GO:0005575,GO:0005622,GO:0005623,GO:0005737,GO:0005794,GO:0008150,GO:0008152,GO:0008194,GO:0012505,GO:0016020,GO:0016740,GO:0016757,GO:0016758,GO:0031090,GO:0043226,GO:0043227,GO:0043229,GO:0043231,GO:0044422,GO:0044424,GO:0044431,GO:0044444,GO:0044446,GO:0044464,GO:0047262	K13648	G	Galacturonosyltransferase
MSTRG.300	MR_inoculated	MR_control	4.02737	5.04539	1.33891e-07	5.79472e-06	Up	Yes	XP_014503977.1		3847.GLYMA19G01910.1		GO:0000139,GO:0003674,GO:0003824,GO:0005575,GO:0005622,GO:0005623,GO:0005737,GO:0005794,GO:0006950,GO:0006979,GO:0008150,GO:0008152,GO:0008194,GO:0012505,GO:0016020,GO:0016740,GO:0016757,GO:0016758,GO:0031090,GO:0043226,GO:0043227,GO:0043229,GO:0043231,GO:0044422,GO:0044424,GO:0044431,GO:0044444,GO:0044446,GO:0044464,GO:0047262,GO:0050896		G	Galacturonosyltransferase-like
MSTRG.578	MR_inoculated	MR_control	2.87734	5.23202	5.88229e-05	0.000821001	Up	Yes	XP_014517986.1		3847.GLYMA01G00850.1		GO:0003674,GO:0003824,GO:0003840,GO:0005575,GO:0005622,GO:0005623,GO:0005737,GO:0005773,GO:0005774,GO:0006082,GO:0006518,GO:0006520,GO:0006575,GO:0006749,GO:0006751,GO:0006790,GO:0006805,GO:0006807,GO:0008150,GO:0008152,GO:0009056,GO:0009063,GO:0009410,GO:0009987,GO:0016020,GO:0016054,GO:0016740,GO:0016746,GO:0016755,GO:0016756,GO:0019752,GO:0031090,GO:0034641,GO:0042219,GO:0042221,GO:0043171,GO:…	K00681,K18592	E	gamma-glutamyltranspeptidase
MSTRG.4390	MR_inoculated	MR_control	2.73488	5.6343	0.000108235	0.00133978	Up	Yes	XP_014520354.1		3847.GLYMA18G02450.1		GO:0003674,GO:0003824,GO:0005575,GO:0005576,GO:0005618,GO:0005623,GO:0005911,GO:0006082,GO:0006518,GO:0006520,GO:0006575,GO:0006749,GO:0006751,GO:0006790,GO:0006807,GO:0006950,GO:0006979,GO:0008150,GO:0008152,GO:0009056,GO:0009063,GO:0009505,GO:0009506,GO:0009987,GO:0016054,GO:0016740,GO:0016746,GO:0016755,GO:0016756,GO:0019752,GO:0030054,GO:0030312,GO:0034641,GO:0042219,GO:0043171,GO:0043436,GO:…	K00681,K18592	E	gamma-glutamyltranspeptidase
MSTRG.29157	MR_inoculated	MR_control	3.15122	4.48014	1.75667e-05	0.000309329	Up	Yes	XP_022632611.1		3847.GLYMA16G26870.1				K	gata transcription factor
MSTRG.21552	MR_inoculated	MR_control	2.08453	3.23529	0.00424375	0.0234529	Up	Yes	XP_014515971.1		3847.GLYMA07G01960.2				K	gata transcription factor
MSTRG.13619	MR_inoculated	MR_control	2.33281	1.92888	0.00357675	0.0205904	Up	Yes	XP_014508090.1		3847.GLYMA02G06320.1	OSI_21024	GO:0001071,GO:0003674,GO:0003700,GO:0005575,GO:0005622,GO:0005623,GO:0005634,GO:0006355,GO:0008150,GO:0009889,GO:0010468,GO:0010556,GO:0019219,GO:0019222,GO:0031323,GO:0031326,GO:0043226,GO:0043227,GO:0043229,GO:0043231,GO:0044424,GO:0044464,GO:0050789,GO:0050794,GO:0051171,GO:0051252,GO:0060255,GO:0065007,GO:0080090,GO:2000112,GO:2001141		K	GATA zinc finger domain containing protein
MSTRG.22523	MR_inoculated	MR_control	2.76829	5.58448	9.45817e-05	0.00120824	Up	Yes	XP_014515027.1		3847.GLYMA01G27840.1	SQD2	GO:0003674,GO:0003824,GO:0005575,GO:0005622,GO:0005623,GO:0005737,GO:0006629,GO:0006643,GO:0006664,GO:0008150,GO:0008152,GO:0008194,GO:0008610,GO:0009058,GO:0009247,GO:0009507,GO:0009526,GO:0009536,GO:0009941,GO:0009987,GO:0016740,GO:0016757,GO:0031967,GO:0031975,GO:0043226,GO:0043227,GO:0043229,GO:0043231,GO:0044237,GO:0044238,GO:0044249,GO:0044255,GO:0044422,GO:0044424,GO:0044434,GO:0044435,GO:…	K06119	I, M, O	GDP-mannose-dependent alpha-mannosyltransferase-like
MSTRG.18573	MR_inoculated	MR_control	2.52871	4.09429	0.000442477	0.00409656	Up	Yes	XP_014511249.2		3847.GLYMA18G42540.1	SQD2	GO:0003674,GO:0003824,GO:0005575,GO:0005622,GO:0005623,GO:0005737,GO:0006629,GO:0006643,GO:0006664,GO:0008150,GO:0008152,GO:0008194,GO:0008610,GO:0009058,GO:0009247,GO:0009507,GO:0009526,GO:0009536,GO:0009941,GO:0009987,GO:0016740,GO:0016757,GO:0031967,GO:0031975,GO:0043226,GO:0043227,GO:0043229,GO:0043231,GO:0044237,GO:0044238,GO:0044249,GO:0044255,GO:0044422,GO:0044424,GO:0044434,GO:0044435,GO:…	K06119	I, M, O	GDP-mannose-dependent alpha-mannosyltransferase-like
MSTRG.31817	MR_inoculated	MR_control	6.46236	8.19389	1.03782e-14	6.01299e-12	Up	Yes	XP_014491626.1		3847.GLYMA19G43920.1				S	GDSL esterase lipase
MSTRG.24327	MR_inoculated	MR_control	6.55766	6.29668	3.1305e-14	1.47965e-11	Up	Yes	XP_014518003.1		3847.GLYMA06G44100.1				S	GDSL esterase lipase
MSTRG.28518	MR_inoculated	MR_control	5.73582	6.6589	2.35075e-12	5.48961e-10	Up	Yes	XP_014523272.1		3847.GLYMA04G43480.1		GO:0005575,GO:0005576		I	GDSL esterase lipase
MSTRG.24330	MR_inoculated	MR_control	5.11772	5.8398	1.52755e-10	2.12685e-08	Up	Yes	XP_014518826.1		3847.GLYMA15G09520.2				S	GDSL esterase lipase
MSTRG.24320	MR_inoculated	MR_control	4.83196	9.58983	3.05423e-10	3.8785e-08	Up	Yes	XP_014519105.1		3847.GLYMA15G09560.1		GO:0005575,GO:0005576,GO:0005618,GO:0005622,GO:0005623,GO:0005634,GO:0005737,GO:0009507,GO:0009534,GO:0009536,GO:0009579,GO:0030312,GO:0031976,GO:0031984,GO:0043226,GO:0043227,GO:0043229,GO:0043231,GO:0044422,GO:0044424,GO:0044434,GO:0044435,GO:0044444,GO:0044446,GO:0044464,GO:0048046,GO:0071944		I	GDSL esterase lipase
MSTRG.28171	MR_inoculated	MR_control	5.09094	5.30791	3.31512e-10	4.13492e-08	Up	Yes	XP_014522901.1		3847.GLYMA08G42010.1	OSI_06163	GO:0005575,GO:0005576		S	GDSL esterase lipase
MSTRG.13461	MR_inoculated	MR_control	4.73285	7.12341	8.16401e-10	8.7282e-08	Up	Yes	XP_014503775.1		3847.GLYMA14G40220.1				S	GDSL esterase lipase
MSTRG.19263	MR_inoculated	MR_control	4.55105	6.10283	3.74735e-09	2.97815e-07	Up	Yes	XP_014512192.1		3847.GLYMA13G19220.1		GO:0005575,GO:0005576		S	GDSL esterase lipase
MSTRG.16273	MR_inoculated	MR_control	4.27788	8.93956	1.06352e-08	6.99703e-07	Up	Yes	XP_014505805.1		3847.GLYMA05G29630.1		GO:0005575,GO:0005576,GO:0005618,GO:0005622,GO:0005623,GO:0005634,GO:0005737,GO:0009507,GO:0009534,GO:0009536,GO:0009579,GO:0030312,GO:0031976,GO:0031984,GO:0043226,GO:0043227,GO:0043229,GO:0043231,GO:0044422,GO:0044424,GO:0044434,GO:0044435,GO:0044444,GO:0044446,GO:0044464,GO:0048046,GO:0071944		I	GDSL esterase lipase
MSTRG.15760	MR_inoculated	MR_control	4.15678	6.83166	2.98139e-08	1.65786e-06	Up	Yes	XP_014506994.1		3847.GLYMA16G07450.1		GO:0005575,GO:0005576,GO:0005618,GO:0005623,GO:0005911,GO:0009505,GO:0009506,GO:0030054,GO:0030312,GO:0044464,GO:0055044,GO:0071944		I	GDSL esterase lipase
MSTRG.24331	MR_inoculated	MR_control	3.9573	7.57921	8.59219e-08	3.99235e-06	Up	Yes	XP_014518825.1		3847.GLYMA15G09530.1				S	GDSL esterase lipase
MSTRG.30954	MR_inoculated	MR_control	3.94617	5.34074	1.68744e-07	6.88821e-06	Up	Yes	XP_014490572.1		3847.GLYMA17G09650.1		GO:0005575,GO:0005622,GO:0005623,GO:0005737,GO:0005829,GO:0044424,GO:0044444,GO:0044464		I	GDSL esterase lipase
MSTRG.24431	MR_inoculated	MR_control	3.82662	6.97629	2.04356e-07	7.95129e-06	Up	Yes	XP_014517982.1		3847.GLYMA15G08770.1		GO:0005575,GO:0005576		S	GDSL esterase lipase
MSTRG.31812	MR_inoculated	MR_control	3.28039	7.23194	4.70528e-06	0.00010617	Up	Yes	XP_014491480.1		3847.GLYMA03G41340.1				S	GDSL esterase lipase
MSTRG.31454	MR_inoculated	MR_control	3.28217	5.28592	6.95827e-06	0.000146835	Up	Yes	XP_014491105.1		3847.GLYMA19G29810.1				S	GDSL esterase lipase
MSTRG.24321	MR_inoculated	MR_control	3.24853	5.63003	7.08672e-06	0.000149045	Up	Yes	XP_022643055.1		3847.GLYMA13G29490.1				S	GDSL esterase lipase
MSTRG.24434	MR_inoculated	MR_control	3.06778	5.8072	1.87218e-05	0.00032552	Up	Yes	XP_014517880.1		3847.GLYMA13G30500.1		GO:0005575,GO:0005576,GO:0005622,GO:0005623,GO:0005737,GO:0005773,GO:0043226,GO:0043227,GO:0043229,GO:0043231,GO:0044424,GO:0044444,GO:0044464		I	GDSL esterase lipase
MSTRG.25159	MR_inoculated	MR_control	3.16048	4.07688	2.16937e-05	0.000364832	Up	Yes	XP_014519961.1		3847.GLYMA01G43560.1				S	GDSL esterase lipase
MSTRG.11576	MR_inoculated	MR_control	2.91465	5.61841	4.32251e-05	0.000641624	Up	Yes	XP_014503469.1		3847.GLYMA02G43430.1	OSI_06163			S	GDSL esterase lipase
MSTRG.31814	MR_inoculated	MR_control	2.85529	9.00872	4.59017e-05	0.000671916	Up	Yes	XP_014491622.1		3847.GLYMA03G41330.1				S	GDSL esterase lipase
MSTRG.24322	MR_inoculated	MR_control	2.90867	4.79016	5.47734e-05	0.000772808	Up	Yes	XP_014518195.1		3847.GLYMA06G44100.1				S	GDSL esterase lipase
MSTRG.28150	MR_inoculated	MR_control	3.03104	2.78429	0.000107567	0.00133427	Up	Yes	XP_014522903.1		3847.GLYMA08G42120.1				S	GDSL esterase lipase
MSTRG.9606	MR_inoculated	MR_control	2.74587	3.43156	0.000214318	0.00232309	Up	Yes	XP_014500312.1		3847.GLYMA14G40220.1				S	GDSL esterase lipase
MSTRG.5592	MR_inoculated	MR_control	2.50049	5.93102	0.00033919	0.00332906	Up	Yes	XP_014494718.1		3847.GLYMA03G38890.1		GO:0005575,GO:0005576,GO:0005622,GO:0005623,GO:0005737,GO:0009507,GO:0009532,GO:0009536,GO:0009570,GO:0043226,GO:0043227,GO:0043229,GO:0043231,GO:0044422,GO:0044424,GO:0044434,GO:0044435,GO:0044444,GO:0044446,GO:0044464		I	GDSL esterase lipase
MSTRG.11850	MR_inoculated	MR_control	2.33507	2.62106	0.0023308	0.0149726	Up	Yes	XP_014503625.1		3847.GLYMA02G41210.1		GO:0005575,GO:0005576		S	GDSL esterase lipase
MSTRG.13460	MR_inoculated	MR_control	2.08545	6.19334	0.00233179	0.0149736	Up	Yes	XP_014502814.1		3847.GLYMA17G37910.1				S	GDSL esterase lipase
MSTRG.5203	MR_inoculated	MR_control	2.00212	4.55195	0.0039207	0.0221794	Up	Yes	XP_014495177.1		3847.GLYMA03G35150.1		GO:0005575,GO:0005576		I	GDSL esterase lipase
MSTRG.29140	MR_inoculated	MR_control	2.10487	2.17075	0.00675037	0.0338168	Up	Yes	XP_014523898.1		3847.GLYMA08G43080.1		GO:0005575,GO:0005576		I	GDSL esterase lipase
MSTRG.24458	MR_inoculated	MR_control	4.06954	9.72368	3.7037e-08	1.99168e-06	Up	Yes	XP_014517699.1		3847.GLYMA13G30680.3		GO:0005575,GO:0005576		S	GDSL esterase lipase At5g45950-like
MSTRG.6647	MR_inoculated	MR_control	2.18709	5.01049	0.00167687	0.0116421	Up	Yes	XP_014496582.1		3847.GLYMA19G27260.1				S	GEM-like protein
MSTRG.4846	MR_inoculated	MR_control	3.73204	3.139	3.27348e-06	7.87082e-05	Up	Yes	XP_022634843.1		3847.GLYMA11G06820.1	GGPS1	GO:0003674,GO:0003824,GO:0004161,GO:0004311,GO:0004659,GO:0005575,GO:0005622,GO:0005623,GO:0005737,GO:0006629,GO:0006720,GO:0008150,GO:0008152,GO:0008299,GO:0008610,GO:0009058,GO:0009507,GO:0009513,GO:0009536,GO:0009987,GO:0016740,GO:0016765,GO:0043226,GO:0043227,GO:0043229,GO:0043231,GO:0044237,GO:0044238,GO:0044249,GO:0044255,GO:0044424,GO:0044444,GO:0044464,GO:0044710,GO:0071704,GO:1901576	K13789	H	geranylgeranyl pyrophosphate synthase
MSTRG.18765	MR_inoculated	MR_control	2.74276	4.77347	0.000131043	0.00156182	Up	Yes	XP_014512859.1		3847.GLYMA13G22050.1		GO:0005575,GO:0005576,GO:0048046		S	germin-like protein
MSTRG.22028	MR_inoculated	MR_control	2.37713	1.96438	0.00299649	0.0181151	Up	Yes	XP_014516183.1		3847.GLYMA03G01190.1				Q	gibberellin
MSTRG.30116	MR_inoculated	MR_control	3.61354	6.4608	7.80563e-07	2.42136e-05	Up	Yes	XP_022632885.1		3847.GLYMA19G31480.1				S	Gibberellin regulated protein
MSTRG.8189	MR_inoculated	MR_control	3.49898	7.44459	1.32512e-06	3.69573e-05	Up	Yes	XP_014500517.1		3847.GLYMA04G35030.1				S	Gibberellin regulated protein
MSTRG.20926	MR_inoculated	MR_control	3.10608	4.92618	1.88247e-05	0.000326676	Up	Yes	XP_014512976.1		3847.GLYMA10G40580.1		GO:0005575,GO:0005576		T	Gibberellin regulated protein
MSTRG.18443	MR_inoculated	MR_control	3.11964	4.27645	2.54049e-05	0.00041595	Up	Yes	XP_014512892.1		3847.GLYMA02G23860.1		GO:0005575,GO:0005576		T	Gibberellin regulated protein
MSTRG.18344	MR_inoculated	MR_control	2.04745	2.39189	0.00779963	0.0378517	Up	Yes	XP_014513053.1		3847.GLYMA19G31480.1				S	Gibberellin regulated protein
MSTRG.7170	MR_inoculated	MR_control	4.53239	10.8702	1.96683e-09	1.74883e-07	Up	Yes	XP_022635713.1		3847.GLYMA18G49400.1		GO:0005575,GO:0005576,GO:0007154,GO:0007165,GO:0008150,GO:0009719,GO:0009725,GO:0009739,GO:0009740,GO:0009755,GO:0009987,GO:0010033,GO:0010476,GO:0019725,GO:0023052,GO:0032870,GO:0033993,GO:0042221,GO:0042592,GO:0044699,GO:0044700,GO:0044763,GO:0045454,GO:0050789,GO:0050794,GO:0050896,GO:0051716,GO:0065007,GO:0065008,GO:0070887,GO:0071310,GO:0071370,GO:0071396,GO:0071495,GO:1901700,GO:1901701		S	Gibberellin-regulated protein
MSTRG.1948	MR_inoculated	MR_control	6.6052	7.37532	7.27631e-15	4.35632e-12	Up	Yes	XP_014514153.1		3847.GLYMA20G30980.2	GI	GO:0000003,GO:0000302,GO:0003006,GO:0005575,GO:0005622,GO:0005623,GO:0005634,GO:0005654,GO:0005737,GO:0006355,GO:0006950,GO:0006979,GO:0007275,GO:0007623,GO:0008150,GO:0009266,GO:0009314,GO:0009409,GO:0009416,GO:0009628,GO:0009637,GO:0009639,GO:0009791,GO:0009889,GO:0009908,GO:0010035,GO:0010218,GO:0010378,GO:0010468,GO:0010556,GO:0019219,GO:0019222,GO:0022414,GO:0031323,GO:0031326,GO:0031974,GO:…	K12124	S	gigantea
MSTRG.10757	MR_inoculated	MR_control	2.49731	6.53015	0.000323857	0.00320867	Up	Yes	XP_014498655.1		3847.GLYMA06G47750.1				G	Glucan 1,3-beta-glucosidase
MSTRG.4313	MR_inoculated	MR_control	2.20729	3.10946	0.00256395	0.0160984	Up	Yes	XP_014493288.1		4113.PGSC0003DMT400041803				G	Glucan 1,3-beta-glucosidase
MSTRG.20051	MR_inoculated	MR_control	2.7809	4.06909	0.000128746	0.00153955	Up	Yes	XP_014512232.1		3847.GLYMA10G31550.1		GO:0005575,GO:0005618,GO:0005623,GO:0005886,GO:0016020,GO:0030312,GO:0031224,GO:0031225,GO:0031226,GO:0044425,GO:0044459,GO:0044464,GO:0046658,GO:0071944		G	glucan endo-1,3-beta-glucosidase
MSTRG.5873	MR_inoculated	MR_control	3.03311	3.92667	4.39005e-05	0.000648969	Up	Yes	XP_022634728.1		3847.GLYMA06G21982.1		GO:0001871,GO:0001872,GO:0003674,GO:0005488,GO:0005575,GO:0005911,GO:0009506,GO:0016020,GO:0030054,GO:0030246,GO:0030247,GO:0031224,GO:0031225,GO:0044425,GO:0055044		S	glucan endo-1,3-beta-glucosidase-like protein
MSTRG.31968	MR_inoculated	MR_control	2.71448	3.31302	0.000260656	0.00269991	Up	Yes	XP_014491738.1		3847.GLYMA12G14156.1		GO:0001871,GO:0001872,GO:0003674,GO:0005488,GO:0005575,GO:0005623,GO:0005886,GO:0005911,GO:0009506,GO:0016020,GO:0030054,GO:0030246,GO:0030247,GO:0031224,GO:0031225,GO:0031226,GO:0044425,GO:0044459,GO:0044464,GO:0046658,GO:0055044,GO:0071944		S	glucan endo-1,3-beta-glucosidase-like protein
MSTRG.30126	MR_inoculated	MR_control	4.74767	4.19147	6.75109e-09	4.83093e-07	Up	Yes	XP_014489727.1		3847.GLYMA03G28850.1	BG3	GO:0003674,GO:0003824,GO:0004553,GO:0005575,GO:0005576,GO:0005618,GO:0005622,GO:0005623,GO:0005737,GO:0005773,GO:0008150,GO:0008152,GO:0008810,GO:0009607,GO:0009617,GO:0016787,GO:0016798,GO:0030312,GO:0043226,GO:0043227,GO:0043229,GO:0043231,GO:0044424,GO:0044444,GO:0044464,GO:0048046,GO:0050896,GO:0051704,GO:0051707,GO:0071944		G	glucan endo-1-3-beta-glucosidase
MSTRG.17421	MR_inoculated	MR_control	4.50977	4.63424	1.48302e-08	9.21677e-07	Up	Yes	XP_014510707.1		3847.GLYMA07G39140.3		GO:0005575,GO:0005623,GO:0005886,GO:0016020,GO:0044464,GO:0071944	K19891	G	glucan endo-1-3-beta-glucosidase
MSTRG.29684	MR_inoculated	MR_control	3.50867	3.63816	5.93266e-06	0.000129246	Up	Yes	XP_014524378.1		3847.GLYMA13G39261.1		GO:0005575,GO:0005618,GO:0005622,GO:0005623,GO:0005634,GO:0005737,GO:0005886,GO:0016020,GO:0030312,GO:0031224,GO:0031225,GO:0031226,GO:0043226,GO:0043227,GO:0043229,GO:0043231,GO:0044424,GO:0044425,GO:0044459,GO:0044464,GO:0046658,GO:0071944		G	glucan endo-1-3-beta-glucosidase
MSTRG.17372	MR_inoculated	MR_control	3.49121	2.91993	1.28719e-05	0.000237695	Up	Yes	XP_022638734.1		3847.GLYMA07G39671.1				G	glucan endo-1-3-beta-glucosidase
MSTRG.8996	MR_inoculated	MR_control	2.87067	3.96052	9.82701e-05	0.0012421	Up	Yes	XP_014498776.1		3847.GLYMA04G07820.2		GO:0005575,GO:0005618,GO:0005622,GO:0005623,GO:0005737,GO:0005773,GO:0005886,GO:0005911,GO:0009505,GO:0009506,GO:0016020,GO:0030054,GO:0030312,GO:0031224,GO:0031225,GO:0031226,GO:0043226,GO:0043227,GO:0043229,GO:0043231,GO:0044424,GO:0044425,GO:0044444,GO:0044459,GO:0044464,GO:0046658,GO:0055044,GO:0071944	K19893	G	glucan endo-1-3-beta-glucosidase
MSTRG.17332	MR_inoculated	MR_control	2.70644	4.36429	0.000178125	0.00198837	Up	Yes	XP_014509985.1		3847.GLYMA08G04780.2			K19891	G	glucan endo-1-3-beta-glucosidase
MSTRG.13365	MR_inoculated	MR_control	2.6026	3.51568	0.000400998	0.00377283	Up	Yes	XP_014504554.1		3847.GLYMA14G08200.1		GO:0005575,GO:0016020,GO:0031224,GO:0031225,GO:0044425		G	glucan endo-1-3-beta-glucosidase
MSTRG.6142	MR_inoculated	MR_control	2.43064	4.03627	0.000713174	0.00597866	Up	Yes	XP_014496587.1		3847.GLYMA18G32840.1		GO:0005575,GO:0005618,GO:0005623,GO:0005911,GO:0009505,GO:0009506,GO:0030054,GO:0030312,GO:0044464,GO:0055044,GO:0071944		G	glucan endo-1-3-beta-glucosidase
MSTRG.11249	MR_inoculated	MR_control	2.12092	4.86835	0.00224953	0.0145993	Up	Yes	XP_014502683.1		3847.GLYMA02G46330.1				G	glucan endo-1-3-beta-glucosidase
MSTRG.23976	MR_inoculated	MR_control	2.17469	3.23652	0.00293137	0.0178053	Up	Yes	XP_014517634.1		3847.GLYMA09G01910.2				S	glucan endo-1-3-beta-glucosidase
MSTRG.20348	MR_inoculated	MR_control	2.79035	3.63741	0.000159876	0.001829	Up	Yes	XP_014512065.1		3847.GLYMA20G32990.1		GO:0000139,GO:0005575,GO:0005622,GO:0005623,GO:0005737,GO:0005794,GO:0012505,GO:0016020,GO:0031090,GO:0043226,GO:0043227,GO:0043229,GO:0043231,GO:0044422,GO:0044424,GO:0044431,GO:0044444,GO:0044446,GO:0044464	K13680	M	Glucomannan 4-beta-mannosyltransferase
MSTRG.3481	MR_inoculated	MR_control	2.33242	7.80894	0.000693959	0.00585724	Up	Yes	XP_014494013.1		3847.GLYMA12G08990.1		GO:0000030,GO:0000139,GO:0003674,GO:0003824,GO:0005575,GO:0005622,GO:0005623,GO:0005737,GO:0005794,GO:0008150,GO:0008152,GO:0012505,GO:0016020,GO:0016740,GO:0016757,GO:0016758,GO:0019187,GO:0031090,GO:0043226,GO:0043227,GO:0043229,GO:0043231,GO:0044422,GO:0044424,GO:0044431,GO:0044444,GO:0044446,GO:0044464,GO:0051753	K13680	M	Glucomannan 4-beta-mannosyltransferase
MSTRG.28446	MR_inoculated	MR_control	2.81865	4.01156	0.000123721	0.00149438	Up	Yes	XP_014523177.1		3847.GLYMA18G47860.2	GFPT2		K00820	M	Glucosamine-fructose-6-phosphate aminotransferase
MSTRG.8796	MR_inoculated	MR_control	2.21943	5.16996	0.00138808	0.0100651	Up	Yes	XP_014502378.1		3847.GLYMA06G09880.1		GO:0003674,GO:0003824,GO:0004347,GO:0005575,GO:0005622,GO:0005623,GO:0005737,GO:0005829,GO:0005975,GO:0005976,GO:0005982,GO:0006073,GO:0008150,GO:0008152,GO:0009507,GO:0009526,GO:0009532,GO:0009536,GO:0009570,GO:0009909,GO:0009911,GO:0009941,GO:0009987,GO:0016853,GO:0016860,GO:0016861,GO:0031967,GO:0031975,GO:0043170,GO:0043226,GO:0043227,GO:0043229,GO:0043231,GO:0044042,GO:0044237,GO:0044238,GO:…	K01810	G	glucose-6-phosphate isomerase
MSTRG.982	MR_inoculated	MR_control	5.61803	8.51387	2.09257e-12	5.22009e-10	Up	Yes	XP_014517585.1		3847.GLYMA09G29900.1		GO:0005575,GO:0005911,GO:0009506,GO:0030054,GO:0055044	K01580	E	glutamate
MSTRG.23606	MR_inoculated	MR_control	3.72601	9.5615	3.05204e-07	1.11873e-05	Up	Yes	XP_014518850.1		3847.GLYMA18G04940.1	GAD	GO:0003674,GO:0003824,GO:0004351,GO:0005488,GO:0005515,GO:0005516,GO:0005575,GO:0005622,GO:0005623,GO:0005737,GO:0005829,GO:0008150,GO:0008152,GO:0010035,GO:0010038,GO:0016829,GO:0016830,GO:0016831,GO:0042221,GO:0044424,GO:0044444,GO:0044464,GO:0046686,GO:0050896	K01580	E	Glutamate decarboxylase
MSTRG.13814	MR_inoculated	MR_control	2.05555	4.52663	0.00327373	0.0194058	Up	Yes	XP_014510052.1		3847.GLYMA09G32980.1		GO:0001101,GO:0003674,GO:0004871,GO:0004872,GO:0004888,GO:0005215,GO:0005216,GO:0005261,GO:0005262,GO:0005575,GO:0005623,GO:0005886,GO:0006810,GO:0006811,GO:0006812,GO:0006816,GO:0007154,GO:0007165,GO:0008066,GO:0008150,GO:0008324,GO:0009719,GO:0009987,GO:0010033,GO:0010243,GO:0015075,GO:0015085,GO:0015267,GO:0016020,GO:0019722,GO:0019932,GO:0022803,GO:0022838,GO:0022857,GO:0022890,GO:0022891,GO:…	K05387	P	Glutamate-gated receptor that probably acts as non- selective cation channel (By similarity)
MSTRG.15503	MR_inoculated	MR_control	2.62933	4.77709	0.000214306	0.00232309	Up	Yes	XP_014507817.1		3847.GLYMA08G07140.1				F	glutamine amidotransferase
MSTRG.5655	MR_inoculated	MR_control	2.197	8.90866	0.00129536	0.00954986	Up	Yes	XP_014495844.1		3847.GLYMA18G04660.1	GS	GO:0003674,GO:0003824,GO:0004356,GO:0005488,GO:0005507,GO:0005575,GO:0005618,GO:0005622,GO:0005623,GO:0005737,GO:0005829,GO:0005840,GO:0005886,GO:0005911,GO:0006082,GO:0006807,GO:0007275,GO:0007568,GO:0008150,GO:0008152,GO:0009506,GO:0009507,GO:0009536,GO:0009987,GO:0010035,GO:0010038,GO:0010150,GO:0010260,GO:0016020,GO:0016211,GO:0016874,GO:0016879,GO:0016880,GO:0022626,GO:0030054,GO:0030312,GO:…	K01915	E	glutamine synthetase
MSTRG.11859	MR_inoculated	MR_control	2.17561	2.49281	0.00445825	0.0243981	Up	Yes	XP_014503446.2		3847.GLYMA14G39420.1				E	glutamine synthetase
MSTRG.5230	MR_inoculated	MR_control	4.83088	4.44959	3.22332e-09	2.65569e-07	Up	Yes	XP_014495208.1		3847.GLYMA03G35410.1		GO:0005575,GO:0005911,GO:0009506,GO:0030054,GO:0055044	K17479	O	Glutaredoxin
MSTRG.314	MR_inoculated	MR_control	2.58511	3.87173	0.000344846	0.00336618	Up	Yes	XP_014519021.1		3847.GLYMA19G02500.1		GO:0005575,GO:0005623,GO:0005886,GO:0016020,GO:0044464,GO:0071944	K17479	O	Glutaredoxin
MSTRG.7995	MR_inoculated	MR_control	2.25619	5.9811	0.00109533	0.00840245	Up	Yes	XP_014500150.1		3847.GLYMA09G07040.1		GO:0005575,GO:0005622,GO:0005623,GO:0005737,GO:0005783,GO:0005794,GO:0043226,GO:0043227,GO:0043229,GO:0043231,GO:0044424,GO:0044444,GO:0044464	K03676	O	Glutaredoxin
MSTRG.3814	MR_inoculated	MR_control	3.13521	5.857	1.28766e-05	0.000237695	Up	Yes	XP_014493419.1		3847.GLYMA12G13920.1				O	glutaredoxin-C9-like
MSTRG.18326	MR_inoculated	MR_control	3.01022	5.37662	2.67328e-05	0.000432176	Up	Yes	XP_014512380.1		3847.GLYMA02G33780.1			K00799	O	glutathione
MSTRG.32877	MR_inoculated	MR_control	2.6458	4.77481	0.000196982	0.00216523	Up	Yes	XP_014492610.1		3847.GLYMA07G16800.1				O	glutathione
MSTRG.25215	MR_inoculated	MR_control	3.22008	4.51403	1.19761e-05	0.000225238	Up	Yes	XP_014519907.1		3847.GLYMA11G02620.1				O	glutathione peroxidase
MSTRG.5826	MR_inoculated	MR_control	3.19552	4.28066	1.71483e-05	0.00030315	Up	Yes	XP_014495404.1		3847.GLYMA06G20730.1		GO:0005575,GO:0005622,GO:0005623,GO:0005737,GO:0005829,GO:0008150,GO:0008152,GO:0009056,GO:0009404,GO:0009407,GO:0009987,GO:0019748,GO:0044237,GO:0044248,GO:0044424,GO:0044444,GO:0044464,GO:0044710	K00799	O	glutathione s-transferase
MSTRG.21277	MR_inoculated	MR_control	2.74351	7.74287	8.69853e-05	0.00112723	Up	Yes	XP_014510876.1		3847.GLYMA20G38440.1	DHAR3	GO:0003674,GO:0003824,GO:0005575,GO:0005622,GO:0005623,GO:0005737,GO:0006464,GO:0008150,GO:0008152,GO:0009507,GO:0009526,GO:0009532,GO:0009536,GO:0009570,GO:0009941,GO:0009987,GO:0010731,GO:0015036,GO:0015037,GO:0015038,GO:0016209,GO:0016491,GO:0016667,GO:0016672,GO:0019538,GO:0031967,GO:0031975,GO:0036211,GO:0043170,GO:0043226,GO:0043227,GO:0043229,GO:0043231,GO:0043412,GO:0044237,GO:0044238,GO:…		O	Glutathione S-transferase
MSTRG.11368	MR_inoculated	MR_control	2.81979	3.70192	0.000138241	0.00163244	Up	Yes	XP_014503832.1		3847.GLYMA02G45336.1		GO:0003674,GO:0003824,GO:0004364,GO:0004601,GO:0004602,GO:0005488,GO:0005507,GO:0005575,GO:0005576,GO:0005622,GO:0005623,GO:0005737,GO:0005773,GO:0005829,GO:0005886,GO:0005911,GO:0006950,GO:0006952,GO:0008150,GO:0008152,GO:0009056,GO:0009404,GO:0009407,GO:0009506,GO:0009507,GO:0009532,GO:0009536,GO:0009570,GO:0009579,GO:0009607,GO:0009617,GO:0009987,GO:0010035,GO:0010038,GO:0010043,GO:0016020,GO:…	K00799	O	glutathione s-transferase
MSTRG.18818	MR_inoculated	MR_control	2.32423	5.98532	0.000782731	0.00645187	Up	Yes	XP_022641589.1		3847.GLYMA0084S00210.1		GO:0005575,GO:0005622,GO:0005623,GO:0005737,GO:0009507,GO:0009526,GO:0009534,GO:0009535,GO:0009536,GO:0009579,GO:0009941,GO:0016020,GO:0031967,GO:0031975,GO:0031976,GO:0031984,GO:0034357,GO:0042651,GO:0043226,GO:0043227,GO:0043229,GO:0043231,GO:0044422,GO:0044424,GO:0044434,GO:0044435,GO:0044436,GO:0044444,GO:0044446,GO:0044464,GO:0055035		S	Glutathione S-transferase, N-terminal domain containing protein
MSTRG.19621	MR_inoculated	MR_control	4.35698	5.59685	1.37409e-08	8.65966e-07	Up	Yes	XP_014511194.1		3847.GLYMA10G01420.1		GO:0005575,GO:0016020	K13508	I	glycerol-3-phosphate acyltransferase
MSTRG.18672	MR_inoculated	MR_control	2.41848	6.01003	0.000504191	0.00454607	Up	Yes	XP_014512471.1		3847.GLYMA20G02410.1		GO:0005575,GO:0005622,GO:0005623,GO:0005737,GO:0005739,GO:0009507,GO:0009536,GO:0043226,GO:0043227,GO:0043229,GO:0043231,GO:0044424,GO:0044444,GO:0044464	K02437	E	Glycine cleavage system H protein
MSTRG.11595	MR_inoculated	MR_control	5.73074	6.95453	1.81253e-12	4.58519e-10	Up	Yes	XP_022637673.1		3702.AT2G05540.1				S	Glycine rich protein family
MSTRG.7249	MR_inoculated	MR_control	2.71793	5.79968	0.00011515	0.00140886	Up	Yes	XP_022635755.1		3847.GLYMA18G50150.1		GO:0000166,GO:0001882,GO:0001883,GO:0003674,GO:0005488,GO:0005507,GO:0005524,GO:0005575,GO:0005622,GO:0005623,GO:0005737,GO:0005739,GO:0006950,GO:0008150,GO:0009266,GO:0009409,GO:0009628,GO:0017076,GO:0030554,GO:0032549,GO:0032550,GO:0032553,GO:0032555,GO:0032559,GO:0035639,GO:0036094,GO:0043167,GO:0043168,GO:0043169,GO:0043226,GO:0043227,GO:0043229,GO:0043231,GO:0044424,GO:0044444,GO:0044464,GO:…	K12741	A	Glycine-rich RNA-binding protein
MSTRG.9674	MR_inoculated	MR_control	2.26525	8.71104	0.000938838	0.00744008	Up	Yes	XP_014499790.1		3847.GLYMA06G01471.1		GO:0000003,GO:0000375,GO:0000377,GO:0000380,GO:0000398,GO:0002376,GO:0003006,GO:0003674,GO:0003676,GO:0003677,GO:0003690,GO:0003697,GO:0003723,GO:0003729,GO:0005488,GO:0005575,GO:0005576,GO:0005622,GO:0005623,GO:0005634,GO:0005737,GO:0005777,GO:0005829,GO:0005911,GO:0006139,GO:0006259,GO:0006396,GO:0006397,GO:0006403,GO:0006405,GO:0006406,GO:0006725,GO:0006807,GO:0006810,GO:0006913,GO:0006950,GO:…		A	Glycine-rich RNA-binding protein
MSTRG.4946	MR_inoculated	MR_control	2.72823	4.10852	0.000164275	0.00186941	Up	Yes	XP_014495426.1		3847.GLYMA03G32960.1				A	glycine-rich RNA-binding protein 2, mitochondrial-like
MSTRG.28715	MR_inoculated	MR_control	4.00702	4.88963	1.60629e-07	6.60196e-06	Up	Yes	XP_022632418.1		3847.GLYMA05G29200.2				T	Glycogen synthase kinase
MSTRG.5528	MR_inoculated	MR_control	2.35647	4.8271	0.000779729	0.00643303	Up	Yes	XP_014494811.1		3847.GLYMA19G40940.1		GO:0005575,GO:0005622,GO:0005623,GO:0005737,GO:0005773,GO:0043226,GO:0043227,GO:0043229,GO:0043231,GO:0044424,GO:0044444,GO:0044464		J	glycoside hydrolase family 28 protein
MSTRG.5421	MR_inoculated	MR_control	2.06739	1.81561	0.00941013	0.0437087	Up	Yes	XP_022635058.1		3847.GLYMA03G37480.1				J	glycoside hydrolase family 28 protein
MSTRG.21852	MR_inoculated	MR_control	3.72675	3.56634	2.19185e-06	5.58409e-05	Up	Yes	XP_014516732.1		3847.GLYMA08G07950.1	XYL4	GO:0000272,GO:0003674,GO:0003824,GO:0004553,GO:0005575,GO:0005576,GO:0005578,GO:0005618,GO:0005623,GO:0005975,GO:0005976,GO:0008150,GO:0008152,GO:0009044,GO:0009056,GO:0009057,GO:0009987,GO:0010383,GO:0010410,GO:0016052,GO:0016787,GO:0016798,GO:0030312,GO:0031012,GO:0043170,GO:0044036,GO:0044237,GO:0044238,GO:0044260,GO:0044421,GO:0044464,GO:0044699,GO:0044763,GO:0045491,GO:0045493,GO:0048046,GO:…	K15920	G	Glycosyl hydrolase family 3 N terminal domain
MSTRG.4308	MR_inoculated	MR_control	3.81949	3.40818	1.6171e-06	4.3415e-05	Up	Yes	XP_014492955.1		3847.GLYMA11G37820.1			K00737	G	glycosyl transferase family 17 protein
MSTRG.10270	MR_inoculated	MR_control	2.33344	7.25756	0.000703446	0.00591784	Up	Yes	XP_014502331.2		3847.GLYMA08G17280.1			K01246	L	glycosylase
MSTRG.5156	MR_inoculated	MR_control	3.56145	3.96645	2.80349e-06	6.9347e-05	Up	Yes	XP_014495571.1		3847.GLYMA19G37340.1		GO:0000139,GO:0005575,GO:0005622,GO:0005623,GO:0005737,GO:0005794,GO:0012505,GO:0016020,GO:0031090,GO:0043226,GO:0043227,GO:0043229,GO:0043231,GO:0044422,GO:0044424,GO:0044431,GO:0044444,GO:0044446,GO:0044464		G, M, W	glycosyltransferase At5g03795-like
MSTRG.9566	MR_inoculated	MR_control	3.15781	3.60208	2.66541e-05	0.000431293	Up	Yes	XP_014500091.1		3847.GLYMA06G02900.1				S	glyoxal oxidase-related
MSTRG.24852	MR_inoculated	MR_control	3.58071	5.73533	1.11701e-06	3.21517e-05	Up	Yes	XP_014517637.1		3847.GLYMA12G28870.1				S	Glyoxalase/Bleomycin resistance protein/Dioxygenase superfamily
MSTRG.10600	MR_inoculated	MR_control	2.38236	5.47963	0.000623025	0.00538247	Up	Yes	XP_014502357.1		3847.GLYMA13G42630.1		GO:0000166,GO:0003674,GO:0003824,GO:0005488,GO:0005575,GO:0005576,GO:0006082,GO:0006629,GO:0006631,GO:0007154,GO:0007267,GO:0007275,GO:0008150,GO:0008152,GO:0009553,GO:0009987,GO:0010430,GO:0016829,GO:0016830,GO:0016832,GO:0019395,GO:0019752,GO:0023052,GO:0030258,GO:0032501,GO:0032502,GO:0032787,GO:0034440,GO:0036094,GO:0043167,GO:0043168,GO:0043436,GO:0044237,GO:0044238,GO:0044255,GO:0044281,GO:…	K00108,K15403	E	GMC oxidoreductase
MSTRG.24978	MR_inoculated	MR_control	3.59632	5.06528	1.35084e-06	3.74419e-05	Up	Yes	XP_014520127.1		3847.GLYMA01G45050.1		GO:0005575,GO:0005623,GO:0005886,GO:0016020,GO:0031224,GO:0031225,GO:0044425,GO:0044464,GO:0071944		S	gpi-anchored protein
MSTRG.29455	MR_inoculated	MR_control	2.74207	4.12046	0.000153597	0.00177298	Up	Yes	XP_014524184.1		3847.GLYMA20G28070.1		GO:0005575,GO:0005623,GO:0005886,GO:0016020,GO:0031224,GO:0031225,GO:0044425,GO:0044464,GO:0071944		S	gpi-anchored protein
MSTRG.24404	MR_inoculated	MR_control	4.18263	3.5572	2.41436e-07	9.12933e-06	Up	Yes	XP_014518265.1		3847.GLYMA13G30182.1				O	GRAN
MSTRG.20050	MR_inoculated	MR_control	2.4176	2.74837	0.00152866	0.0108351	Up	Yes	XP_022640226.1		3847.GLYMA20G36040.1	WX	GO:0003674,GO:0003824,GO:0004373,GO:0005575,GO:0005622,GO:0005623,GO:0005737,GO:0005975,GO:0005976,GO:0005982,GO:0006073,GO:0008150,GO:0008152,GO:0008194,GO:0009501,GO:0009507,GO:0009536,GO:0009987,GO:0016740,GO:0016757,GO:0016758,GO:0035251,GO:0043170,GO:0043226,GO:0043227,GO:0043229,GO:0043231,GO:0044042,GO:0044237,GO:0044238,GO:0044260,GO:0044262,GO:0044264,GO:0044424,GO:0044444,GO:0044464,GO:…	K13679	M	Granule-bound starch synthase
MSTRG.30197	MR_inoculated	MR_control	3.41184	7.67938	2.15751e-06	5.51224e-05	Up	Yes	XP_014489882.1		3847.GLYMA07G00620.1		GO:0005575,GO:0005618,GO:0005622,GO:0005623,GO:0005737,GO:0005768,GO:0005794,GO:0005802,GO:0009505,GO:0030312,GO:0043226,GO:0043227,GO:0043229,GO:0043231,GO:0044424,GO:0044444,GO:0044464,GO:0071944		S	growth regulator related protein
MSTRG.9877	MR_inoculated	MR_control	3.23487	5.9982	7.35348e-06	0.000152434	Up	Yes	XP_014502111.1		3847.GLYMA15G00350.1		GO:0005575,GO:0005618,GO:0005622,GO:0005623,GO:0005737,GO:0005768,GO:0005794,GO:0005802,GO:0009505,GO:0030312,GO:0043226,GO:0043227,GO:0043229,GO:0043231,GO:0044424,GO:0044444,GO:0044464,GO:0071944		S	growth regulator related protein
MSTRG.18727	MR_inoculated	MR_control	3.74054	3.1468	3.12742e-06	7.59517e-05	Up	Yes	XP_014512938.1		3847.GLYMA19G37740.1		GO:0005575,GO:0005622,GO:0005623,GO:0005634,GO:0007275,GO:0008150,GO:0009607,GO:0009624,GO:0022622,GO:0032501,GO:0032502,GO:0043226,GO:0043227,GO:0043229,GO:0043231,GO:0044424,GO:0044464,GO:0044699,GO:0044707,GO:0044767,GO:0048364,GO:0048366,GO:0048367,GO:0048513,GO:0048580,GO:0048731,GO:0048827,GO:0048856,GO:0050789,GO:0050793,GO:0050896,GO:0051239,GO:0051704,GO:0051707,GO:0061062,GO:0065007,GO:…		K	growth-regulating factor
MSTRG.2704	MR_inoculated	MR_control	3.21611	3.10407	3.76235e-05	0.000575111	Up	Yes	XP_014523171.1		3847.GLYMA11G11826.1		GO:0005575,GO:0005622,GO:0005623,GO:0005634,GO:0043226,GO:0043227,GO:0043229,GO:0043231,GO:0044424,GO:0044464		K	growth-regulating factor
MSTRG.33075	MR_inoculated	MR_control	2.29466	5.73795	0.000929468	0.00737701	Up	Yes	XP_014492813.1		3847.GLYMA15G17421.1	OSI_17731			T	G-type lectin S-receptor-like serine threonine-protein kinase
MSTRG.33071	MR_inoculated	MR_control	2.12649	4.46783	0.00239162	0.0152326	Up	Yes	XP_014492785.1		3847.GLYMA15G17390.2	OSI_17731			T	G-type lectin S-receptor-like serine threonine-protein kinase
MSTRG.13899	MR_inoculated	MR_control	2.5782	3.80515	0.000421239	0.00393441	Up	Yes	XP_022638621.1		3847.GLYMA16G17090.2		GO:0001558,GO:0003674,GO:0005083,GO:0005085,GO:0005088,GO:0005089,GO:0008150,GO:0010769,GO:0019222,GO:0022603,GO:0022604,GO:0030234,GO:0030695,GO:0040008,GO:0043900,GO:0045595,GO:0048638,GO:0050789,GO:0050790,GO:0050793,GO:0050794,GO:0051128,GO:0051239,GO:0051510,GO:0060284,GO:0060589,GO:0065007,GO:0065009,GO:0080092,GO:2000241	K10770	S	Guanine nucleotide exchange factor
MSTRG.23377	MR_inoculated	MR_control	3.67405	5.86622	6.45186e-07	2.05464e-05	Up	Yes	XP_014518005.1		3847.GLYMA17G09070.1			K11129	A	H ACA ribonucleoprotein complex subunit
MSTRG.6241	MR_inoculated	MR_control	3.0665	5.38538	2.10293e-05	0.000357429	Up	Yes	XP_014497178.1		3847.GLYMA13G41290.1			K07025	S	haloacid dehalogenase-like hydrolase family protein
MSTRG.20822	MR_inoculated	MR_control	2.89469	3.42039	0.000106081	0.00131857	Up	Yes	XP_014513095.1		3847.GLYMA20G27840.1				S	harpin-induced protein 1 domain containing protein, expressed
MSTRG.24620	MR_inoculated	MR_control	3.04346	4.17735	3.84072e-05	0.0005851	Up	Yes	XP_014517529.1		3847.GLYMA15G07101.1		GO:0005575,GO:0016020		S	harpin-induced protein-related HIN1-related harpin-responsive protein-related
MSTRG.11500	MR_inoculated	MR_control	3.25003	4.54096	1.0219e-05	0.000199505	Up	Yes	XP_014504162.1		3847.GLYMA02G44030.1		GO:0005575,GO:0016020	K13993	O	Heat shock family protein
MSTRG.11501	MR_inoculated	MR_control	2.79383	3.99002	0.000143104	0.00167993	Up	Yes	XP_014504132.1		3847.GLYMA14G04970.1		GO:0005575,GO:0016020	K13993	O	Heat shock family protein
MSTRG.18319	MR_inoculated	MR_control	2.67577	2.90414	0.000472306	0.00429959	Up	Yes	XP_014511408.1		3847.GLYMA10G15950.2		GO:0005575,GO:0016020	K13993	O	Heat shock family protein
MSTRG.5925	MR_inoculated	MR_control	2.19263	2.44417	0.00423552	0.0234291	Up	Yes	XP_014495611.1		3847.GLYMA02G44015.1		GO:0005575,GO:0016020	K13993	O	Heat shock family protein
MSTRG.30052	MR_inoculated	MR_control	4.22182	4.17038	1.02444e-07	4.64644e-06	Up	Yes	XP_014489629.1		3847.GLYMA14G06910.1				O	heat shock protein
MSTRG.24708	MR_inoculated	MR_control	2.5091	3.35787	0.000662539	0.00565314	Up	Yes	XP_014517784.1		3847.GLYMA13G33070.2				O	Heat shock protein
MSTRG.18925	MR_inoculated	MR_control	2.80312	3.34105	0.000165411	0.00187797	Up	Yes	XP_014511066.1		3847.GLYMA13G21490.1	HSFA3	GO:0001071,GO:0003674,GO:0003676,GO:0003677,GO:0003700,GO:0005488,GO:0005575,GO:0005622,GO:0005623,GO:0005634,GO:0005737,GO:0006355,GO:0006950,GO:0008150,GO:0009266,GO:0009408,GO:0009628,GO:0009719,GO:0009889,GO:0010033,GO:0010200,GO:0010243,GO:0010468,GO:0010556,GO:0019219,GO:0019222,GO:0031323,GO:0031326,GO:0042221,GO:0043226,GO:0043227,GO:0043229,GO:0043231,GO:0044424,GO:0044464,GO:0050789,GO:…	K09419	K	heat stress transcription factor
MSTRG.9416	MR_inoculated	MR_control	2.64754	3.70006	0.000313611	0.00313803	Up	Yes	XP_014499941.1		3847.GLYMA06G04390.1		GO:0001071,GO:0003674,GO:0003700,GO:0005575,GO:0005622,GO:0005623,GO:0005634,GO:0005737,GO:0006355,GO:0008150,GO:0008356,GO:0009889,GO:0009987,GO:0010468,GO:0010556,GO:0019219,GO:0019222,GO:0031323,GO:0031326,GO:0043226,GO:0043227,GO:0043229,GO:0043231,GO:0044424,GO:0044464,GO:0044699,GO:0044763,GO:0050789,GO:0050794,GO:0051171,GO:0051252,GO:0051301,GO:0060255,GO:0065007,GO:0080090,GO:2000112,GO:…	K09419	K	heat stress transcription factor
MSTRG.2393	MR_inoculated	MR_control	3.07648	5.40816	2.0041e-05	0.000343469	Up	Yes	XP_014503346.1		3847.GLYMA16G29710.1				P	Heavy metal-associated domain containing protein
MSTRG.2395	MR_inoculated	MR_control	2.69441	4.80003	0.000152569	0.00176621	Up	Yes	XP_014506333.1		3847.GLYMA16G29661.1				P	Heavy metal-associated domain containing protein
MSTRG.21870	MR_inoculated	MR_control	2.21665	3.50494	0.00229824	0.0148058	Up	Yes	XP_014516220.1		3847.GLYMA05G24751.1				P	Heavy metal-associated domain containing protein
MSTRG.4409	MR_inoculated	MR_control	4.10965	5.66083	6.00523e-08	3.03346e-06	Up	Yes	XP_014493691.1		3847.GLYMA11G35780.1				S	Heavy-metal-associated domain
MSTRG.17142	MR_inoculated	MR_control	2.05938	5.65197	0.00271683	0.016786	Up	Yes	XP_014510468.1		3847.GLYMA07G38680.1		GO:0005575,GO:0005618,GO:0005623,GO:0030312,GO:0044464,GO:0071944		P	Heavy-metal-associated domain
MSTRG.16407	MR_inoculated	MR_control	2.79502	4.39473	0.000114768	0.00140515	Up	Yes	XP_014505893.1		3847.GLYMA13G23190.1		GO:0000323,GO:0003674,GO:0003824,GO:0004553,GO:0004566,GO:0005575,GO:0005576,GO:0005618,GO:0005622,GO:0005623,GO:0005737,GO:0005764,GO:0005765,GO:0005773,GO:0005774,GO:0008150,GO:0008152,GO:0009505,GO:0016020,GO:0016787,GO:0016798,GO:0030312,GO:0031090,GO:0043226,GO:0043227,GO:0043229,GO:0043231,GO:0044422,GO:0044424,GO:0044437,GO:0044444,GO:0044446,GO:0044464,GO:0071944	K07964	G	heparanase-like protein
MSTRG.17667	MR_inoculated	MR_control	3.66795	5.03059	8.95049e-07	2.67487e-05	Up	Yes	XP_014507301.1		3847.GLYMA08G02550.1		GO:0001071,GO:0003674,GO:0003676,GO:0003677,GO:0003700,GO:0005488,GO:0005575,GO:0005622,GO:0005623,GO:0005634,GO:0006355,GO:0008150,GO:0009889,GO:0010468,GO:0010556,GO:0019219,GO:0019222,GO:0031323,GO:0031326,GO:0043226,GO:0043227,GO:0043229,GO:0043231,GO:0044424,GO:0044464,GO:0050789,GO:0050794,GO:0051171,GO:0051252,GO:0060255,GO:0065007,GO:0080090,GO:0097159,GO:1901363,GO:2000112,GO:2001141	K09273	K	High Mobility Group
MSTRG.13802	MR_inoculated	MR_control	2.33462	7.85042	0.000687353	0.00580785	Up	Yes	XP_014509339.1		3847.GLYMA09G33070.1		GO:0000785,GO:0001071,GO:0003674,GO:0003676,GO:0003677,GO:0003682,GO:0003700,GO:0005198,GO:0005488,GO:0005575,GO:0005622,GO:0005623,GO:0005634,GO:0005694,GO:0005737,GO:0005829,GO:0006325,GO:0006333,GO:0006355,GO:0006996,GO:0008150,GO:0009889,GO:0009987,GO:0010468,GO:0010556,GO:0016043,GO:0019219,GO:0019222,GO:0030527,GO:0031323,GO:0031326,GO:0043226,GO:0043227,GO:0043228,GO:0043229,GO:0043231,GO:…	K10802,K11296	K	high mobility group
MSTRG.30369	MR_inoculated	MR_control	4.0062	6.20523	8.60219e-08	3.99235e-06	Up	Yes	XP_022633024.1		3847.GLYMA08G08130.2		GO:0005575,GO:0005622,GO:0005623,GO:0005737,GO:0005829,GO:0005886,GO:0006066,GO:0006576,GO:0006580,GO:0006807,GO:0008150,GO:0008152,GO:0009308,GO:0009987,GO:0016020,GO:0034641,GO:0042439,GO:0044106,GO:0044237,GO:0044281,GO:0044424,GO:0044444,GO:0044464,GO:0044710,GO:0071704,GO:0071944,GO:1901160,GO:1901564,GO:1901615	K01590	E	histidine
MSTRG.3487	MR_inoculated	MR_control	2.36591	5.73389	0.000673319	0.00572066	Up	Yes	XP_014492160.1		3847.GLYMA12G09000.1		GO:0005575,GO:0005622,GO:0005623,GO:0005634,GO:0005730,GO:0031974,GO:0031981,GO:0043226,GO:0043227,GO:0043228,GO:0043229,GO:0043231,GO:0043232,GO:0043233,GO:0044422,GO:0044424,GO:0044428,GO:0044446,GO:0044464,GO:0070013	K11276	B	histone deacetylase
MSTRG.6434	MR_inoculated	MR_control	2.06276	5.38865	0.00273078	0.0168548	Up	Yes	XP_014497109.1		3847.GLYMA12G30600.1		GO:0005575,GO:0005622,GO:0005623,GO:0005634,GO:0005730,GO:0031974,GO:0031981,GO:0043226,GO:0043227,GO:0043228,GO:0043229,GO:0043231,GO:0043232,GO:0043233,GO:0044422,GO:0044424,GO:0044428,GO:0044446,GO:0044464,GO:0070013	K11276	B	histone deacetylase
MSTRG.4759	MR_inoculated	MR_control	4.71372	7.2344	8.63229e-10	9.10067e-08	Up	Yes	XP_014495121.1		3847.GLYMA03G31460.1				B	histone h2a
MSTRG.4658	MR_inoculated	MR_control	2.70799	5.9359	0.00011887	0.0014465	Up	Yes	XP_014496399.1		3847.GLYMA19G33360.1		GO:0005575,GO:0005622,GO:0005623,GO:0005634,GO:0043226,GO:0043227,GO:0043229,GO:0043231,GO:0044424,GO:0044464	K11251	B	histone h2a
MSTRG.27287	MR_inoculated	MR_control	2.61484	7.07377	0.000176277	0.00197142	Up	Yes	XP_014521997.1		3847.GLYMA12G34360.1		GO:0005575,GO:0005618,GO:0005622,GO:0005623,GO:0005634,GO:0005694,GO:0005730,GO:0006950,GO:0008150,GO:0009292,GO:0009294,GO:0009607,GO:0009611,GO:0009617,GO:0009987,GO:0030312,GO:0031974,GO:0031981,GO:0043226,GO:0043227,GO:0043228,GO:0043229,GO:0043231,GO:0043232,GO:0043233,GO:0044422,GO:0044424,GO:0044428,GO:0044446,GO:0044464,GO:0044764,GO:0050896,GO:0051704,GO:0051707,GO:0070013,GO:0071944	K11251	B	Histone H2A
MSTRG.6275	MR_inoculated	MR_control	2.42511	9.21905	0.000428372	0.0039824	Up	Yes	XP_014496989.1		3847.GLYMA15G04520.1		GO:0005575,GO:0005622,GO:0005623,GO:0005634,GO:0005694,GO:0043226,GO:0043227,GO:0043228,GO:0043229,GO:0043231,GO:0043232,GO:0044424,GO:0044464	K11251	B	histone h2a
MSTRG.6199	MR_inoculated	MR_control	4.13518	6.36934	3.89673e-08	2.08301e-06	Up	Yes	XP_014497676.1		15368.BRADI2G27720.1				B	histone H3
MSTRG.7245	MR_inoculated	MR_control	3.41446	7.53303	2.14518e-06	5.48855e-05	Up	Yes	XP_014497047.2		3694.POPTR_0005s25530.1		GO:0005575,GO:0005622,GO:0005623,GO:0005634,GO:0005694,GO:0043226,GO:0043227,GO:0043228,GO:0043229,GO:0043231,GO:0043232,GO:0044424,GO:0044464	K11253	B	histone H3
MSTRG.21884	MR_inoculated	MR_control	2.18505	2.72532	0.00385721	0.0219149	Up	Yes	XP_014515728.1		3847.GLYMA07G06310.1	CENH3	GO:0000003,GO:0000775,GO:0000776,GO:0000777,GO:0000779,GO:0000785,GO:0000793,GO:0005575,GO:0005622,GO:0005623,GO:0005634,GO:0005694,GO:0007049,GO:0007059,GO:0007126,GO:0008150,GO:0009566,GO:0009567,GO:0009987,GO:0019953,GO:0022402,GO:0022414,GO:0032991,GO:0043226,GO:0043227,GO:0043228,GO:0043229,GO:0043231,GO:0043232,GO:0043234,GO:0044422,GO:0044424,GO:0044427,GO:0044446,GO:0044464,GO:0044699,GO:…	K11253	B	histone H3
MSTRG.9404	MR_inoculated	MR_control	3.33704	3.21205	1.94252e-05	0.000335155	Up	Yes	XP_014500317.1		3847.GLYMA06G04470.1	WOX4	GO:0000003,GO:0003006,GO:0005575,GO:0005622,GO:0005623,GO:0005634,GO:0007154,GO:0007165,GO:0007275,GO:0008150,GO:0009790,GO:0009791,GO:0009793,GO:0009888,GO:0009987,GO:0010065,GO:0010067,GO:0010154,GO:0022414,GO:0023052,GO:0032501,GO:0032502,GO:0043226,GO:0043227,GO:0043229,GO:0043231,GO:0044424,GO:0044464,GO:0044699,GO:0044700,GO:0044707,GO:0044763,GO:0044767,GO:0048316,GO:0048507,GO:0048508,GO:…		K	homeobox
MSTRG.10525	MR_inoculated	MR_control	2.11873	3.82799	0.00294135	0.0178539	Up	Yes	XP_014498860.1		3847.GLYMA15G01960.1		GO:0005575,GO:0005622,GO:0005623,GO:0005634,GO:0043226,GO:0043227,GO:0043229,GO:0043231,GO:0044424,GO:0044464	K09338	K	Homeobox-leucine zipper protein GLABRA
MSTRG.4741	MR_inoculated	MR_control	2.14787	3.47995	0.00269525	0.0167168	Up	Yes	XP_014495137.1		3847.GLYMA19G34120.1		GO:0000096,GO:0000097,GO:0003674,GO:0003824,GO:0006082,GO:0006520,GO:0006555,GO:0006575,GO:0006790,GO:0006807,GO:0008150,GO:0008152,GO:0008168,GO:0008172,GO:0008652,GO:0008757,GO:0008898,GO:0009058,GO:0009066,GO:0009067,GO:0009086,GO:0009987,GO:0016053,GO:0016740,GO:0016741,GO:0019752,GO:0032259,GO:0033477,GO:0033528,GO:0043436,GO:0044237,GO:0044238,GO:0044249,GO:0044272,GO:0044281,GO:0044283,GO:…	K00547	E	Homocysteine s-methyltransferase
MSTRG.9060	MR_inoculated	MR_control	2.79499	4.72854	9.91696e-05	0.00124986	Up	Yes	XP_014498556.1		3847.GLYMA06G07330.1		GO:0001071,GO:0003674,GO:0003700,GO:0005575,GO:0005622,GO:0005623,GO:0005634,GO:0006355,GO:0006950,GO:0006952,GO:0007154,GO:0007165,GO:0008150,GO:0009414,GO:0009415,GO:0009607,GO:0009620,GO:0009628,GO:0009719,GO:0009725,GO:0009737,GO:0009753,GO:0009755,GO:0009867,GO:0009889,GO:0009987,GO:0010033,GO:0010035,GO:0010118,GO:0010468,GO:0010556,GO:0019219,GO:0019222,GO:0023052,GO:0031323,GO:0031326,GO:…		K	HOX
MSTRG.25836	MR_inoculated	MR_control	7.61537	7.26831	2.58751e-17	3.31959e-14	Up	Yes	XP_014520490.1		3847.GLYMA14G02970.1		GO:0005575,GO:0005622,GO:0005623,GO:0005737,GO:0005777,GO:0042579,GO:0043226,GO:0043227,GO:0043229,GO:0043231,GO:0044424,GO:0044444,GO:0044464	K13993	O	Hsp20/alpha crystallin family
MSTRG.10723	MR_inoculated	MR_control	2.89141	2.48802	0.000260548	0.00269991	Up	Yes	XP_014499612.1		3847.GLYMA04G16160.1		GO:0008150,GO:0009607,GO:0009615,GO:0050896,GO:0051704,GO:0051707		O	Hsp20/alpha crystallin family
MSTRG.27487	MR_inoculated	MR_control	2.41204	2.26135	0.00210862	0.0139034	Up	Yes	XP_014522222.1		3847.GLYMA06G20270.2				S	Hsp20/alpha crystallin family
MSTRG.26309	MR_inoculated	MR_control	4.99345	4.42789	1.41684e-09	1.36817e-07	Up	Yes	XP_014520310.1		3847.GLYMA02G11770.1		GO:0005575,GO:0005911,GO:0006950,GO:0006970,GO:0006972,GO:0008150,GO:0009414,GO:0009415,GO:0009506,GO:0009628,GO:0009651,GO:0009719,GO:0009725,GO:0009737,GO:0010033,GO:0010035,GO:0016020,GO:0030054,GO:0033993,GO:0042221,GO:0042538,GO:0050896,GO:0055044,GO:0097305,GO:1901700	K17279	U	HVA22-like protein
MSTRG.23242	MR_inoculated	MR_control	3.36705	3.7379	8.7593e-06	0.000175633	Up	Yes	XP_014518171.2		3847.GLYMA08G42340.1		GO:0005575,GO:0016020	K17279	U	HVA22-like protein
MSTRG.15709	MR_inoculated	MR_control	2.18348	5.53191	0.00159441	0.0111864	Up	Yes	XP_014507440.1		3847.GLYMA05G01160.1			K17279	U	HVA22-like protein
MSTRG.11327	MR_inoculated	MR_control	2.32141	2.18804	0.00305502	0.0183885	Up	Yes	XP_014504545.1		3847.GLYMA14G03090.1			K17279	U	HVA22-like protein
MSTRG.25088	MR_inoculated	MR_control	3.97119	5.38916	1.4348e-07	6.09231e-06	Up	Yes	XP_014520237.1		3847.GLYMA06G17610.1		GO:0005575,GO:0006950,GO:0006970,GO:0006972,GO:0008150,GO:0009266,GO:0009409,GO:0009414,GO:0009415,GO:0009628,GO:0009651,GO:0009719,GO:0009725,GO:0009737,GO:0010033,GO:0010035,GO:0016020,GO:0033993,GO:0042221,GO:0042538,GO:0050896,GO:0097305,GO:1901700	K17279	U	HVA22-like protein e
MSTRG.20240	MR_inoculated	MR_control	3.03903	5.71764	2.18985e-05	0.000367588	Up	Yes	XP_014511247.1		3847.GLYMA20G34120.1		GO:0005575,GO:0005622,GO:0005623,GO:0005737,GO:0009507,GO:0009536,GO:0043226,GO:0043227,GO:0043229,GO:0043231,GO:0044424,GO:0044444,GO:0044464		S	hydrolase
MSTRG.21480	MR_inoculated	MR_control	2.72362	2.14666	0.000678622	0.00575483	Up	Yes	XP_014516122.1		3847.GLYMA07G03420.2		GO:0005575,GO:0016020,GO:0031224,GO:0031225,GO:0044425		G	hydrolase family 17 protein
MSTRG.15108	MR_inoculated	MR_control	2.61186	4.47442	0.000256746	0.00267018	Up	Yes	XP_014510480.1		3847.GLYMA17G17390.2				G	hydrolase, family 43 protein
MSTRG.30770	MR_inoculated	MR_control	2.89476	5.72517	4.5943e-05	0.000671972	Up	Yes	XP_014490373.1		3847.GLYMA12G31770.1	HPL	GO:0005575,GO:0005622,GO:0005623,GO:0005737,GO:0006082,GO:0006629,GO:0006631,GO:0006950,GO:0008150,GO:0008152,GO:0009507,GO:0009526,GO:0009536,GO:0009611,GO:0009941,GO:0009987,GO:0019752,GO:0031967,GO:0031975,GO:0032787,GO:0043226,GO:0043227,GO:0043229,GO:0043231,GO:0043436,GO:0044237,GO:0044238,GO:0044255,GO:0044281,GO:0044422,GO:0044424,GO:0044434,GO:0044435,GO:0044444,GO:0044446,GO:0044464,GO:…	K10528	Q	hydroperoxide lyase
MSTRG.19752	MR_inoculated	MR_control	3.46874	7.20417	1.60129e-06	4.31844e-05	Up	Yes	XP_014511134.1		3847.GLYMA20G22311.1		GO:0005575,GO:0006950,GO:0006970,GO:0006972,GO:0008150,GO:0009266,GO:0009409,GO:0009628,GO:0009651,GO:0009719,GO:0009725,GO:0009737,GO:0010033,GO:0016020,GO:0016021,GO:0031224,GO:0033993,GO:0042221,GO:0042538,GO:0044425,GO:0050896,GO:0097305,GO:1901700		S	hydrophobic protein
MSTRG.22247	MR_inoculated	MR_control	2.62771	3.49803	0.000357351	0.00345446	Up	Yes	XP_014515709.1		3847.GLYMA03G25030.1	OSI_18905		K08237	C, G	hydroquinone glucosyltransferase-like
MSTRG.5627	MR_inoculated	MR_control	5.04477	8.36084	8.58118e-11	1.29518e-08	Up	Yes	XP_014496192.1		3847.GLYMA03G39210.1				U	importin subunit alpha
MSTRG.29542	MR_inoculated	MR_control	2.33453	4.79539	0.000857768	0.00694419	Up	Yes	XP_014524280.1		4081.Solyc01g068360.2.1		GO:0005575,GO:0005623,GO:0005886,GO:0016020,GO:0044464,GO:0071944		T	inactive leucine-rich repeat receptor-like protein kinase
MSTRG.2676	MR_inoculated	MR_control	3.06099	3.98841	3.70637e-05	0.00056752	Up	Yes	XP_014522753.1		3847.GLYMA09G35883.1				G	inactive purple acid phosphatase 27-like
MSTRG.9431	MR_inoculated	MR_control	3.25101	4.42487	1.04292e-05	0.000202726	Up	Yes	XP_014498444.1		3847.GLYMA04G04390.1				T	inactive receptor kinase
MSTRG.32686	MR_inoculated	MR_control	2.63814	3.09876	0.000395182	0.00373966	Up	Yes	XP_022633800.1		3847.GLYMA10G27881.1	IAA30	GO:0000003,GO:0001071,GO:0003006,GO:0003674,GO:0003700,GO:0005575,GO:0005622,GO:0005623,GO:0005634,GO:0006355,GO:0007275,GO:0008150,GO:0009605,GO:0009606,GO:0009628,GO:0009629,GO:0009630,GO:0009719,GO:0009725,GO:0009733,GO:0009790,GO:0009791,GO:0009793,GO:0009889,GO:0010033,GO:0010154,GO:0010262,GO:0010468,GO:0010556,GO:0019219,GO:0019222,GO:0022414,GO:0022622,GO:0031323,GO:0031326,GO:0032501,GO:…	K14484	K	Indole-3-acetic acid inducible 30
MSTRG.26604	MR_inoculated	MR_control	3.84966	4.63088	4.31168e-07	1.46949e-05	Up	Yes	XP_014519195.1		3847.GLYMA02G13910.1	GH3.3	GO:0003674,GO:0003824,GO:0008150,GO:0008152,GO:0009314,GO:0009416,GO:0009628,GO:0009719,GO:0009725,GO:0009733,GO:0010033,GO:0010252,GO:0010279,GO:0016874,GO:0016879,GO:0016881,GO:0042221,GO:0042592,GO:0048878,GO:0050896,GO:0065007,GO:0065008	K14487	S	Indole-3-acetic acid-amido synthetase
MSTRG.27142	MR_inoculated	MR_control	2.69642	3.74186	0.000241714	0.00254645	Up	Yes	XP_022631921.1		3847.GLYMA15G03280.1				S	Inherit from COG: ProFAR isomerase
MSTRG.14470	MR_inoculated	MR_control	3.20654	2.8533	4.78756e-05	0.000697399	Up	Yes	XP_022640175.1		3847.GLYMA20G03290.1				T	Inherit from euNOG: clavata3 esr-related
MSTRG.11979	MR_inoculated	MR_control	2.30121	2.65331	0.00249368	0.0157597	Up	Yes	XP_014504259.1		29760.VIT_06s0004g07850.t01				S	Inherit from euNOG: expressed protein
MSTRG.16842	MR_inoculated	MR_control	2.07421	5.77463	0.00251676	0.0158793	Up	Yes	XP_014508039.1		3847.GLYMA13G17770.1				S	Inherit from euNOG: expressed protein
MSTRG.2480	MR_inoculated	MR_control	2.18373	3.2438	0.00282312	0.0172822	Up	Yes	XP_022638950.1		3847.GLYMA16G31270.1				S	Inherit from euNOG: heavy-metal-associated domain-containing protein
MSTRG.1219	MR_inoculated	MR_control	2.60368	9.09961	0.000173446	0.00194826	Up	Yes	XP_014504738.1		3847.GLYMA13G06390.1			K18635	S	Inherit from euNOG: nitrilase-associated protein
MSTRG.11624	MR_inoculated	MR_control	2.51281	6.73175	0.000298339	0.00301207	Up	Yes	XP_022637682.1		3847.GLYMA14G05980.2				S	Inherit from euNOG: Polyadenylate-binding protein-interacting protein
MSTRG.7648	MR_inoculated	MR_control	3.71471	4.25265	1.06806e-06	3.0941e-05	Up	Yes	XP_014499150.1		3847.GLYMA19G45240.2				A	Inherit from KOG: AlkB, alkylation repair homolog 1 (E. coli)
MSTRG.11048	MR_inoculated	MR_control	2.0324	1.96075	0.0100477	0.0459203	Up	Yes	XP_014504188.2		3847.GLYMA01G32116.1				A	Inherit from KOG: AlkB, alkylation repair homolog 1 (E. coli)
MSTRG.24354	MR_inoculated	MR_control	2.35134	2.50679	0.00226773	0.0146729	Up	Yes	XP_022642578.1		3847.GLYMA13G29675.1				S	Inherit from KOG: Ankyrin Repeat
MSTRG.26032	MR_inoculated	MR_control	2.38935	2.15876	0.00240252	0.0152858	Up	Yes	XP_014519693.2		29760.VIT_13s0106g00230.t01				S	Inherit from KOG: Ankyrin Repeat
MSTRG.23964	MR_inoculated	MR_control	2.05471	4.56711	0.00312523	0.018717	Up	Yes	XP_022642788.1		3847.GLYMA09G02051.1				S	Inherit from KOG: Family with sequence similarity 108, member
MSTRG.7776	MR_inoculated	MR_control	3.35787	3.37252	1.55241e-05	0.00027855	Up	Yes	XP_014500331.1		3847.GLYMA09G04990.1				S	Inherit from KOG: family with sequence similarity 179, member
MSTRG.16570	MR_inoculated	MR_control	2.13648	3.81869	0.0027212	0.0168015	Up	Yes	XP_014510741.1		3847.GLYMA17G07500.1				T	Inherit from KOG: PHOsphatase
MSTRG.20432	MR_inoculated	MR_control	2.5739	3.49139	0.000457883	0.00420022	Up	Yes	XP_014512903.1		3847.GLYMA10G35430.1			K18182	Z	Inherit from KOG: protein 2 3 complex subunit
MSTRG.9617	MR_inoculated	MR_control	2.69427	7.56921	0.000113697	0.00139462	Up	Yes	XP_014499401.2		3847.GLYMA04G02360.1		GO:0005575,GO:0005618,GO:0005622,GO:0005623,GO:0005737,GO:0005773,GO:0005829,GO:0030312,GO:0043226,GO:0043227,GO:0043229,GO:0043231,GO:0044424,GO:0044444,GO:0044464,GO:0071944		S	Inherit from KOG: ribonuclease P MRP 25kDa
MSTRG.24159	MR_inoculated	MR_control	2.93408	3.94797	7.18675e-05	0.000968351	Up	Yes	XP_014518314.1		3847.GLYMA15G11080.1				O	Inherit from KOG: RING finger
MSTRG.22361	MR_inoculated	MR_control	3.25013	4.88882	9.56058e-06	0.000188287	Up	Yes	XP_022641625.1		3847.GLYMA03G22620.1			K17592	E	Inherit from NOG: Catalyzes the reversible conversion of 3- phosphohydroxypyruvate to phosphoserine and of 3-hydroxy-2-oxo-4- phosphonooxybutanoate to phosphohydroxythreonine (By similarity)
MSTRG.31941	MR_inoculated	MR_control	2.28192	6.39796	0.000941696	0.00745101	Up	Yes	XP_014491717.1		3847.GLYMA13G37050.1		GO:0005575,GO:0005622,GO:0005623,GO:0005737,GO:0005829,GO:0044424,GO:0044444,GO:0044464	K07466	S	Inherit from NOG: DNA-binding protein-related
MSTRG.20937	MR_inoculated	MR_control	2.09373	4.29887	0.00273767	0.016882	Up	Yes	XP_014512146.1		3847.GLYMA20G26670.1				S	Inherit from NOG: expressed protein
MSTRG.14552	MR_inoculated	MR_control	2.53745	2.19021	0.00135306	0.00987495	Up	Yes	XP_022638913.1		3847.GLYMA19G22320.2		GO:0005575,GO:0005623,GO:0005886,GO:0016020,GO:0044464,GO:0071944		S	Inherit from NOG: Nucleolar protein
MSTRG.26764	MR_inoculated	MR_control	2.33981	7.25054	0.000680839	0.00576818	Up	Yes	XP_014521532.1		3847.GLYMA13G34420.1				S	Inherit from NOG: Pathogenesis related protein-like protein
MSTRG.15473	MR_inoculated	MR_control	5.33176	4.84769	1.43621e-10	2.01529e-08	Up	Yes	XP_014507945.1		559305.XP_003236044.1				S	Inherit from onyNOG: extracellular serine-threonine rich protein
MSTRG.26721	MR_inoculated	MR_control	2.22781	3.93956	0.00181237	0.0123209	Up	Yes	XP_014520314.1		3847.GLYMA08G04860.1	OSI_32937			S	inhibitor
MSTRG.21123	MR_inoculated	MR_control	3.86758	4.34753	4.47994e-07	1.50965e-05	Up	Yes	XP_014514175.1		3847.GLYMA20G24645.1		GO:0000003,GO:0003006,GO:0007275,GO:0008150,GO:0009553,GO:0009791,GO:0010154,GO:0022414,GO:0032501,GO:0032502,GO:0044699,GO:0044707,GO:0048229,GO:0048316,GO:0048608,GO:0048731,GO:0048856,GO:0061458		S	Inner centromere protein, ARK binding region
MSTRG.32083	MR_inoculated	MR_control	9.85978	10.1904	1.8217e-24	3.27195e-20	Up	Yes	XP_014491873.1		3847.GLYMA10G39740.1	THI1	GO:0003674,GO:0005488,GO:0005575,GO:0005622,GO:0005623,GO:0005737,GO:0005739,GO:0006725,GO:0006766,GO:0006767,GO:0006772,GO:0006790,GO:0006807,GO:0006950,GO:0006974,GO:0008150,GO:0008152,GO:0008270,GO:0009058,GO:0009110,GO:0009228,GO:0009266,GO:0009409,GO:0009507,GO:0009526,GO:0009532,GO:0009536,GO:0009570,GO:0009579,GO:0009628,GO:0009941,GO:0009987,GO:0010319,GO:0018130,GO:0018131,GO:0019438,GO:…	K03146	H	Involved in biosynthesis of the thiamine precursor thiazole. Catalyzes the conversion of NAD and glycine to adenosine diphosphate 5-(2-hydroxyethyl)-4-methylthiazole-2-carboxylic acid (ADT), an adenylated thiazole intermediate. The reaction includes an iron-dependent sulfide transfer from a conserved cysteine residue of the protein to a thiazole intermediate. The enzyme can only undergo a single …
MSTRG.26164	MR_inoculated	MR_control	2.44493	5.06577	0.000513501	0.00461133	Up	Yes	XP_014520832.1		3847.GLYMA01G02465.1	BRK1	GO:0000902,GO:0000904,GO:0005575,GO:0005622,GO:0005623,GO:0005737,GO:0005856,GO:0005886,GO:0006461,GO:0006996,GO:0007010,GO:0007015,GO:0007275,GO:0008064,GO:0008150,GO:0008154,GO:0008544,GO:0009653,GO:0009888,GO:0009913,GO:0009987,GO:0010026,GO:0010090,GO:0010638,GO:0016020,GO:0016043,GO:0022607,GO:0030029,GO:0030036,GO:0030041,GO:0030154,GO:0030832,GO:0030833,GO:0030838,GO:0030855,GO:0031209,GO:…	K05752	Z	Involved in regulation of actin and microtubule organization. Part of a WAVE complex that activates the Arp2 3 complex
MSTRG.20121	MR_inoculated	MR_control	4.16381	5.10716	6.01693e-08	3.03346e-06	Up	Yes	XP_014514750.1		3847.GLYMA20G35310.1		GO:0005575,GO:0005622,GO:0005623,GO:0005737,GO:0009507,GO:0009526,GO:0009536,GO:0009941,GO:0016020,GO:0031967,GO:0031975,GO:0043226,GO:0043227,GO:0043229,GO:0043231,GO:0044422,GO:0044424,GO:0044434,GO:0044435,GO:0044444,GO:0044446,GO:0044464		P	Ion channel
MSTRG.11583	MR_inoculated	MR_control	2.96381	4.10705	5.88044e-05	0.000821001	Up	Yes	XP_022637672.1		3847.GLYMA02G43380.1				S	IQ
MSTRG.10633	MR_inoculated	MR_control	3.27097	4.06156	1.22895e-05	0.000230017	Up	Yes	XP_014500110.1		3847.GLYMA07G01040.2	IQD8			S	IQ calmodulin-binding motif
MSTRG.21680	MR_inoculated	MR_control	2.23988	1.85519	0.00513967	0.027336	Up	Yes	XP_014515912.1		3847.GLYMA07G01040.2	IQD8			S	IQ calmodulin-binding motif
MSTRG.14329	MR_inoculated	MR_control	2.08105	3.16163	0.00430074	0.0237095	Up	Yes	XP_022638855.1		3847.GLYMA01G05100.1				S	IQ-DOMAIN 31-like
MSTRG.31697	MR_inoculated	MR_control	3.86957	5.10946	2.75827e-07	1.02147e-05	Up	Yes	XP_014491495.2		3847.GLYMA09G04010.1				C	Iron-Sulfur binding protein C terminal
MSTRG.8699	MR_inoculated	MR_control	2.6221	4.7545	0.000220869	0.0023712	Up	Yes	XP_014501793.1		3847.GLYMA06G10540.2	ISA3	GO:0000272,GO:0003674,GO:0003824,GO:0004133,GO:0004553,GO:0005575,GO:0005622,GO:0005623,GO:0005737,GO:0005975,GO:0005976,GO:0005977,GO:0005982,GO:0005983,GO:0006073,GO:0006091,GO:0006112,GO:0008150,GO:0008152,GO:0009056,GO:0009057,GO:0009251,GO:0009507,GO:0009532,GO:0009536,GO:0009569,GO:0009570,GO:0009987,GO:0015980,GO:0016052,GO:0016787,GO:0016798,GO:0019156,GO:0043036,GO:0043170,GO:0043226,GO:…	K01214	G	Isoamylase 3
MSTRG.4492	MR_inoculated	MR_control	3.64337	4.31889	1.55381e-06	4.20934e-05	Up	Yes	XP_014493342.1		3847.GLYMA05G07420.2		GO:0003674,GO:0003824,GO:0004067,GO:0005575,GO:0005622,GO:0005623,GO:0005737,GO:0005783,GO:0005829,GO:0006082,GO:0006520,GO:0006528,GO:0006530,GO:0006807,GO:0006950,GO:0008150,GO:0008152,GO:0008233,GO:0009056,GO:0009063,GO:0009064,GO:0009065,GO:0009066,GO:0009068,GO:0009414,GO:0009415,GO:0009628,GO:0009719,GO:0009725,GO:0009737,GO:0009987,GO:0010033,GO:0010035,GO:0010467,GO:0016054,GO:0016787,GO:…	K13051	E	isoaspartyl peptidase L-asparaginase
MSTRG.21536	MR_inoculated	MR_control	4.47205	6.97984	4.04548e-09	3.17296e-07	Up	Yes	XP_014516003.1		3847.GLYMA08G21790.1				Q	Isochorismatase family
MSTRG.11883	MR_inoculated	MR_control	2.86954	8.83008	4.25958e-05	0.000635518	Up	Yes	XP_014505076.1		3847.GLYMA14G39160.2		GO:0003674,GO:0003824,GO:0004448,GO:0004450,GO:0005488,GO:0005507,GO:0005575,GO:0005576,GO:0005622,GO:0005623,GO:0005737,GO:0005829,GO:0005886,GO:0005911,GO:0006082,GO:0006102,GO:0006139,GO:0006725,GO:0006732,GO:0006733,GO:0006739,GO:0006753,GO:0006793,GO:0006796,GO:0006807,GO:0006950,GO:0006952,GO:0006970,GO:0008150,GO:0008152,GO:0009117,GO:0009506,GO:0009507,GO:0009532,GO:0009536,GO:0009570,GO:…	K00031	C	Isocitrate dehydrogenase NADP
MSTRG.26001	MR_inoculated	MR_control	2.96059	2.80333	0.000144548	0.00169245	Up	Yes	XP_014521174.1		3847.GLYMA09G34470.1				S	Isoflavone reductase
MSTRG.13841	MR_inoculated	MR_control	2.28669	6.07301	0.000932798	0.0073969	Up	Yes	XP_014505814.1		3847.GLYMA16G17680.1				S	Isoflavone reductase
MSTRG.8370	MR_inoculated	MR_control	2.06662	6.98364	0.00246385	0.0156427	Up	Yes	XP_014500089.1		3847.GLYMA04G40030.1				S	isomerase
MSTRG.25366	MR_inoculated	MR_control	2.26548	6.56311	0.00100917	0.00786705	Up	Yes	XP_014521198.1		3847.GLYMA01G41290.1				S	jasmonate ZIM domain-containing protein
MSTRG.16786	MR_inoculated	MR_control	2.29185	4.20583	0.00120944	0.00907007	Up	Yes	XP_014507386.1		3847.GLYMA17G05540.1		GO:0000003,GO:0003006,GO:0005575,GO:0005622,GO:0005623,GO:0005634,GO:0006950,GO:0006952,GO:0007154,GO:0007165,GO:0007275,GO:0008150,GO:0009555,GO:0009607,GO:0009617,GO:0009719,GO:0009725,GO:0009753,GO:0009755,GO:0009791,GO:0009867,GO:0009908,GO:0009987,GO:0010033,GO:0022414,GO:0023052,GO:0032501,GO:0032502,GO:0032870,GO:0042221,GO:0042742,GO:0043226,GO:0043227,GO:0043229,GO:0043231,GO:0044424,GO:…	K13464	K	jasmonate-zim-domain protein 1
MSTRG.1442	MR_inoculated	MR_control	2.10608	5.10672	0.0023458	0.0150206	Up	Yes	XP_014505439.1		3847.GLYMA13G07800.1		GO:0005575,GO:0005622,GO:0005623,GO:0005737,GO:0005783,GO:0005789,GO:0012505,GO:0016020,GO:0031090,GO:0042175,GO:0043226,GO:0043227,GO:0043229,GO:0043231,GO:0044422,GO:0044424,GO:0044425,GO:0044432,GO:0044444,GO:0044446,GO:0044464	K00227	I	K00227 lathosterol oxidase EC 1.14.21.6
MSTRG.21929	MR_inoculated	MR_control	3.44253	3.37972	1.03462e-05	0.000201331	Up	Yes	XP_014515371.1		3847.GLYMA13G33840.1		GO:0005575,GO:0005622,GO:0005623,GO:0005737,GO:0009507,GO:0009532,GO:0009536,GO:0009570,GO:0043226,GO:0043227,GO:0043229,GO:0043231,GO:0044422,GO:0044424,GO:0044434,GO:0044435,GO:0044444,GO:0044446,GO:0044464	K00852,K15227	G	K00852 ribokinase EC 2.7.1.15
MSTRG.16468	MR_inoculated	MR_control	3.86027	4.34073	4.6685e-07	1.56438e-05	Up	Yes	XP_014508136.2		3847.GLYMA17G08400.1		GO:0003674,GO:0003824,GO:0004553,GO:0004568,GO:0005575,GO:0005618,GO:0005623,GO:0006022,GO:0006026,GO:0006030,GO:0006032,GO:0006040,GO:0006807,GO:0006950,GO:0006970,GO:0008150,GO:0008152,GO:0008843,GO:0009056,GO:0009057,GO:0009628,GO:0009651,GO:0009719,GO:0009725,GO:0009737,GO:0009753,GO:0010033,GO:0016787,GO:0016798,GO:0030312,GO:0033993,GO:0035885,GO:0042221,GO:0043170,GO:0044464,GO:0046348,GO:…	K01183	G	K01183 chitinase EC 3.2.1.14
MSTRG.12894	MR_inoculated	MR_control	3.0451	5.02116	2.60885e-05	0.000424051	Up	Yes	XP_014505328.1		3847.GLYMA14G16130.2		GO:0007346,GO:0008150,GO:0008283,GO:0010389,GO:0010564,GO:0044699,GO:0045682,GO:0045684,GO:0048518,GO:0048580,GO:0048582,GO:0050789,GO:0050793,GO:0050794,GO:0051094,GO:0051239,GO:0051240,GO:0051726,GO:0065007,GO:1901987,GO:1901990,GO:2000026,GO:2000038,GO:2000123	K06627	D	K06627 cyclin A
MSTRG.8576	MR_inoculated	MR_control	2.65388	3.05871	0.00047154	0.00429697	Up	Yes	XP_014498669.1		3847.GLYMA04G42540.1	CYCA1	GO:0005575,GO:0005622,GO:0005623,GO:0005634,GO:0005737,GO:0043226,GO:0043227,GO:0043229,GO:0043231,GO:0044424,GO:0044464	K06627	D	K06627 cyclin A
MSTRG.28181	MR_inoculated	MR_control	3.49548	3.68669	6.19284e-06	0.00013385	Up	Yes	XP_014522914.1		3847.GLYMA08G06690.1		GO:0000003,GO:0000212,GO:0000226,GO:0003674,GO:0003774,GO:0003777,GO:0003824,GO:0005575,GO:0005622,GO:0005623,GO:0005634,GO:0005737,GO:0005819,GO:0005856,GO:0005871,GO:0005872,GO:0005874,GO:0005875,GO:0005876,GO:0006461,GO:0006996,GO:0007010,GO:0007017,GO:0007049,GO:0007051,GO:0007053,GO:0007126,GO:0007140,GO:0008150,GO:0008152,GO:0008569,GO:0009524,GO:0009971,GO:0009987,GO:0015630,GO:0016043,GO:…	K10405	Z	K10405 kinesin family member C1
MSTRG.15560	MR_inoculated	MR_control	2.49586	4.29411	0.000460833	0.00422512	Up	Yes	XP_014505548.1		3847.GLYMA08G06690.1		GO:0000003,GO:0000212,GO:0000226,GO:0003674,GO:0003774,GO:0003777,GO:0003824,GO:0005575,GO:0005622,GO:0005623,GO:0005634,GO:0005737,GO:0005819,GO:0005856,GO:0005871,GO:0005872,GO:0005874,GO:0005875,GO:0005876,GO:0006461,GO:0006996,GO:0007010,GO:0007017,GO:0007049,GO:0007051,GO:0007053,GO:0007126,GO:0007140,GO:0008150,GO:0008152,GO:0008569,GO:0009524,GO:0009971,GO:0009987,GO:0015630,GO:0016043,GO:…	K10405	Z	K10405 kinesin family member C1
MSTRG.11132	MR_inoculated	MR_control	2.73937	2.95824	0.000352467	0.00342383	Up	Yes	XP_014505381.1		3847.GLYMA14G01490.1		GO:0005575,GO:0005622,GO:0005623,GO:0005737,GO:0005739,GO:0006091,GO:0008150,GO:0008152,GO:0009060,GO:0009987,GO:0015980,GO:0043226,GO:0043227,GO:0043229,GO:0043231,GO:0044237,GO:0044424,GO:0044444,GO:0044464,GO:0044710,GO:0045333,GO:0055114	K10406	Z	K10406 kinesin family member C2 C3
MSTRG.26120	MR_inoculated	MR_control	3.28232	5.77468	5.90689e-06	0.000128911	Up	Yes	XP_014521145.1		3847.GLYMA01G02150.1		GO:0005575,GO:0005622,GO:0005623,GO:0005737,GO:0009507,GO:0009532,GO:0009536,GO:0009570,GO:0009579,GO:0043226,GO:0043227,GO:0043229,GO:0043231,GO:0044422,GO:0044424,GO:0044434,GO:0044435,GO:0044444,GO:0044446,GO:0044464		A	kDa ribonucleoprotein
MSTRG.8473	MR_inoculated	MR_control	2.22518	4.09028	0.00166758	0.0115866	Up	Yes	XP_014498476.1		3847.GLYMA04G36770.1				S	Kelch domain-containing protein
MSTRG.5044	MR_inoculated	MR_control	2.21852	4.22305	0.00169693	0.0117472	Up	Yes	XP_014496074.1		3847.GLYMA03G32653.1				G	Ketohexokinase
MSTRG.21590	MR_inoculated	MR_control	2.0392	5.38504	0.00306059	0.0184158	Up	Yes	XP_014516729.1		3847.GLYMA08G21471.1		GO:0005575,GO:0005623,GO:0005886,GO:0016020,GO:0044464,GO:0071944		T	kinase family
MSTRG.4744	MR_inoculated	MR_control	2.23358	4.3615	0.0015738	0.0110938	Up	Yes	XP_022634811.1		3847.GLYMA03G31290.2		GO:0005575,GO:0005623,GO:0005886,GO:0016020,GO:0044464,GO:0071944		S	kinase interacting family protein
MSTRG.20816	MR_inoculated	MR_control	2.01283	6.57689	0.00315165	0.0188501	Up	Yes	XP_014513417.1		3847.GLYMA20G28750.1		GO:0005575,GO:0005622,GO:0005623,GO:0005634,GO:0043226,GO:0043227,GO:0043229,GO:0043231,GO:0044424,GO:0044464		S	kinase interacting family protein
MSTRG.29048	MR_inoculated	MR_control	2.37982	3.91937	0.000909688	0.00726112	Up	Yes	XP_014523815.1		3847.GLYMA18G38440.1		GO:0005575,GO:0005623,GO:0005886,GO:0005911,GO:0009506,GO:0016020,GO:0030054,GO:0044464,GO:0055044,GO:0071944		T	kinase-like protein
MSTRG.26185	MR_inoculated	MR_control	3.3639	3.15971	1.76766e-05	0.000310752	Up	Yes	XP_014519415.1		3847.GLYMA01G02620.1			K10406	Z	kinesin motor
MSTRG.10368	MR_inoculated	MR_control	2.05389	3.02682	0.00499304	0.0267064	Up	Yes	XP_022637076.1		3847.GLYMA15G40350.1			K10406	Z	kinesin motor
MSTRG.2450	MR_inoculated	MR_control	2.08207	3.79859	0.00351355	0.0203439	Up	Yes	XP_014504231.1		3847.GLYMA16G30120.1			K10403	Z	Kinesin motor domain
MSTRG.23303	MR_inoculated	MR_control	3.76421	3.60085	1.78628e-06	4.70432e-05	Up	Yes	XP_014519089.1		3847.GLYMA18G09120.2			K10400	Z	Kinesin motor domain domain containing protein, expressed
MSTRG.11196	MR_inoculated	MR_control	3.49163	3.95275	4.05313e-06	9.38121e-05	Up	Yes	XP_022637528.1		3847.GLYMA02G46630.1			K10400	Z	Kinesin motor domain domain containing protein, expressed
MSTRG.20155	MR_inoculated	MR_control	4.04076	3.61364	4.42358e-07	1.49876e-05	Up	Yes	XP_014510890.1		3847.GLYMA20G34970.1		GO:0005575,GO:0005622,GO:0005623,GO:0005737,GO:0009524,GO:0044424,GO:0044444,GO:0044464	K10394,K10398	Z	kinesin-like protein KIF11-like
MSTRG.16198	MR_inoculated	MR_control	2.32736	2.78712	0.00217455	0.0142336	Up	Yes	XP_014507616.1		3847.GLYMA05G30280.1		GO:0005575,GO:0005622,GO:0005623,GO:0005737,GO:0005773,GO:0005774,GO:0005886,GO:0016020,GO:0031090,GO:0043226,GO:0043227,GO:0043229,GO:0043231,GO:0044422,GO:0044424,GO:0044437,GO:0044444,GO:0044446,GO:0044464,GO:0071944	K11548	D	Kinetochore protein
MSTRG.1004	MR_inoculated	MR_control	3.86403	3.83547	8.61689e-07	2.60265e-05	Up	Yes	XP_022639761.1		3847.GLYMA09G29630.2				S	KIP1-like protein
MSTRG.5349	MR_inoculated	MR_control	2.23719	3.66857	0.00181422	0.0123289	Up	Yes	XP_014495245.1		3847.GLYMA03G36735.1		GO:0005575,GO:0005622,GO:0005623,GO:0005634,GO:0005635,GO:0005737,GO:0005773,GO:0005774,GO:0012505,GO:0016020,GO:0031090,GO:0031965,GO:0031967,GO:0031975,GO:0043226,GO:0043227,GO:0043229,GO:0043231,GO:0044422,GO:0044424,GO:0044428,GO:0044437,GO:0044444,GO:0044446,GO:0044464		S	KIP1-like protein
MSTRG.19867	MR_inoculated	MR_control	3.45971	2.78746	1.64725e-05	0.000293807	Up	Yes	XP_014511208.1		3847.GLYMA20G37781.1			K10406	Z	KISc
MSTRG.13193	MR_inoculated	MR_control	3.10372	3.00465	6.5948e-05	0.000898022	Up	Yes	XP_014502794.1		3847.GLYMA14G10050.2	ZCF125		K11498	Z	KISc
MSTRG.16034	MR_inoculated	MR_control	3.03223	2.51322	0.000142939	0.00167909	Up	Yes	XP_014505896.1		3847.GLYMA05G07770.1			K10401	Z	KISc
MSTRG.12924	MR_inoculated	MR_control	2.34576	1.83746	0.00358121	0.0206029	Up	Yes	XP_022638159.1		3847.GLYMA17G31376.1			K11498	Z	KISc
MSTRG.5260	MR_inoculated	MR_control	2.02113	2.87814	0.00595489	0.0307051	Up	Yes	XP_014495428.1		3847.GLYMA19G38380.2				Q	KR domain
MSTRG.24114	MR_inoculated	MR_control	3.01754	7.96144	1.95632e-05	0.000336645	Up	Yes	XP_022642659.1		3847.GLYMA15G11530.1			K01759	G	lactoylglutathione
MSTRG.4324	MR_inoculated	MR_control	2.85051	4.34592	8.60727e-05	0.00111702	Up	Yes	XP_014493318.1		3847.GLYMA18G01890.1		GO:0005575,GO:0016020,GO:0019898,GO:0044425		V	lanC-like protein
MSTRG.3632	MR_inoculated	MR_control	5.74486	8.81464	8.73527e-13	2.58847e-10	Up	Yes	XP_014494163.1		3847.GLYMA06G46350.1	OSI_26158		K19791	Q	L-ascorbate oxidase homolog
MSTRG.9696	MR_inoculated	MR_control	3.72347	5.46875	5.3755e-07	1.76507e-05	Up	Yes	XP_014502094.1		3847.GLYMA04G02140.1		GO:0005575,GO:0005576,GO:0005618,GO:0005623,GO:0005911,GO:0009505,GO:0009506,GO:0030054,GO:0030312,GO:0044464,GO:0048046,GO:0055044,GO:0071944	K19791	Q	L-ascorbate oxidase homolog
MSTRG.25582	MR_inoculated	MR_control	3.20483	5.78765	8.56844e-06	0.000172338	Up	Yes	XP_014520765.1		3847.GLYMA01G38980.1		GO:0005575,GO:0005618,GO:0005623,GO:0008150,GO:0009505,GO:0009628,GO:0030312,GO:0044464,GO:0050896,GO:0071944,GO:0080167	K19791	Q	L-ascorbate oxidase homolog
MSTRG.14965	MR_inoculated	MR_control	3.17673	4.19731	1.9378e-05	0.000334679	Up	Yes	XP_014509509.1		3847.GLYMA17G21490.1		GO:0005575,GO:0005618,GO:0005623,GO:0008150,GO:0009505,GO:0009628,GO:0030312,GO:0044464,GO:0050896,GO:0071944,GO:0080167	K19791	Q	L-ascorbate oxidase homolog
MSTRG.13433	MR_inoculated	MR_control	2.60127	6.39678	0.000197637	0.0021711	Up	Yes	XP_014504356.1		3847.GLYMA14G39880.1		GO:0005575,GO:0005576,GO:0005618,GO:0005623,GO:0005911,GO:0009505,GO:0009506,GO:0030054,GO:0030312,GO:0044464,GO:0048046,GO:0055044,GO:0071944	K19791	Q	L-ascorbate oxidase homolog
MSTRG.23557	MR_inoculated	MR_control	3.49259	2.81705	1.39125e-05	0.000252917	Up	Yes	XP_014518039.1		3847.GLYMA18G05450.1				S	Late embryogenesis abundant protein
MSTRG.2913	MR_inoculated	MR_control	3.25669	3.41079	2.46238e-05	0.000404637	Up	Yes	XP_014493376.1		3847.GLYMA11G10300.1				S	Late embryogenesis abundant protein
MSTRG.457	MR_inoculated	MR_control	2.29026	4.01358	0.00135377	0.00987611	Up	Yes	XP_014505484.1		3847.GLYMA07G11160.1		GO:0005575,GO:0005623,GO:0005886,GO:0016020,GO:0044464,GO:0071944		S	Late embryogenesis abundant protein
MSTRG.12972	MR_inoculated	MR_control	3.66367	3.26498	3.90852e-06	9.12885e-05	Up	Yes	XP_022637948.1		3847.GLYMA20G31370.2				T	leucine rich repeat
MSTRG.2205	MR_inoculated	MR_control	3.04291	3.28155	7.34466e-05	0.000984459	Up	Yes	XP_014500238.2		3847.GLYMA16G28860.2				T	leucine rich repeat
MSTRG.25168	MR_inoculated	MR_control	3.0532	2.62798	0.000113753	0.00139462	Up	Yes	XP_014519398.1		3847.GLYMA05G37130.1		GO:0005575,GO:0005623,GO:0005886,GO:0016020,GO:0044464,GO:0071944		S	Leucine rich repeat N-terminal domain
MSTRG.582	MR_inoculated	MR_control	2.444	4.74465	0.000541196	0.00480495	Up	Yes	XP_014504221.1		3847.GLYMA01G00890.1	OSI_18754			S	leucine-rich repeat
MSTRG.1151	MR_inoculated	MR_control	2.11749	5.74915	0.00209915	0.0138716	Up	Yes	XP_014516848.1		3847.GLYMA16G33010.1				T	Leucine-rich repeat
MSTRG.10573	MR_inoculated	MR_control	4.18065	4.64101	6.77387e-08	3.36154e-06	Up	Yes	XP_014499508.1		3847.GLYMA15G02440.1				T	Leucine-rich repeat receptor-like protein kinase
MSTRG.32703	MR_inoculated	MR_control	2.80196	4.32855	0.000111994	0.0013787	Up	Yes	XP_014492434.1		3847.GLYMA01G31590.1		GO:0005575,GO:0005618,GO:0005623,GO:0005886,GO:0005911,GO:0009505,GO:0009506,GO:0016020,GO:0030054,GO:0030312,GO:0044464,GO:0055044,GO:0071944		T	Leucine-rich repeat receptor-like protein kinase
MSTRG.4851	MR_inoculated	MR_control	2.4056	5.32433	0.000568458	0.00499261	Up	Yes	XP_014496286.1		3847.GLYMA19G32590.1				T	Leucine-rich repeat receptor-like protein kinase
MSTRG.5169	MR_inoculated	MR_control	2.18847	5.75026	0.00150547	0.0107088	Up	Yes	XP_014496244.1		3847.GLYMA03G34750.1		GO:0005575,GO:0005623,GO:0005886,GO:0016020,GO:0044464,GO:0071944		T	Leucine-rich repeat receptor-like protein kinase
MSTRG.19089	MR_inoculated	MR_control	2.25801	3.47537	0.00192483	0.0129289	Up	Yes	XP_014513729.1		3847.GLYMA10G04620.1		GO:0000003,GO:0003006,GO:0005575,GO:0005623,GO:0005886,GO:0007275,GO:0008150,GO:0009790,GO:0009791,GO:0009793,GO:0009888,GO:0010065,GO:0010067,GO:0010154,GO:0016020,GO:0022414,GO:0032501,GO:0032502,GO:0044464,GO:0044699,GO:0044707,GO:0044767,GO:0048316,GO:0048507,GO:0048508,GO:0048513,GO:0048608,GO:0048731,GO:0048856,GO:0061458,GO:0071944		T	Leucine-rich repeat receptor-like protein kinase
MSTRG.28328	MR_inoculated	MR_control	2.51254	4.44851	0.000416126	0.00388868	Up	Yes	XP_014523056.1		3847.GLYMA13G34100.1		GO:0005575,GO:0005623,GO:0005886,GO:0016020,GO:0044464,GO:0071944		T	leucine-rich repeat receptor-like serine threonine-protein kinase
MSTRG.30637	MR_inoculated	MR_control	2.00911	3.42864	0.00495419	0.0265144	Up	Yes	XP_014490321.1		3847.GLYMA18G14680.1		GO:0000003,GO:0003006,GO:0005575,GO:0005623,GO:0005886,GO:0007275,GO:0008150,GO:0009791,GO:0009888,GO:0009908,GO:0010073,GO:0010075,GO:0016020,GO:0022414,GO:0032501,GO:0032502,GO:0040008,GO:0044464,GO:0044699,GO:0044707,GO:0044767,GO:0048367,GO:0048437,GO:0048507,GO:0048509,GO:0048513,GO:0048569,GO:0048608,GO:0048638,GO:0048731,GO:0048856,GO:0050789,GO:0050793,GO:0051239,GO:0061458,GO:0065007,GO:…		T	leucine-rich repeat receptor-like serine threonine-protein kinase
MSTRG.21312	MR_inoculated	MR_control	3.46288	6.82939	1.77106e-06	4.69174e-05	Up	Yes	XP_014510910.1		3847.GLYMA20G38780.1		GO:0005575,GO:0005622,GO:0005623,GO:0005737,GO:0005829,GO:0044424,GO:0044444,GO:0044464	K01254	E, I, O, V	Leukotriene A-4
MSTRG.13209	MR_inoculated	MR_control	3.77286	5.70156	3.955e-07	1.374e-05	Up	Yes	XP_014505009.1		3847.GLYMA17G35290.1			K09377	T, Z	LIM
MSTRG.9370	MR_inoculated	MR_control	2.839	6.58712	5.66885e-05	0.000794834	Up	Yes	XP_014500938.1		3847.GLYMA06G04980.1			K09377	T, Z	LIM
MSTRG.27029	MR_inoculated	MR_control	4.95238	6.05341	3.15017e-10	3.95665e-08	Up	Yes	XP_014521821.2		3847.GLYMA01G01570.1				I, O, T	Lipase (class 3)
MSTRG.19572	MR_inoculated	MR_control	2.00262	4.33811	0.00412123	0.022988	Up	Yes	XP_014514645.1		3847.GLYMA10G01770.1				S	lipase class 3 family protein
MSTRG.23174	MR_inoculated	MR_control	2.23871	6.68629	0.00113935	0.00864955	Up	Yes	XP_014517894.1		3847.GLYMA13G03810.1		GO:0005575,GO:0016020,GO:0031224,GO:0031225,GO:0044425		S	lipid-transfer protein-like protein
MSTRG.19570	MR_inoculated	MR_control	4.52412	3.77482	3.51345e-08	1.9065e-06	Up	Yes	XP_014512697.1		3847.GLYMA02G01780.1				S	long cell-linked locus protein
MSTRG.11956	MR_inoculated	MR_control	3.65339	4.7917	1.03303e-06	3.00718e-05	Up	Yes	XP_014505094.1		3847.GLYMA14G38430.1		GO:0005575,GO:0005618,GO:0005623,GO:0006949,GO:0008150,GO:0009653,GO:0009987,GO:0016020,GO:0030312,GO:0032502,GO:0044464,GO:0044699,GO:0044763,GO:0044767,GO:0048646,GO:0048856,GO:0071944	K02976	J	loosening and extension of plant cell walls by disrupting non-covalent bonding between cellulose microfibrils and matrix glucans. No enzymatic activity has been found
MSTRG.7124	MR_inoculated	MR_control	2.08657	3.46079	0.00348851	0.0202446	Up	Yes	XP_022635697.1		3847.GLYMA18G48930.2				T	LRR
MSTRG.23799	MR_inoculated	MR_control	3.1282	5.44047	1.50623e-05	0.000271893	Up	Yes	XP_014518544.1		3847.GLYMA15G13840.1		GO:0005575,GO:0005623,GO:0005886,GO:0016020,GO:0044464,GO:0071944		T	LRR receptor-like serine threonine-protein kinase
MSTRG.19685	MR_inoculated	MR_control	3.17909	2.538	7.10665e-05	0.000959718	Up	Yes	XP_014511797.1		3847.GLYMA18G43520.2				T	LRR receptor-like serine threonine-protein kinase
MSTRG.25289	MR_inoculated	MR_control	2.05577	5.51518	0.00278696	0.0171192	Up	Yes	XP_014520976.2		3847.GLYMA01G42100.1		GO:0005575,GO:0005623,GO:0005886,GO:0016020,GO:0044464,GO:0071944		T	LRR receptor-like serine threonine-protein kinase
MSTRG.9564	MR_inoculated	MR_control	2.23224	2.59769	0.00349858	0.0202834	Up	Yes	XP_014498850.1		3847.GLYMA04G02920.1		GO:0005575,GO:0005623,GO:0005886,GO:0016020,GO:0044464,GO:0071944		T	LRR receptor-like serine threonine-protein kinase
MSTRG.19686	MR_inoculated	MR_control	2.11979	2.7245	0.00406447	0.0227482	Up	Yes	XP_014514882.1		3847.GLYMA03G07240.1				T	LRR receptor-like serine threonine-protein kinase
MSTRG.20702	MR_inoculated	MR_control	2.93889	6.30398	3.41586e-05	0.000532572	Up	Yes	XP_014512565.1		3847.GLYMA02G18090.1				S	L-type lectin-domain containing receptor kinase
MSTRG.17626	MR_inoculated	MR_control	2.5822	5.51242	0.000237115	0.00251257	Up	Yes	XP_014506846.1		3847.GLYMA05G36600.1	BIP	GO:0000741,GO:0005575,GO:0005618,GO:0005622,GO:0005623,GO:0005634,GO:0005654,GO:0005730,GO:0005737,GO:0005773,GO:0005774,GO:0005783,GO:0005788,GO:0005794,GO:0005829,GO:0005886,GO:0005911,GO:0006508,GO:0006511,GO:0006950,GO:0006996,GO:0006997,GO:0007275,GO:0008150,GO:0008152,GO:0009056,GO:0009057,GO:0009506,GO:0009507,GO:0009536,GO:0009553,GO:0009559,GO:0009561,GO:0009987,GO:0010035,GO:0010038,GO:…	K09490	O	luminal-binding protein
MSTRG.16734	MR_inoculated	MR_control	3.08241	3.72524	3.69453e-05	0.000566674	Up	Yes	XP_014510451.1		3847.GLYMA13G16690.1			K15263	D	LYAR-type C2HC zinc finger
MSTRG.8618	MR_inoculated	MR_control	3.26414	4.49636	9.42624e-06	0.000186049	Up	Yes	XP_014498530.1		3847.GLYMA06G11820.1		GO:0002376,GO:0003674,GO:0005488,GO:0005539,GO:0005575,GO:0005576,GO:0005623,GO:0005886,GO:0006955,GO:0008150,GO:0016020,GO:0031224,GO:0031225,GO:0031226,GO:0042834,GO:0044425,GO:0044459,GO:0044464,GO:0046658,GO:0050896,GO:0071944,GO:0097367		S	lysM domain-containing GPI-anchored protein
MSTRG.6415	MR_inoculated	MR_control	2.83532	2.61508	0.000287367	0.00292114	Up	Yes	XP_014497443.1		3847.GLYMA01G08600.1			K01285	O	lysosomal Pro-X carboxypeptidase-like
MSTRG.22220	MR_inoculated	MR_control	2.34221	4.30587	0.000959661	0.00756981	Up	Yes	XP_022642022.1		3847.GLYMA03G25750.1		GO:0000003,GO:0003006,GO:0005575,GO:0005622,GO:0005623,GO:0005737,GO:0005739,GO:0007275,GO:0008150,GO:0009507,GO:0009536,GO:0009791,GO:0009908,GO:0022414,GO:0032501,GO:0032502,GO:0035670,GO:0043226,GO:0043227,GO:0043229,GO:0043231,GO:0044424,GO:0044444,GO:0044464,GO:0044699,GO:0044707,GO:0044767,GO:0048367,GO:0048437,GO:0048438,GO:0048440,GO:0048467,GO:0048481,GO:0048513,GO:0048569,GO:0048608,GO:…	K04567	J	lysyl-trna synthetase
MSTRG.32739	MR_inoculated	MR_control	3.62807	6.15064	7.91479e-07	2.45099e-05	Up	Yes	XP_014492470.1		3847.GLYMA18G43830.1		GO:0005575,GO:0005622,GO:0005623,GO:0005737,GO:0005777,GO:0042579,GO:0043226,GO:0043227,GO:0043229,GO:0043231,GO:0044424,GO:0044444,GO:0044464	K07253	V	macrophage migration inhibitory factor
MSTRG.7748	MR_inoculated	MR_control	2.33219	6.58757	0.000728801	0.00609688	Up	Yes	XP_014499145.1		3847.GLYMA15G15640.1				S	MAGE family
MSTRG.22145	MR_inoculated	MR_control	2.89875	3.80863	8.83777e-05	0.00114198	Up	Yes	XP_022642143.1		3847.GLYMA13G16440.1			K00025	C	Malate dehydrogenase
MSTRG.15412	MR_inoculated	MR_control	2.83061	6.41802	5.91901e-05	0.000824758	Up	Yes	XP_014509328.1		3847.GLYMA05G03100.1	OSI_16388	GO:0003674,GO:0003824,GO:0004474,GO:0005575,GO:0005622,GO:0005623,GO:0005737,GO:0005777,GO:0008150,GO:0008152,GO:0009514,GO:0016740,GO:0016746,GO:0042579,GO:0043226,GO:0043227,GO:0043229,GO:0043231,GO:0044424,GO:0044444,GO:0044464,GO:0046912	K01638	C	malate synthase
MSTRG.23804	MR_inoculated	MR_control	2.28746	2.31542	0.00330161	0.0194682	Up	Yes	XP_014517768.1		3847.GLYMA09G02945.1		GO:0000003,GO:0003006,GO:0005575,GO:0005622,GO:0005623,GO:0005634,GO:0007049,GO:0007275,GO:0008150,GO:0009555,GO:0009556,GO:0009987,GO:0022414,GO:0032501,GO:0032502,GO:0043226,GO:0043227,GO:0043229,GO:0043231,GO:0044424,GO:0044464,GO:0044699,GO:0044707,GO:0044763,GO:0048229,GO:0048236,GO:0048610,GO:0048856,GO:0048869,GO:0051321		S	Male sterility MS5
MSTRG.29954	MR_inoculated	MR_control	4.82093	5.15315	1.29207e-09	1.26124e-07	Up	Yes	XP_014489588.1		3847.GLYMA08G47070.1		GO:0006792,GO:0006950,GO:0007154,GO:0008150,GO:0009267,GO:0009605,GO:0009987,GO:0009991,GO:0010438,GO:0031667,GO:0031668,GO:0031669,GO:0033554,GO:0042594,GO:0044699,GO:0044763,GO:0050789,GO:0050896,GO:0051716,GO:0065007,GO:0071496		S	male sterility MS5 family protein
MSTRG.29955	MR_inoculated	MR_control	2.99801	5.09842	3.05645e-05	0.000484099	Up	Yes	XP_014489587.1		3847.GLYMA18G38050.2		GO:0006792,GO:0006950,GO:0007154,GO:0008150,GO:0009267,GO:0009605,GO:0009987,GO:0009991,GO:0010438,GO:0031667,GO:0031668,GO:0031669,GO:0033554,GO:0042594,GO:0044699,GO:0044763,GO:0050789,GO:0050896,GO:0051716,GO:0065007,GO:0071496		S	male sterility MS5 family protein
MSTRG.28486	MR_inoculated	MR_control	3.08308	2.74461	9.29563e-05	0.00119001	Up	Yes	XP_014523221.1		3847.GLYMA18G45260.2			K13265	V	Male sterility protein
MSTRG.17532	MR_inoculated	MR_control	2.7101	5.03007	0.000142703	0.00167742	Up	Yes	XP_022639963.1		3847.GLYMA05G35800.1		GO:0003674,GO:0003824,GO:0004470,GO:0004473,GO:0005575,GO:0005622,GO:0005623,GO:0005737,GO:0005829,GO:0006082,GO:0006108,GO:0006461,GO:0008150,GO:0008152,GO:0009507,GO:0009536,GO:0009987,GO:0016043,GO:0016491,GO:0016614,GO:0016615,GO:0016616,GO:0019752,GO:0022607,GO:0043226,GO:0043227,GO:0043229,GO:0043231,GO:0043436,GO:0043648,GO:0043933,GO:0044085,GO:0044237,GO:0044281,GO:0044424,GO:0044444,GO:…	K00029	C	malic enzyme
MSTRG.13391	MR_inoculated	MR_control	2.85556	2.36113	0.000326221	0.00322468	Up	Yes	XP_014504120.1		3847.GLYMA17G37090.1				G	Mannan endo-1,4-beta-mannosidase
MSTRG.5730	MR_inoculated	MR_control	2.03046	6.21445	0.00301326	0.0181764	Up	Yes	XP_014496330.1		3847.GLYMA18G03840.2	GMP1	GO:0000271,GO:0000302,GO:0003674,GO:0003824,GO:0004475,GO:0005575,GO:0005622,GO:0005623,GO:0005737,GO:0005829,GO:0005975,GO:0005976,GO:0005996,GO:0006073,GO:0006082,GO:0006766,GO:0006767,GO:0006950,GO:0006952,GO:0006970,GO:0006979,GO:0008150,GO:0008152,GO:0008905,GO:0009058,GO:0009059,GO:0009110,GO:0009250,GO:0009266,GO:0009408,GO:0009607,GO:0009617,GO:0009628,GO:0009651,GO:0009719,GO:0009725,GO:…	K00966	M	mannose-1-phosphate guanylyltransferase
MSTRG.19871	MR_inoculated	MR_control	2.66471	5.51494	0.000163024	0.00186027	Up	Yes	XP_014513720.1		3847.GLYMA20G37760.1		GO:0005575,GO:0005622,GO:0005623,GO:0005737,GO:0005773,GO:0043226,GO:0043227,GO:0043229,GO:0043231,GO:0044424,GO:0044444,GO:0044464	K18577	G	mannosylglycoprotein endo-beta-mannosidase-like
MSTRG.11473	MR_inoculated	MR_control	2.80827	4.83036	9.21111e-05	0.00118341	Up	Yes	XP_022637370.1		3847.GLYMA14G04500.1			K17865,K18532	I	MaoC like domain
MSTRG.2349	MR_inoculated	MR_control	2.54309	4.73578	0.00033144	0.00327267	Up	Yes	XP_014506506.1		3847.GLYMA09G24820.1				B	Mate efflux family protein
MSTRG.22128	MR_inoculated	MR_control	3.0532	2.62798	0.000113753	0.00139462	Up	Yes	XP_014516063.1		3847.GLYMA07G14670.2		GO:0005575,GO:0016020,GO:0031224,GO:0031225,GO:0044425	K07999	O, W	Matrixin
MSTRG.22337	MR_inoculated	MR_control	2.94406	4.37674	5.34757e-05	0.000759371	Up	Yes	XP_014516020.1		3847.GLYMA16G08900.1				D	May be involved in modulation of pathogen defense and leaf cell death (By similarity)
MSTRG.23954	MR_inoculated	MR_control	2.49598	2.40974	0.00133543	0.00977412	Up	Yes	XP_022642579.1		29760.VIT_12s0035g02190.t01		GO:0005575,GO:0016020	K08472	D	May be involved in modulation of pathogen defense and leaf cell death (By similarity)
MSTRG.31905	MR_inoculated	MR_control	4.33252	6.80025	1.04919e-08	6.95243e-07	Up	Yes	XP_014491710.1		3847.GLYMA12G33070.1		GO:0005575,GO:0005618,GO:0005623,GO:0005911,GO:0006949,GO:0008150,GO:0009506,GO:0009653,GO:0009987,GO:0016020,GO:0030054,GO:0030312,GO:0032502,GO:0044464,GO:0044699,GO:0044763,GO:0044767,GO:0048646,GO:0048856,GO:0055044,GO:0071944		G	May cause loosening and extension of plant cell walls by disrupting non-covalent bonding between cellulose microfibrils and matrix glucans. No enzymatic activity has been found
MSTRG.3068	MR_inoculated	MR_control	2.40358	3.14293	0.00111193	0.00849751	Up	Yes	XP_014491731.1		3847.GLYMA11G12980.1	HB	GO:0001666,GO:0003674,GO:0005488,GO:0005575,GO:0005618,GO:0005622,GO:0005623,GO:0005737,GO:0005829,GO:0005886,GO:0005911,GO:0006950,GO:0008150,GO:0009506,GO:0009628,GO:0016020,GO:0019825,GO:0030054,GO:0030312,GO:0036293,GO:0044424,GO:0044444,GO:0044464,GO:0050896,GO:0055044,GO:0070482,GO:0071944		C	May not function as an oxygen storage or transport protein, but might act as an oxygen sensor or play a role in electron transfer, possibly to a bound oxygen molecule
MSTRG.5486	MR_inoculated	MR_control	4.08497	4.29033	1.92074e-07	7.64932e-06	Up	Yes	XP_014496334.1		3847.GLYMA03G37770.1	MCM7	GO:0005575,GO:0005622,GO:0005623,GO:0005634,GO:0005737,GO:0006139,GO:0006259,GO:0006260,GO:0006261,GO:0006268,GO:0006725,GO:0006807,GO:0007154,GO:0007165,GO:0008150,GO:0008152,GO:0009058,GO:0009059,GO:0009743,GO:0009756,GO:0009987,GO:0010033,GO:0010182,GO:0023052,GO:0032392,GO:0032508,GO:0034641,GO:0034645,GO:0042221,GO:0043170,GO:0043226,GO:0043227,GO:0043229,GO:0043231,GO:0044237,GO:0044238,GO:…	K02210	L	MCM
MSTRG.13915	MR_inoculated	MR_control	2.20528	4.53183	0.00167553	0.0116373	Up	Yes	XP_014507532.1		3847.GLYMA16G17530.2				M	Mechanosensitive ion channel
MSTRG.18290	MR_inoculated	MR_control	3.11022	3.2176	5.53283e-05	0.000779413	Up	Yes	XP_014512759.2		3847.GLYMA10G20590.1				O	Mediates the side-chain deamidation of N-terminal glutamine residues to glutamate, an important step in N-end rule pathway of protein degradation. Conversion of the resulting N- terminal glutamine to glutamate renders the protein susceptible to arginylation, polyubiquitination and degradation as specified by the N-end rule. Does not act on substrates with internal or C- terminal glutamine and doe…
MSTRG.20179	MR_inoculated	MR_control	4.61959	6.58795	1.83578e-09	1.66528e-07	Up	Yes	XP_014510969.1		3694.POPTR_0001s35870.1				S	Mediator complex subunit 28
MSTRG.27398	MR_inoculated	MR_control	4.0124	5.56926	1.08632e-07	4.84156e-06	Up	Yes	XP_014522141.1		29760.VIT_14s0066g00010.t01				S	Mediator complex subunit 28
MSTRG.17924	MR_inoculated	MR_control	3.86265	7.78611	1.49452e-07	6.25713e-06	Up	Yes	XP_014514485.1		29760.VIT_14s0066g00010.t01				S	Mediator complex subunit 28
MSTRG.28859	MR_inoculated	MR_control	2.99834	5.69237	2.73955e-05	0.00043994	Up	Yes	XP_014523633.1		3694.POPTR_0001s35870.1				S	Mediator complex subunit 28
MSTRG.17922	MR_inoculated	MR_control	2.87753	5.16141	5.88334e-05	0.000821001	Up	Yes	XP_014510810.1		3694.POPTR_0001s35850.1				S	Mediator complex subunit 28
MSTRG.33337	MR_inoculated	MR_control	2.80944	3.65393	0.00014575	0.00170181	Up	Yes	XP_014493057.1		3847.GLYMA16G07300.2				S	Mediator complex subunit 28
MSTRG.20181	MR_inoculated	MR_control	2.5548	5.56328	0.0002758	0.00283065	Up	Yes	XP_014514926.1		3694.POPTR_0001s35850.1				S	Mediator complex subunit 28
MSTRG.16101	MR_inoculated	MR_control	2.35514	1.94674	0.00327265	0.0194058	Up	Yes	XP_014510360.1		3847.GLYMA08G13870.2				S	Mediator complex subunit 28
MSTRG.28861	MR_inoculated	MR_control	2.0332	3.44769	0.00435276	0.0239155	Up	Yes	XP_022632532.1		3694.POPTR_0001s35880.1				S	Mediator complex subunit 28
MSTRG.33062	MR_inoculated	MR_control	2.14741	3.28554	0.00316397	0.0189049	Up	Yes	XP_014492784.1		3847.GLYMA15G17250.1		GO:0005575,GO:0005622,GO:0005623,GO:0005634,GO:0005654,GO:0016592,GO:0031974,GO:0031981,GO:0032991,GO:0043226,GO:0043227,GO:0043229,GO:0043231,GO:0043233,GO:0043234,GO:0044422,GO:0044424,GO:0044428,GO:0044446,GO:0044451,GO:0044464,GO:0070013	K15135	K	Mediator of RNA polymerase II transcription subunit
MSTRG.16883	MR_inoculated	MR_control	2.20594	2.51698	0.00395131	0.0222475	Up	Yes	XP_022638707.1		3847.GLYMA07G36140.1				D	meprin and TRAF homology domain-containing protein MATH domain-containing protein
MSTRG.23531	MR_inoculated	MR_control	2.32279	4.55097	0.000959568	0.00756981	Up	Yes	XP_014518724.1		29760.VIT_06s0004g01110.t01		GO:0005575,GO:0005622,GO:0005623,GO:0005737,GO:0005773,GO:0005774,GO:0016020,GO:0031090,GO:0043226,GO:0043227,GO:0043229,GO:0043231,GO:0044422,GO:0044424,GO:0044437,GO:0044444,GO:0044446,GO:0044464		P	metal tolerance protein
MSTRG.22543	MR_inoculated	MR_control	3.14118	4.52523	1.82967e-05	0.000319055	Up	Yes	XP_014515948.1		3847.GLYMA07G15800.2		GO:0003674,GO:0005488,GO:0005507,GO:0006873,GO:0006875,GO:0006878,GO:0008150,GO:0009987,GO:0019725,GO:0030003,GO:0042592,GO:0043167,GO:0043169,GO:0044699,GO:0044763,GO:0046872,GO:0046914,GO:0046916,GO:0048878,GO:0050801,GO:0055065,GO:0055070,GO:0055076,GO:0055080,GO:0055082,GO:0065007,GO:0065008		S	metallothionein-like protein
MSTRG.23226	MR_inoculated	MR_control	3.8552	6.06373	2.16487e-07	8.362e-06	Up	Yes	XP_014517922.1		3847.GLYMA13G10360.1		GO:0000096,GO:0000098,GO:0003674,GO:0003824,GO:0005575,GO:0005622,GO:0005623,GO:0005737,GO:0005829,GO:0006082,GO:0006461,GO:0006520,GO:0006555,GO:0006790,GO:0006807,GO:0006950,GO:0007154,GO:0008150,GO:0008152,GO:0009056,GO:0009063,GO:0009066,GO:0009068,GO:0009087,GO:0009267,GO:0009414,GO:0009415,GO:0009605,GO:0009628,GO:0009970,GO:0009987,GO:0009991,GO:0010035,GO:0016043,GO:0016054,GO:0016829,GO:…	K01761	E	methionine
MSTRG.24191	MR_inoculated	MR_control	2.39881	2.33013	0.00215335	0.0141361	Up	Yes	XP_014518227.1		3847.GLYMA13G28320.1		GO:0005575,GO:0005622,GO:0005623,GO:0005737,GO:0005829,GO:0044424,GO:0044444,GO:0044464	K07305	O	methionine sulfoxide reductase
MSTRG.22927	MR_inoculated	MR_control	2.94069	4.67779	4.64733e-05	0.000678623	Up	Yes	XP_014516730.1		3847.GLYMA07G08400.1		GO:0000139,GO:0005575,GO:0005622,GO:0005623,GO:0005737,GO:0005768,GO:0005783,GO:0005789,GO:0005794,GO:0005802,GO:0012505,GO:0016020,GO:0031090,GO:0042175,GO:0043226,GO:0043227,GO:0043229,GO:0043231,GO:0044422,GO:0044424,GO:0044425,GO:0044431,GO:0044432,GO:0044444,GO:0044446,GO:0044464		S	methyltransferase
MSTRG.30091	MR_inoculated	MR_control	3.16198	4.43359	1.68159e-05	0.000298744	Up	Yes	XP_014489733.1		3847.GLYMA03G28490.1		GO:0005575,GO:0005622,GO:0005623,GO:0005737,GO:0005739,GO:0008150,GO:0010035,GO:0010038,GO:0042221,GO:0043226,GO:0043227,GO:0043229,GO:0043231,GO:0044424,GO:0044444,GO:0044464,GO:0046686,GO:0050896		S	Methyltransferase domain
MSTRG.26328	MR_inoculated	MR_control	2.93217	6.13952	3.58658e-05	0.000553424	Up	Yes	XP_022631740.1		3847.GLYMA02G11890.1		GO:0000139,GO:0005575,GO:0005622,GO:0005623,GO:0005737,GO:0005768,GO:0005794,GO:0005802,GO:0012505,GO:0016020,GO:0031090,GO:0043226,GO:0043227,GO:0043229,GO:0043231,GO:0044422,GO:0044424,GO:0044431,GO:0044444,GO:0044446,GO:0044464		S	methyltransferase PMT2-like
MSTRG.14052	MR_inoculated	MR_control	2.51913	4.0862	0.000462639	0.00423304	Up	Yes	XP_022638747.1		3847.GLYMA05G28620.1				E	Methyltransferase-like protein
MSTRG.11227	MR_inoculated	MR_control	3.68418	6.77464	5.00884e-07	1.65375e-05	Up	Yes	XP_014505233.1		3847.GLYMA02G46450.3		GO:0000226,GO:0000910,GO:0000922,GO:0005575,GO:0005622,GO:0005623,GO:0005634,GO:0005737,GO:0005819,GO:0005856,GO:0005874,GO:0005881,GO:0005938,GO:0006996,GO:0007010,GO:0007017,GO:0007049,GO:0007275,GO:0008150,GO:0008283,GO:0009524,GO:0009574,GO:0009791,GO:0009987,GO:0015630,GO:0016043,GO:0022402,GO:0022622,GO:0030863,GO:0030865,GO:0030981,GO:0031122,GO:0032501,GO:0032502,GO:0032991,GO:0043226,GO:…	K16732	Z	Microtubule-associated protein
MSTRG.20101	MR_inoculated	MR_control	3.09184	3.94061	3.26345e-05	0.000512816	Up	Yes	XP_014510907.1		3847.GLYMA10G32160.1		GO:0000226,GO:0000280,GO:0000910,GO:0000911,GO:0003674,GO:0005488,GO:0005515,GO:0005575,GO:0005622,GO:0005623,GO:0005634,GO:0005737,GO:0005856,GO:0005874,GO:0005881,GO:0005938,GO:0006461,GO:0006996,GO:0007010,GO:0007017,GO:0007049,GO:0007610,GO:0007631,GO:0008017,GO:0008092,GO:0008150,GO:0009524,GO:0009574,GO:0009607,GO:0009624,GO:0009653,GO:0009987,GO:0015630,GO:0015631,GO:0016043,GO:0022402,GO:…	K16732	Z	microtubule-associated protein
MSTRG.23264	MR_inoculated	MR_control	2.95413	5.05962	3.87719e-05	0.000588894	Up	Yes	XP_014516959.1		3847.GLYMA14G02180.1		GO:0000226,GO:0000910,GO:0000922,GO:0005575,GO:0005622,GO:0005623,GO:0005634,GO:0005737,GO:0005819,GO:0005856,GO:0005874,GO:0005881,GO:0005938,GO:0006996,GO:0007010,GO:0007017,GO:0007049,GO:0007275,GO:0008150,GO:0008283,GO:0009524,GO:0009574,GO:0009791,GO:0009987,GO:0015630,GO:0016043,GO:0022402,GO:0022622,GO:0030863,GO:0030865,GO:0030981,GO:0031122,GO:0032501,GO:0032502,GO:0032991,GO:0043226,GO:…	K16732	Z	Microtubule-associated protein
MSTRG.15656	MR_inoculated	MR_control	2.57134	4.05448	0.000358902	0.00346592	Up	Yes	XP_014510322.1		3847.GLYMA05G01680.4	OSI_08875			S	microtubule-associated protein
MSTRG.5835	MR_inoculated	MR_control	2.59418	4.91606	0.000255736	0.00266123	Up	Yes	XP_022635157.1		3847.GLYMA06G20550.1		GO:0000922,GO:0003674,GO:0005488,GO:0005515,GO:0005575,GO:0005622,GO:0005623,GO:0005634,GO:0005737,GO:0005815,GO:0005819,GO:0005856,GO:0005874,GO:0005876,GO:0005881,GO:0005938,GO:0008017,GO:0008092,GO:0008150,GO:0009524,GO:0009574,GO:0009605,GO:0009606,GO:0009612,GO:0009628,GO:0009629,GO:0009630,GO:0009652,GO:0009958,GO:0010005,GO:0015630,GO:0015631,GO:0030863,GO:0030981,GO:0032501,GO:0032991,GO:…	K10436	Z	microtubule-associated protein, RP EB family
MSTRG.7824	MR_inoculated	MR_control	3.57166	3.81428	3.89177e-06	9.10157e-05	Up	Yes	XP_014502219.1		3847.GLYMA15G16570.1	MCM6	GO:0006139,GO:0006259,GO:0006260,GO:0006261,GO:0006268,GO:0006725,GO:0006807,GO:0008150,GO:0008152,GO:0009058,GO:0009059,GO:0009987,GO:0032392,GO:0032508,GO:0034641,GO:0034645,GO:0043170,GO:0044237,GO:0044238,GO:0044249,GO:0044260,GO:0046483,GO:0071103,GO:0071704,GO:0090304,GO:1901360,GO:1901576	K02542	L	minichromosome maintenance
MSTRG.9819	MR_inoculated	MR_control	3.00596	3.12593	9.67282e-05	0.00122906	Up	Yes	XP_014500182.1		3847.GLYMA04G00510.1		GO:0006139,GO:0006259,GO:0006260,GO:0006261,GO:0006270,GO:0006725,GO:0006807,GO:0008150,GO:0008152,GO:0009058,GO:0009059,GO:0009987,GO:0034641,GO:0034645,GO:0043170,GO:0044237,GO:0044238,GO:0044249,GO:0044260,GO:0046483,GO:0071704,GO:0090304,GO:1901360,GO:1901576	K10736	D	Minichromosome maintenance protein 10
MSTRG.1037	MR_inoculated	MR_control	5.78686	6.77432	1.62822e-12	4.17778e-10	Up	Yes	XP_014505690.1		3694.POPTR_0004s06640.1		GO:0005575,GO:0005576,GO:0005618,GO:0005623,GO:0030312,GO:0044464,GO:0048046,GO:0071944		O	miraculin-like
MSTRG.1135	MR_inoculated	MR_control	4.42121	6.94265	5.58041e-09	4.14173e-07	Up	Yes	XP_014506772.1		3694.POPTR_0017s03420.1				O	miraculin-like
MSTRG.16020	MR_inoculated	MR_control	2.15857	2.75534	0.00347635	0.020208	Up	Yes	XP_014508154.1		3847.GLYMA17G09130.2				S	Mis12 protein
MSTRG.22052	MR_inoculated	MR_control	2.97127	5.63558	3.16413e-05	0.000498955	Up	Yes	XP_014516034.1		3847.GLYMA03G01510.2			K17411	J	Mitochondral 37S ribosomal protein
MSTRG.8801	MR_inoculated	MR_control	4.84389	5.65042	8.66441e-10	9.10067e-08	Up	Yes	XP_014502329.1		3847.GLYMA04G09770.1				S	Mitochondrial
MSTRG.10616	MR_inoculated	MR_control	2.43193	2.35716	0.00175018	0.0120164	Up	Yes	XP_014501474.1		3694.POPTR_0006s24790.1		GO:0005575,GO:0005622,GO:0005623,GO:0005737,GO:0005739,GO:0009536,GO:0043226,GO:0043227,GO:0043229,GO:0043231,GO:0044424,GO:0044444,GO:0044464	K02140	C	mitochondrial ATP synthase g subunit family protein
MSTRG.16150	MR_inoculated	MR_control	2.0833	1.63244	0.00959873	0.0443522	Up	Yes	XP_014508805.1		3847.GLYMA08G14380.1		GO:0005575,GO:0005622,GO:0005623,GO:0005737,GO:0005739,GO:0005740,GO:0005743,GO:0009536,GO:0016020,GO:0019866,GO:0031090,GO:0031966,GO:0031967,GO:0031975,GO:0043226,GO:0043227,GO:0043229,GO:0043231,GO:0044422,GO:0044424,GO:0044429,GO:0044444,GO:0044446,GO:0044464	K14684	C	mitochondrial carrier protein
MSTRG.13650	MR_inoculated	MR_control	3.48518	3.48758	7.66818e-06	0.000157045	Up	Yes	XP_014508118.1		3847.GLYMA16G24690.1		GO:0005575,GO:0005623,GO:0005886,GO:0016020,GO:0044464,GO:0071944	K08900	O	mitochondrial chaperone
MSTRG.11756	MR_inoculated	MR_control	2.80691	4.73891	9.34646e-05	0.00119482	Up	Yes	XP_014503834.1		3847.GLYMA14G07130.1		GO:0005575,GO:0005622,GO:0005623,GO:0005737,GO:0005739,GO:0005759,GO:0031974,GO:0043226,GO:0043227,GO:0043229,GO:0043231,GO:0043233,GO:0044422,GO:0044424,GO:0044429,GO:0044444,GO:0044446,GO:0044464,GO:0070013	K15414	C	Mitochondrial glycoprotein family protein
MSTRG.18964	MR_inoculated	MR_control	2.31733	4.49786	0.000986025	0.00773025	Up	Yes	XP_014512579.1		3847.GLYMA18G40750.1		GO:0005575,GO:0005622,GO:0005623,GO:0005737,GO:0005739,GO:0043226,GO:0043227,GO:0043229,GO:0043231,GO:0044424,GO:0044444,GO:0044464	K15414	C	Mitochondrial glycoprotein family protein
MSTRG.21407	MR_inoculated	MR_control	2.12863	3.19956	0.00354491	0.0204662	Up	Yes	XP_014516091.1		3847.GLYMA08G23200.1			K15414	C	Mitochondrial glycoprotein family protein
MSTRG.1543	MR_inoculated	MR_control	3.45554	5.46055	2.56196e-06	6.41775e-05	Up	Yes	XP_014507628.1		3847.GLYMA04G37570.1	TIM8	GO:0005575,GO:0005622,GO:0005623,GO:0005737,GO:0005739,GO:0005740,GO:0005758,GO:0031967,GO:0031970,GO:0031974,GO:0031975,GO:0043226,GO:0043227,GO:0043229,GO:0043231,GO:0044422,GO:0044424,GO:0044429,GO:0044444,GO:0044446,GO:0044464	K17780	U	Mitochondrial import inner membrane translocase subunit
MSTRG.3248	MR_inoculated	MR_control	2.53656	5.60972	0.000291986	0.00295957	Up	Yes	XP_014493410.1		3847.GLYMA11G14830.1	TIM9	GO:0005575,GO:0005622,GO:0005623,GO:0005737,GO:0005739,GO:0005740,GO:0005743,GO:0005758,GO:0016020,GO:0019866,GO:0031090,GO:0031966,GO:0031967,GO:0031970,GO:0031974,GO:0031975,GO:0043226,GO:0043227,GO:0043229,GO:0043231,GO:0044422,GO:0044424,GO:0044429,GO:0044444,GO:0044446,GO:0044464	K17777	U	Mitochondrial import inner membrane translocase subunit
MSTRG.21702	MR_inoculated	MR_control	2.20381	4.46898	0.0016858	0.0116951	Up	Yes	XP_014516043.1		3847.GLYMA13G42300.1		GO:0003674,GO:0005215,GO:0005575,GO:0005622,GO:0005623,GO:0005737,GO:0005739,GO:0005740,GO:0005743,GO:0005744,GO:0006605,GO:0006626,GO:0006810,GO:0006839,GO:0006886,GO:0006996,GO:0007005,GO:0008104,GO:0008150,GO:0008320,GO:0008565,GO:0009987,GO:0015031,GO:0015399,GO:0015405,GO:0015450,GO:0016020,GO:0016043,GO:0016482,GO:0019866,GO:0022804,GO:0022857,GO:0022884,GO:0022891,GO:0022892,GO:0031090,GO:…	K17794	U	Mitochondrial import inner membrane translocase subunit
MSTRG.23212	MR_inoculated	MR_control	2.1503	5.65342	0.00182865	0.0124081	Up	Yes	XP_014517886.1		3847.GLYMA13G10250.1	TIM13	GO:0003674,GO:0005488,GO:0005507,GO:0005575,GO:0005622,GO:0005623,GO:0005737,GO:0005739,GO:0005740,GO:0005743,GO:0005758,GO:0016020,GO:0019866,GO:0031090,GO:0031966,GO:0031967,GO:0031970,GO:0031974,GO:0031975,GO:0043167,GO:0043169,GO:0043226,GO:0043227,GO:0043229,GO:0043231,GO:0044422,GO:0044424,GO:0044429,GO:0044444,GO:0044446,GO:0044464,GO:0046872,GO:0046914	K17781	U	Mitochondrial import inner membrane translocase subunit
MSTRG.440	MR_inoculated	MR_control	2.10616	5.73379	0.0022142	0.0144301	Up	Yes	XP_014506812.1		3847.GLYMA08G05280.1	TOM40	GO:0003674,GO:0005215,GO:0005575,GO:0005622,GO:0005623,GO:0005737,GO:0005739,GO:0005740,GO:0005741,GO:0005742,GO:0005743,GO:0005773,GO:0005774,GO:0006605,GO:0006626,GO:0006810,GO:0006839,GO:0006886,GO:0006996,GO:0007005,GO:0008104,GO:0008150,GO:0008320,GO:0008565,GO:0009987,GO:0015031,GO:0015399,GO:0015405,GO:0015450,GO:0016020,GO:0016043,GO:0016482,GO:0019866,GO:0019867,GO:0022804,GO:0022857,GO:…	K11518	U	Mitochondrial import receptor subunit
MSTRG.15989	MR_inoculated	MR_control	2.69335	5.32466	0.000145915	0.00170181	Up	Yes	XP_014507906.1		3847.GLYMA05G00341.1	OSI_38840	GO:0005575,GO:0005622,GO:0005623,GO:0005737,GO:0005739,GO:0005740,GO:0005741,GO:0009536,GO:0016020,GO:0019867,GO:0031090,GO:0031966,GO:0031967,GO:0031968,GO:0031975,GO:0043226,GO:0043227,GO:0043229,GO:0043231,GO:0044422,GO:0044424,GO:0044429,GO:0044444,GO:0044446,GO:0044464		U	mitochondrial import receptor subunit tom5 homolog
MSTRG.18607	MR_inoculated	MR_control	3.80243	4.8674	5.17183e-07	1.70443e-05	Up	Yes	XP_014512909.1		3847.GLYMA18G42910.1			K09648	O	Mitochondrial inner membrane protease subunit
MSTRG.97	MR_inoculated	MR_control	2.7397	2.83027	0.000369426	0.00354705	Up	Yes	YP_004222819.1		3847.GLYMA0950S00200.1	ATP6	GO:0005575,GO:0005622,GO:0005623,GO:0005737,GO:0005739,GO:0005740,GO:0005743,GO:0016020,GO:0019866,GO:0031090,GO:0031966,GO:0031967,GO:0031975,GO:0043226,GO:0043227,GO:0043229,GO:0043231,GO:0044422,GO:0044424,GO:0044429,GO:0044444,GO:0044446,GO:0044464	K02126	C	Mitochondrial membrane ATP synthase (F(1)F(0) ATP synthase or Complex V) produces ATP from ADP in the presence of a proton gradient across the membrane which is generated by electron transport complexes of the respiratory chain. F-type ATPases consist of two structural domains, F(1) - containing the extramembraneous catalytic core and F(0) - containing the membrane proton channel, linked together…
MSTRG.20290	MR_inoculated	MR_control	2.74109	4.37128	0.000150016	0.00174238	Up	Yes	XP_022641075.1		3847.GLYMA10G33870.3	OSI_16087	GO:0005575,GO:0005622,GO:0005623,GO:0005737,GO:0005739,GO:0005740,GO:0005743,GO:0016020,GO:0019866,GO:0031090,GO:0031966,GO:0031967,GO:0031975,GO:0043226,GO:0043227,GO:0043229,GO:0043231,GO:0044422,GO:0044424,GO:0044429,GO:0044444,GO:0044446,GO:0044464	K15112	C	mitochondrial uncoupling protein
MSTRG.24807	MR_inoculated	MR_control	2.48896	2.9202	0.00103398	0.00802567	Up	Yes	XP_022642794.1		3847.GLYMA15G05400.1				T	mitogen-activated protein kinase kinase kinase
MSTRG.29452	MR_inoculated	MR_control	2.17057	2.81434	0.00330014	0.019466	Up	Yes	XP_014524160.1		3847.GLYMA20G28090.1		GO:0000226,GO:0003674,GO:0003824,GO:0004672,GO:0004674,GO:0005575,GO:0005576,GO:0005622,GO:0005623,GO:0005856,GO:0006464,GO:0006468,GO:0006793,GO:0006796,GO:0006996,GO:0007010,GO:0007017,GO:0008150,GO:0008152,GO:0009987,GO:0016043,GO:0016301,GO:0016310,GO:0016740,GO:0016772,GO:0016773,GO:0019538,GO:0030865,GO:0031122,GO:0036211,GO:0043170,GO:0043226,GO:0043228,GO:0043229,GO:0043232,GO:0043412,GO:…	K11228	T	Mitogen-activated protein kinase kinase kinase
MSTRG.23654	MR_inoculated	MR_control	2.25461	2.49373	0.00330475	0.0194686	Up	Yes	XP_022642805.1		3847.GLYMA19G42340.1		GO:0000003,GO:0000165,GO:0000186,GO:0000226,GO:0001932,GO:0001934,GO:0003006,GO:0003674,GO:0003824,GO:0004672,GO:0004674,GO:0004702,GO:0004709,GO:0004871,GO:0005057,GO:0005575,GO:0005622,GO:0005623,GO:0005856,GO:0006464,GO:0006468,GO:0006793,GO:0006796,GO:0006950,GO:0006979,GO:0006996,GO:0007010,GO:0007017,GO:0007154,GO:0007165,GO:0007243,GO:0007275,GO:0008150,GO:0008152,GO:0009791,GO:0009893,GO:…	K11228	T	Mitogen-activated protein kinase kinase kinase
MSTRG.4276	MR_inoculated	MR_control	4.54716	4.66993	1.16802e-08	7.65651e-07	Up	Yes	XP_014493228.2		3847.GLYMA18G01350.1	MAD2	GO:0000075,GO:0000775,GO:0000776,GO:0005575,GO:0005622,GO:0005623,GO:0005634,GO:0005635,GO:0005694,GO:0005737,GO:0007049,GO:0007088,GO:0007093,GO:0007094,GO:0007346,GO:0008150,GO:0009987,GO:0010369,GO:0010564,GO:0010639,GO:0010948,GO:0012505,GO:0022402,GO:0030071,GO:0031577,GO:0031967,GO:0031975,GO:0032991,GO:0033043,GO:0043226,GO:0043227,GO:0043228,GO:0043229,GO:0043231,GO:0043232,GO:0043234,GO:…	K02537	D	Mitotic spindle checkpoint protein
MSTRG.3595	MR_inoculated	MR_control	3.19359	3.22561	3.75195e-05	0.00057401	Up	Yes	XP_014493540.2		3847.GLYMA03G26590.1				Q	momilactone A synthase-like
MSTRG.21281	MR_inoculated	MR_control	2.43013	4.3207	0.000623721	0.00538589	Up	Yes	XP_022641547.1		3847.GLYMA20G38470.2			K01054	I	monoglyceride
MSTRG.30960	MR_inoculated	MR_control	2.13593	4.63252	0.0021808	0.0142589	Up	Yes	XP_014490600.1		3847.GLYMA17G09590.2		GO:0005575,GO:0005622,GO:0005623,GO:0005634,GO:0005730,GO:0005737,GO:0005829,GO:0031974,GO:0031981,GO:0043226,GO:0043227,GO:0043228,GO:0043229,GO:0043231,GO:0043232,GO:0043233,GO:0044422,GO:0044424,GO:0044428,GO:0044444,GO:0044446,GO:0044464,GO:0070013	K14559	A	Mpp10 protein
MSTRG.29410	MR_inoculated	MR_control	2.16504	1.89125	0.00655365	0.0330832	Up	Yes	XP_022632693.1		3847.GLYMA07G05970.1		GO:0005575,GO:0005576,GO:0048046	K05909	Q	Multicopper oxidase
MSTRG.4555	MR_inoculated	MR_control	2.27508	2.44512	0.00310065	0.0186195	Up	Yes	XP_014493380.1		3847.GLYMA09G00571.1				S	Multiple C2 and transmembrane domain-containing protein
MSTRG.3223	MR_inoculated	MR_control	4.98884	5.09449	7.07015e-10	7.7431e-08	Up	Yes	XP_022634152.1		3847.GLYMA12G06406.1				K	MYB family transcription factor
MSTRG.29398	MR_inoculated	MR_control	2.74878	4.37793	0.000144485	0.00169245	Up	Yes	XP_014524093.1		3847.GLYMA16G02570.1			K09422	K	Myb-like DNA-binding domain
MSTRG.8279	MR_inoculated	MR_control	2.43364	3.96422	0.000713318	0.00597866	Up	Yes	XP_022636287.1		3847.GLYMA04G36110.1				K	Myblike DNAbinding domain containing protein
MSTRG.17293	MR_inoculated	MR_control	2.41204	2.26135	0.00210862	0.0139034	Up	Yes	XP_014506790.1		3847.GLYMA07G10240.1		GO:0001071,GO:0003674,GO:0003700,GO:0006355,GO:0008150,GO:0009889,GO:0010468,GO:0010556,GO:0019219,GO:0019222,GO:0031323,GO:0031326,GO:0050789,GO:0050794,GO:0051171,GO:0051252,GO:0060255,GO:0065007,GO:0080090,GO:2000112,GO:2001141		S	NAC domain containing protein 58
MSTRG.20492	MR_inoculated	MR_control	2.05278	3.88764	0.00392942	0.0222128	Up	Yes	XP_014512644.1		3847.GLYMA20G31551.1		GO:0001071,GO:0003674,GO:0003700,GO:0005575,GO:0005622,GO:0005623,GO:0005634,GO:0006355,GO:0008150,GO:0009719,GO:0009725,GO:0009735,GO:0009737,GO:0009741,GO:0009888,GO:0009889,GO:0009891,GO:0009893,GO:0010033,GO:0010087,GO:0010089,GO:0010468,GO:0010556,GO:0010557,GO:0010604,GO:0010628,GO:0014070,GO:0019219,GO:0019222,GO:0031323,GO:0031325,GO:0031326,GO:0031328,GO:0032502,GO:0033993,GO:0042221,GO:…		S	NAC domain-containing protein
MSTRG.3808	MR_inoculated	MR_control	2.15914	2.65161	0.00456571	0.0248394	Up	Yes	XP_014493254.1		3847.GLYMA12G13710.1				S	NAC domain-containing protein 8-like
MSTRG.5223	MR_inoculated	MR_control	2.05972	2.57305	0.00674159	0.0338048	Up	Yes	XP_022634699.1		3847.GLYMA19G38211.1				S	NAC domain-containing protein 90-like
MSTRG.31770	MR_inoculated	MR_control	2.14367	2.27246	0.0056936	0.0296535	Up	Yes	XP_014491489.2		3847.GLYMA19G44360.1				V	NAD dependent epimerase dehydratase family protein
MSTRG.11084	MR_inoculated	MR_control	2.16993	6.90001	0.0015401	0.010899	Up	Yes	XP_014502527.1		3847.GLYMA02G47750.1				S	NAD(P)H-dependent oxidoreductase
MSTRG.6679	MR_inoculated	MR_control	2.19448	7.47653	0.00134712	0.00985124	Up	Yes	XP_014497313.1		3847.GLYMA18G44991.1		GO:0005575,GO:0005622,GO:0005623,GO:0005737,GO:0005739,GO:0005740,GO:0005743,GO:0005746,GO:0005747,GO:0016020,GO:0019866,GO:0030964,GO:0031090,GO:0031966,GO:0031967,GO:0031975,GO:0032991,GO:0043226,GO:0043227,GO:0043229,GO:0043231,GO:0043234,GO:0044422,GO:0044424,GO:0044425,GO:0044429,GO:0044444,GO:0044446,GO:0044455,GO:0044464,GO:0045271,GO:0070469	K03945	C	NADH dehydrogenase (ubiquinone) 1 alpha subcomplex
MSTRG.25071	MR_inoculated	MR_control	2.08241	6.12708	0.00238767	0.0152128	Up	Yes	XP_022643154.1		3847.GLYMA01G43850.1		GO:0003674,GO:0005488,GO:0005575,GO:0005622,GO:0005623,GO:0005737,GO:0005739,GO:0005740,GO:0005743,GO:0005746,GO:0005747,GO:0016020,GO:0019866,GO:0030964,GO:0031090,GO:0031966,GO:0031967,GO:0031975,GO:0032991,GO:0043167,GO:0043169,GO:0043226,GO:0043227,GO:0043229,GO:0043231,GO:0043234,GO:0044422,GO:0044424,GO:0044425,GO:0044429,GO:0044444,GO:0044446,GO:0044455,GO:0044464,GO:0045271,GO:0046872,GO:…	K11352,K18160	C	NADH dehydrogenase ubiquinone 1 alpha subcomplex subunit
MSTRG.14452	MR_inoculated	MR_control	2.05609	5.74816	0.00280123	0.0171892	Up	Yes	XP_014506911.1		3847.GLYMA01G34660.2	OSI_11140	GO:0005575,GO:0005622,GO:0005623,GO:0005737,GO:0005739,GO:0005740,GO:0005743,GO:0005746,GO:0005747,GO:0005758,GO:0009536,GO:0016020,GO:0019866,GO:0030964,GO:0031090,GO:0031966,GO:0031967,GO:0031970,GO:0031974,GO:0031975,GO:0032991,GO:0043226,GO:0043227,GO:0043229,GO:0043231,GO:0043234,GO:0044422,GO:0044424,GO:0044425,GO:0044429,GO:0044444,GO:0044446,GO:0044455,GO:0044464,GO:0045271,GO:0070469	K03952	C	NADH dehydrogenase ubiquinone 1 alpha subcomplex subunit
MSTRG.29035	MR_inoculated	MR_control	2.04591	4.88559	0.00317172	0.0189151	Up	Yes	XP_014523812.1		3847.GLYMA18G10960.2			K18160	S	NADH ubiquinone oxidoreductase family protein
MSTRG.22279	MR_inoculated	MR_control	3.87367	7.0426	1.5426e-07	6.41189e-06	Up	Yes	XP_014516709.1		3847.GLYMA03G23890.1		GO:0003674,GO:0003824,GO:0005575,GO:0005622,GO:0005623,GO:0005634,GO:0005737,GO:0005829,GO:0005886,GO:0005911,GO:0006950,GO:0006979,GO:0008150,GO:0008152,GO:0009506,GO:0010035,GO:0010038,GO:0016020,GO:0016491,GO:0016627,GO:0016628,GO:0030054,GO:0032440,GO:0042221,GO:0043226,GO:0043227,GO:0043229,GO:0043231,GO:0044424,GO:0044444,GO:0044464,GO:0044710,GO:0046686,GO:0050896,GO:0055044,GO:0055114,GO:…	K07119,K08070,K19825	S	NADP-dependent alkenal double bond reductase
MSTRG.31407	MR_inoculated	MR_control	4.3963	5.25766	1.45227e-08	9.05701e-07	Up	Yes	XP_014491238.1		3847.GLYMA19G30540.1		GO:0005575,GO:0005622,GO:0005623,GO:0005737,GO:0005794,GO:0005829,GO:0005840,GO:0005911,GO:0006950,GO:0006970,GO:0008150,GO:0009506,GO:0009628,GO:0009651,GO:0022626,GO:0030054,GO:0030529,GO:0032991,GO:0043226,GO:0043227,GO:0043228,GO:0043229,GO:0043231,GO:0043232,GO:0044424,GO:0044444,GO:0044445,GO:0044464,GO:0050896,GO:0055044	K03626	K	nascent polypeptide-associated complex subunit alpha-like
MSTRG.23034	MR_inoculated	MR_control	2.39582	2.78791	0.00165095	0.0115112	Up	Yes	XP_014518072.1		4641.GSMUA_Achr1P08716_001	OSI_04080			S	NB-ARC domain
MSTRG.31729	MR_inoculated	MR_control	2.18328	5.16942	0.00164426	0.0114734	Up	Yes	XP_014491638.1		3847.GLYMA03G41990.1				S	NC domain-containing protein
MSTRG.13753	MR_inoculated	MR_control	2.69467	4.21092	0.000192321	0.00212309	Up	Yes	XP_014508352.1		3847.GLYMA02G05001.1		GO:0005575,GO:0005622,GO:0005623,GO:0005737,GO:0009507,GO:0009534,GO:0009535,GO:0009536,GO:0009579,GO:0016020,GO:0031976,GO:0031984,GO:0034357,GO:0042651,GO:0043226,GO:0043227,GO:0043229,GO:0043231,GO:0044422,GO:0044424,GO:0044434,GO:0044435,GO:0044436,GO:0044444,GO:0044446,GO:0044464,GO:0055035		O	NEP1-interacting protein
MSTRG.28836	MR_inoculated	MR_control	2.14394	4.08513	0.00239587	0.0152542	Up	Yes	XP_014523565.1		3847.GLYMA18G18550.1				S	NHL repeat-containing protein
MSTRG.5166	MR_inoculated	MR_control	2.87982	3.40746	0.000114085	0.00139774	Up	Yes	XP_022634978.1		3847.GLYMA19G37470.1				K	NLI interacting factor-like phosphatase
MSTRG.8450	MR_inoculated	MR_control	3.82758	6.99953	2.03998e-07	7.95129e-06	Up	Yes	XP_014500616.1		3847.GLYMA04G37320.1				S	Nodulin-like
MSTRG.846	MR_inoculated	MR_control	3.30607	8.61739	3.77768e-06	8.88101e-05	Up	Yes	XP_014507024.1		3847.GLYMA07G10820.1				U	nonspecific lipid-transfer protein
MSTRG.737	MR_inoculated	MR_control	2.57313	4.57437	0.000307666	0.00308542	Up	Yes	XP_022638683.1		3847.GLYMA17G15990.1	NPSN11	GO:0000910,GO:0003674,GO:0005484,GO:0005488,GO:0005515,GO:0005575,GO:0005622,GO:0005623,GO:0005737,GO:0005886,GO:0007049,GO:0008150,GO:0009504,GO:0009987,GO:0016020,GO:0022402,GO:0044424,GO:0044444,GO:0044464,GO:0044699,GO:0044763,GO:0051301,GO:0071944	K08494	U	novel plant snare
MSTRG.22856	MR_inoculated	MR_control	2.03526	4.34861	0.0035874	0.0206186	Up	Yes	XP_022641900.1		3847.GLYMA01G29280.1	NMP1	GO:0003674,GO:0005488,GO:0005515,GO:0005575,GO:0005622,GO:0005623,GO:0005737,GO:0005819,GO:0005856,GO:0005874,GO:0005876,GO:0008017,GO:0008092,GO:0009524,GO:0015630,GO:0015631,GO:0032991,GO:0043226,GO:0043228,GO:0043229,GO:0043232,GO:0043234,GO:0044422,GO:0044424,GO:0044430,GO:0044444,GO:0044446,GO:0044464,GO:0051011		S	nuclear matrix protein 1
MSTRG.11154	MR_inoculated	MR_control	2.22091	6.2676	0.00126481	0.0093757	Up	Yes	XP_014504364.1		3847.GLYMA02G46970.1			K08065	K	Nuclear transcription factor Y subunit
MSTRG.9136	MR_inoculated	MR_control	3.02301	4.02623	4.48069e-05	0.000659653	Up	Yes	XP_014501067.1		3847.GLYMA04G06750.1	OSI_30859	GO:0005575,GO:0016020	K14611	P	nucleobase-ascorbate transporter
MSTRG.26196	MR_inoculated	MR_control	2.94742	3.69269	7.22122e-05	0.000971132	Up	Yes	XP_014520737.1		3847.GLYMA09G33220.1		GO:0005575,GO:0005623,GO:0005886,GO:0016020,GO:0044464,GO:0071944	K14611	P	nucleobase-ascorbate transporter
MSTRG.28712	MR_inoculated	MR_control	2.88526	3.63838	0.000101254	0.0012691	Up	Yes	XP_014523494.1		3847.GLYMA06G06840.1	OSI_30859	GO:0005575,GO:0016020	K14611	P	nucleobase-ascorbate transporter
MSTRG.23224	MR_inoculated	MR_control	2.60044	3.16803	0.000464408	0.00424274	Up	Yes	XP_014517779.1		3847.GLYMA20G13540.1		GO:0005575,GO:0005911,GO:0009506,GO:0016020,GO:0030054,GO:0055044	K14611	P	nucleobase-ascorbate transporter
MSTRG.31046	MR_inoculated	MR_control	2.27651	2.89969	0.00202518	0.013457	Up	Yes	XP_022633209.1		3847.GLYMA08G40100.2		GO:0005575,GO:0005623,GO:0005886,GO:0005911,GO:0009506,GO:0016020,GO:0030054,GO:0044464,GO:0055044,GO:0071944	K14611	P	nucleobase-ascorbate transporter
MSTRG.2995	MR_inoculated	MR_control	2.3397	7.05729	0.000687461	0.00580785	Up	Yes	XP_014494380.1		3847.GLYMA12G04400.1		GO:0005575,GO:0005622,GO:0005623,GO:0005634,GO:0005730,GO:0005911,GO:0009506,GO:0016020,GO:0030054,GO:0031974,GO:0031981,GO:0043226,GO:0043227,GO:0043228,GO:0043229,GO:0043231,GO:0043232,GO:0043233,GO:0044422,GO:0044424,GO:0044428,GO:0044446,GO:0044464,GO:0055044,GO:0070013	K14565	A, J	Nucleolar protein
MSTRG.10105	MR_inoculated	MR_control	2.06717	6.31867	0.002545	0.016022	Up	Yes	XP_014502314.1		3847.GLYMA05G03150.1	NOP56	GO:0005575,GO:0005618,GO:0005622,GO:0005623,GO:0005634,GO:0005730,GO:0005911,GO:0009506,GO:0030054,GO:0030312,GO:0031974,GO:0031981,GO:0043226,GO:0043227,GO:0043228,GO:0043229,GO:0043231,GO:0043232,GO:0043233,GO:0044422,GO:0044424,GO:0044428,GO:0044446,GO:0044464,GO:0055044,GO:0070013,GO:0071944	K14564	A, J	Nucleolar protein
MSTRG.28792	MR_inoculated	MR_control	2.57523	7.72796	0.000208598	0.00227344	Up	Yes	XP_014523627.1		3847.GLYMA08G39390.1	NRX1	GO:0000003,GO:0000902,GO:0000904,GO:0001558,GO:0003006,GO:0005575,GO:0005622,GO:0005623,GO:0005737,GO:0005829,GO:0006935,GO:0008150,GO:0009605,GO:0009653,GO:0009826,GO:0009856,GO:0009860,GO:0009932,GO:0009987,GO:0010035,GO:0010038,GO:0010183,GO:0010769,GO:0016043,GO:0016049,GO:0022414,GO:0022603,GO:0022604,GO:0030154,GO:0032501,GO:0032502,GO:0032989,GO:0040007,GO:0040008,GO:0040011,GO:0042221,GO:…	K17609	O	Nucleoredoxin
MSTRG.21761	MR_inoculated	MR_control	2.45646	2.94647	0.0009399	0.00744008	Up	Yes	XP_014516064.1		3847.GLYMA16G01140.1			K00940	F	Nucleoside diphosphate kinase
MSTRG.22221	MR_inoculated	MR_control	2.11436	9.10596	0.00189963	0.0127884	Up	Yes	XP_014516424.1		3847.GLYMA07G13710.1	NDPK1		K00940	F	Nucleoside diphosphate kinase
MSTRG.5831	MR_inoculated	MR_control	2.27501	6.33039	0.000980666	0.00769831	Up	Yes	XP_022635154.1		3847.GLYMA06G20700.1		GO:0003674,GO:0003682,GO:0005488,GO:0005575,GO:0005622,GO:0005623,GO:0005634,GO:0005737,GO:0007275,GO:0008150,GO:0008283,GO:0009653,GO:0009791,GO:0009886,GO:0009887,GO:0009987,GO:0010015,GO:0010101,GO:0010102,GO:0010311,GO:0022622,GO:0030154,GO:0032501,GO:0032502,GO:0043226,GO:0043227,GO:0043229,GO:0043231,GO:0044424,GO:0044464,GO:0044699,GO:0044707,GO:0044763,GO:0044767,GO:0048364,GO:0048513,GO:…	K11290	L	Nucleosome chromatin assembly
MSTRG.7956	MR_inoculated	MR_control	3.0946	3.5959	3.65092e-05	0.000560943	Up	Yes	XP_014500390.1		3847.GLYMA09G07430.1				F	Nucleotidase that shows phosphatase activity on nucleoside 5'-monophosphates (By similarity)
MSTRG.21153	MR_inoculated	MR_control	2.46793	4.65619	0.000476661	0.00433484	Up	Yes	XP_022641502.1		3847.GLYMA10G42700.2				S	Nucleotide-diphospho-sugar transferase
MSTRG.1519	MR_inoculated	MR_control	4.01836	6.39257	7.41083e-08	3.61307e-06	Up	Yes	XP_014503811.1		3847.GLYMA19G06160.1				S	O-acyltransferase WSD1-like
MSTRG.7149	MR_inoculated	MR_control	2.4782	2.85594	0.00109987	0.00842779	Up	Yes	XP_014497203.1		3847.GLYMA18G49230.1				S	O-acyltransferase WSD1-like
MSTRG.4869	MR_inoculated	MR_control	2.79148	3.42571	0.000173049	0.00194501	Up	Yes	XP_014495934.1		3847.GLYMA03G29550.1		GO:0003674,GO:0005215,GO:0005575,GO:0006810,GO:0006857,GO:0008150,GO:0015197,GO:0015198,GO:0015833,GO:0016020,GO:0022892,GO:0042886,GO:0044699,GO:0044765,GO:0051179,GO:0051234,GO:0071702,GO:0071705		P	oligopeptide transporter
MSTRG.24681	MR_inoculated	MR_control	2.11966	4.80922	0.00237368	0.0151559	Up	Yes	XP_014519076.1		3847.GLYMA15G06510.1		GO:0003674,GO:0005215,GO:0005575,GO:0006810,GO:0006857,GO:0008150,GO:0009628,GO:0015197,GO:0015198,GO:0015833,GO:0016020,GO:0022892,GO:0042886,GO:0044699,GO:0044765,GO:0050896,GO:0051179,GO:0051234,GO:0071702,GO:0071705,GO:0080167		P	oligopeptide transporter
MSTRG.3825	MR_inoculated	MR_control	4.70949	4.24672	7.62874e-09	5.35234e-07	Up	Yes	XP_014491698.1		3847.GLYMA06G43970.1	OSI_25902		K13259,K13262	S	o-methyltransferase
MSTRG.10326	MR_inoculated	MR_control	2.411	3.10412	0.00107932	0.00831545	Up	Yes	XP_022637051.1		3847.GLYMA08G18740.2		GO:0003674,GO:0003824,GO:0005575,GO:0005622,GO:0005623,GO:0005737,GO:0005783,GO:0006464,GO:0006479,GO:0008150,GO:0008152,GO:0008168,GO:0008213,GO:0008276,GO:0009987,GO:0016740,GO:0016741,GO:0019538,GO:0032259,GO:0036211,GO:0043170,GO:0043226,GO:0043227,GO:0043229,GO:0043231,GO:0043412,GO:0043414,GO:0044237,GO:0044238,GO:0044260,GO:0044267,GO:0044424,GO:0044444,GO:0044464,GO:0071704		Q	o-methyltransferase
MSTRG.26319	MR_inoculated	MR_control	3.02327	2.69237	0.00012417	0.0014988	Up	Yes	XP_014520062.1		3847.GLYMA02G11860.1	ORC6	GO:0000808,GO:0005575,GO:0005622,GO:0005623,GO:0005634,GO:0005694,GO:0006139,GO:0006259,GO:0006260,GO:0006725,GO:0006807,GO:0008150,GO:0008152,GO:0009058,GO:0009059,GO:0009987,GO:0032991,GO:0034641,GO:0034645,GO:0043170,GO:0043226,GO:0043227,GO:0043228,GO:0043229,GO:0043231,GO:0043232,GO:0043234,GO:0044237,GO:0044238,GO:0044249,GO:0044260,GO:0044422,GO:0044424,GO:0044427,GO:0044446,GO:0044464,GO:…	K02608	L	origin recognition complex subunit
MSTRG.3260	MR_inoculated	MR_control	3.09096	2.66096	9.4802e-05	0.00120933	Up	Yes	XP_014492711.1		3847.GLYMA11G14970.1		GO:0005575,GO:0005618,GO:0005623,GO:0005911,GO:0009505,GO:0009506,GO:0030054,GO:0030312,GO:0044464,GO:0055044,GO:0071944		S	osmotin-like protein
MSTRG.22878	MR_inoculated	MR_control	3.66619	5.29072	7.6707e-07	2.38776e-05	Up	Yes	XP_014515767.1		3847.GLYMA03G07680.3				Q	oxidoreductase, 2OG-Fe(II) oxygenase family protein
MSTRG.7812	MR_inoculated	MR_control	3.23284	2.78587	4.45749e-05	0.000656776	Up	Yes	XP_014500423.1		3847.GLYMA15G16490.1				Q	oxidoreductase, 2OG-Fe(II) oxygenase family protein
MSTRG.26281	MR_inoculated	MR_control	2.27421	3.7265	0.00150756	0.0107195	Up	Yes	XP_014520176.1		3847.GLYMA01G03120.1				Q	oxidoreductase, 2OG-Fe(II) oxygenase family protein
MSTRG.1379	MR_inoculated	MR_control	2.0734	9.00314	0.00229267	0.0147859	Up	Yes	XP_014506294.1		3847.GLYMA13G07320.1				Q	oxidoreductase, 2OG-Fe(II) oxygenase family protein
MSTRG.23562	MR_inoculated	MR_control	3.23298	4.80558	1.06748e-05	0.000205499	Up	Yes	XP_022642678.1		3847.GLYMA18G05320.1	OSI_16690	GO:0003674,GO:0005575,GO:0005622,GO:0005623,GO:0005737,GO:0006091,GO:0008150,GO:0008152,GO:0009055,GO:0009507,GO:0009534,GO:0009535,GO:0009536,GO:0009579,GO:0009767,GO:0009987,GO:0015979,GO:0016020,GO:0019684,GO:0022900,GO:0031976,GO:0031984,GO:0034357,GO:0042651,GO:0043226,GO:0043227,GO:0043229,GO:0043231,GO:0044237,GO:0044422,GO:0044424,GO:0044434,GO:0044435,GO:0044436,GO:0044444,GO:0044446,GO:…		S	oxygen-evolving enhancer protein
MSTRG.14736	MR_inoculated	MR_control	2.21051	3.26543	0.00243166	0.0154547	Up	Yes	XP_014509758.1		3847.GLYMA08G09920.1				S	P4Hc
MSTRG.8304	MR_inoculated	MR_control	2.70916	2.33316	0.000596159	0.00518277	Up	Yes	XP_014500496.1		3847.GLYMA04G36240.1			K01810	O	Pachytene checkpoint protein 2 homolog
MSTRG.12805	MR_inoculated	MR_control	2.62895	5.28078	0.000192658	0.00212551	Up	Yes	XP_014503762.1		3847.GLYMA01G26840.2				S	PAR1 protein
MSTRG.22203	MR_inoculated	MR_control	4.6662	8.52268	9.46643e-10	9.77165e-08	Up	Yes	XP_014515104.1		3847.GLYMA07G13790.1				I	Patatin group
MSTRG.13346	MR_inoculated	MR_control	3.46193	4.45494	3.91677e-06	9.13625e-05	Up	Yes	XP_014503421.1		3847.GLYMA14G08390.1				S	pathogenesis-related protein 5-like
MSTRG.7754	MR_inoculated	MR_control	5.52663	6.27647	1.02243e-11	2.04042e-09	Up	Yes	XP_014499168.1		3847.GLYMA17G03340.1				S	Pathogenesis-related protein Bet v I family
MSTRG.16984	MR_inoculated	MR_control	3.37434	6.59601	3.01659e-06	7.38161e-05	Up	Yes	XP_014506982.1		3847.GLYMA17G03365.1				S	Pathogenesis-related protein Bet v I family
MSTRG.1417	MR_inoculated	MR_control	4.25706	4.26999	7.85568e-08	3.76859e-06	Up	Yes	XP_014503026.1		3847.GLYMA05G23950.1		GO:0005575,GO:0005576	K01728	G	Pectate lyase
MSTRG.5121	MR_inoculated	MR_control	2.79272	2.94116	0.000281529	0.00288121	Up	Yes	XP_014496048.1		3847.GLYMA03G34260.1	OSI_33884	GO:0005575,GO:0016020,GO:0031224,GO:0031225,GO:0044425	K01728	G	Pectate lyase
MSTRG.15593	MR_inoculated	MR_control	2.4891	6.8922	0.000335297	0.00329987	Up	Yes	XP_014510372.1		3847.GLYMA05G02890.1		GO:0005575,GO:0016020	K01728	G	Pectate lyase
MSTRG.6169	MR_inoculated	MR_control	2.46004	4.84514	0.000500654	0.00452099	Up	Yes	XP_014498220.1		3847.GLYMA18G38430.1			K01728	G	Pectate lyase
MSTRG.8493	MR_inoculated	MR_control	2.05593	4.78143	0.00313087	0.0187383	Up	Yes	XP_014502348.1		3847.GLYMA04G36520.1				G	Pectate lyase
MSTRG.20572	MR_inoculated	MR_control	2.02492	2.31237	0.00862549	0.0408658	Up	Yes	XP_014510971.1		3847.GLYMA13G20890.1	OSI_33884	GO:0005575,GO:0016020,GO:0031224,GO:0031225,GO:0044425	K01728	G	Pectate lyase
MSTRG.4297	MR_inoculated	MR_control	5.35236	7.91968	1.3354e-11	2.5516e-09	Up	Yes	XP_014519184.1		3847.GLYMA11G37610.1				G	pectate lyase activity
MSTRG.13894	MR_inoculated	MR_control	2.59859	8.34887	0.000179794	0.00200327	Up	Yes	XP_022638357.1		3847.GLYMA16G17190.1		GO:0005575,GO:0005618,GO:0005622,GO:0005623,GO:0005737,GO:0005829,GO:0005886,GO:0005911,GO:0009506,GO:0016020,GO:0030054,GO:0030312,GO:0044424,GO:0044444,GO:0044464,GO:0055044,GO:0071944	K19882	M	pectinacetylesterase domain containing protein, expressed
MSTRG.19542	MR_inoculated	MR_control	5.37136	4.79418	1.24637e-10	1.76268e-08	Up	Yes	XP_014512061.1		3847.GLYMA02G02000.2		GO:0005575,GO:0005618,GO:0005623,GO:0030312,GO:0044464,GO:0071944	K01051	G	pectinesterase
MSTRG.5413	MR_inoculated	MR_control	4.3631	4.23444	4.61302e-08	2.41558e-06	Up	Yes	XP_014496335.1		3847.GLYMA19G40020.1		GO:0005575,GO:0005618,GO:0005623,GO:0030312,GO:0044464,GO:0071944	K01051	G	pectinesterase
MSTRG.26807	MR_inoculated	MR_control	3.72581	4.66292	8.53825e-07	2.59046e-05	Up	Yes	XP_014521620.1		3847.GLYMA07G05145.1		GO:0003674,GO:0003824,GO:0005575,GO:0005576,GO:0005618,GO:0005622,GO:0005623,GO:0005737,GO:0005886,GO:0008150,GO:0008152,GO:0009505,GO:0009607,GO:0009624,GO:0016020,GO:0016787,GO:0016788,GO:0030312,GO:0030599,GO:0044424,GO:0044464,GO:0048046,GO:0050896,GO:0051704,GO:0051707,GO:0052689,GO:0071944	K01051	G	pectinesterase
MSTRG.24974	MR_inoculated	MR_control	3.24723	6.58637	6.12583e-06	0.000132721	Up	Yes	XP_014520050.1		3847.GLYMA01G45110.1		GO:0005575,GO:0005618,GO:0005622,GO:0005623,GO:0005737,GO:0005773,GO:0005774,GO:0005829,GO:0016020,GO:0030312,GO:0031090,GO:0043226,GO:0043227,GO:0043229,GO:0043231,GO:0044422,GO:0044424,GO:0044437,GO:0044444,GO:0044446,GO:0044464,GO:0071944	K01051	G	pectinesterase
MSTRG.29819	MR_inoculated	MR_control	3.41122	3.87967	6.41001e-06	0.000137437	Up	Yes	XP_014524429.1		3847.GLYMA08G15650.1		GO:0005575,GO:0005618,GO:0005623,GO:0005886,GO:0016020,GO:0030312,GO:0044464,GO:0071944	K01051	G	pectinesterase
MSTRG.23123	MR_inoculated	MR_control	2.39891	6.15017	0.000537943	0.00478553	Up	Yes	XP_014518708.1		3847.GLYMA04G41460.1		GO:0005575,GO:0016020		G	pectinesterase
MSTRG.19624	MR_inoculated	MR_control	2.07198	3.32553	0.00431581	0.0237707	Up	Yes	XP_014512809.1		3694.POPTR_0014s11240.1		GO:0005575,GO:0005618,GO:0005623,GO:0030312,GO:0044464,GO:0071944	K01051	G	pectinesterase
MSTRG.7890	MR_inoculated	MR_control	2.17924	2.30055	0.00495701	0.0265216	Up	Yes	XP_014500695.1		3847.GLYMA15G20500.1		GO:0005575,GO:0005618,GO:0005623,GO:0030312,GO:0044464,GO:0071944		G	pectinesterase
MSTRG.10716	MR_inoculated	MR_control	3.57207	6.38465	9.9419e-07	2.91299e-05	Up	Yes	XP_014499605.1		3847.GLYMA06G47200.1		GO:0005575,GO:0005618,GO:0005623,GO:0030312,GO:0044464,GO:0071944	K01051	G	pectinesterase pectinesterase inhibitor
MSTRG.22783	MR_inoculated	MR_control	5.9136	6.36349	9.14238e-13	2.64849e-10	Up	Yes	XP_014515859.1		3847.GLYMA03G03100.2	CRR4	GO:0005575,GO:0005622,GO:0005623,GO:0005737,GO:0009507,GO:0009536,GO:0043226,GO:0043227,GO:0043229,GO:0043231,GO:0044424,GO:0044444,GO:0044464		S	Pentatricopeptide repeat-containing protein
MSTRG.15711	MR_inoculated	MR_control	3.59603	5.24758	1.15464e-06	3.27107e-05	Up	Yes	XP_014507085.1		3847.GLYMA08G06580.1		GO:0005575,GO:0005622,GO:0005623,GO:0005737,GO:0005739,GO:0016020,GO:0043226,GO:0043227,GO:0043229,GO:0043231,GO:0044424,GO:0044444,GO:0044464		S	Pentatricopeptide repeat-containing protein
MSTRG.14218	MR_inoculated	MR_control	3.41486	4.54233	4.84671e-06	0.000108951	Up	Yes	XP_014506015.1		3847.GLYMA20G02830.2				S	Pentatricopeptide repeat-containing protein
MSTRG.24014	MR_inoculated	MR_control	3.39463	4.3239	5.88541e-06	0.000128729	Up	Yes	XP_014516891.1		3847.GLYMA09G01590.1				S	Pentatricopeptide repeat-containing protein
MSTRG.18235	MR_inoculated	MR_control	3.18996	3.35127	3.46225e-05	0.000538402	Up	Yes	XP_014511377.2		3847.GLYMA02G29450.2		GO:0005575,GO:0005622,GO:0005623,GO:0005737,GO:0005739,GO:0043226,GO:0043227,GO:0043229,GO:0043231,GO:0044424,GO:0044444,GO:0044464		S	Pentatricopeptide repeat-containing protein
MSTRG.3649	MR_inoculated	MR_control	3.32012	2.66266	3.54338e-05	0.000547228	Up	Yes	XP_022634295.1		3847.GLYMA18G18220.2				S	Pentatricopeptide repeat-containing protein
MSTRG.25102	MR_inoculated	MR_control	2.7269	4.5532	0.00014159	0.00166651	Up	Yes	XP_022631435.1		3847.GLYMA11G01570.1		GO:0005575,GO:0005622,GO:0005623,GO:0005737,GO:0009507,GO:0009536,GO:0043226,GO:0043227,GO:0043229,GO:0043231,GO:0044424,GO:0044444,GO:0044464	K17964	S	Pentatricopeptide repeat-containing protein
MSTRG.4103	MR_inoculated	MR_control	2.93978	2.93364	0.00014853	0.00173005	Up	Yes	XP_014490261.1		3847.GLYMA13G20460.1				S	Pentatricopeptide repeat-containing protein
MSTRG.13988	MR_inoculated	MR_control	3.0183	2.50114	0.000152742	0.00176647	Up	Yes	XP_014506231.1		3847.GLYMA07G33060.1				S	Pentatricopeptide repeat-containing protein
MSTRG.17205	MR_inoculated	MR_control	2.55131	6.28458	0.000252491	0.00263663	Up	Yes	XP_014509542.1		3847.GLYMA17G01050.1		GO:0005575,GO:0005622,GO:0005623,GO:0005737,GO:0006139,GO:0006396,GO:0006417,GO:0006725,GO:0006807,GO:0006996,GO:0008150,GO:0008152,GO:0009507,GO:0009532,GO:0009536,GO:0009570,GO:0009657,GO:0009658,GO:0009889,GO:0009891,GO:0009893,GO:0009987,GO:0010467,GO:0010468,GO:0010556,GO:0010557,GO:0010604,GO:0010608,GO:0016043,GO:0016070,GO:0019222,GO:0031323,GO:0031325,GO:0031326,GO:0031328,GO:0031425,GO:…		S	Pentatricopeptide repeat-containing protein
MSTRG.20268	MR_inoculated	MR_control	2.67831	2.96635	0.00045733	0.00419729	Up	Yes	XP_014512392.1		3847.GLYMA20G33930.1		GO:0005575,GO:0005622,GO:0005623,GO:0005737,GO:0009507,GO:0009536,GO:0043226,GO:0043227,GO:0043229,GO:0043231,GO:0044424,GO:0044444,GO:0044464		S	Pentatricopeptide repeat-containing protein
MSTRG.15179	MR_inoculated	MR_control	2.29697	5.87137	0.000907424	0.00725818	Up	Yes	XP_014508918.1		3847.GLYMA05G23860.2		GO:0005575,GO:0005622,GO:0005623,GO:0005737,GO:0009507,GO:0009536,GO:0043226,GO:0043227,GO:0043229,GO:0043231,GO:0044424,GO:0044444,GO:0044464		S	Pentatricopeptide repeat-containing protein
MSTRG.7086	MR_inoculated	MR_control	2.51064	2.93825	0.0009399	0.00744008	Up	Yes	XP_014497147.1		3847.GLYMA09G37956.1		GO:0005575,GO:0005622,GO:0005623,GO:0005737,GO:0009507,GO:0009536,GO:0043226,GO:0043227,GO:0043229,GO:0043231,GO:0044424,GO:0044444,GO:0044464		S	Pentatricopeptide repeat-containing protein
MSTRG.1139	MR_inoculated	MR_control	2.62819	2.06713	0.00102635	0.00797678	Up	Yes	XP_022640244.1		3847.GLYMA16G33110.1				S	Pentatricopeptide repeat-containing protein
MSTRG.19791	MR_inoculated	MR_control	2.41297	3.1507	0.00106694	0.00824226	Up	Yes	XP_014512613.1		3847.GLYMA10G28930.1				S	Pentatricopeptide repeat-containing protein
MSTRG.27274	MR_inoculated	MR_control	2.49184	2.68736	0.00115282	0.00873003	Up	Yes	XP_014521956.1		3847.GLYMA12G34221.1	OSI_05736	GO:0005575,GO:0005622,GO:0005623,GO:0005737,GO:0005739,GO:0043226,GO:0043227,GO:0043229,GO:0043231,GO:0044424,GO:0044444,GO:0044464		S	Pentatricopeptide repeat-containing protein
MSTRG.7846	MR_inoculated	MR_control	2.40164	2.90117	0.00119496	0.00898424	Up	Yes	XP_014498977.1		3847.GLYMA15G16840.1		GO:0005575,GO:0005622,GO:0005623,GO:0005737,GO:0006139,GO:0006396,GO:0006725,GO:0006807,GO:0008150,GO:0008152,GO:0009507,GO:0009536,GO:0009987,GO:0010467,GO:0016070,GO:0031425,GO:0034641,GO:0043170,GO:0043226,GO:0043227,GO:0043229,GO:0043231,GO:0044237,GO:0044238,GO:0044260,GO:0044424,GO:0044444,GO:0044464,GO:0046483,GO:0071704,GO:0090304,GO:1901360		S	Pentatricopeptide repeat-containing protein
MSTRG.10521	MR_inoculated	MR_control	2.51378	2.34471	0.0012802	0.00946173	Up	Yes	XP_014500456.1		3847.GLYMA15G01970.1				S	Pentatricopeptide repeat-containing protein
MSTRG.17259	MR_inoculated	MR_control	2.21203	6.65394	0.00128741	0.00949868	Up	Yes	XP_022639906.1		3847.GLYMA08G40245.1				U	Pentatricopeptide repeat-containing protein
MSTRG.27582	MR_inoculated	MR_control	2.50051	2.15986	0.00158137	0.0111209	Up	Yes	XP_014522308.1		3847.GLYMA04G42220.1		GO:0005575,GO:0005622,GO:0005623,GO:0005737,GO:0005739,GO:0043226,GO:0043227,GO:0043229,GO:0043231,GO:0044424,GO:0044444,GO:0044464		S	Pentatricopeptide repeat-containing protein
MSTRG.5637	MR_inoculated	MR_control	2.26524	3.02959	0.00210676	0.0139034	Up	Yes	XP_014495310.1		3847.GLYMA11G33310.1				S	Pentatricopeptide repeat-containing protein
MSTRG.3201	MR_inoculated	MR_control	2.18458	3.20765	0.00281425	0.0172515	Up	Yes	XP_014493356.1		3847.GLYMA11G14330.1		GO:0003674,GO:0005488,GO:0005575,GO:0005622,GO:0005623,GO:0005737,GO:0008270,GO:0009507,GO:0009536,GO:0043167,GO:0043169,GO:0043226,GO:0043227,GO:0043229,GO:0043231,GO:0044424,GO:0044444,GO:0044464,GO:0046872,GO:0046914		S	Pentatricopeptide repeat-containing protein
MSTRG.975	MR_inoculated	MR_control	2.14758	3.35329	0.00316586	0.0189099	Up	Yes	XP_022639643.1		3847.GLYMA16G34430.1				S	Pentatricopeptide repeat-containing protein
MSTRG.27811	MR_inoculated	MR_control	2.14692	3.10081	0.00328915	0.0194522	Up	Yes	XP_014522544.1		3847.GLYMA18G09601.1				S	Pentatricopeptide repeat-containing protein
MSTRG.5177	MR_inoculated	MR_control	2.16993	2.86161	0.00329874	0.0194641	Up	Yes	XP_014494923.1		3847.GLYMA03G34810.2		GO:0003674,GO:0005488,GO:0005575,GO:0005622,GO:0005623,GO:0005737,GO:0005739,GO:0008270,GO:0043167,GO:0043169,GO:0043226,GO:0043227,GO:0043229,GO:0043231,GO:0044424,GO:0044444,GO:0044464,GO:0046872,GO:0046914		T	Pentatricopeptide repeat-containing protein
MSTRG.23655	MR_inoculated	MR_control	2.08219	3.36556	0.00414519	0.0230976	Up	Yes	XP_014517870.2		3847.GLYMA03G39800.2				S	Pentatricopeptide repeat-containing protein
MSTRG.25035	MR_inoculated	MR_control	2.12887	2.45578	0.00535608	0.0282943	Up	Yes	XP_022631355.1		3847.GLYMA11G00850.1				S	Pentatricopeptide repeat-containing protein
MSTRG.1687	MR_inoculated	MR_control	2.20782	2.0137	0.00536148	0.0283145	Up	Yes	XP_014497430.1		3847.GLYMA08G10260.1				S	Pentatricopeptide repeat-containing protein
MSTRG.15765	MR_inoculated	MR_control	2.09118	2.65075	0.00590309	0.0305109	Up	Yes	XP_014508083.1		3847.GLYMA08G06580.1		GO:0005575,GO:0005622,GO:0005623,GO:0005737,GO:0005739,GO:0016020,GO:0043226,GO:0043227,GO:0043229,GO:0043231,GO:0044424,GO:0044444,GO:0044464		S	Pentatricopeptide repeat-containing protein
MSTRG.24440	MR_inoculated	MR_control	2.10487	2.17075	0.00675037	0.0338168	Up	Yes	XP_014518000.1		3847.GLYMA13G30520.1		GO:0005575,GO:0005622,GO:0005623,GO:0005737,GO:0005739,GO:0043226,GO:0043227,GO:0043229,GO:0043231,GO:0044424,GO:0044444,GO:0044464		S	Pentatricopeptide repeat-containing protein
MSTRG.32534	MR_inoculated	MR_control	2.11704	1.85392	0.00784225	0.037956	Up	Yes	XP_014492252.1		3847.GLYMA12G05960.1	OSI_15981	GO:0000959,GO:0005575,GO:0005622,GO:0005623,GO:0005737,GO:0005739,GO:0006139,GO:0006725,GO:0006807,GO:0007154,GO:0007165,GO:0008150,GO:0008152,GO:0009451,GO:0009743,GO:0009756,GO:0009987,GO:0010033,GO:0010182,GO:0016070,GO:0016071,GO:0016556,GO:0023052,GO:0034641,GO:0042221,GO:0043170,GO:0043226,GO:0043227,GO:0043229,GO:0043231,GO:0043412,GO:0044237,GO:0044238,GO:0044260,GO:0044424,GO:0044444,GO:…		S	Pentatricopeptide repeat-containing protein
MSTRG.30736	MR_inoculated	MR_control	2.9492	2.79345	0.000152618	0.00176621	Up	Yes	XP_022633122.1		3847.GLYMA13G38960.2		GO:0005575,GO:0005622,GO:0005623,GO:0005737,GO:0006139,GO:0006725,GO:0006807,GO:0008150,GO:0008152,GO:0009451,GO:0009507,GO:0009536,GO:0009987,GO:0016070,GO:0034641,GO:0043170,GO:0043226,GO:0043227,GO:0043229,GO:0043231,GO:0043412,GO:0044237,GO:0044238,GO:0044260,GO:0044424,GO:0044444,GO:0044464,GO:0046483,GO:0071704,GO:0090304,GO:1901360		S	Pentatricopeptide repeat-containing protein At1g05750
MSTRG.17926	MR_inoculated	MR_control	2.75291	4.65427	0.000124812	0.00150454	Up	Yes	XP_014514786.1		3847.GLYMA02G00270.1		GO:0005575,GO:0005622,GO:0005623,GO:0005737,GO:0005739,GO:0009507,GO:0009526,GO:0009536,GO:0009941,GO:0031967,GO:0031975,GO:0043226,GO:0043227,GO:0043229,GO:0043231,GO:0044422,GO:0044424,GO:0044434,GO:0044435,GO:0044444,GO:0044446,GO:0044464		S	pentatricopeptide repeat-containing protein At1g80270
MSTRG.31335	MR_inoculated	MR_control	2.19897	3.77081	0.00211424	0.0139354	Up	Yes	XP_014491322.1		3847.GLYMA19G31020.1		GO:0005575,GO:0005622,GO:0005623,GO:0005737,GO:0005739,GO:0009507,GO:0009526,GO:0009536,GO:0009941,GO:0031967,GO:0031975,GO:0043226,GO:0043227,GO:0043229,GO:0043231,GO:0044422,GO:0044424,GO:0044434,GO:0044435,GO:0044444,GO:0044446,GO:0044464		S	pentatricopeptide repeat-containing protein At1g80270
MSTRG.610	MR_inoculated	MR_control	3.15143	3.54469	2.87438e-05	0.000459312	Up	Yes	XP_014503363.1		3847.GLYMA01G00640.2				S	pentatricopeptide repeat-containing protein At2g15690-like
MSTRG.6637	MR_inoculated	MR_control	3.19575	2.84375	5.05165e-05	0.000727025	Up	Yes	XP_022635519.1		3847.GLYMA16G05430.1		GO:0005575,GO:0005622,GO:0005623,GO:0005737,GO:0005739,GO:0043226,GO:0043227,GO:0043229,GO:0043231,GO:0044424,GO:0044444,GO:0044464		G	pentatricopeptide repeat-containing protein At3g26782
MSTRG.7327	MR_inoculated	MR_control	3.16852	3.20335	4.2576e-05	0.000635518	Up	Yes	XP_014497159.1		3847.GLYMA18G51040.1		GO:0005575,GO:0005622,GO:0005623,GO:0005737,GO:0006139,GO:0006396,GO:0006397,GO:0006725,GO:0006807,GO:0008150,GO:0008152,GO:0009507,GO:0009536,GO:0009987,GO:0010467,GO:0016070,GO:0016071,GO:0031425,GO:0031426,GO:0034641,GO:0043170,GO:0043226,GO:0043227,GO:0043229,GO:0043231,GO:0044237,GO:0044238,GO:0044260,GO:0044424,GO:0044444,GO:0044464,GO:0046483,GO:0071704,GO:0090304,GO:1901360		S	Pentatricopeptide repeat-containing protein At3g46790
MSTRG.1742	MR_inoculated	MR_control	2.29695	1.79869	0.004333	0.0238309	Up	Yes	XP_014497591.1		3847.GLYMA08G14910.1		GO:0005575,GO:0005622,GO:0005623,GO:0005737,GO:0005739,GO:0043226,GO:0043227,GO:0043229,GO:0043231,GO:0044424,GO:0044444,GO:0044464		K	pentatricopeptide repeat-containing protein At4g19191
MSTRG.1434	MR_inoculated	MR_control	2.10539	5.54814	0.00223043	0.0145095	Up	Yes	XP_014497575.1		3847.GLYMA05G24161.1		GO:0005575,GO:0005622,GO:0005623,GO:0005737,GO:0005739,GO:0043226,GO:0043227,GO:0043229,GO:0043231,GO:0044424,GO:0044444,GO:0044464		S	pentatricopeptide repeat-containing protein At4g35850
MSTRG.1155	MR_inoculated	MR_control	2.6086	2.24908	0.000997073	0.00778966	Up	Yes	XP_014507935.1		3847.GLYMA16G32980.2				S	pentatricopeptide repeat-containing protein At5g66520-like
MSTRG.7079	MR_inoculated	MR_control	4.18061	4.13154	1.32976e-07	5.76905e-06	Up	Yes	XP_022635688.1		3847.GLYMA18G48530.1				O	peptidase (S8 and S53, subtilisin, kexin, sedolisin
MSTRG.11550	MR_inoculated	MR_control	2.33029	4.49203	0.000925934	0.00735546	Up	Yes	XP_014504449.1		3847.GLYMA14G05270.1				O	peptidase (S8 and S53, subtilisin, kexin, sedolisin
MSTRG.7077	MR_inoculated	MR_control	2.22396	7.15207	0.00118513	0.00892877	Up	Yes	XP_014496443.1		3847.GLYMA18G48530.1				O	peptidase (S8 and S53, subtilisin, kexin, sedolisin
MSTRG.4283	MR_inoculated	MR_control	2.34943	2.90961	0.00149056	0.0106322	Up	Yes	XP_022634549.1		3847.GLYMA18G01380.1			K01392,K01414	O	Peptidase family M3
MSTRG.7928	MR_inoculated	MR_control	3.34168	5.576	4.50675e-06	0.000102593	Up	Yes	XP_014501975.1		3847.GLYMA09G08120.1		GO:0003674,GO:0003824,GO:0004175,GO:0004252,GO:0005575,GO:0005618,GO:0005622,GO:0005623,GO:0005737,GO:0005794,GO:0005911,GO:0008150,GO:0008152,GO:0008233,GO:0008236,GO:0009505,GO:0009506,GO:0016787,GO:0017171,GO:0030054,GO:0030312,GO:0043226,GO:0043227,GO:0043229,GO:0043231,GO:0044424,GO:0044444,GO:0044464,GO:0055044,GO:0070011,GO:0071944		O	Peptidase inhibitor I9
MSTRG.7468	MR_inoculated	MR_control	2.7276	4.67012	0.000140361	0.00165453	Up	Yes	XP_022635808.1		3847.GLYMA02G10340.1		GO:0003674,GO:0003824,GO:0004175,GO:0004252,GO:0005575,GO:0005618,GO:0005623,GO:0008150,GO:0008152,GO:0008233,GO:0008236,GO:0016787,GO:0017171,GO:0030312,GO:0044464,GO:0070011,GO:0071944		O	Peptidase inhibitor I9
MSTRG.17973	MR_inoculated	MR_control	3.00351	5.94478	2.58276e-05	0.000420189	Up	Yes	XP_014510866.1		3847.GLYMA10G00800.1		GO:0001101,GO:0003674,GO:0005215,GO:0005575,GO:0006810,GO:0006857,GO:0006950,GO:0006952,GO:0006970,GO:0006972,GO:0008150,GO:0009607,GO:0009611,GO:0009617,GO:0009628,GO:0009651,GO:0009719,GO:0009725,GO:0009737,GO:0009751,GO:0009753,GO:0010033,GO:0010243,GO:0014070,GO:0015197,GO:0015198,GO:0015833,GO:0016020,GO:0022892,GO:0033993,GO:0042221,GO:0042538,GO:0042742,GO:0042886,GO:0042936,GO:0042937,GO:…	K14638	P	peptide transporter
MSTRG.21530	MR_inoculated	MR_control	2.07917	3.12335	0.00433152	0.0238309	Up	Yes	XP_014515883.1		3847.GLYMA07G02150.1		GO:0005575,GO:0005623,GO:0005886,GO:0016020,GO:0044464,GO:0071944	K14638	P	Peptide transporter
MSTRG.12419	MR_inoculated	MR_control	3.12307	3.0217	5.99303e-05	0.000832488	Up	Yes	XP_014504272.1		3847.GLYMA17G25390.1		GO:0005575,GO:0016020	K14638	E	peptide transporter At1g52190-like
MSTRG.4021	MR_inoculated	MR_control	2.41364	4.57801	0.000626332	0.00539547	Up	Yes	XP_014519190.1		3847.GLYMA12G18230.1		GO:0005575,GO:0005618,GO:0005622,GO:0005623,GO:0005737,GO:0005773,GO:0005774,GO:0009505,GO:0016020,GO:0030312,GO:0031090,GO:0043226,GO:0043227,GO:0043229,GO:0043231,GO:0044422,GO:0044424,GO:0044437,GO:0044444,GO:0044446,GO:0044464,GO:0071944	K01599	S	Peptide-N4-(N-acetyl-beta-glucosaminyl)asparagine amidase
MSTRG.2183	MR_inoculated	MR_control	3.6975	3.10738	3.9374e-06	9.17246e-05	Up	Yes	XP_014504480.1		3847.GLYMA04G30630.2	OSI_30760	GO:0000413,GO:0003674,GO:0003755,GO:0003824,GO:0005488,GO:0005527,GO:0005528,GO:0005575,GO:0006464,GO:0008144,GO:0008150,GO:0008152,GO:0009987,GO:0016020,GO:0016853,GO:0016859,GO:0018193,GO:0018208,GO:0019538,GO:0036211,GO:0043170,GO:0043412,GO:0044237,GO:0044238,GO:0044260,GO:0044267,GO:0071704,GO:0097159,GO:1901363	K14826	O	Peptidyl-prolyl cis-trans isomerase
MSTRG.22388	MR_inoculated	MR_control	2.8097	7.27842	6.27569e-05	0.000864522	Up	Yes	XP_014515143.1		3847.GLYMA03G21680.1	FKBP15-2	GO:0000413,GO:0003674,GO:0003755,GO:0003824,GO:0005488,GO:0005527,GO:0005528,GO:0005575,GO:0005622,GO:0005623,GO:0005737,GO:0005773,GO:0005783,GO:0005788,GO:0005794,GO:0005829,GO:0006464,GO:0008144,GO:0008150,GO:0008152,GO:0009987,GO:0016020,GO:0016853,GO:0016859,GO:0018193,GO:0018208,GO:0019538,GO:0031974,GO:0036211,GO:0043170,GO:0043226,GO:0043227,GO:0043229,GO:0043231,GO:0043233,GO:0043412,GO:…	K09569	O	Peptidyl-prolyl cis-trans isomerase
MSTRG.1725	MR_inoculated	MR_control	2.38187	5.91032	0.000599027	0.00520519	Up	Yes	XP_014504667.1		3847.GLYMA08G14740.1		GO:0000413,GO:0003674,GO:0003755,GO:0003824,GO:0005488,GO:0005527,GO:0005528,GO:0005575,GO:0005622,GO:0005623,GO:0005737,GO:0006464,GO:0008144,GO:0008150,GO:0008152,GO:0009507,GO:0009534,GO:0009535,GO:0009536,GO:0009543,GO:0009579,GO:0009987,GO:0010598,GO:0016020,GO:0016853,GO:0016859,GO:0018193,GO:0018208,GO:0019538,GO:0031976,GO:0031977,GO:0031978,GO:0031984,GO:0032991,GO:0034357,GO:0036211,GO:…	K01802	O	Peptidyl-prolyl cis-trans isomerase
MSTRG.25111	MR_inoculated	MR_control	2.05916	6.53308	0.00260195	0.0162439	Up	Yes	XP_014519376.1		3847.GLYMA11G01660.1		GO:0000412,GO:0000413,GO:0003674,GO:0003755,GO:0003824,GO:0005488,GO:0005515,GO:0005527,GO:0005528,GO:0005575,GO:0005622,GO:0005623,GO:0005634,GO:0005730,GO:0005737,GO:0005829,GO:0006139,GO:0006259,GO:0006323,GO:0006325,GO:0006333,GO:0006334,GO:0006464,GO:0006725,GO:0006807,GO:0006996,GO:0008144,GO:0008150,GO:0008152,GO:0009987,GO:0016020,GO:0016043,GO:0016568,GO:0016569,GO:0016570,GO:0016853,GO:…	K14826	O	Peptidyl-prolyl cis-trans isomerase
MSTRG.30761	MR_inoculated	MR_control	2.03622	6.27341	0.00290637	0.0176834	Up	Yes	XP_014490435.1		3847.GLYMA13G38730.1				M, W	periostin, osteoblast specific factor
MSTRG.25764	MR_inoculated	MR_control	3.46781	5.01859	2.80693e-06	6.9347e-05	Up	Yes	XP_014519964.1		3847.GLYMA11G08320.1		GO:0005575,GO:0016020	K00428,K00434	P	peroxidase
MSTRG.25478	MR_inoculated	MR_control	3.48585	4.04264	4.01169e-06	9.30929e-05	Up	Yes	XP_014519903.1		3847.GLYMA01G39990.1		GO:0005575,GO:0005576,GO:0005622,GO:0005623,GO:0005737,GO:0006950,GO:0006970,GO:0008150,GO:0009628,GO:0009651,GO:0044424,GO:0044464,GO:0050896	K00430	G	peroxidase
MSTRG.12970	MR_inoculated	MR_control	3.15966	5.4963	1.16828e-05	0.000220646	Up	Yes	XP_014503876.1		3847.GLYMA17G33730.2		GO:0005575,GO:0005576	K00430	G	peroxidase
MSTRG.20088	MR_inoculated	MR_control	2.98027	5.19266	3.38237e-05	0.000528726	Up	Yes	XP_014512220.1		3847.GLYMA20G35680.1		GO:0005575,GO:0005576	K00430	G	peroxidase
MSTRG.20559	MR_inoculated	MR_control	2.7694	7.47686	7.68542e-05	0.00102099	Up	Yes	XP_014512391.1		3847.GLYMA10G36690.1	PRX20	GO:0005575,GO:0005576,GO:0005618,GO:0005622,GO:0005623,GO:0005737,GO:0005773,GO:0005911,GO:0009505,GO:0009506,GO:0016020,GO:0030054,GO:0030312,GO:0043226,GO:0043227,GO:0043229,GO:0043231,GO:0044424,GO:0044444,GO:0044464,GO:0055044,GO:0071944	K00430	G	peroxidase
MSTRG.24102	MR_inoculated	MR_control	2.39452	6.54698	0.000539091	0.004791	Up	Yes	XP_014517960.1		3847.GLYMA09G00770.1		GO:0005575,GO:0005622,GO:0005623,GO:0005737,GO:0005777,GO:0005778,GO:0016020,GO:0031090,GO:0031903,GO:0042579,GO:0043226,GO:0043227,GO:0043229,GO:0043231,GO:0044422,GO:0044424,GO:0044438,GO:0044439,GO:0044444,GO:0044446,GO:0044464	K13347	S	Peroxisomal membrane protein
MSTRG.10381	MR_inoculated	MR_control	3.16053	5.83707	1.1154e-05	0.000213352	Up	Yes	XP_014498825.1		3847.GLYMA15G40740.1		GO:0005575,GO:0005622,GO:0005623,GO:0005737,GO:0009507,GO:0009532,GO:0009536,GO:0009570,GO:0043226,GO:0043227,GO:0043229,GO:0043231,GO:0044422,GO:0044424,GO:0044434,GO:0044435,GO:0044444,GO:0044446,GO:0044464		S	Pfam:DUF143
MSTRG.8366	MR_inoculated	MR_control	3.87156	4.03268	7.08753e-07	2.22163e-05	Up	Yes	XP_014498448.1		3847.GLYMA06G14860.1		GO:0000228,GO:0005575,GO:0005622,GO:0005623,GO:0005634,GO:0005657,GO:0005694,GO:0005737,GO:0006139,GO:0006259,GO:0006260,GO:0006281,GO:0006301,GO:0006725,GO:0006807,GO:0006950,GO:0006974,GO:0006996,GO:0007049,GO:0007059,GO:0007062,GO:0008150,GO:0008152,GO:0009058,GO:0009059,GO:0009507,GO:0009526,GO:0009536,GO:0009941,GO:0009987,GO:0016043,GO:0022402,GO:0030894,GO:0031967,GO:0031974,GO:0031975,GO:…		S	Pfam:DUF2044
MSTRG.28340	MR_inoculated	MR_control	3.84409	4.00717	8.26098e-07	2.52769e-05	Up	Yes	XP_014523052.1		3847.GLYMA12G36210.1				S	Pfam:DUF231
MSTRG.21165	MR_inoculated	MR_control	3.63204	4.03117	1.85801e-06	4.87178e-05	Up	Yes	XP_014512505.1		3847.GLYMA20G24410.1				S	Pfam:DUF231
MSTRG.23483	MR_inoculated	MR_control	2.21776	4.58659	0.00158091	0.0111209	Up	Yes	XP_022642463.1		3847.GLYMA18G06850.2		GO:0005575,GO:0005622,GO:0005623,GO:0005737,GO:0005783,GO:0008150,GO:0009607,GO:0009620,GO:0043226,GO:0043227,GO:0043229,GO:0043231,GO:0044424,GO:0044444,GO:0044464,GO:0050896,GO:0051704,GO:0051707		S	Pfam:DUF231
MSTRG.7589	MR_inoculated	MR_control	2.11461	1.75753	0.00822166	0.0393784	Up	Yes	XP_014497334.1		3847.GLYMA18G53780.1		GO:0005575,GO:0005622,GO:0005623,GO:0005737,GO:0005783,GO:0005789,GO:0012505,GO:0016020,GO:0031090,GO:0042175,GO:0043226,GO:0043227,GO:0043229,GO:0043231,GO:0044422,GO:0044424,GO:0044425,GO:0044432,GO:0044444,GO:0044446,GO:0044464		U	Pfam:DUF248
MSTRG.4145	MR_inoculated	MR_control	2.74861	6.39295	9.23026e-05	0.00118418	Up	Yes	XP_014494644.1		3847.GLYMA12G22395.1				T	Pfam:DUF300
MSTRG.11824	MR_inoculated	MR_control	2.27222	5.21339	0.00108608	0.00835061	Up	Yes	XP_014504441.1		3847.GLYMA14G39610.2				S	Pfam:DUF593
MSTRG.21122	MR_inoculated	MR_control	2.11001	3.93345	0.00302825	0.0182518	Up	Yes	XP_014513015.1		3847.GLYMA20G24660.1		GO:0006355,GO:0008150,GO:0009889,GO:0009890,GO:0009892,GO:0010468,GO:0010556,GO:0010558,GO:0010605,GO:0010629,GO:0019219,GO:0019222,GO:0031323,GO:0031324,GO:0031326,GO:0031327,GO:0045892,GO:0045934,GO:0048519,GO:0048523,GO:0050789,GO:0050794,GO:0051171,GO:0051172,GO:0051252,GO:0051253,GO:0060255,GO:0065007,GO:0080090,GO:2000112,GO:2000113,GO:2001141		O	Pfam:DUF623
MSTRG.20359	MR_inoculated	MR_control	2.6513	3.43684	0.000332724	0.00327814	Up	Yes	XP_014512861.1		3847.GLYMA10G34670.1			K19748	S	Pfam:DUF662
MSTRG.3506	MR_inoculated	MR_control	2.48041	4.00342	0.000562353	0.0049415	Up	Yes	XP_014494332.1		3847.GLYMA12G09160.1				S	Pfam:DUF662
MSTRG.11603	MR_inoculated	MR_control	3.40187	5.58651	3.17408e-06	7.68325e-05	Up	Yes	XP_014502695.1		3847.GLYMA02G42696.1				S	Pfam:DUF827
MSTRG.4392	MR_inoculated	MR_control	2.41836	5.67343	0.000514252	0.00461133	Up	Yes	XP_014494564.1		3847.GLYMA18G02470.2				S	Pfam:DUF827
MSTRG.16551	MR_inoculated	MR_control	2.12804	3.16227	0.00355331	0.020507	Up	Yes	XP_014507962.1		3847.GLYMA13G01510.1	OSI_16491			S	Pfam:DUF828
MSTRG.4056	MR_inoculated	MR_control	2.69797	2.49836	0.000572084	0.00501623	Up	Yes	XP_014493588.1		3847.GLYMA06G35090.1	OSI_22899	GO:0005575,GO:0005622,GO:0005623,GO:0005737,GO:0005739,GO:0043226,GO:0043227,GO:0043229,GO:0043231,GO:0044424,GO:0044444,GO:0044464	K18416,K18418	L	Pfam:Exonuc_X-T
MSTRG.29392	MR_inoculated	MR_control	2.51156	2.4226	0.00124941	0.0092956	Up	Yes	XP_022632698.1		3847.GLYMA07G05920.2				S	Pfam:Yippee
MSTRG.31087	MR_inoculated	MR_control	3.88207	4.36102	4.12744e-07	1.41746e-05	Up	Yes	XP_014490683.1		3847.GLYMA01G07780.1	OSI_12536	GO:0005575,GO:0005622,GO:0005623,GO:0005737,GO:0006139,GO:0006351,GO:0006725,GO:0006807,GO:0006996,GO:0008150,GO:0008152,GO:0009058,GO:0009059,GO:0009295,GO:0009507,GO:0009532,GO:0009536,GO:0009570,GO:0009657,GO:0009658,GO:0009662,GO:0009987,GO:0010467,GO:0016043,GO:0016070,GO:0018130,GO:0019438,GO:0032774,GO:0034641,GO:0034645,GO:0034654,GO:0042644,GO:0042646,GO:0042793,GO:0043170,GO:0043226,GO:…		G	pfkB family carbohydrate kinase
MSTRG.23478	MR_inoculated	MR_control	2.85367	3.22987	0.000177388	0.00198262	Up	Yes	XP_014517303.1		3847.GLYMA11G27510.1		GO:0008150,GO:0009719,GO:0010033,GO:0010200,GO:0010243,GO:0042221,GO:0050896,GO:1901698,GO:1901700		S	PHD-finger
MSTRG.21635	MR_inoculated	MR_control	4.33373	3.97518	7.12051e-08	3.50388e-06	Up	Yes	XP_014515881.1		3847.GLYMA08G20800.1				S	Phosphatase
MSTRG.16431	MR_inoculated	MR_control	2.87763	5.53075	5.24842e-05	0.000747557	Up	Yes	XP_014510658.1		3847.GLYMA13G23410.1			K14803,K17506	T	phosphatase 2C
MSTRG.5631	MR_inoculated	MR_control	2.15642	5.81133	0.00176946	0.0121234	Up	Yes	XP_014494709.1		3847.GLYMA19G41810.1		GO:0005575,GO:0005623,GO:0005886,GO:0016020,GO:0044464,GO:0071944		T	phosphatase 2C
MSTRG.4082	MR_inoculated	MR_control	2.08586	6.27598	0.00231464	0.0148848	Up	Yes	XP_022634468.1		3847.GLYMA12G27340.1			K17506	T	phosphatase 2C
MSTRG.25161	MR_inoculated	MR_control	2.76228	3.354	0.000200024	0.0021933	Up	Yes	XP_014521438.1		3847.GLYMA01G43580.1				O	phosphatidylinositol 3- and 4-kinase family protein
MSTRG.17635	MR_inoculated	MR_control	2.29025	2.75695	0.00253884	0.0159944	Up	Yes	XP_014507239.1		3847.GLYMA05G36810.1				O	phosphatidylinositol 3- and 4-kinase family protein
MSTRG.14159	MR_inoculated	MR_control	4.58877	5.70324	3.25119e-09	2.66642e-07	Up	Yes	XP_014507707.2		3847.GLYMA20G02220.1		GO:0003674,GO:0003824,GO:0004610,GO:0005575,GO:0005622,GO:0005623,GO:0005737,GO:0005829,GO:0006040,GO:0006047,GO:0006048,GO:0006139,GO:0006725,GO:0006753,GO:0006793,GO:0006796,GO:0006807,GO:0008150,GO:0008152,GO:0009058,GO:0009117,GO:0009165,GO:0009225,GO:0009226,GO:0009507,GO:0009532,GO:0009536,GO:0009570,GO:0009987,GO:0016853,GO:0016866,GO:0016868,GO:0018130,GO:0019438,GO:0019637,GO:0034641,GO:…		G	Phosphoglucomutase/phosphomannomutase, alpha/beta/alpha domain III
MSTRG.8444	MR_inoculated	MR_control	2.90563	6.39881	4.0318e-05	0.000605984	Up	Yes	XP_014502080.1		3847.GLYMA04G37360.1			K01114	I	phospholipase
MSTRG.11678	MR_inoculated	MR_control	3.23198	2.58458	5.48758e-05	0.000773646	Up	Yes	XP_014504372.2		3847.GLYMA14G06460.1		GO:0005575,GO:0005623,GO:0005886,GO:0016020,GO:0044464,GO:0071944	K05857	I	phospholipase C
MSTRG.11677	MR_inoculated	MR_control	2.03944	7.4154	0.00273538	0.0168774	Up	Yes	XP_014504371.1		3847.GLYMA02G42430.1	PLC3	GO:0005575,GO:0005623,GO:0005886,GO:0016020,GO:0044464,GO:0071944	K05857	I	phospholipase C
MSTRG.12298	MR_inoculated	MR_control	2.19457	2.38074	0.00427752	0.023617	Up	Yes	XP_014503861.1		3847.GLYMA14G37290.1			K05857	I	phospholipase C
MSTRG.28032	MR_inoculated	MR_control	2.00671	4.21261	0.00437487	0.024015	Up	Yes	XP_022632219.1		3847.GLYMA03G02380.4		GO:0000166,GO:0003674,GO:0003824,GO:0004633,GO:0005488,GO:0005575,GO:0005622,GO:0005623,GO:0005737,GO:0005829,GO:0006139,GO:0006163,GO:0006164,GO:0006725,GO:0006732,GO:0006753,GO:0006793,GO:0006796,GO:0006807,GO:0006950,GO:0006970,GO:0006972,GO:0008150,GO:0008152,GO:0009058,GO:0009108,GO:0009116,GO:0009117,GO:0009119,GO:0009150,GO:0009152,GO:0009163,GO:0009165,GO:0009259,GO:0009260,GO:0009628,GO:…	K01598,K18172	H	phosphopantothenoylcysteine
MSTRG.14468	MR_inoculated	MR_control	6.23325	7.04428	8.81443e-14	3.76943e-11	Up	Yes	XP_022638890.1		3847.GLYMA20G03250.2		GO:0003674,GO:0003824,GO:0004645,GO:0005575,GO:0005622,GO:0005623,GO:0005737,GO:0006950,GO:0008150,GO:0008152,GO:0009266,GO:0009414,GO:0009415,GO:0009501,GO:0009507,GO:0009532,GO:0009536,GO:0009570,GO:0009628,GO:0010035,GO:0016740,GO:0016757,GO:0016758,GO:0042221,GO:0043226,GO:0043227,GO:0043229,GO:0043231,GO:0044422,GO:0044424,GO:0044434,GO:0044435,GO:0044444,GO:0044446,GO:0044464,GO:0050896,GO:…	K00688	G	Phosphorylase is an important allosteric enzyme in carbohydrate metabolism. Enzymes from different sources differ in their regulatory mechanisms and in their natural substrates. However, all known phosphorylases share catalytic and structural properties (By similarity)
MSTRG.23417	MR_inoculated	MR_control	3.97174	7.47518	7.95134e-08	3.78817e-06	Up	Yes	XP_022642300.1		3847.GLYMA08G45210.1		GO:0003674,GO:0003824,GO:0004645,GO:0005575,GO:0005622,GO:0005623,GO:0005737,GO:0005829,GO:0006950,GO:0008150,GO:0008152,GO:0009414,GO:0009415,GO:0009507,GO:0009536,GO:0009628,GO:0010035,GO:0010038,GO:0016740,GO:0016757,GO:0016758,GO:0042221,GO:0043226,GO:0043227,GO:0043229,GO:0043231,GO:0044424,GO:0044444,GO:0044464,GO:0046686,GO:0050896,GO:1901700	K00688	G	Phosphorylase is an important allosteric enzyme in carbohydrate metabolism. Enzymes from different sources differ in their regulatory mechanisms and in their natural substrates. However, all known phosphorylases share catalytic and structural properties (By similarity)
MSTRG.1287	MR_inoculated	MR_control	3.09933	8.08354	1.24038e-05	0.000231104	Up	Yes	XP_022642216.1		3847.GLYMA13G06040.1		GO:0003674,GO:0003824,GO:0004645,GO:0005575,GO:0005622,GO:0005623,GO:0005737,GO:0006950,GO:0008150,GO:0008152,GO:0009266,GO:0009414,GO:0009415,GO:0009507,GO:0009532,GO:0009536,GO:0009570,GO:0009628,GO:0010035,GO:0016740,GO:0016757,GO:0016758,GO:0042221,GO:0043226,GO:0043227,GO:0043229,GO:0043231,GO:0044422,GO:0044424,GO:0044434,GO:0044435,GO:0044444,GO:0044446,GO:0044464,GO:0050896,GO:1901700	K00688	G	Phosphorylase is an important allosteric enzyme in carbohydrate metabolism. Enzymes from different sources differ in their regulatory mechanisms and in their natural substrates. However, all known phosphorylases share catalytic and structural properties (By similarity)
MSTRG.20866	MR_inoculated	MR_control	2.81749	5.17966	8.12673e-05	0.00106777	Up	Yes	XP_014512722.1		3847.GLYMA10G40210.1				S	Photosystem I reaction centre subunit N (PSAN or PSI-N)
MSTRG.1246	MR_inoculated	MR_control	2.22328	4.02519	0.00183013	0.0124135	Up	Yes	XP_014511518.1		3847.GLYMA19G04084.1				S	PI-PLC X domain-containing protein
MSTRG.25205	MR_inoculated	MR_control	3.15468	4.48322	1.72518e-05	0.00030468	Up	Yes	XP_014520340.1		3847.GLYMA01G43010.1		GO:0005575,GO:0005623,GO:0005886,GO:0016020,GO:0044464,GO:0071944		S	PLAC8 family
MSTRG.7221	MR_inoculated	MR_control	2.18432	3.56865	0.00225792	0.0146353	Up	Yes	XP_014497281.1		3847.GLYMA13G05890.1		GO:0005575,GO:0005622,GO:0005623,GO:0005737,GO:0005773,GO:0005774,GO:0016020,GO:0031090,GO:0043226,GO:0043227,GO:0043229,GO:0043231,GO:0044422,GO:0044424,GO:0044437,GO:0044444,GO:0044446,GO:0044464		S	Plant calmodulin-binding domain
MSTRG.10649	MR_inoculated	MR_control	5.87897	7.52076	5.35775e-13	1.74965e-10	Up	Yes	XP_014501157.1		3847.GLYMA13G42330.1	LOX10	GO:0005575,GO:0005622,GO:0005623,GO:0005737,GO:0044424,GO:0044464	K00454,K15718	S	Plant lipoxygenase may be involved in a number of diverse aspects of plant physiology including growth and development, pest resistance, and senescence or responses to wounding (By similarity)
MSTRG.21694	MR_inoculated	MR_control	3.88035	6.38517	1.73621e-07	7.02336e-06	Up	Yes	NP_001304246.1		3847.GLYMA08G20230.2	LOX10	GO:0005575,GO:0005622,GO:0005623,GO:0005737,GO:0044424,GO:0044464	K00454,K15718	S	Plant lipoxygenase may be involved in a number of diverse aspects of plant physiology including growth and development, pest resistance, and senescence or responses to wounding (By similarity)
MSTRG.21695	MR_inoculated	MR_control	2.33964	6.58203	0.000703326	0.00591784	Up	Yes	XP_014515941.1		3847.GLYMA07G00900.1	LOX10	GO:0005575,GO:0005622,GO:0005623,GO:0005737,GO:0044424,GO:0044464	K00454,K15718	S	Plant lipoxygenase may be involved in a number of diverse aspects of plant physiology including growth and development, pest resistance, and senescence or responses to wounding (By similarity)
MSTRG.29436	MR_inoculated	MR_control	2.01664	3.34482	0.00539979	0.0284651	Up	Yes	XP_022632700.1		3847.GLYMA20G28290.1	LOX	GO:0002831,GO:0002832,GO:0003674,GO:0003824,GO:0005575,GO:0005622,GO:0005623,GO:0005737,GO:0006629,GO:0006950,GO:0007275,GO:0008150,GO:0008152,GO:0009507,GO:0009536,GO:0009607,GO:0009611,GO:0009653,GO:0009791,GO:0009886,GO:0009887,GO:0009987,GO:0010015,GO:0010101,GO:0010102,GO:0010311,GO:0016165,GO:0016491,GO:0016701,GO:0016702,GO:0022622,GO:0030258,GO:0031347,GO:0031348,GO:0032501,GO:0032502,GO:…	K00454,K15718	S	Plant lipoxygenase may be involved in a number of diverse aspects of plant physiology including growth and development, pest resistance, and senescence or responses to wounding (By similarity)
MSTRG.30698	MR_inoculated	MR_control	7.94122	7.23312	4.51749e-18	1.04322e-14	Up	Yes	XP_014490351.1		3847.GLYMA03G04370.2				T	Plant non-specific lipid-transfer proteins transfer phospholipids as well as galactolipids across membranes. May play a role in wax or cutin deposition in the cell walls of expanding epidermal cells and certain secretory tissues (By similarity)
MSTRG.32165	MR_inoculated	MR_control	2.38059	12.9808	0.000528317	0.00471358	Up	Yes	XP_014491947.1		3847.GLYMA01G32750.1	LTP1	GO:0005575,GO:0005618,GO:0005623,GO:0009505,GO:0030312,GO:0044464,GO:0071944		T	Plant non-specific lipid-transfer proteins transfer phospholipids as well as galactolipids across membranes. May play a role in wax or cutin deposition in the cell walls of expanding epidermal cells and certain secretory tissues (By similarity)
MSTRG.32166	MR_inoculated	MR_control	2.22646	4.87226	0.00144484	0.0103761	Up	Yes	XP_022633678.1		3847.GLYMA01G32140.2	LTP1	GO:0005575,GO:0005618,GO:0005623,GO:0009505,GO:0030312,GO:0044464,GO:0071944		T	Plant non-specific lipid-transfer proteins transfer phospholipids as well as galactolipids across membranes. May play a role in wax or cutin deposition in the cell walls of expanding epidermal cells and certain secretory tissues (By similarity)
MSTRG.10258	MR_inoculated	MR_control	2.06054	2.06137	0.00814916	0.0391042	Up	Yes	XP_014500663.1		3847.GLYMA15G42000.1				U	Plant non-specific lipid-transfer proteins transfer phospholipids as well as galactolipids across membranes. May play a role in wax or cutin deposition in the cell walls of expanding epidermal cells and certain secretory tissues (By similarity)
MSTRG.23561	MR_inoculated	MR_control	2.7245	2.25013	0.000633856	0.00544983	Up	Yes	XP_022642836.1		3847.GLYMA11G31850.1				S	Plant organelle RNA recognition domain
MSTRG.25529	MR_inoculated	MR_control	2.58092	5.5765	0.000240465	0.0025376	Up	Yes	XP_022631746.1		3847.GLYMA01G39510.1				S	plant protein
MSTRG.29916	MR_inoculated	MR_control	3.12123	6.21318	1.30883e-05	0.000240613	Up	Yes	XP_014524582.1		3847.GLYMA08G39280.1				S	Plant protein 1589 of unknown function (A_thal_3526)
MSTRG.22152	MR_inoculated	MR_control	2.08084	6.40842	0.00238028	0.0151914	Up	Yes	XP_014515059.1		3847.GLYMA07G14410.2				S	Plant protein of unknown function
MSTRG.18592	MR_inoculated	MR_control	2.14329	2.20085	0.00582976	0.0302101	Up	Yes	XP_022640293.1		3847.GLYMA07G17830.1				S	Plant protein of unknown function
MSTRG.6449	MR_inoculated	MR_control	2.58009	3.04975	0.000515659	0.00461932	Up	Yes	XP_014497377.1		3847.GLYMA12G30690.1				S	Plant protein of unknown function (DUF868)
MSTRG.7645	MR_inoculated	MR_control	2.19738	3.10147	0.00267183	0.0165936	Up	Yes	XP_014499081.1		3847.GLYMA03G42470.2				S	Plant protein of unknown function (DUF936)
MSTRG.10237	MR_inoculated	MR_control	2.21104	2.39385	0.00400799	0.0224891	Up	Yes	XP_014500384.1		3847.GLYMA15G42160.1				S	Plant protein of unknown function (DUF946)
MSTRG.11887	MR_inoculated	MR_control	2.50623	4.82672	0.000396966	0.00374273	Up	Yes	XP_014502696.1		3847.GLYMA02G40790.1		GO:0005575,GO:0005618,GO:0005623,GO:0016020,GO:0030312,GO:0044464,GO:0071944		G	plant-type cell wall organization
MSTRG.16632	MR_inoculated	MR_control	2.27651	3.35501	0.00183821	0.0124542	Up	Yes	XP_014509164.1		3847.GLYMA17G06930.1	HA1	GO:0000287,GO:0003674,GO:0003824,GO:0005215,GO:0005488,GO:0005575,GO:0005622,GO:0005623,GO:0005634,GO:0005737,GO:0005773,GO:0005794,GO:0005886,GO:0005911,GO:0006139,GO:0006152,GO:0006163,GO:0006195,GO:0006200,GO:0006725,GO:0006753,GO:0006793,GO:0006796,GO:0006807,GO:0006810,GO:0006811,GO:0006812,GO:0006818,GO:0006950,GO:0008150,GO:0008152,GO:0008324,GO:0008553,GO:0009056,GO:0009116,GO:0009117,GO:…	K01535	P	Plasma membrane
MSTRG.16188	MR_inoculated	MR_control	8.00471	7.65575	1.79805e-18	6.45897e-15	Up	Yes	XP_022639436.1		3847.GLYMA05G30380.1		GO:0000003,GO:0003006,GO:0005575,GO:0005576,GO:0005578,GO:0005623,GO:0007275,GO:0008150,GO:0009791,GO:0009856,GO:0009908,GO:0022414,GO:0031012,GO:0032501,GO:0032502,GO:0044421,GO:0044464,GO:0044699,GO:0044703,GO:0044706,GO:0044707,GO:0044767,GO:0048046,GO:0048196,GO:0048367,GO:0048437,GO:0048438,GO:0048443,GO:0048466,GO:0048513,GO:0048569,GO:0048608,GO:0048653,GO:0048731,GO:0048827,GO:0048856,GO:…		S	Plastocyanin-like domain
MSTRG.27574	MR_inoculated	MR_control	3.27886	4.84694	8.24033e-06	0.000166587	Up	Yes	XP_014522321.1		3847.GLYMA06G12680.1				S	Plastocyanin-like domain
MSTRG.24990	MR_inoculated	MR_control	3.22029	4.77085	1.15527e-05	0.000218649	Up	Yes	XP_014520339.1		3847.GLYMA01G44940.1				S	Plastocyanin-like domain
MSTRG.30600	MR_inoculated	MR_control	3.1809	4.39208	1.51407e-05	0.00027276	Up	Yes	XP_014490266.1		3847.GLYMA18G45710.1				S	Plastocyanin-like domain
MSTRG.27247	MR_inoculated	MR_control	2.37861	5.10287	0.000671593	0.0057114	Up	Yes	XP_014522012.1		3847.GLYMA12G34100.1				S	Plastocyanin-like domain
MSTRG.1294	MR_inoculated	MR_control	2.12028	7.67066	0.00189361	0.012767	Up	Yes	XP_014517038.1		3847.GLYMA13G05810.1		GO:0005575,GO:0005622,GO:0005623,GO:0005737,GO:0005773,GO:0005886,GO:0016020,GO:0031224,GO:0031225,GO:0031226,GO:0043226,GO:0043227,GO:0043229,GO:0043231,GO:0044424,GO:0044425,GO:0044444,GO:0044459,GO:0044464,GO:0046658,GO:0071944		S	Plastocyanin-like domain
MSTRG.438	MR_inoculated	MR_control	2.85599	3.73335	0.000112456	0.00138344	Up	Yes	XP_014506236.1		3847.GLYMA08G05270.1				S	PLATZ transcription factor
MSTRG.20153	MR_inoculated	MR_control	2.64926	6.81677	0.000150392	0.00174496	Up	Yes	XP_022641012.1		3847.GLYMA20G34980.2		GO:0005575,GO:0005622,GO:0005623,GO:0005737,GO:0005829,GO:0005886,GO:0016020,GO:0044424,GO:0044444,GO:0044464,GO:0071944		G	pleckstrin homology domain-containing family A member 8-like
MSTRG.10557	MR_inoculated	MR_control	2.42064	3.1121	0.00103452	0.00802636	Up	Yes	XP_014501203.1		3847.GLYMA13G43140.2		GO:0000041,GO:0002376,GO:0003674,GO:0005215,GO:0005575,GO:0005622,GO:0005623,GO:0005737,GO:0005739,GO:0005773,GO:0005774,GO:0005886,GO:0006082,GO:0006725,GO:0006790,GO:0006807,GO:0006810,GO:0006811,GO:0006812,GO:0006855,GO:0006950,GO:0006952,GO:0006955,GO:0008150,GO:0008152,GO:0008324,GO:0009056,GO:0009507,GO:0009526,GO:0009536,GO:0009607,GO:0009617,GO:0009620,GO:0009627,GO:0009719,GO:0009725,GO:…		Q	pleiotropic drug resistance
MSTRG.7179	MR_inoculated	MR_control	6.3325	9.50232	1.62057e-14	8.91766e-12	Up	Yes	XP_014497686.2		3847.GLYMA18G49570.1		GO:0005575,GO:0005618,GO:0005623,GO:0016020,GO:0030312,GO:0044464,GO:0071944		G	Pollen allergen
MSTRG.29088	MR_inoculated	MR_control	4.21652	6.7704	2.03295e-08	1.19326e-06	Up	Yes	XP_014523832.1		3847.GLYMA16G05760.1				S	Pollen proteins Ole e I like
MSTRG.27908	MR_inoculated	MR_control	4.15118	8.65241	2.42129e-08	1.39835e-06	Up	Yes	XP_014522667.1		3847.GLYMA13G39170.1		GO:0005575,GO:0016020,GO:0031224,GO:0031225,GO:0044425		S	Pollen proteins Ole e I like
MSTRG.9801	MR_inoculated	MR_control	3.30467	6.54723	4.52386e-06	0.000102852	Up	Yes	XP_014500284.1		3847.GLYMA06G00720.1				S	Pollen proteins Ole e I like
MSTRG.3608	MR_inoculated	MR_control	2.52208	10.4873	0.000261215	0.00270414	Up	Yes	XP_014493279.1		3847.GLYMA11G18810.1		GO:0005575,GO:0016020,GO:0031224,GO:0031225,GO:0044425		S	Pollen proteins Ole e I like
MSTRG.8744	MR_inoculated	MR_control	2.39037	9.2788	0.000508562	0.00457641	Up	Yes	XP_014498557.1		3847.GLYMA04G11400.1				S	Pollen-specific protein
MSTRG.9303	MR_inoculated	MR_control	2.0528	5.16549	0.00301371	0.0181764	Up	Yes	XP_014500162.1		3847.GLYMA04G05350.1				S	Pollen-specific protein
MSTRG.25855	MR_inoculated	MR_control	2.66738	3.31935	0.000323707	0.00320867	Up	Yes	XP_022643179.1		3847.GLYMA01G36420.2		GO:0005575,GO:0005622,GO:0005623,GO:0005737,GO:0009507,GO:0009536,GO:0043226,GO:0043227,GO:0043229,GO:0043231,GO:0044424,GO:0044444,GO:0044464		J	Poly A polymerase head domain
MSTRG.21811	MR_inoculated	MR_control	2.58405	2.69882	0.000787285	0.00648346	Up	Yes	XP_014516439.1		3847.GLYMA15G06030.1			K14396	A	Polyadenylate-binding protein
MSTRG.10124	MR_inoculated	MR_control	3.4773	7.53872	1.50458e-06	4.08831e-05	Up	Yes	XP_022636983.1		3847.GLYMA11G20940.1				S	polyadenylate-binding protein-interacting protein
MSTRG.11903	MR_inoculated	MR_control	2.31353	4.05526	0.00122577	0.00915813	Up	Yes	XP_014505323.1		3847.GLYMA14G39020.1		GO:0003674,GO:0003824,GO:0005575,GO:0005622,GO:0005623,GO:0005737,GO:0005777,GO:0006576,GO:0006595,GO:0006598,GO:0006807,GO:0008150,GO:0008152,GO:0009056,GO:0009308,GO:0009310,GO:0009987,GO:0016491,GO:0016645,GO:0016647,GO:0034641,GO:0042402,GO:0042579,GO:0043226,GO:0043227,GO:0043229,GO:0043231,GO:0044106,GO:0044237,GO:0044424,GO:0044444,GO:0044464,GO:0044710,GO:0046592,GO:0055114,GO:0071704,GO:…	K17839	Q	Polyamine oxidase
MSTRG.28821	MR_inoculated	MR_control	3.2674	7.57253	5.00851e-06	0.000112307	Up	Yes	XP_014523621.1		3847.GLYMA18G18980.1		GO:0005575,GO:0005576,GO:0005618,GO:0005623,GO:0030312,GO:0044464,GO:0048046,GO:0071944		S	Polygalacturonase non-catalytic subunit
MSTRG.7871	MR_inoculated	MR_control	2.03998	2.97603	0.00527742	0.0279034	Up	Yes	XP_014500176.1		3847.GLYMA09G05610.1		GO:0000003,GO:0003006,GO:0003674,GO:0003824,GO:0004553,GO:0004650,GO:0005575,GO:0005618,GO:0005623,GO:0007049,GO:0007275,GO:0008150,GO:0008152,GO:0009555,GO:0009556,GO:0009653,GO:0009987,GO:0010208,GO:0010584,GO:0010927,GO:0016043,GO:0016787,GO:0016798,GO:0022414,GO:0030312,GO:0032501,GO:0032502,GO:0032989,GO:0044464,GO:0044699,GO:0044707,GO:0044763,GO:0044767,GO:0045229,GO:0048229,GO:0048236,GO:…		S	polygalacturonase QRT3-like
MSTRG.648	MR_inoculated	MR_control	2.73652	5.53649	0.00011184	0.00137775	Up	Yes	XP_014509157.1		3847.GLYMA01G01260.1				S	Polyketide cyclase / dehydrase and lipid transport
MSTRG.14945	MR_inoculated	MR_control	4.94046	4.46871	1.75925e-09	1.60907e-07	Up	Yes	XP_014508331.2		3847.GLYMA02G07040.1				S	polyneuridine-aldehyde esterase-like
MSTRG.4020	MR_inoculated	MR_control	2.07373	2.28554	0.00729859	0.0359643	Up	Yes	XP_014493395.1		3847.GLYMA12G18403.1		GO:0005575,GO:0005622,GO:0005623,GO:0005634,GO:0005654,GO:0031974,GO:0031981,GO:0043226,GO:0043227,GO:0043229,GO:0043231,GO:0043233,GO:0044422,GO:0044424,GO:0044428,GO:0044446,GO:0044464,GO:0070013	K08073	K, L, O	Polynucleotide kinase 3 phosphatase
MSTRG.15797	MR_inoculated	MR_control	6.7388	5.93354	1.89625e-14	1.00172e-11	Up	Yes	XP_014510331.2		3847.GLYMA13G25181.1	PPO		K00422	S	polyphenol oxidase
MSTRG.30944	MR_inoculated	MR_control	2.3529	5.09261	0.000758441	0.00629499	Up	Yes	XP_014490547.1		3847.GLYMA03G01140.4				S	post-GPI attachment to proteins factor
MSTRG.16291	MR_inoculated	MR_control	5.02358	5.34883	3.50173e-10	4.30784e-08	Up	Yes	XP_014505698.1		3847.GLYMA05G08230.1	AKT1	GO:0003674,GO:0005215,GO:0005216,GO:0005242,GO:0005244,GO:0005249,GO:0005261,GO:0005267,GO:0005575,GO:0005623,GO:0005886,GO:0006810,GO:0006811,GO:0006812,GO:0006813,GO:0006950,GO:0006970,GO:0007275,GO:0008150,GO:0008324,GO:0008544,GO:0009414,GO:0009415,GO:0009628,GO:0009651,GO:0009653,GO:0009888,GO:0009913,GO:0009987,GO:0010015,GO:0010035,GO:0010053,GO:0010054,GO:0010107,GO:0010119,GO:0015075,GO:…		P	Potassium channel
MSTRG.11171	MR_inoculated	MR_control	2.37847	4.25754	0.000800968	0.00656304	Up	Yes	XP_022637514.1		3847.GLYMA02G46930.1		GO:0003674,GO:0005215,GO:0005216,GO:0005575,GO:0005622,GO:0005623,GO:0005737,GO:0005773,GO:0005774,GO:0006461,GO:0006810,GO:0006811,GO:0006873,GO:0006875,GO:0008150,GO:0009987,GO:0010029,GO:0010119,GO:0015075,GO:0015267,GO:0016020,GO:0016043,GO:0019725,GO:0022607,GO:0022803,GO:0022838,GO:0022857,GO:0022891,GO:0022892,GO:0030003,GO:0030004,GO:0030007,GO:0031090,GO:0034220,GO:0042592,GO:0043226,GO:…	K05389	P	Potassium channel
MSTRG.5975	MR_inoculated	MR_control	3.09322	5.2469	1.81429e-05	0.000316989	Up	Yes	XP_014496041.1		3847.GLYMA18G03120.1		GO:0005575,GO:0005622,GO:0005623,GO:0005737,GO:0005768,GO:0005794,GO:0005802,GO:0005886,GO:0016020,GO:0043226,GO:0043227,GO:0043229,GO:0043231,GO:0044424,GO:0044444,GO:0044464,GO:0071944	K01802	O	PPIases accelerate the folding of proteins (By similarity)
MSTRG.21348	MR_inoculated	MR_control	2.62433	7.78026	0.000162222	0.0018523	Up	Yes	XP_014514306.1		3847.GLYMA20G39340.1		GO:0000413,GO:0003674,GO:0003755,GO:0003824,GO:0005575,GO:0005622,GO:0005623,GO:0005737,GO:0006461,GO:0006464,GO:0008150,GO:0008152,GO:0009507,GO:0009526,GO:0009532,GO:0009533,GO:0009534,GO:0009535,GO:0009536,GO:0009543,GO:0009570,GO:0009579,GO:0009941,GO:0009987,GO:0010275,GO:0016020,GO:0016043,GO:0016853,GO:0016859,GO:0018193,GO:0018208,GO:0019538,GO:0022607,GO:0031090,GO:0031967,GO:0031969,GO:…	K03768	O	PPIases accelerate the folding of proteins (By similarity)
MSTRG.23465	MR_inoculated	MR_control	2.52649	7.54936	0.000267659	0.00275971	Up	Yes	XP_014518900.1		3847.GLYMA18G07030.1		GO:0005575,GO:0005576,GO:0005622,GO:0005623,GO:0005737,GO:0005783,GO:0005911,GO:0007275,GO:0008150,GO:0009506,GO:0009507,GO:0009536,GO:0022622,GO:0030054,GO:0032501,GO:0032502,GO:0043226,GO:0043227,GO:0043229,GO:0043231,GO:0044424,GO:0044444,GO:0044464,GO:0044699,GO:0044707,GO:0044767,GO:0048364,GO:0048513,GO:0048731,GO:0048856,GO:0055044	K01802	O	PPIases accelerate the folding of proteins (By similarity)
MSTRG.14263	MR_inoculated	MR_control	2.2731	5.73382	0.00103014	0.00800275	Up	Yes	XP_014510138.1		3847.GLYMA02G11730.1		GO:0005575,GO:0005622,GO:0005623,GO:0005737,GO:0005768,GO:0005794,GO:0005802,GO:0043226,GO:0043227,GO:0043229,GO:0043231,GO:0044424,GO:0044444,GO:0044464		O	PPIases accelerate the folding of proteins. It catalyzes the cis-trans isomerization of proline imidic peptide bonds in oligopeptides (By similarity)
MSTRG.6471	MR_inoculated	MR_control	2.56775	2.01724	0.00132588	0.00973563	Up	Yes	XP_022635452.1		29760.VIT_06s0080g00300.t01				S	PPR repeat
MSTRG.5574	MR_inoculated	MR_control	2.21568	1.83617	0.00563752	0.0294211	Up	Yes	XP_014495064.2		3847.GLYMA03G38690.1				S	PPR repeat
MSTRG.7141	MR_inoculated	MR_control	3.60022	3.29278	5.16829e-06	0.000115314	Up	Yes	XP_014497452.1		3847.GLYMA18G49146.1				S	PQQ enzyme repeat
MSTRG.17340	MR_inoculated	MR_control	2.21071	5.86775	0.00137284	0.00999089	Up	Yes	XP_014507527.1		3847.GLYMA08G05140.1		GO:0000226,GO:0005575,GO:0005622,GO:0005623,GO:0005737,GO:0005829,GO:0006996,GO:0007010,GO:0007017,GO:0008150,GO:0009987,GO:0016043,GO:0016272,GO:0030865,GO:0031122,GO:0032991,GO:0043234,GO:0043622,GO:0043933,GO:0044424,GO:0044444,GO:0044445,GO:0044464,GO:0044699,GO:0044763,GO:0071822,GO:0071840	K04798	O	Prefoldin subunit
MSTRG.9851	MR_inoculated	MR_control	3.37845	3.7482	8.24541e-06	0.000166587	Up	Yes	XP_022636840.1		3847.GLYMA01G45650.2		GO:0003674,GO:0003824,GO:0004175,GO:0004222,GO:0005575,GO:0005576,GO:0005622,GO:0005623,GO:0005737,GO:0005739,GO:0005759,GO:0008150,GO:0008152,GO:0008233,GO:0008237,GO:0009507,GO:0009526,GO:0009532,GO:0009536,GO:0009570,GO:0009941,GO:0010035,GO:0010038,GO:0010467,GO:0016485,GO:0016787,GO:0019538,GO:0031967,GO:0031974,GO:0031975,GO:0042221,GO:0043170,GO:0043226,GO:0043227,GO:0043229,GO:0043231,GO:…	K06972	O	presequence protease
MSTRG.4859	MR_inoculated	MR_control	2.54566	4.55102	0.000356117	0.0034481	Up	Yes	XP_014496126.1		3847.GLYMA19G32510.1		GO:0005575,GO:0016020		T	probably inactive leucine-rich repeat receptor-like protein kinase
MSTRG.10731	MR_inoculated	MR_control	2.40907	4.83021	0.000638636	0.00548043	Up	Yes	XP_014499851.1		3847.GLYMA06G47520.1	PHB2	GO:0000302,GO:0005575,GO:0005618,GO:0005622,GO:0005623,GO:0005634,GO:0005730,GO:0005737,GO:0005739,GO:0005740,GO:0005743,GO:0005746,GO:0005747,GO:0005773,GO:0005774,GO:0005886,GO:0006950,GO:0006970,GO:0006979,GO:0006996,GO:0007005,GO:0007275,GO:0008150,GO:0009505,GO:0009507,GO:0009536,GO:0009628,GO:0009651,GO:0009719,GO:0009723,GO:0009725,GO:0009733,GO:0009791,GO:0009987,GO:0010033,GO:0010035,GO:…	K17080	O	prohibitin
MSTRG.31961	MR_inoculated	MR_control	2.86145	5.07287	6.39009e-05	0.000876125	Up	Yes	XP_014491667.1		3847.GLYMA12G33520.1	15	GO:0005575,GO:0005618,GO:0005622,GO:0005623,GO:0005737,GO:0005739,GO:0005740,GO:0005743,GO:0005746,GO:0005747,GO:0005773,GO:0005774,GO:0009507,GO:0009536,GO:0016020,GO:0019866,GO:0030312,GO:0030964,GO:0031090,GO:0031966,GO:0031967,GO:0031975,GO:0032991,GO:0043226,GO:0043227,GO:0043229,GO:0043231,GO:0043234,GO:0044422,GO:0044424,GO:0044425,GO:0044429,GO:0044437,GO:0044444,GO:0044446,GO:0044455,GO:…	K17081	O	prohibitin 2
MSTRG.11527	MR_inoculated	MR_control	2.68978	2.22101	0.000738955	0.00617607	Up	Yes	XP_022637372.1		3847.GLYMA20G11530.2		GO:0002218,GO:0002220,GO:0002221,GO:0002237,GO:0002238,GO:0002253,GO:0002376,GO:0002429,GO:0002682,GO:0002684,GO:0002752,GO:0002757,GO:0002758,GO:0002764,GO:0002768,GO:0003674,GO:0003824,GO:0004672,GO:0004674,GO:0004871,GO:0004872,GO:0004888,GO:0005488,GO:0005515,GO:0005575,GO:0005623,GO:0005886,GO:0006464,GO:0006468,GO:0006793,GO:0006796,GO:0006950,GO:0006952,GO:0006955,GO:0007154,GO:0007165,GO:…	K13429	T	proline-rich receptor-like protein kinase
MSTRG.13943	MR_inoculated	MR_control	2.50844	5.42078	0.000342618	0.00335355	Up	Yes	XP_014508182.1		3847.GLYMA08G36180.1		GO:0005575,GO:0005911,GO:0009506,GO:0030054,GO:0055044		U	Protease inhibitor seed storage lipid transfer protein
MSTRG.32872	MR_inoculated	MR_control	2.24569	6.01172	0.00115296	0.00873003	Up	Yes	XP_014492609.1		3847.GLYMA18G41320.1				S	Protease inhibitor/seed storage/LTP family
MSTRG.15736	MR_inoculated	MR_control	2.02259	6.50371	0.00307616	0.0184971	Up	Yes	XP_014510166.1		3847.GLYMA08G06460.1	B160		K15601	K	Protein binding transcription factor zinc ion binding
MSTRG.24262	MR_inoculated	MR_control	3.52721	3.04964	9.41168e-06	0.000185966	Up	Yes	XP_014519084.2		3847.GLYMA15G09865.1			K10683	L	protein BREAST CANCER SUSCEPTIBILITY 1 homolog
MSTRG.16661	MR_inoculated	MR_control	2.30311	7.12003	0.000814449	0.00666438	Up	Yes	XP_014509899.1		3847.GLYMA17G06660.1		GO:0005575,GO:0005622,GO:0005623,GO:0005634,GO:0005737,GO:0006605,GO:0006810,GO:0006886,GO:0008104,GO:0008150,GO:0009507,GO:0009536,GO:0009987,GO:0015031,GO:0016482,GO:0033036,GO:0033365,GO:0034613,GO:0043226,GO:0043227,GO:0043229,GO:0043231,GO:0044424,GO:0044444,GO:0044464,GO:0044699,GO:0044763,GO:0044765,GO:0045036,GO:0045184,GO:0046907,GO:0051179,GO:0051234,GO:0051641,GO:0051649,GO:0070727,GO:…		K	Protein CHLOROPLAST IMPORT APPARATUS
MSTRG.13138	MR_inoculated	MR_control	2.60882	2.42356	0.000849373	0.00689051	Up	Yes	XP_014502666.1		3847.GLYMA14G10801.1				S	protein CHUP1, chloroplastic-like
MSTRG.8596	MR_inoculated	MR_control	4.18498	8.07198	2.02334e-08	1.19151e-06	Up	Yes	XP_014501963.1		3847.GLYMA04G42690.1	PDI	GO:0000003,GO:0000322,GO:0000323,GO:0000325,GO:0000326,GO:0000327,GO:0003006,GO:0003674,GO:0003756,GO:0003824,GO:0005575,GO:0005618,GO:0005622,GO:0005623,GO:0005737,GO:0005773,GO:0005774,GO:0005783,GO:0005788,GO:0005794,GO:0005886,GO:0006457,GO:0006950,GO:0006970,GO:0007275,GO:0008150,GO:0008152,GO:0009505,GO:0009507,GO:0009536,GO:0009579,GO:0009628,GO:0009651,GO:0009790,GO:0009791,GO:0009987,GO:…	K09580	O	Protein disulfide isomerase
MSTRG.19569	MR_inoculated	MR_control	2.09823	7.60125	0.00209085	0.0138324	Up	Yes	XP_014513727.1		3847.GLYMA10G01820.1	PDIL2-2	GO:0000003,GO:0003006,GO:0003674,GO:0003756,GO:0003824,GO:0005575,GO:0005576,GO:0005618,GO:0005622,GO:0005623,GO:0005737,GO:0005773,GO:0005774,GO:0005783,GO:0006457,GO:0006950,GO:0007275,GO:0008150,GO:0008152,GO:0009505,GO:0009553,GO:0009566,GO:0009567,GO:0009790,GO:0009791,GO:0009793,GO:0009856,GO:0009987,GO:0010035,GO:0010038,GO:0010154,GO:0016020,GO:0016853,GO:0016860,GO:0016862,GO:0016864,GO:…	K09584,K13984	O	Protein disulfide isomerase
MSTRG.5309	MR_inoculated	MR_control	3.00817	3.06211	9.85058e-05	0.00124333	Up	Yes	XP_014495492.1		3847.GLYMA03G36181.1			K17479	O	protein disulfide oxidoreductase activity
MSTRG.17330	MR_inoculated	MR_control	2.56116	5.22282	0.000269929	0.00277993	Up	Yes	XP_014508439.1		3847.GLYMA07G30410.1				S	protein Hydra magnipapillata
MSTRG.8568	MR_inoculated	MR_control	2.27764	6.3505	0.000950667	0.00751207	Up	Yes	XP_014500895.1		3847.GLYMA04G42480.1		GO:0005575,GO:0005622,GO:0005623,GO:0005737,GO:0005783,GO:0043226,GO:0043227,GO:0043229,GO:0043231,GO:0044424,GO:0044444,GO:0044464		S	protein KRTCAP2 homolog
MSTRG.32298	MR_inoculated	MR_control	3.23846	2.69404	4.91653e-05	0.000710443	Up	Yes	XP_022633707.1		3847.GLYMA18G39570.2	OSI_18172		K19882	M	protein notum homolog
MSTRG.5572	MR_inoculated	MR_control	2.53897	5.43696	0.000295185	0.0029819	Up	Yes	XP_014495168.1		3847.GLYMA03G38650.1			K19882	M	protein notum homolog
MSTRG.5550	MR_inoculated	MR_control	2.48498	5.21453	0.000399579	0.00376539	Up	Yes	XP_022635077.1		3847.GLYMA19G41030.1			K19882	M	protein notum homolog
MSTRG.16837	MR_inoculated	MR_control	2.26578	5.78131	0.0010722	0.00827936	Up	Yes	XP_014509797.1		3847.GLYMA17G04770.1			K19882	M	protein notum homolog
MSTRG.6685	MR_inoculated	MR_control	2.08578	4.56474	0.00289428	0.0176397	Up	Yes	XP_014496450.1		3847.GLYMA18G45000.1		GO:0005575,GO:0005623,GO:0005886,GO:0016020,GO:0044464,GO:0071944		S	Protein of unknown function (DUF1191)
MSTRG.24643	MR_inoculated	MR_control	3.72253	3.77081	1.8685e-06	4.89214e-05	Up	Yes	XP_014518222.1		3847.GLYMA15G06910.1				S	Protein of unknown function (DUF1218)
MSTRG.10890	MR_inoculated	MR_control	3.25821	3.96849	1.35803e-05	0.000248386	Up	Yes	XP_014498646.1		3847.GLYMA12G32320.1				S	Protein of unknown function (DUF1218)
MSTRG.12472	MR_inoculated	MR_control	2.44818	7.42803	0.000396783	0.00374273	Up	Yes	XP_014502740.1		3847.GLYMA13G35510.1				S	Protein of unknown function (DUF1218)
MSTRG.28977	MR_inoculated	MR_control	2.36757	3.56536	0.00115877	0.0087669	Up	Yes	XP_014523751.1		3847.GLYMA12G11100.1				S	Protein of unknown function (DUF1218)
MSTRG.12303	MR_inoculated	MR_control	6.77403	7.25825	2.70247e-15	1.79775e-12	Up	Yes	XP_022637879.1		3847.GLYMA14G37280.3		GO:0003674,GO:0005488,GO:0005515,GO:0005575,GO:0005622,GO:0005623,GO:0005634,GO:0008150,GO:0042752,GO:0042753,GO:0042802,GO:0042803,GO:0043226,GO:0043227,GO:0043229,GO:0043231,GO:0044424,GO:0044464,GO:0046983,GO:0048518,GO:0050789,GO:0065007		S	Protein of unknown function (DUF1313)
MSTRG.12968	MR_inoculated	MR_control	3.10584	3.55595	3.47473e-05	0.000539409	Up	Yes	XP_014504142.1		3711.Bra006077.1-P				S	Protein of unknown function (DUF1336)
MSTRG.3437	MR_inoculated	MR_control	3.12761	5.61085	1.40549e-05	0.000255247	Up	Yes	XP_014491901.1		3847.GLYMA12G08590.1				S	Protein of unknown function (DUF1635)
MSTRG.6401	MR_inoculated	MR_control	2.98656	3.17185	9.92313e-05	0.00124986	Up	Yes	XP_014497173.1		3847.GLYMA13G39690.1				S	Protein of unknown function (DUF1635)
MSTRG.20286	MR_inoculated	MR_control	2.15724	3.0282	0.00329247	0.0194526	Up	Yes	XP_014512802.1		3847.GLYMA20G33550.1				S	Protein of unknown function (DUF1635)
MSTRG.166	MR_inoculated	MR_control	2.66885	3.64701	0.000284192	0.00290351	Up	Yes	XP_014508742.1		3847.GLYMA05G08610.1				S	Protein of unknown function (DUF1645)
MSTRG.29178	MR_inoculated	MR_control	2.75297	5.73382	9.90525e-05	0.00124936	Up	Yes	XP_014523931.1		3847.GLYMA10G39230.1				S	Protein of unknown function (DUF1677)
MSTRG.25036	MR_inoculated	MR_control	2.25764	4.3285	0.00142574	0.0102595	Up	Yes	XP_014520384.1		3847.GLYMA01G44750.1				S	Protein of unknown function (DUF1677)
MSTRG.16776	MR_inoculated	MR_control	2.06812	3.25644	0.00453628	0.0247347	Up	Yes	XP_022639694.1		3847.GLYMA17G05610.1				S	Protein of unknown function (DUF1677)
MSTRG.9105	MR_inoculated	MR_control	4.46863	5.88476	6.51786e-09	4.69289e-07	Up	Yes	XP_014500444.1		3847.GLYMA18G00830.1				S	Protein of unknown function (DUF3339)
MSTRG.29064	MR_inoculated	MR_control	2.64615	4.42187	0.000217741	0.00234745	Up	Yes	XP_014523864.1		3847.GLYMA16G05940.1	OSI_07360	GO:0005575,GO:0016020,GO:0031224,GO:0031225,GO:0044425		S	Protein of unknown function (DUF3339)
MSTRG.29060	MR_inoculated	MR_control	2.55981	4.87219	0.000304024	0.00305572	Up	Yes	XP_014523866.1		3847.GLYMA19G26200.1		GO:0005575,GO:0016020,GO:0031224,GO:0031225,GO:0044425		S	Protein of unknown function (DUF3339)
MSTRG.2398	MR_inoculated	MR_control	3.98958	6.39076	8.84792e-08	4.07481e-06	Up	Yes	XP_014507476.1		3847.GLYMA16G29640.1		GO:0005575,GO:0005622,GO:0005623,GO:0005737,GO:0009507,GO:0009534,GO:0009535,GO:0009536,GO:0009579,GO:0016020,GO:0031976,GO:0031984,GO:0034357,GO:0042651,GO:0043226,GO:0043227,GO:0043229,GO:0043231,GO:0044422,GO:0044424,GO:0044434,GO:0044435,GO:0044436,GO:0044444,GO:0044446,GO:0044464,GO:0055035		S	Protein of unknown function (DUF3464)
MSTRG.20105	MR_inoculated	MR_control	2.54224	4.61893	0.00036183	0.0034809	Up	Yes	XP_014511218.1		3847.GLYMA20G35390.1				S	Protein of unknown function (DUF506)
MSTRG.14826	MR_inoculated	MR_control	2.70498	7.40716	0.000107645	0.0013343	Up	Yes	XP_014505693.1		3847.GLYMA08G08850.1				S	Protein of unknown function (DUF561)
MSTRG.11257	MR_inoculated	MR_control	2.3147	4.30206	0.0010899	0.00837012	Up	Yes	XP_014503940.1		3847.GLYMA14G02470.1				T	Protein of unknown function (DUF568)
MSTRG.24289	MR_inoculated	MR_control	2.54191	2.09833	0.00139654	0.0101102	Up	Yes	XP_014518111.1		3847.GLYMA15G10090.1				S	Protein of unknown function (DUF616)
MSTRG.8923	MR_inoculated	MR_control	3.43714	3.14486	1.27176e-05	0.000235728	Up	Yes	XP_014498555.1		3847.GLYMA06G08520.1				S	Protein of unknown function (DUF632)
MSTRG.25767	MR_inoculated	MR_control	2.16717	1.69701	0.00707803	0.035102	Up	Yes	XP_014520578.1		3847.GLYMA01G36920.1				S	Protein of unknown function (DUF632)
MSTRG.24409	MR_inoculated	MR_control	2.49273	2.62279	0.00117369	0.00884998	Up	Yes	XP_014516939.1		3847.GLYMA15G08880.3				S	Protein of unknown function (DUF640)
MSTRG.10032	MR_inoculated	MR_control	4.36355	7.17463	7.78309e-09	5.4183e-07	Up	Yes	XP_014502161.1		3847.GLYMA10G11620.1		GO:0005575,GO:0005618,GO:0005623,GO:0005886,GO:0016020,GO:0030312,GO:0044464,GO:0071944		S	Protein of unknown function (DUF642)
MSTRG.21990	MR_inoculated	MR_control	2.08142	4.30554	0.00289619	0.0176453	Up	Yes	XP_014516723.1		3847.GLYMA07G07060.2				S	Protein of unknown function (DUF674)
MSTRG.3916	MR_inoculated	MR_control	3.74584	5.3861	4.76312e-07	1.59016e-05	Up	Yes	XP_022634404.1		3847.GLYMA12G15390.1				S	Protein of unknown function (DUF688)
MSTRG.22403	MR_inoculated	MR_control	2.70856	5.89759	0.000122444	0.00148295	Up	Yes	XP_022642169.1		3847.GLYMA16G10780.1				S	Protein of unknown function (DUF760)
MSTRG.5038	MR_inoculated	MR_control	2.30515	2.97084	0.00178841	0.0122136	Up	Yes	XP_014495578.1		3847.GLYMA03G32610.1			K06995	S	Protein of unknown function (DUF861)
MSTRG.33216	MR_inoculated	MR_control	3.20354	6.52643	7.81734e-06	0.000159917	Up	Yes	XP_014492956.1		3847.GLYMA01G06640.1				S	Protein of unknown function, DUF538
MSTRG.19718	MR_inoculated	MR_control	2.33946	8.39667	0.000658651	0.00562531	Up	Yes	XP_014512638.1		3847.GLYMA10G28680.1		GO:0000902,GO:0000904,GO:0005575,GO:0005576,GO:0007275,GO:0008150,GO:0008544,GO:0009653,GO:0009888,GO:0009913,GO:0009987,GO:0010026,GO:0010090,GO:0016043,GO:0030154,GO:0030855,GO:0032501,GO:0032502,GO:0032989,GO:0043588,GO:0044699,GO:0044707,GO:0044763,GO:0044767,GO:0048046,GO:0048468,GO:0048513,GO:0048731,GO:0048856,GO:0048869,GO:0060429,GO:0071840		S	Protein of unknown function, DUF538
MSTRG.16874	MR_inoculated	MR_control	2.44356	3.30313	0.00088971	0.00714354	Up	Yes	XP_014506951.1		3847.GLYMA17G04420.1		GO:0005575,GO:0005622,GO:0005623,GO:0005634,GO:0043226,GO:0043227,GO:0043229,GO:0043231,GO:0044424,GO:0044464		S	Protein of unknown function, DUF538
MSTRG.5432	MR_inoculated	MR_control	2.27311	3.48769	0.00180418	0.0122932	Up	Yes	XP_014495556.1		3847.GLYMA19G39930.1				S	Protein of unknown function, DUF538
MSTRG.11790	MR_inoculated	MR_control	2.68438	4.27547	0.000204069	0.0022322	Up	Yes	XP_014504053.2		3847.GLYMA14G07390.2				S	Protein of unknown function, DUF547
MSTRG.31246	MR_inoculated	MR_control	2.38366	2.06482	0.00255942	0.0160846	Up	Yes	XP_014490915.1		3847.GLYMA20G00790.1				S	Protein of unknown function, DUF547
MSTRG.21895	MR_inoculated	MR_control	3.53194	5.58042	1.48987e-06	4.05447e-05	Up	Yes	XP_022641741.1		3847.GLYMA07G06420.1	SPA1	GO:0000003,GO:0000151,GO:0003006,GO:0005575,GO:0005622,GO:0005623,GO:0005634,GO:0005654,GO:0006996,GO:0007154,GO:0007165,GO:0007275,GO:0007602,GO:0008150,GO:0009314,GO:0009416,GO:0009581,GO:0009582,GO:0009583,GO:0009585,GO:0009605,GO:0009628,GO:0009639,GO:0009640,GO:0009648,GO:0009657,GO:0009658,GO:0009791,GO:0009987,GO:0010017,GO:0010099,GO:0010100,GO:0010114,GO:0010218,GO:0010228,GO:0016043,GO:…	K16240	J	Protein SUPPRESSOR OF PHYA-105
MSTRG.4034	MR_inoculated	MR_control	2.29215	4.42678	0.00119955	0.00901467	Up	Yes	XP_022634440.1		3847.GLYMA12G25240.1		GO:0000151,GO:0005575,GO:0005622,GO:0005623,GO:0005634,GO:0031461,GO:0032991,GO:0043226,GO:0043227,GO:0043229,GO:0043231,GO:0043234,GO:0044424,GO:0044464,GO:0080008	K10143	J	Protein SUPPRESSOR OF PHYA-105
MSTRG.6231	MR_inoculated	MR_control	2.52343	5.49065	0.000320287	0.00318531	Up	Yes	XP_014497985.1		3847.GLYMA15G04030.1	TOC75-III	GO:0005575,GO:0005622,GO:0005623,GO:0005737,GO:0005773,GO:0005774,GO:0006605,GO:0006810,GO:0006886,GO:0006996,GO:0007275,GO:0008104,GO:0008150,GO:0009507,GO:0009526,GO:0009527,GO:0009536,GO:0009653,GO:0009657,GO:0009658,GO:0009707,GO:0009790,GO:0009941,GO:0009987,GO:0010006,GO:0015031,GO:0016020,GO:0016021,GO:0016043,GO:0016482,GO:0017038,GO:0019867,GO:0031090,GO:0031224,GO:0031300,GO:0031301,GO:…		U	protein TOC75-3, chloroplastic-like
MSTRG.20674	MR_inoculated	MR_control	3.30272	7.37945	4.15771e-06	9.57004e-05	Up	Yes	XP_022641317.1		3847.GLYMA20G30140.1			K03327	V	protein TRANSPARENT TESTA
MSTRG.6470	MR_inoculated	MR_control	2.52994	2.71901	0.000976394	0.00767484	Up	Yes	XP_014497480.1		3847.GLYMA12G30930.1		GO:0001071,GO:0003674,GO:0003700,GO:0005575,GO:0005622,GO:0005623,GO:0005634,GO:0006355,GO:0008150,GO:0009889,GO:0010468,GO:0010556,GO:0019219,GO:0019222,GO:0031323,GO:0031326,GO:0043226,GO:0043227,GO:0043229,GO:0043231,GO:0044424,GO:0044464,GO:0050789,GO:0050794,GO:0051171,GO:0051252,GO:0060255,GO:0065007,GO:0080090,GO:2000112,GO:2001141		K	protein TRANSPARENT TESTA 1-like
MSTRG.11602	MR_inoculated	MR_control	2.85439	6.98713	5.07338e-05	0.000728984	Up	Yes	XP_014503843.1		3847.GLYMA12G28990.3			K07342	U	protein transport protein sec61
MSTRG.30685	MR_inoculated	MR_control	2.37249	7.3898	0.000580832	0.00507903	Up	Yes	XP_014490350.1		3847.GLYMA01G32870.1	OSI_37643	GO:0005575,GO:0005622,GO:0005623,GO:0005737,GO:0005783,GO:0005789,GO:0012505,GO:0016020,GO:0031090,GO:0042175,GO:0043226,GO:0043227,GO:0043229,GO:0043231,GO:0044422,GO:0044424,GO:0044425,GO:0044432,GO:0044444,GO:0044446,GO:0044464	K09481	U	protein transport protein sec61
MSTRG.4096	MR_inoculated	MR_control	2.45834	7.50271	0.000378315	0.00360473	Up	Yes	XP_014494461.1		3847.GLYMA12G17950.1		GO:0005575,GO:0005622,GO:0005623,GO:0005737,GO:0005739,GO:0005794,GO:0005886,GO:0016020,GO:0043226,GO:0043227,GO:0043229,GO:0043231,GO:0044424,GO:0044444,GO:0044464,GO:0071944	K10956	O, U	protein transport protein SEC61 subunit
MSTRG.27691	MR_inoculated	MR_control	4.01364	3.49687	5.73252e-07	1.85517e-05	Up	Yes	XP_014522414.1		3847.GLYMA14G36100.1				S	protein VERNALIZATION INSENSITIVE
MSTRG.10693	MR_inoculated	MR_control	4.40138	4.19764	3.96609e-08	2.1138e-06	Up	Yes	XP_014499774.1		3847.GLYMA06G47110.2		GO:0000325,GO:0005575,GO:0005622,GO:0005623,GO:0005737,GO:0005773,GO:0005774,GO:0005886,GO:0008150,GO:0009607,GO:0009624,GO:0009628,GO:0009705,GO:0010035,GO:0010038,GO:0010043,GO:0016020,GO:0031090,GO:0042221,GO:0042592,GO:0043226,GO:0043227,GO:0043229,GO:0043231,GO:0044422,GO:0044424,GO:0044437,GO:0044444,GO:0044446,GO:0044464,GO:0048878,GO:0050801,GO:0050896,GO:0051704,GO:0051707,GO:0055065,GO:…		G	protein ZINC INDUCED FACILITATOR-LIKE 1-like
MSTRG.7259	MR_inoculated	MR_control	2.65525	4.09977	0.000240351	0.0025376	Up	Yes	XP_014497045.1		3847.GLYMA08G27040.1				T	protein)-like
MSTRG.1781	MR_inoculated	MR_control	3.80439	5.86477	2.93827e-07	1.08144e-05	Up	Yes	XP_014515311.1		3847.GLYMA05G32070.1		GO:0003674,GO:0003824,GO:0004748,GO:0005575,GO:0005622,GO:0005623,GO:0005737,GO:0006139,GO:0006259,GO:0006260,GO:0006725,GO:0006753,GO:0006793,GO:0006796,GO:0006807,GO:0008150,GO:0008152,GO:0009058,GO:0009059,GO:0009117,GO:0009141,GO:0009142,GO:0009165,GO:0009200,GO:0009202,GO:0009262,GO:0009263,GO:0009987,GO:0010035,GO:0010038,GO:0016491,GO:0016725,GO:0016728,GO:0018130,GO:0019438,GO:0019637,GO:…	K10807	F	Provides the precursors necessary for DNA synthesis. Catalyzes the biosynthesis of deoxyribonucleotides from the corresponding ribonucleotides (By similarity)
MSTRG.30310	MR_inoculated	MR_control	2.1017	3.66667	0.00326197	0.0193552	Up	Yes	XP_014489938.1		3847.GLYMA04G39500.1		GO:0003674,GO:0003824,GO:0004748,GO:0005575,GO:0005622,GO:0005623,GO:0005737,GO:0006139,GO:0006259,GO:0006260,GO:0006725,GO:0006753,GO:0006793,GO:0006796,GO:0006807,GO:0008150,GO:0008152,GO:0009058,GO:0009059,GO:0009117,GO:0009141,GO:0009142,GO:0009165,GO:0009200,GO:0009202,GO:0009262,GO:0009263,GO:0009987,GO:0010035,GO:0010038,GO:0016491,GO:0016725,GO:0016728,GO:0018130,GO:0019438,GO:0019637,GO:…	K10807	F	Provides the precursors necessary for DNA synthesis. Catalyzes the biosynthesis of deoxyribonucleotides from the corresponding ribonucleotides (By similarity)
MSTRG.27977	MR_inoculated	MR_control	2.01521	5.19656	0.00342887	0.0200185	Up	Yes	XP_014522717.1		3847.GLYMA18G08740.1		GO:0003674,GO:0005215,GO:0005345,GO:0005575,GO:0006810,GO:0006863,GO:0008150,GO:0009607,GO:0009624,GO:0009987,GO:0015205,GO:0015851,GO:0015931,GO:0015932,GO:0016020,GO:0022857,GO:0022891,GO:0022892,GO:0044699,GO:0044763,GO:0044765,GO:0050896,GO:0051179,GO:0051234,GO:0051704,GO:0051707,GO:0055085,GO:0071702,GO:0071705		G	purine permease
MSTRG.5227	MR_inoculated	MR_control	3.54075	2.96471	9.44749e-06	0.000186264	Up	Yes	XP_014496019.1		3847.GLYMA03G35190.2		GO:0003674,GO:0003824,GO:0003993,GO:0005575,GO:0005576,GO:0006793,GO:0006796,GO:0008150,GO:0008152,GO:0009987,GO:0016311,GO:0016787,GO:0016788,GO:0016791,GO:0042578,GO:0044237		G	Purple acid phosphatase
MSTRG.523	MR_inoculated	MR_control	3.1017	4.32137	2.33398e-05	0.000387795	Up	Yes	XP_022638148.1		3847.GLYMA08G06090.1		GO:0000302,GO:0003674,GO:0003824,GO:0003993,GO:0005575,GO:0005576,GO:0005623,GO:0006793,GO:0006796,GO:0006873,GO:0006950,GO:0006979,GO:0008150,GO:0008152,GO:0009986,GO:0009987,GO:0010035,GO:0016311,GO:0016787,GO:0016788,GO:0016791,GO:0019725,GO:0030002,GO:0030643,GO:0042221,GO:0042542,GO:0042578,GO:0042592,GO:0044237,GO:0044464,GO:0044699,GO:0044763,GO:0048878,GO:0050801,GO:0050896,GO:0055062,GO:…	K14379	O	Purple acid phosphatase
MSTRG.2660	MR_inoculated	MR_control	2.13679	6.08473	0.00187348	0.0126454	Up	Yes	XP_014493817.1		3847.GLYMA09G36360.1		GO:0003674,GO:0003824,GO:0003993,GO:0005488,GO:0005575,GO:0005576,GO:0005615,GO:0005618,GO:0005622,GO:0005623,GO:0005737,GO:0005829,GO:0005911,GO:0006793,GO:0006796,GO:0006950,GO:0007154,GO:0008150,GO:0008152,GO:0009267,GO:0009505,GO:0009506,GO:0009605,GO:0009987,GO:0009991,GO:0016036,GO:0016311,GO:0016787,GO:0016788,GO:0016791,GO:0030054,GO:0030145,GO:0030312,GO:0031667,GO:0031668,GO:0031669,GO:…		G	Purple acid phosphatase
MSTRG.161	MR_inoculated	MR_control	2.54265	3.16739	0.000601722	0.00522103	Up	Yes	XP_022637120.1		3847.GLYMA05G08680.1		GO:0005575,GO:0005622,GO:0005623,GO:0005634,GO:0005730,GO:0005911,GO:0009506,GO:0030054,GO:0031974,GO:0031981,GO:0043226,GO:0043227,GO:0043228,GO:0043229,GO:0043231,GO:0043232,GO:0043233,GO:0044422,GO:0044424,GO:0044428,GO:0044446,GO:0044464,GO:0055044,GO:0070013		S	PWWP domain
MSTRG.24074	MR_inoculated	MR_control	2.96539	4.61264	4.59847e-05	0.000672035	Up	Yes	XP_014516888.1		3847.GLYMA09G01050.1		GO:0000003,GO:0003006,GO:0003674,GO:0003824,GO:0005575,GO:0005618,GO:0005622,GO:0005623,GO:0005737,GO:0005829,GO:0005975,GO:0006793,GO:0006796,GO:0007275,GO:0008150,GO:0008152,GO:0008443,GO:0009790,GO:0009791,GO:0009793,GO:0009987,GO:0010035,GO:0010038,GO:0010154,GO:0015979,GO:0016020,GO:0016301,GO:0016310,GO:0016740,GO:0016772,GO:0016773,GO:0019200,GO:0022414,GO:0030312,GO:0032501,GO:0032502,GO:…	K00895	G	pyrophosphate--fructose 6-phosphate 1-phosphotransferase
MSTRG.30092	MR_inoculated	MR_control	3.06787	4.61087	2.68339e-05	0.000433032	Up	Yes	XP_014489731.1		3847.GLYMA19G31230.1	P5CR	GO:0003674,GO:0003824,GO:0004735,GO:0005575,GO:0005618,GO:0005622,GO:0005623,GO:0005737,GO:0006950,GO:0006970,GO:0008150,GO:0008152,GO:0009266,GO:0009408,GO:0009628,GO:0009651,GO:0016491,GO:0016645,GO:0016646,GO:0030312,GO:0044424,GO:0044464,GO:0044710,GO:0050896,GO:0055114,GO:0071944	K00286	E	pyrroline-5-carboxylate reductase
MSTRG.19455	MR_inoculated	MR_control	3.36395	4.29607	6.93767e-06	0.000146597	Up	Yes	XP_014512117.1		3847.GLYMA10G02720.2				T	rac GTPase activating protein
MSTRG.31965	MR_inoculated	MR_control	2.60516	4.61971	0.000265207	0.0027423	Up	Yes	XP_014491700.1		3847.GLYMA12G33560.1		GO:0005575,GO:0005622,GO:0005623,GO:0005737,GO:0016020,GO:0044424,GO:0044464	K04392	S	rac-like GTP-binding protein
MSTRG.684	MR_inoculated	MR_control	2.76746	3.10009	0.000283445	0.00289753	Up	Yes	XP_014512729.1		3847.GLYMA07G09250.1	ROP6	GO:0005575,GO:0005622,GO:0005623,GO:0005737,GO:0005886,GO:0016020,GO:0044424,GO:0044464,GO:0071944	K04392	S	rac-like GTP-binding protein
MSTRG.18487	MR_inoculated	MR_control	2.10357	4.77231	0.00252435	0.0159143	Up	Yes	XP_014512158.1		3847.GLYMA02G09630.3	FSD1	GO:0000302,GO:0003674,GO:0003824,GO:0004784,GO:0005488,GO:0005507,GO:0005575,GO:0005622,GO:0005623,GO:0005737,GO:0005739,GO:0005886,GO:0006950,GO:0006979,GO:0007623,GO:0008150,GO:0008152,GO:0009295,GO:0009314,GO:0009411,GO:0009416,GO:0009507,GO:0009526,GO:0009532,GO:0009534,GO:0009536,GO:0009570,GO:0009579,GO:0009628,GO:0009642,GO:0009941,GO:0010035,GO:0010038,GO:0010193,GO:0016020,GO:0016209,GO:…	K04564	P	radicals which are normally produced within the cells and which are toxic to biological systems (By similarity)
MSTRG.22855	MR_inoculated	MR_control	2.8867	4.73211	6.15731e-05	0.000850704	Up	Yes	XP_014515787.1		3847.GLYMA01G29410.1			K15306	U	ran-binding protein 1
MSTRG.17846	MR_inoculated	MR_control	3.60347	3.8434	3.18411e-06	7.69715e-05	Up	Yes	XP_022640090.1		3847.GLYMA05G33430.1				I	Random slug protein
MSTRG.31256	MR_inoculated	MR_control	2.97599	3.83828	6.02931e-05	0.000836275	Up	Yes	XP_014490978.1		3847.GLYMA05G28410.1		GO:0003674,GO:0004871,GO:0005102,GO:0005179,GO:0005488,GO:0005515,GO:0005575,GO:0005576,GO:0007154,GO:0007165,GO:0007267,GO:0008150,GO:0009987,GO:0019722,GO:0019932,GO:0023052,GO:0035556,GO:0044699,GO:0044700,GO:0044763,GO:0048046,GO:0050789,GO:0050794,GO:0050896,GO:0051716,GO:0060089,GO:0065007		T	Rapid ALkalinization Factor (RALF)
MSTRG.23633	MR_inoculated	MR_control	2.09881	3.58446	0.00326594	0.0193724	Up	Yes	XP_014518127.1		3847.GLYMA19G42200.2				S	Rapid ALkalinization Factor (RALF)
MSTRG.16286	MR_inoculated	MR_control	2.58562	5.28896	0.000241469	0.00254645	Up	Yes	XP_014508159.1		3847.GLYMA17G12760.1				S	Rare lipoprotein A (RlpA)-like double-psi beta-barrel
MSTRG.31724	MR_inoculated	MR_control	3.42166	4.72419	3.81375e-06	8.9541e-05	Up	Yes	XP_014491623.1		3847.GLYMA03G42030.1		GO:0005575,GO:0005622,GO:0005623,GO:0005634,GO:0005737,GO:0005768,GO:0005802,GO:0009504,GO:0010008,GO:0016020,GO:0031090,GO:0032588,GO:0043226,GO:0043227,GO:0043229,GO:0043231,GO:0044422,GO:0044424,GO:0044440,GO:0044444,GO:0044446,GO:0044464	K07904	U	ras-related protein
MSTRG.29741	MR_inoculated	MR_control	2.73691	4.78579	0.000133486	0.00158473	Up	Yes	XP_014524424.1		3847.GLYMA12G14070.1			K07904	U	ras-related protein
MSTRG.4557	MR_inoculated	MR_control	2.56371	3.13707	0.000549448	0.00485661	Up	Yes	XP_014494412.1		3847.GLYMA12G36760.1				U	ras-related protein
MSTRG.33017	MR_inoculated	MR_control	2.05839	4.3979	0.00322836	0.0192002	Up	Yes	XP_014492713.1		3847.GLYMA13G20970.1		GO:0005575,GO:0005622,GO:0005623,GO:0005737,GO:0005777,GO:0005886,GO:0016020,GO:0042579,GO:0043226,GO:0043227,GO:0043229,GO:0043231,GO:0044424,GO:0044444,GO:0044464,GO:0071944	K07910	U	ras-related protein
MSTRG.13489	MR_inoculated	MR_control	2.78777	6.17135	7.70913e-05	0.00102263	Up	Yes	XP_022638343.1		3847.GLYMA14G40470.1				V	receptor accessory protein
MSTRG.911	MR_inoculated	MR_control	2.28924	3.96666	0.00138255	0.0100412	Up	Yes	XP_014493652.1		3847.GLYMA07G11680.2				S	receptor kinase
MSTRG.28371	MR_inoculated	MR_control	3.13982	2.7038	7.47148e-05	0.000998477	Up	Yes	XP_014523094.1		3847.GLYMA08G45400.2		GO:0005575,GO:0005623,GO:0005886,GO:0006950,GO:0008150,GO:0009607,GO:0009611,GO:0009617,GO:0009719,GO:0009725,GO:0009751,GO:0009753,GO:0009987,GO:0010033,GO:0014070,GO:0016020,GO:0032870,GO:0042221,GO:0044464,GO:0044699,GO:0044763,GO:0050896,GO:0051704,GO:0051707,GO:0051716,GO:0070887,GO:0071310,GO:0071395,GO:0071407,GO:0071446,GO:0071495,GO:0071944,GO:1901700,GO:1901701		T	receptor like protein kinase
MSTRG.30728	MR_inoculated	MR_control	2.81523	4.15606	0.000106983	0.00132886	Up	Yes	XP_014490414.1		3847.GLYMA12G31360.2				T	receptor protein kinase TMK1-like
MSTRG.25859	MR_inoculated	MR_control	2.41338	3.8415	0.000791477	0.00650605	Up	Yes	XP_014520658.1		3847.GLYMA11G09060.1				T	receptor-like protein kinase
MSTRG.12620	MR_inoculated	MR_control	2.54616	2.37147	0.00111463	0.00850319	Up	Yes	XP_014503265.1		3847.GLYMA14G13884.1			K04730	T	receptor-like protein kinase
MSTRG.25376	MR_inoculated	MR_control	2.14713	3.17756	0.00328582	0.0194453	Up	Yes	XP_014520096.1		3847.GLYMA11G04200.1		GO:0005575,GO:0005623,GO:0005886,GO:0016020,GO:0044464,GO:0071944	K00924	T	receptor-like protein kinase
MSTRG.7292	MR_inoculated	MR_control	2.04427	4.70035	0.00330709	0.0194686	Up	Yes	XP_014498298.1		3847.GLYMA18G50610.1				T	receptor-like protein kinase
MSTRG.18453	MR_inoculated	MR_control	2.48066	2.31745	0.00158108	0.0111209	Up	Yes	XP_014512949.2		3847.GLYMA02G18620.1		GO:0005575,GO:0005622,GO:0005623,GO:0005737,GO:0005777,GO:0008150,GO:0010035,GO:0010038,GO:0016020,GO:0042221,GO:0042579,GO:0043226,GO:0043227,GO:0043229,GO:0043231,GO:0044424,GO:0044444,GO:0044464,GO:0046686,GO:0050896		Q	reductase
MSTRG.7024	MR_inoculated	MR_control	2.38673	6.81623	0.000548847	0.00485608	Up	Yes	XP_014497022.1		3847.GLYMA09G38560.1	OSI_03567			H	regulator of
MSTRG.29022	MR_inoculated	MR_control	2.95266	3.47096	7.69421e-05	0.0010214	Up	Yes	XP_014523777.1		3847.GLYMA05G32790.1				H	regulator of chromosome condensation
MSTRG.18349	MR_inoculated	MR_control	2.8974	2.29379	0.000287947	0.00292524	Up	Yes	XP_014514690.1		3847.GLYMA02G18230.2			K06677	B, D	Regulatory subunit of the condensin complex, a complex required for conversion of interphase chromatin into mitotic-like condense chromosomes. The condensin complex probably introduces positive supercoils into relaxed DNA in the presence of type I topoisomerases and converts nicked DNA into positive knotted forms in the presence of type II topoisomerases (By similarity)
MSTRG.13273	MR_inoculated	MR_control	3.55203	4.27647	2.55327e-06	6.40492e-05	Up	Yes	XP_014505421.1		3847.GLYMA14G09170.1		GO:0005575,GO:0005623,GO:0005886,GO:0016020,GO:0044464,GO:0071944		S	remorin C-terminal domain containing protein
MSTRG.23916	MR_inoculated	MR_control	3.24087	3.9943	1.4808e-05	0.000267842	Up	Yes	XP_014517382.1		3847.GLYMA09G02600.1		GO:0005575,GO:0005576,GO:0005618,GO:0005622,GO:0005623,GO:0005737,GO:0005773,GO:0006950,GO:0006970,GO:0008150,GO:0009505,GO:0009628,GO:0009651,GO:0010035,GO:0010038,GO:0010043,GO:0030312,GO:0042221,GO:0043226,GO:0043227,GO:0043229,GO:0043231,GO:0044424,GO:0044444,GO:0044464,GO:0050896,GO:0071944	K00430	G	Removal of H(2)O(2), oxidation of toxic reductants, biosynthesis and degradation of lignin, suberization, auxin catabolism, response to environmental stresses such as wounding, pathogen attack and oxidative stress. These functions might be dependent on each isozyme isoform in each plant tissue
MSTRG.23910	MR_inoculated	MR_control	2.53431	5.10496	0.00032598	0.00322408	Up	Yes	XP_014518420.1		3847.GLYMA09G02600.1		GO:0005575,GO:0005576,GO:0005618,GO:0005622,GO:0005623,GO:0005737,GO:0005773,GO:0006950,GO:0006970,GO:0008150,GO:0009505,GO:0009628,GO:0009651,GO:0010035,GO:0010038,GO:0010043,GO:0030312,GO:0042221,GO:0043226,GO:0043227,GO:0043229,GO:0043231,GO:0044424,GO:0044444,GO:0044464,GO:0050896,GO:0071944	K00430	G	Removal of H(2)O(2), oxidation of toxic reductants, biosynthesis and degradation of lignin, suberization, auxin catabolism, response to environmental stresses such as wounding, pathogen attack and oxidative stress. These functions might be dependent on each isozyme isoform in each plant tissue
MSTRG.12187	MR_inoculated	MR_control	3.52114	2.94697	1.04626e-05	0.000202763	Up	Yes	XP_022637841.1		3847.GLYMA13G01910.2	OSI_31105	GO:0003674,GO:0003824,GO:0004805,GO:0005975,GO:0005984,GO:0005991,GO:0005992,GO:0006793,GO:0006796,GO:0008150,GO:0008152,GO:0009058,GO:0009311,GO:0009312,GO:0009987,GO:0016051,GO:0016311,GO:0016787,GO:0016788,GO:0016791,GO:0019203,GO:0034637,GO:0042578,GO:0044237,GO:0044238,GO:0044249,GO:0044262,GO:0044723,GO:0046351,GO:0071704,GO:1901576	K01087	G	Removes the phosphate from trehalose 6-phosphate to produce free trehalose. Trehalose accumulation in plant may improve abiotic stress tolerance
MSTRG.10188	MR_inoculated	MR_control	2.06978	2.2146	0.00754926	0.0369159	Up	Yes	XP_022636997.1		3847.GLYMA02G11370.2				S	repeat-containing protein
MSTRG.8583	MR_inoculated	MR_control	2.42498	3.67634	0.000872309	0.00703211	Up	Yes	XP_014500068.1		3847.GLYMA04G42550.3	EMB1968		K10755	L	Replication factor C subunit
MSTRG.1666	MR_inoculated	MR_control	2.22568	3.48101	0.00221035	0.0144102	Up	Yes	XP_014505079.1		29760.VIT_08s0032g00090.t01			K10756	L	Replication factor C subunit
MSTRG.2810	MR_inoculated	MR_control	2.57224	2.47292	0.000961122	0.00757801	Up	Yes	XP_014493313.1		3847.GLYMA11G10610.1			K10904	D	Replication Fork Protection Component Swi3
MSTRG.12858	MR_inoculated	MR_control	3.56629	3.80937	4.00627e-06	9.30874e-05	Up	Yes	XP_014503755.1		3847.GLYMA17G29730.1	RPA2	GO:0005575,GO:0005622,GO:0005623,GO:0005634,GO:0006139,GO:0006259,GO:0006260,GO:0006281,GO:0006725,GO:0006807,GO:0006950,GO:0006974,GO:0008150,GO:0008152,GO:0009058,GO:0009059,GO:0009892,GO:0009987,GO:0010468,GO:0010605,GO:0010629,GO:0016458,GO:0019222,GO:0033554,GO:0034641,GO:0034645,GO:0043170,GO:0043226,GO:0043227,GO:0043229,GO:0043231,GO:0044237,GO:0044238,GO:0044249,GO:0044260,GO:0044424,GO:…	K10739	L	Replication protein
MSTRG.15983	MR_inoculated	MR_control	4.7421	4.52293	4.67183e-09	3.58593e-07	Up	Yes	XP_014505654.1		3847.GLYMA05G00370.2	RPA70B		K07466	L	Replication protein A 70 kDa DNA-binding
MSTRG.17043	MR_inoculated	MR_control	2.10291	3.88381	0.00317352	0.0189151	Up	Yes	XP_014507887.1		3847.GLYMA17G10340.1	AT4G15770	GO:0005575,GO:0005622,GO:0005623,GO:0005737,GO:0005829,GO:0044424,GO:0044444,GO:0044464	K07565	J	Required for proper 27S pre-rRNA processing and 60S ribosome subunit assembly (By similarity)
MSTRG.26414	MR_inoculated	MR_control	3.71859	3.40112	2.63222e-06	6.5663e-05	Up	Yes	XP_014520365.1		3694.POPTR_0019s09620.1				T	resistance protein
MSTRG.23301	MR_inoculated	MR_control	2.80316	2.41265	0.000390942	0.00371519	Up	Yes	XP_022642938.1		3847.GLYMA18G09800.1				T	resistance protein
MSTRG.26415	MR_inoculated	MR_control	2.66712	2.09946	0.000868155	0.00700806	Up	Yes	XP_014520385.1		3694.POPTR_0019s09620.1				T	resistance protein
MSTRG.23298	MR_inoculated	MR_control	2.2087	2.79547	0.0028317	0.0173229	Up	Yes	XP_014517261.2		3847.GLYMA18G09800.1				T	resistance protein
MSTRG.27018	MR_inoculated	MR_control	2.01952	2.4296	0.00803402	0.038655	Up	Yes	XP_014521820.2		3847.GLYMA01G01560.2				T	resistance protein
MSTRG.119	MR_inoculated	MR_control	2.91994	6.21017	3.88999e-05	0.000590102	Up	Yes	YP_004222829.1		3702.ATMG00510.1	NAD7	GO:0005575,GO:0005622,GO:0005623,GO:0005737,GO:0005739,GO:0043226,GO:0043227,GO:0043229,GO:0043231,GO:0044424,GO:0044444,GO:0044464	K03935	C	respiratory chain. The immediate electron acceptor for the enzyme
MSTRG.14512	MR_inoculated	MR_control	2.18371	5.15048	0.00164704	0.0114883	Up	Yes	XP_014507156.1		3847.GLYMA18G17330.1		GO:0000156,GO:0000160,GO:0003674,GO:0004871,GO:0005575,GO:0005622,GO:0005623,GO:0005634,GO:0005737,GO:0006355,GO:0007154,GO:0007165,GO:0007623,GO:0008150,GO:0009314,GO:0009416,GO:0009628,GO:0009639,GO:0009719,GO:0009725,GO:0009735,GO:0009736,GO:0009755,GO:0009889,GO:0009987,GO:0010017,GO:0010033,GO:0010114,GO:0010161,GO:0010468,GO:0010556,GO:0019219,GO:0019222,GO:0023052,GO:0031323,GO:0031326,GO:…	K14492	K	response regulator
MSTRG.27874	MR_inoculated	MR_control	2.07386	7.69067	0.00233711	0.0149917	Up	Yes	XP_014522605.1		3847.GLYMA04G40350.1		GO:0006355,GO:0006996,GO:0008150,GO:0009657,GO:0009658,GO:0009889,GO:0009891,GO:0009893,GO:0009987,GO:0010468,GO:0010556,GO:0010557,GO:0010604,GO:0010628,GO:0016043,GO:0019219,GO:0019222,GO:0031323,GO:0031325,GO:0031326,GO:0031328,GO:0031347,GO:0044699,GO:0044763,GO:0045893,GO:0045935,GO:0048518,GO:0048522,GO:0048583,GO:0050789,GO:0050794,GO:0051171,GO:0051173,GO:0051252,GO:0051254,GO:0060255,GO:…		S	response to low sulfur
MSTRG.8067	MR_inoculated	MR_control	2.00228	6.41267	0.00337252	0.019776	Up	Yes	XP_022636199.1		3847.GLYMA06G26810.1		GO:0005575,GO:0005622,GO:0005623,GO:0005737,GO:0005783,GO:0005789,GO:0012505,GO:0016020,GO:0031090,GO:0042175,GO:0043226,GO:0043227,GO:0043229,GO:0043231,GO:0044422,GO:0044424,GO:0044425,GO:0044432,GO:0044444,GO:0044446,GO:0044464		S	Reticulon
MSTRG.849	MR_inoculated	MR_control	3.98845	5.32909	1.31464e-07	5.71724e-06	Up	Yes	XP_014508621.1		3847.GLYMA07G10870.1	OSI_20880	GO:0005575,GO:0005622,GO:0005623,GO:0005737,GO:0005783,GO:0005789,GO:0012505,GO:0016020,GO:0031090,GO:0042175,GO:0043226,GO:0043227,GO:0043229,GO:0043231,GO:0044422,GO:0044424,GO:0044425,GO:0044432,GO:0044444,GO:0044446,GO:0044464		U	Reticulon-like protein
MSTRG.21942	MR_inoculated	MR_control	2.81135	7.34575	6.20958e-05	0.000857266	Up	Yes	XP_014515381.1		3847.GLYMA16G03410.1				U	Reticulon-like protein
MSTRG.11374	MR_inoculated	MR_control	2.41128	5.06125	0.000604658	0.00523639	Up	Yes	XP_022637597.1		3847.GLYMA02G45180.1		GO:0005575,GO:0005622,GO:0005623,GO:0005737,GO:0005739,GO:0005783,GO:0005789,GO:0012505,GO:0016020,GO:0031090,GO:0042175,GO:0043226,GO:0043227,GO:0043229,GO:0043231,GO:0044422,GO:0044424,GO:0044425,GO:0044432,GO:0044444,GO:0044446,GO:0044464		U	Reticulon-like protein
MSTRG.3794	MR_inoculated	MR_control	2.19733	4.29696	0.00186175	0.0125852	Up	Yes	XP_014493283.1		3847.GLYMA06G44420.1		GO:0005575,GO:0005622,GO:0005623,GO:0005737,GO:0005783,GO:0005789,GO:0012505,GO:0016020,GO:0031090,GO:0042175,GO:0043226,GO:0043227,GO:0043229,GO:0043231,GO:0044422,GO:0044424,GO:0044425,GO:0044432,GO:0044444,GO:0044446,GO:0044464		S	Reticulon-like protein
MSTRG.10597	MR_inoculated	MR_control	2.00358	4.30775	0.00407131	0.0227661	Up	Yes	XP_014501979.1		3847.GLYMA13G42660.3				S	retinoblastoma binding protein
MSTRG.18836	MR_inoculated	MR_control	2.5934	2.41071	0.000908509	0.00725878	Up	Yes	XP_022640494.1		4533.OB07G14770.1				C	Retrotransposon protein
MSTRG.28138	MR_inoculated	MR_control	4.87939	4.31798	2.93614e-09	2.45284e-07	Up	Yes	XP_014522856.2		3847.GLYMA13G06690.1	UPTG1	GO:0000138,GO:0003674,GO:0003824,GO:0005575,GO:0005618,GO:0005622,GO:0005623,GO:0005737,GO:0005773,GO:0005774,GO:0005794,GO:0005795,GO:0005829,GO:0005840,GO:0005911,GO:0006139,GO:0006725,GO:0006753,GO:0006793,GO:0006796,GO:0006807,GO:0006950,GO:0006970,GO:0007275,GO:0008150,GO:0008152,GO:0008194,GO:0009117,GO:0009225,GO:0009506,GO:0009555,GO:0009628,GO:0009651,GO:0009832,GO:0009987,GO:0010035,GO:…	K13379	O	reversibly glycosylated polypeptide
MSTRG.7305	MR_inoculated	MR_control	2.5367	4.02514	0.00043189	0.00401095	Up	Yes	XP_014497019.1		3847.GLYMA18G50780.1	UPTG1	GO:0000138,GO:0003674,GO:0003824,GO:0005575,GO:0005618,GO:0005622,GO:0005623,GO:0005737,GO:0005773,GO:0005774,GO:0005794,GO:0005795,GO:0005829,GO:0005840,GO:0005911,GO:0006139,GO:0006725,GO:0006753,GO:0006793,GO:0006796,GO:0006807,GO:0006950,GO:0006970,GO:0007275,GO:0008150,GO:0008152,GO:0008194,GO:0009117,GO:0009225,GO:0009506,GO:0009555,GO:0009628,GO:0009651,GO:0009832,GO:0009987,GO:0010035,GO:…	K13379	O	reversibly glycosylated polypeptide
MSTRG.28429	MR_inoculated	MR_control	2.36727	8.17679	0.000576854	0.00505162	Up	Yes	XP_014523160.1		3847.GLYMA12G36290.1		GO:0003674,GO:0003824,GO:0005575,GO:0005622,GO:0005623,GO:0005737,GO:0005829,GO:0005911,GO:0006139,GO:0006725,GO:0006753,GO:0006793,GO:0006796,GO:0006807,GO:0006810,GO:0007154,GO:0007165,GO:0008150,GO:0008152,GO:0009058,GO:0009117,GO:0009165,GO:0009225,GO:0009226,GO:0009506,GO:0009719,GO:0009725,GO:0009733,GO:0009734,GO:0009755,GO:0009812,GO:0009813,GO:0009914,GO:0009987,GO:0010033,GO:0010253,GO:…	K01710,K12450	G	Rhamnose biosynthetic enzyme
MSTRG.26948	MR_inoculated	MR_control	3.4036	3.82276	6.93012e-06	0.000146597	Up	Yes	XP_014521706.1		3847.GLYMA18G00760.1				O	Rho GDP dissociation inhibitor (GDI)
MSTRG.32643	MR_inoculated	MR_control	3.19791	5.54429	9.40439e-06	0.000185966	Up	Yes	XP_014492377.1		3847.GLYMA05G28170.1			K12462	T	rho GDP-dissociation inhibitor
MSTRG.15628	MR_inoculated	MR_control	2.11704	4.54797	0.00250788	0.0158437	Up	Yes	XP_014507894.1		3847.GLYMA17G09900.1	OSI_14382	GO:0005575,GO:0005622,GO:0005623,GO:0005737,GO:0005773,GO:0043226,GO:0043227,GO:0043229,GO:0043231,GO:0044424,GO:0044444,GO:0044464		S	RIBOc
MSTRG.15460	MR_inoculated	MR_control	4.0209	4.86637	1.50994e-07	6.307e-06	Up	Yes	XP_014509890.1		3847.GLYMA17G13780.3		GO:0005575,GO:0005622,GO:0005623,GO:0005737,GO:0009507,GO:0009536,GO:0043226,GO:0043227,GO:0043229,GO:0043231,GO:0044424,GO:0044444,GO:0044464		A, K	ribonuclease J-like
MSTRG.5240	MR_inoculated	MR_control	3.46218	3.08186	1.23761e-05	0.000231069	Up	Yes	XP_014495852.1		3847.GLYMA19G25930.1		GO:0005575,GO:0005622,GO:0005623,GO:0005737,GO:0006139,GO:0006259,GO:0006260,GO:0006281,GO:0006725,GO:0006807,GO:0006950,GO:0006974,GO:0007275,GO:0008150,GO:0008152,GO:0008219,GO:0009058,GO:0009059,GO:0009987,GO:0012501,GO:0016265,GO:0032501,GO:0032502,GO:0033554,GO:0034641,GO:0034645,GO:0043170,GO:0044237,GO:0044238,GO:0044249,GO:0044260,GO:0044424,GO:0044464,GO:0044699,GO:0044707,GO:0044763,GO:…	K10808	F	ribonucleoside-diphosphate reductase small
MSTRG.11087	MR_inoculated	MR_control	3.52604	4.51352	2.71122e-06	6.74462e-05	Up	Yes	XP_022637479.1		3847.GLYMA02G47730.1				J	Ribosomal L18p/L5e family
MSTRG.19101	MR_inoculated	MR_control	3.35706	8.0521	2.89636e-06	7.13117e-05	Up	Yes	XP_014512252.1		3847.GLYMA13G18830.1				J	ribosomal protein
MSTRG.23694	MR_inoculated	MR_control	3.08749	7.38965	1.38086e-05	0.000251899	Up	Yes	XP_014518289.1		3847.GLYMA15G10210.1	RPS14	GO:0005575,GO:0005622,GO:0005623,GO:0005634,GO:0005730,GO:0005737,GO:0005773,GO:0005774,GO:0005829,GO:0005840,GO:0005886,GO:0005911,GO:0009506,GO:0009507,GO:0009536,GO:0015935,GO:0016020,GO:0022626,GO:0022627,GO:0030054,GO:0030529,GO:0031090,GO:0031974,GO:0031981,GO:0032991,GO:0043226,GO:0043227,GO:0043228,GO:0043229,GO:0043231,GO:0043232,GO:0043233,GO:0044391,GO:0044422,GO:0044424,GO:0044428,GO:…	K02955	J	ribosomal protein
MSTRG.5217	MR_inoculated	MR_control	2.9889	8.60377	2.2252e-05	0.000372131	Up	Yes	XP_014495259.1		3847.GLYMA19G38170.1				J	Ribosomal protein
MSTRG.20608	MR_inoculated	MR_control	2.98175	6.92371	2.56673e-05	0.000418719	Up	Yes	XP_014512182.1		3847.GLYMA20G30970.1	RPS18	GO:0003674,GO:0003735,GO:0005198,GO:0005575,GO:0005618,GO:0005622,GO:0005623,GO:0005634,GO:0005730,GO:0005737,GO:0005773,GO:0005774,GO:0005829,GO:0005840,GO:0005886,GO:0005911,GO:0006412,GO:0006413,GO:0008150,GO:0008152,GO:0009058,GO:0009059,GO:0009506,GO:0009987,GO:0010467,GO:0015935,GO:0016020,GO:0019538,GO:0022613,GO:0022626,GO:0022627,GO:0030054,GO:0030312,GO:0030529,GO:0031090,GO:0031974,GO:…	K02964	J	ribosomal protein
MSTRG.15223	MR_inoculated	MR_control	2.37102	7.82096	0.000577702	0.00505477	Up	Yes	XP_014507735.1		3694.POPTR_0003s08320.1				J	Ribosomal protein
MSTRG.16430	MR_inoculated	MR_control	2.31142	6.97892	0.000790657	0.00650526	Up	Yes	XP_014507393.1		3847.GLYMA09G12420.1	RPS11	GO:0005575,GO:0005618,GO:0005622,GO:0005623,GO:0005737,GO:0005829,GO:0005840,GO:0005911,GO:0009506,GO:0015935,GO:0016020,GO:0022626,GO:0022627,GO:0030054,GO:0030312,GO:0030529,GO:0032991,GO:0043226,GO:0043228,GO:0043229,GO:0043232,GO:0044391,GO:0044422,GO:0044424,GO:0044444,GO:0044445,GO:0044446,GO:0044464,GO:0055044,GO:0071944	K02949	J	ribosomal protein
MSTRG.14974	MR_inoculated	MR_control	2.34435	4.74835	0.000874859	0.00704634	Up	Yes	XP_014507158.1		3847.GLYMA05G09970.1		GO:0005575,GO:0005622,GO:0005623,GO:0005737,GO:0005739,GO:0043226,GO:0043227,GO:0043229,GO:0043231,GO:0044424,GO:0044444,GO:0044464	K02897	J	ribosomal protein
MSTRG.17125	MR_inoculated	MR_control	2.22564	7.70193	0.0011641	0.00879983	Up	Yes	XP_022639799.1		4641.GSMUA_Achr5P08380_001				J	Ribosomal protein
MSTRG.5011	MR_inoculated	MR_control	2.14651	8.78709	0.00164158	0.0114592	Up	Yes	XP_014495327.1		3847.GLYMA13G18830.1				J	ribosomal protein
MSTRG.17573	MR_inoculated	MR_control	2.14121	6.00168	0.0018592	0.0125727	Up	Yes	XP_022639976.1		3847.GLYMA05G36200.1	RPS15AE	GO:0005575,GO:0005622,GO:0005623,GO:0005737,GO:0005739,GO:0005773,GO:0005829,GO:0005840,GO:0015935,GO:0022626,GO:0022627,GO:0030529,GO:0032991,GO:0043226,GO:0043227,GO:0043228,GO:0043229,GO:0043231,GO:0043232,GO:0044391,GO:0044422,GO:0044424,GO:0044444,GO:0044445,GO:0044446,GO:0044464	K02957	J	ribosomal protein
MSTRG.5839	MR_inoculated	MR_control	2.08327	5.3662	0.0025808	0.016148	Up	Yes	XP_014495314.1		3847.GLYMA04G33930.1			K17428	J	ribosomal protein
MSTRG.23064	MR_inoculated	MR_control	2.02797	7.50689	0.00289259	0.0176397	Up	Yes	XP_014518456.1		3218.PP1S284_11V6.1				J	Ribosomal protein
MSTRG.22228	MR_inoculated	MR_control	2.00117	7.64321	0.00324848	0.0193007	Up	Yes	XP_014515966.1		3694.POPTR_0003s08320.1				J	Ribosomal protein
MSTRG.10664	MR_inoculated	MR_control	2.00227	4.48413	0.00414649	0.0230976	Up	Yes	XP_022637199.1		3847.GLYMA15G41870.1			K02876	J	ribosomal protein
MSTRG.29273	MR_inoculated	MR_control	2.02942	3.80266	0.0043887	0.0240762	Up	Yes	XP_014524025.1		3847.GLYMA19G24670.1			K02939	J	ribosomal protein
MSTRG.26353	MR_inoculated	MR_control	2.02516	3.15329	0.00537961	0.0283878	Up	Yes	XP_022631303.1		3847.GLYMA02G12040.1				O	ribosomal protein
MSTRG.3985	MR_inoculated	MR_control	3.38903	3.64823	1.06151e-05	0.000205008	Up	Yes	XP_022634416.1		3847.GLYMA06G36076.1	OSI_20472			J	ribosomal protein L11
MSTRG.25327	MR_inoculated	MR_control	2.15089	8.45194	0.00161398	0.011306	Up	Yes	XP_014519352.1		3847.GLYMA01G41620.1	RPL15	GO:0005575,GO:0005622,GO:0005623,GO:0005634,GO:0005730,GO:0005737,GO:0005773,GO:0005774,GO:0005829,GO:0005840,GO:0005886,GO:0015934,GO:0016020,GO:0022625,GO:0022626,GO:0030529,GO:0031090,GO:0031974,GO:0031981,GO:0032991,GO:0043226,GO:0043227,GO:0043228,GO:0043229,GO:0043231,GO:0043232,GO:0043233,GO:0044391,GO:0044422,GO:0044424,GO:0044428,GO:0044437,GO:0044444,GO:0044445,GO:0044446,GO:0044464,GO:…	K02877	J	Ribosomal protein L15
MSTRG.24467	MR_inoculated	MR_control	2.10682	6.15147	0.00214209	0.0140879	Up	Yes	XP_022642636.1		3847.GLYMA13G20190.3	OSI_36268			S	Ribosomal protein L31
MSTRG.11268	MR_inoculated	MR_control	2.43363	6.48523	0.000445296	0.00411841	Up	Yes	XP_014503745.1		3847.GLYMA17G12430.1		GO:0005575,GO:0005622,GO:0005623,GO:0005634,GO:0005730,GO:0031974,GO:0031981,GO:0043226,GO:0043227,GO:0043228,GO:0043229,GO:0043231,GO:0043232,GO:0043233,GO:0044422,GO:0044424,GO:0044428,GO:0044446,GO:0044464,GO:0070013	K12845	A	Ribosomal protein L7Ae L30e S12e Gadd45 family protein
MSTRG.7957	MR_inoculated	MR_control	2.87691	3.89797	9.79759e-05	0.00123926	Up	Yes	XP_014500230.1		3847.GLYMA15G18610.1		GO:0005575,GO:0005622,GO:0005623,GO:0005737,GO:0005739,GO:0009536,GO:0043226,GO:0043227,GO:0043229,GO:0043231,GO:0044424,GO:0044444,GO:0044464	K02959	J	Ribosomal protein S16
MSTRG.20911	MR_inoculated	MR_control	2.63936	8.30362	0.000145725	0.00170181	Up	Yes	XP_014512686.1		4641.GSMUA_Achr3P18850_001				J	Ribosomal protein s29
MSTRG.24935	MR_inoculated	MR_control	2.17167	6.71842	0.00153848	0.0108919	Up	Yes	XP_014520214.1		4641.GSMUA_Achr3P18850_001				J	Ribosomal protein s29
MSTRG.20868	MR_inoculated	MR_control	2.70009	2.58015	0.000512317	0.00460547	Up	Yes	XP_022641411.1		3847.GLYMA20G27205.1			K09761	A	ribosomal RNA small subunit methyltransferase
MSTRG.24068	MR_inoculated	MR_control	2.42119	3.36343	0.000979641	0.00769363	Up	Yes	XP_014518037.1		3847.GLYMA15G11920.1				O	RING
MSTRG.23459	MR_inoculated	MR_control	3.66729	3.84383	2.30983e-06	5.83853e-05	Up	Yes	XP_014519049.1		3847.GLYMA18G07090.1				S	Ring finger protein
MSTRG.5956	MR_inoculated	MR_control	2.46525	7.05705	0.000373787	0.00357486	Up	Yes	XP_014495285.1		3847.GLYMA11G35490.1				O	RING-H2 finger protein
MSTRG.11713	MR_inoculated	MR_control	2.92941	4.38966	5.77644e-05	0.000808027	Up	Yes	XP_014503725.1		3847.GLYMA14G06880.1				A	RINGv
MSTRG.23978	MR_inoculated	MR_control	2.37394	4.671	0.000754456	0.0062706	Up	Yes	XP_014517953.1		3847.GLYMA15G12830.1	OSI_08747		K03012	K	RNA polymerase Rpb4
MSTRG.26536	MR_inoculated	MR_control	3.21975	6.02454	7.60029e-06	0.000155998	Up	Yes	XP_022631494.1		3847.GLYMA07G27300.1				S	RNA recognition
MSTRG.20586	MR_inoculated	MR_control	7.02056	7.63133	4.69723e-16	4.01747e-13	Up	Yes	XP_014514950.1		3847.GLYMA10G06620.1				K	RNA recognition motif. (a.k.a. RRM, RBD, or RNP domain)
MSTRG.20585	MR_inoculated	MR_control	6.01331	6.71559	4.08301e-13	1.41029e-10	Up	Yes	XP_014510849.1		3847.GLYMA10G06620.1				K	RNA recognition motif. (a.k.a. RRM, RBD, or RNP domain)
MSTRG.26909	MR_inoculated	MR_control	3.41313	8.14226	2.07891e-06	5.34181e-05	Up	Yes	XP_014521692.1		3847.GLYMA18G00480.2				A	RNA recognition motif. (a.k.a. RRM, RBD, or RNP domain)
MSTRG.11723	MR_inoculated	MR_control	2.92317	4.43443	5.88747e-05	0.000821001	Up	Yes	XP_014505405.1		3847.GLYMA02G41980.1		GO:0003674,GO:0005083,GO:0005085,GO:0005088,GO:0005089,GO:0008150,GO:0019222,GO:0030234,GO:0030695,GO:0050789,GO:0050790,GO:0060589,GO:0065007,GO:0065009		T	rop guanine nucleotide exchange factor
MSTRG.6881	MR_inoculated	MR_control	2.74813	3.13902	0.000304832	0.00306135	Up	Yes	XP_014496553.1		3847.GLYMA03G01560.1		GO:0003674,GO:0005083,GO:0005085,GO:0005088,GO:0005089,GO:0008150,GO:0019222,GO:0030234,GO:0030695,GO:0050789,GO:0050790,GO:0060589,GO:0065007,GO:0065009		S	Rop guanine nucleotide exchange factor
MSTRG.7026	MR_inoculated	MR_control	2.07122	2.5271	0.00652301	0.0329656	Up	Yes	XP_014498270.1		3847.GLYMA09G38620.1	RIC4			S	rop-interactive crib motif-containing protein 4
MSTRG.12876	MR_inoculated	MR_control	2.23852	6.16302	0.00116738	0.00881348	Up	Yes	XP_014503481.1		3847.GLYMA18G02340.1	OSI_09490	GO:0001510,GO:0003674,GO:0003676,GO:0003723,GO:0005488,GO:0005575,GO:0005622,GO:0005623,GO:0005634,GO:0005654,GO:0005730,GO:0006139,GO:0006364,GO:0006396,GO:0006725,GO:0006807,GO:0008150,GO:0008152,GO:0009451,GO:0009987,GO:0010467,GO:0016020,GO:0016070,GO:0016072,GO:0016592,GO:0022613,GO:0030515,GO:0031974,GO:0031981,GO:0032259,GO:0032991,GO:0034470,GO:0034641,GO:0034660,GO:0042254,GO:0043170,GO:…	K14563	A	rRNA 2'-O-methyltransferase fibrillarin
MSTRG.25863	MR_inoculated	MR_control	2.56743	2.30465	0.0011363	0.00863692	Up	Yes	XP_014520329.1		3847.GLYMA01G36360.1	OSI_16995	GO:0001071,GO:0003674,GO:0003700,GO:0005575,GO:0005622,GO:0005623,GO:0005634,GO:0006355,GO:0008150,GO:0009889,GO:0010468,GO:0010556,GO:0019219,GO:0019222,GO:0031323,GO:0031326,GO:0043226,GO:0043227,GO:0043229,GO:0043231,GO:0044424,GO:0044464,GO:0050789,GO:0050794,GO:0051171,GO:0051252,GO:0060255,GO:0065007,GO:0080090,GO:2000112,GO:2001141		K	RWP-RK domain-containing protein
MSTRG.9747	MR_inoculated	MR_control	3.34434	2.68422	3.13757e-05	0.000495202	Up	Yes	XP_014500548.1		3847.GLYMA06G01140.1				S	Salt tolerance-like protein
MSTRG.2764	MR_inoculated	MR_control	3.3563	2.69488	2.95403e-05	0.000470784	Up	Yes	XP_022632843.1		3847.GLYMA10G04995.1				S	SANTA (SANT Associated)
MSTRG.6747	MR_inoculated	MR_control	2.33837	3.60454	0.0013188	0.00968789	Up	Yes	XP_014497448.1		3847.GLYMA09G41350.1		GO:0005575,GO:0005622,GO:0005623,GO:0005737,GO:0005773,GO:0043226,GO:0043227,GO:0043229,GO:0043231,GO:0044424,GO:0044444,GO:0044464	K12382	G, I	Saposin-like type B, region 1
MSTRG.17373	MR_inoculated	MR_control	2.76828	6.96338	7.95207e-05	0.0010502	Up	Yes	XP_022639858.1		3847.GLYMA07G39650.3		GO:0005575,GO:0005622,GO:0005623,GO:0005634,GO:0005737,GO:0043226,GO:0043227,GO:0043229,GO:0043231,GO:0044424,GO:0044464		K	Scarecrow-like protein
MSTRG.17536	MR_inoculated	MR_control	2.06441	3.89692	0.00374597	0.0214409	Up	Yes	XP_014507889.1		3847.GLYMA05G35850.1				S	Senescence-associated protein
MSTRG.22363	MR_inoculated	MR_control	3.19019	8.35412	7.42345e-06	0.000153256	Up	Yes	XP_014516776.1		3847.GLYMA16G09320.1	CBP1	GO:0005575,GO:0005576,GO:0005622,GO:0005623,GO:0005737,GO:0005773,GO:0043226,GO:0043227,GO:0043229,GO:0043231,GO:0044424,GO:0044444,GO:0044464	K13289,K16296	O	Serine Carboxypeptidase
MSTRG.1488	MR_inoculated	MR_control	7.07065	6.72728	1.06186e-15	7.94669e-13	Up	Yes	XP_014512915.1		3847.GLYMA16G26070.1			K16297	O	serine carboxypeptidase-like
MSTRG.27666	MR_inoculated	MR_control	3.32791	5.00259	5.47747e-06	0.000121159	Up	Yes	XP_014522364.1		3847.GLYMA04G41970.2		GO:0005575,GO:0005576,GO:0005618,GO:0005623,GO:0030312,GO:0044464,GO:0071944	K16297	O	serine carboxypeptidase-like
MSTRG.1485	MR_inoculated	MR_control	3.21991	5.94358	8.00211e-06	0.00016277	Up	Yes	XP_014512927.1		3847.GLYMA16G26070.1			K16297	O	serine carboxypeptidase-like
MSTRG.7250	MR_inoculated	MR_control	2.27348	4.49424	0.00121002	0.00907063	Up	Yes	XP_014498346.1		3847.GLYMA18G50170.1		GO:0005575,GO:0005576	K16297	O	serine carboxypeptidase-like
MSTRG.20847	MR_inoculated	MR_control	4.50686	4.63146	1.50886e-08	9.34502e-07	Up	Yes	XP_022641402.1		3847.GLYMA20G27400.2				T	Serine Threonine protein kinase
MSTRG.12138	MR_inoculated	MR_control	2.21933	3.27256	0.00234332	0.0150135	Up	Yes	XP_014502730.1		3847.GLYMA02G38440.1				T	Serine Threonine protein kinase
MSTRG.11194	MR_inoculated	MR_control	3.12376	5.28971	1.53593e-05	0.000276422	Up	Yes	XP_022637527.1		3847.GLYMA14G02000.1			K08867	T	serine threonine-protein kinase
MSTRG.3864	MR_inoculated	MR_control	3.02839	4.45117	3.35152e-05	0.000524361	Up	Yes	XP_014493390.1		3847.GLYMA04G28420.1				T	serine threonine-protein kinase
MSTRG.9670	MR_inoculated	MR_control	2.86698	3.53621	0.000115333	0.00141014	Up	Yes	XP_014501358.1		3847.GLYMA04G01440.1	OSI_10613	GO:0005575,GO:0005623,GO:0005886,GO:0016020,GO:0044464,GO:0071944	K04730	T	serine threonine-protein kinase
MSTRG.27207	MR_inoculated	MR_control	2.95011	2.94261	0.000141328	0.00166452	Up	Yes	XP_014522053.1		3847.GLYMA12G33930.1		GO:0005575,GO:0005623,GO:0005886,GO:0016020,GO:0044464,GO:0071944		T	serine threonine-protein kinase
MSTRG.24221	MR_inoculated	MR_control	2.71945	3.69035	0.000223467	0.00239623	Up	Yes	XP_014518688.1		3847.GLYMA15G10550.1		GO:0000910,GO:0000911,GO:0000912,GO:0000914,GO:0003674,GO:0005488,GO:0005515,GO:0005575,GO:0005911,GO:0006996,GO:0007010,GO:0007049,GO:0007275,GO:0007349,GO:0008017,GO:0008092,GO:0008150,GO:0009506,GO:0009653,GO:0009987,GO:0010342,GO:0015631,GO:0016043,GO:0022402,GO:0022607,GO:0030029,GO:0030036,GO:0030054,GO:0031032,GO:0032501,GO:0032502,GO:0032506,GO:0044085,GO:0044699,GO:0044707,GO:0044763,GO:…	K17545	T	serine threonine-protein kinase
MSTRG.22513	MR_inoculated	MR_control	2.47804	4.54726	0.000494669	0.00447144	Up	Yes	XP_014516819.1		3847.GLYMA03G15830.1		GO:0005575,GO:0005623,GO:0005886,GO:0016020,GO:0044464,GO:0071944	K14500	T	serine threonine-protein kinase
MSTRG.25370	MR_inoculated	MR_control	2.44516	4.024	0.000665327	0.00567154	Up	Yes	XP_014519853.1		3847.GLYMA11G04150.1				T	serine threonine-protein kinase
MSTRG.3169	MR_inoculated	MR_control	2.61774	2.16096	0.00101112	0.00787539	Up	Yes	XP_014493486.1		3847.GLYMA12G05990.1		GO:0000003,GO:0003006,GO:0003674,GO:0003824,GO:0004672,GO:0005575,GO:0005622,GO:0005623,GO:0005634,GO:0005737,GO:0005886,GO:0006464,GO:0006468,GO:0006793,GO:0006796,GO:0007275,GO:0008150,GO:0008152,GO:0009791,GO:0009888,GO:0009908,GO:0009987,GO:0016020,GO:0016301,GO:0016310,GO:0016740,GO:0016772,GO:0016773,GO:0019538,GO:0022414,GO:0032501,GO:0032502,GO:0035670,GO:0036211,GO:0036290,GO:0043170,GO:…		T	serine threonine-protein kinase
MSTRG.5582	MR_inoculated	MR_control	2.50956	2.49651	0.00122167	0.00913658	Up	Yes	XP_014495227.1		3847.GLYMA19G41380.2		GO:0000278,GO:0000280,GO:0003674,GO:0003824,GO:0004672,GO:0004674,GO:0005575,GO:0005622,GO:0005623,GO:0005634,GO:0005737,GO:0006325,GO:0006464,GO:0006468,GO:0006793,GO:0006796,GO:0006996,GO:0007049,GO:0007067,GO:0008150,GO:0008152,GO:0009987,GO:0016043,GO:0016301,GO:0016310,GO:0016568,GO:0016569,GO:0016570,GO:0016572,GO:0016740,GO:0016772,GO:0016773,GO:0018107,GO:0018193,GO:0018210,GO:0019538,GO:…	K16315	D	serine threonine-protein kinase
MSTRG.26456	MR_inoculated	MR_control	2.45359	2.71819	0.00133329	0.00976642	Up	Yes	XP_014520224.1		3847.GLYMA20G00930.1			K02178	D	serine threonine-protein kinase
MSTRG.22120	MR_inoculated	MR_control	2.28347	3.46347	0.00172484	0.0118788	Up	Yes	XP_014516009.1		3847.GLYMA03G00530.1				T	Serine threonine-protein kinase
MSTRG.10102	MR_inoculated	MR_control	2.23507	2.2735	0.00407279	0.0227673	Up	Yes	XP_022636972.1		3847.GLYMA04G28420.1				T	serine threonine-protein kinase
MSTRG.6516	MR_inoculated	MR_control	2.07435	2.58454	0.00637139	0.0323541	Up	Yes	XP_022635865.1		3847.GLYMA08G46670.1		GO:0003674,GO:0003824,GO:0004672,GO:0004674,GO:0005488,GO:0005515,GO:0005516,GO:0005575,GO:0005623,GO:0005886,GO:0006464,GO:0006468,GO:0006793,GO:0006796,GO:0008150,GO:0008152,GO:0009987,GO:0016020,GO:0016301,GO:0016310,GO:0016740,GO:0016772,GO:0016773,GO:0019538,GO:0036211,GO:0043170,GO:0043412,GO:0044237,GO:0044238,GO:0044260,GO:0044267,GO:0044425,GO:0044459,GO:0044464,GO:0071704,GO:0071944		T	serine threonine-protein kinase
MSTRG.3121	MR_inoculated	MR_control	2.10869	3.14683	0.00384465	0.0218802	Up	Yes	XP_014493063.1		3847.GLYMA12G05630.2	CR4	GO:0000003,GO:0003006,GO:0003674,GO:0003824,GO:0004672,GO:0004871,GO:0004872,GO:0004888,GO:0005488,GO:0005515,GO:0005575,GO:0005622,GO:0005623,GO:0005737,GO:0005768,GO:0005770,GO:0005771,GO:0005886,GO:0006464,GO:0006468,GO:0006793,GO:0006796,GO:0007154,GO:0007165,GO:0007275,GO:0008150,GO:0008152,GO:0009653,GO:0009786,GO:0009790,GO:0009791,GO:0009793,GO:0009886,GO:0009887,GO:0009986,GO:0009987,GO:…		T	Serine threonine-protein kinase-like protein
MSTRG.22492	MR_inoculated	MR_control	5.67857	5.18603	1.48048e-11	2.79903e-09	Up	Yes	XP_014515536.1		3694.POPTR_0001s20780.1				S	Serine threonine-protein phosphatase 7 long form
MSTRG.5368	MR_inoculated	MR_control	4.28851	4.01375	8.47275e-08	3.97335e-06	Up	Yes	XP_014495505.1		3847.GLYMA03G36670.2				Q	Sex determination protein
MSTRG.759	MR_inoculated	MR_control	5.70873	8.06055	1.3305e-12	3.46335e-10	Up	Yes	XP_014515973.1		3847.GLYMA09G31970.1				S	sigma factor SigB regulation protein RsbQ-like
MSTRG.9971	MR_inoculated	MR_control	2.05346	6.70164	0.0026396	0.0164389	Up	Yes	XP_014499883.1		3847.GLYMA06G46690.1		GO:0005575,GO:0005622,GO:0005623,GO:0005737,GO:0005783,GO:0005886,GO:0016020,GO:0043226,GO:0043227,GO:0043229,GO:0043231,GO:0044424,GO:0044444,GO:0044464,GO:0071944	K13280	U	signal peptidase
MSTRG.6126	MR_inoculated	MR_control	2.11044	5.60076	0.00218924	0.0143037	Up	Yes	XP_014497353.1		3847.GLYMA08G46000.3	SRP9	GO:0005575,GO:0005622,GO:0005623,GO:0005737,GO:0044424,GO:0044464	K03109	U	Signal-recognition-particle assembly has a crucial role in targeting secretory proteins to the rough endoplasmic reticulum membrane. SRP9 together with SRP14 and the Alu portion of the SRP RNA, constitutes the elongation arrest domain of SRP. The complex of SRP9 and SRP14 is required for SRP RNA binding (By similarity)
MSTRG.19816	MR_inoculated	MR_control	4.54926	4.8404	7.50545e-09	5.28649e-07	Up	Yes	XP_014512676.1		3847.GLYMA10G29070.1	MTSSB	GO:0005575,GO:0005622,GO:0005623,GO:0005737,GO:0005739,GO:0043226,GO:0043227,GO:0043229,GO:0043231,GO:0044424,GO:0044444,GO:0044464		L	single-stranded DNA-binding protein
MSTRG.16045	MR_inoculated	MR_control	2.23437	4.61476	0.00147553	0.0105544	Up	Yes	XP_014507517.1		3847.GLYMA05G07840.1		GO:0005575,GO:0005622,GO:0005623,GO:0005737,GO:0005739,GO:0043226,GO:0043227,GO:0043229,GO:0043231,GO:0044424,GO:0044444,GO:0044464	K03111	L	single-stranded DNA-binding protein
MSTRG.4813	MR_inoculated	MR_control	2.7993	6.48765	7.11814e-05	0.000960548	Up	Yes	XP_014495161.1		3847.GLYMA19G34860.1			K06041	M	SIS domain
MSTRG.2654	MR_inoculated	MR_control	3.0035	6.17185	2.41623e-05	0.000398146	Up	Yes	XP_014494508.1		3847.GLYMA20G34630.1		GO:0005575,GO:0005622,GO:0005623,GO:0005634,GO:0005730,GO:0005737,GO:0005829,GO:0031974,GO:0031981,GO:0043226,GO:0043227,GO:0043228,GO:0043229,GO:0043231,GO:0043232,GO:0043233,GO:0044422,GO:0044424,GO:0044428,GO:0044444,GO:0044446,GO:0044464,GO:0070013	K11096	A	Small nuclear ribonucleoprotein
MSTRG.7433	MR_inoculated	MR_control	2.65836	6.17073	0.000149581	0.00173911	Up	Yes	XP_014496454.1		3847.GLYMA03G30880.1			K11087	A	Small nuclear ribonucleoprotein
MSTRG.16611	MR_inoculated	MR_control	2.07866	5.39374	0.00254473	0.016022	Up	Yes	XP_014507745.1		3847.GLYMA20G21250.1		GO:0005575,GO:0005622,GO:0005623,GO:0005634,GO:0043226,GO:0043227,GO:0043229,GO:0043231,GO:0044424,GO:0044464	K11098	A	Small nuclear ribonucleoprotein
MSTRG.27067	MR_inoculated	MR_control	2.04528	8.32021	0.00262021	0.0163465	Up	Yes	XP_014521853.1		3847.GLYMA08G43290.1		GO:0003674,GO:0005575,GO:0005622,GO:0005623,GO:0005634,GO:0005737,GO:0006464,GO:0006950,GO:0008150,GO:0008152,GO:0009266,GO:0009408,GO:0009628,GO:0009987,GO:0016925,GO:0019538,GO:0031386,GO:0032446,GO:0036211,GO:0043170,GO:0043226,GO:0043227,GO:0043229,GO:0043231,GO:0043412,GO:0044237,GO:0044238,GO:0044260,GO:0044267,GO:0044424,GO:0044464,GO:0050896,GO:0070647,GO:0071704	K12160	O	small ubiquitinrelated modifier
MSTRG.32654	MR_inoculated	MR_control	2.50329	2.75936	0.00107461	0.00828998	Up	Yes	XP_014492378.1		3847.GLYMA05G28665.1				O	smt3 suppressor of mif two 3 homolog
MSTRG.10946	MR_inoculated	MR_control	2.71363	2.59159	0.000482035	0.00437044	Up	Yes	XP_022637326.1		3847.GLYMA13G34731.1				S	Sodium/calcium exchanger protein
MSTRG.7590	MR_inoculated	MR_control	2.2416	7.07705	0.00109563	0.00840245	Up	Yes	XP_022635847.1		3847.GLYMA18G53770.1			K15287	G	solute carrier family 35 member
MSTRG.28102	MR_inoculated	MR_control	2.49029	4.03703	0.000539084	0.004791	Up	Yes	XP_014522873.1		3847.GLYMA19G04990.2				E	Solute carrier family 38 member
MSTRG.22659	MR_inoculated	MR_control	2.65675	4.1273	0.000234146	0.00248846	Up	Yes	XP_022642131.1		3847.GLYMA03G05190.1		GO:0000041,GO:0000325,GO:0003674,GO:0005215,GO:0005381,GO:0005575,GO:0005622,GO:0005623,GO:0005737,GO:0005773,GO:0005774,GO:0005886,GO:0006810,GO:0006811,GO:0006812,GO:0006824,GO:0006826,GO:0006950,GO:0007154,GO:0008150,GO:0008324,GO:0009267,GO:0009605,GO:0009705,GO:0009987,GO:0009991,GO:0010106,GO:0015075,GO:0015087,GO:0015099,GO:0015675,GO:0016020,GO:0022857,GO:0022890,GO:0022891,GO:0022892,GO:…	K14685	P	solute carrier family 40 member
MSTRG.1704	MR_inoculated	MR_control	3.03625	3.96652	4.31071e-05	0.000641219	Up	Yes	XP_022641671.1		3847.GLYMA02G08360.1	SERK1	GO:0000003,GO:0003006,GO:0003674,GO:0003824,GO:0004672,GO:0004674,GO:0004675,GO:0004871,GO:0004872,GO:0004888,GO:0005575,GO:0005622,GO:0005623,GO:0005737,GO:0005783,GO:0005789,GO:0005886,GO:0006464,GO:0006468,GO:0006793,GO:0006796,GO:0006996,GO:0007030,GO:0007049,GO:0007154,GO:0007165,GO:0007166,GO:0007167,GO:0007178,GO:0007275,GO:0008150,GO:0008152,GO:0009555,GO:0009556,GO:0009719,GO:0009725,GO:…	K13418	T	Somatic embryogenesis receptor kinase
MSTRG.8545	MR_inoculated	MR_control	2.20585	4.51712	0.00166457	0.0115749	Up	Yes	XP_014501824.1		3847.GLYMA06G17050.3		GO:0003674,GO:0003676,GO:0003723,GO:0005488,GO:0005575,GO:0005622,GO:0005623,GO:0005634,GO:0005635,GO:0005737,GO:0005783,GO:0005829,GO:0005911,GO:0006082,GO:0006629,GO:0006720,GO:0006721,GO:0006810,GO:0006950,GO:0006970,GO:0007275,GO:0008104,GO:0008150,GO:0008152,GO:0008299,GO:0008610,GO:0009058,GO:0009306,GO:0009506,GO:0009628,GO:0009651,GO:0009685,GO:0009686,GO:0009791,GO:0009845,GO:0009987,GO:…	K15979	K	Staphylococcal nuclease domain-containing protein
MSTRG.17170	MR_inoculated	MR_control	2.09142	4.84454	0.00255177	0.0160421	Up	Yes	XP_022639810.1		3847.GLYMA07G40120.1				S	START domain
MSTRG.21598	MR_inoculated	MR_control	5.95335	7.30287	3.9586e-13	1.39413e-10	Up	Yes	XP_014515809.1		3847.GLYMA08G21420.1				S	stem 28 kDa
MSTRG.21602	MR_inoculated	MR_control	4.57331	6.42284	2.76398e-09	2.33069e-07	Up	Yes	XP_014516170.1		3847.GLYMA08G21390.1				S	stem 28 kDa
MSTRG.13932	MR_inoculated	MR_control	2.6663	6.87495	0.000136252	0.00161108	Up	Yes	XP_014505830.1		3847.GLYMA08G36350.1	OSI_28006			G	strictosidine synthase
MSTRG.379	MR_inoculated	MR_control	2.23661	3.13317	0.0022678	0.0146729	Up	Yes	XP_014516755.1		3847.GLYMA13G05430.1	SMC4	GO:0005575,GO:0005622,GO:0005623,GO:0005634,GO:0043226,GO:0043227,GO:0043229,GO:0043231,GO:0044424,GO:0044464	K06675	D	structural maintenance of chromosomes protein
MSTRG.19766	MR_inoculated	MR_control	3.07305	4.41047	2.68726e-05	0.000433266	Up	Yes	XP_014510865.1		3847.GLYMA20G22190.1	FEN1	GO:0005575,GO:0005622,GO:0005623,GO:0005634,GO:0005654,GO:0005730,GO:0005737,GO:0005739,GO:0005829,GO:0031974,GO:0031981,GO:0043226,GO:0043227,GO:0043228,GO:0043229,GO:0043231,GO:0043232,GO:0043233,GO:0044422,GO:0044424,GO:0044428,GO:0044444,GO:0044446,GO:0044464,GO:0070013	K04799	L	Structure-specific nuclease with 5'-flap endonuclease and 5'-3' exonuclease activities involved in DNA replication and repair. During DNA replication, cleaves the 5'-overhanging flap structure that is generated by displacement synthesis when DNA polymerase encounters the 5'-end of a downstream Okazaki fragment. It enters the flap from the 5'-end and then tracks to cleave the flap base, leaving a …
MSTRG.25607	MR_inoculated	MR_control	2.17345	4.41241	0.00193933	0.0129923	Up	Yes	XP_014519990.1		3847.GLYMA01G38690.1				S	STS14 protein-like
MSTRG.11724	MR_inoculated	MR_control	2.82775	2.90563	0.000245338	0.0025724	Up	Yes	XP_014502791.1		3847.GLYMA14G06960.2				O	subtilase family
MSTRG.1188	MR_inoculated	MR_control	5.08196	5.06011	4.37088e-10	5.13107e-08	Up	Yes	XP_014510577.1		3847.GLYMA16G32660.1		GO:0003674,GO:0003824,GO:0004175,GO:0004252,GO:0005575,GO:0005618,GO:0005623,GO:0008150,GO:0008152,GO:0008233,GO:0008236,GO:0016787,GO:0017171,GO:0030312,GO:0044464,GO:0070011,GO:0071944		O	subtilisin-like
MSTRG.6987	MR_inoculated	MR_control	4.47398	5.05588	1.02443e-08	6.86561e-07	Up	Yes	XP_022635655.1		3847.GLYMA18G47450.1				O	subtilisin-like
MSTRG.19059	MR_inoculated	MR_control	2.34053	3.69633	0.00111492	0.00850319	Up	Yes	XP_014510881.1		3847.GLYMA15G35460.2				O	subtilisin-like
MSTRG.9812	MR_inoculated	MR_control	2.23612	3.9917	0.00175971	0.0120772	Up	Yes	XP_014498601.1		3847.GLYMA04G00560.1				O	Subtilisin-like
MSTRG.5021	MR_inoculated	MR_control	2.604	5.28222	0.000219212	0.00235784	Up	Yes	XP_014496373.1		3847.GLYMA03G32470.1	OSI_09968	GO:0003674,GO:0003824,GO:0004175,GO:0004252,GO:0005575,GO:0005576,GO:0005618,GO:0005623,GO:0005886,GO:0007275,GO:0008150,GO:0008152,GO:0008233,GO:0008236,GO:0008544,GO:0009653,GO:0009791,GO:0009886,GO:0009888,GO:0009897,GO:0009986,GO:0010016,GO:0010103,GO:0010374,GO:0016020,GO:0016787,GO:0017171,GO:0030312,GO:0032501,GO:0032502,GO:0042127,GO:0043588,GO:0044425,GO:0044459,GO:0044464,GO:0044699,GO:…		O	subtilisin-like protease SDD1-like
MSTRG.28178	MR_inoculated	MR_control	3.00807	4.85858	3.18939e-05	0.000502497	Up	Yes	XP_014522913.1		3847.GLYMA07G08760.1		GO:0005575,GO:0005618,GO:0005623,GO:0030312,GO:0031012,GO:0044464,GO:0071944		O	subtilisin-like protease-like
MSTRG.13611	MR_inoculated	MR_control	3.26098	4.23842	1.22148e-05	0.000229247	Up	Yes	XP_014505747.1		3847.GLYMA02G06400.1	SDH1-1	GO:0000104,GO:0000166,GO:0001882,GO:0001883,GO:0003674,GO:0003824,GO:0005488,GO:0005524,GO:0005575,GO:0005618,GO:0005622,GO:0005623,GO:0005737,GO:0005739,GO:0005740,GO:0005743,GO:0005746,GO:0005749,GO:0006091,GO:0006119,GO:0006121,GO:0006793,GO:0006796,GO:0008150,GO:0008152,GO:0009987,GO:0015980,GO:0016020,GO:0016310,GO:0016491,GO:0016627,GO:0017076,GO:0019866,GO:0022900,GO:0022904,GO:0030312,GO:…	K00234	C	succinate dehydrogenase
MSTRG.23338	MR_inoculated	MR_control	3.46218	3.08186	1.23761e-05	0.000231069	Up	Yes	XP_014517749.1		3847.GLYMA14G01640.1		GO:0005575,GO:0005622,GO:0005623,GO:0005737,GO:0005829,GO:0044424,GO:0044444,GO:0044464		S	Sucrase/ferredoxin-like
MSTRG.997	MR_inoculated	MR_control	2.00306	4.94537	0.00385929	0.0219149	Up	Yes	XP_014516351.1		3847.GLYMA09G29710.1	OSI_15088	GO:0003674,GO:0003824,GO:0005575,GO:0005618,GO:0005622,GO:0005623,GO:0005737,GO:0008150,GO:0008152,GO:0008194,GO:0016020,GO:0016157,GO:0016740,GO:0016757,GO:0016758,GO:0030312,GO:0033036,GO:0033037,GO:0035251,GO:0044424,GO:0044464,GO:0046527,GO:0051179,GO:0052545,GO:0071944,GO:0080165	K00695	M	Sucrose-cleaving enzyme that provides UDP-glucose and fructose for various metabolic pathways (By similarity)
MSTRG.23602	MR_inoculated	MR_control	2.00453	2.82175	0.0063612	0.0323206	Up	Yes	XP_014517542.1		3847.GLYMA11G33240.1		GO:0003674,GO:0003824,GO:0005575,GO:0005618,GO:0005623,GO:0008150,GO:0008152,GO:0008194,GO:0016157,GO:0016740,GO:0016757,GO:0016758,GO:0030312,GO:0033036,GO:0033037,GO:0035251,GO:0044464,GO:0046527,GO:0051179,GO:0052545,GO:0071944,GO:0080165	K00695	M	Sucrose-cleaving enzyme that provides UDP-glucose and fructose for various metabolic pathways (By similarity)
MSTRG.30141	MR_inoculated	MR_control	4.22178	5.83268	2.60017e-08	1.48259e-06	Up	Yes	XP_014489697.1		3847.GLYMA19G31760.2		GO:0005575,GO:0016020		G	Sugar phosphate phosphate translocator
MSTRG.16257	MR_inoculated	MR_control	2.06978	2.2146	0.00754926	0.0369159	Up	Yes	XP_022638645.1		3847.GLYMA05G29780.2				S	Sulfite exporter TauE/SafE
MSTRG.5055	MR_inoculated	MR_control	2.59486	3.75589	0.000389669	0.00370505	Up	Yes	XP_022634930.1		3847.GLYMA19G36410.1	SYP71	GO:0003674,GO:0005215,GO:0005575,GO:0005622,GO:0005623,GO:0005737,GO:0005783,GO:0005886,GO:0005911,GO:0006605,GO:0006612,GO:0006810,GO:0006886,GO:0008104,GO:0008150,GO:0008565,GO:0009506,GO:0009987,GO:0015031,GO:0016020,GO:0016021,GO:0022892,GO:0030054,GO:0031224,GO:0033036,GO:0034613,GO:0043226,GO:0043227,GO:0043229,GO:0043231,GO:0044424,GO:0044425,GO:0044444,GO:0044464,GO:0044699,GO:0044763,GO:…	K08506	U	syntaxin of plants
MSTRG.1605	MR_inoculated	MR_control	4.37782	4.44784	3.52441e-08	1.90668e-06	Up	Yes	XP_014505632.1		3847.GLYMA16G26710.1	SYP111	GO:0005575,GO:0005622,GO:0005623,GO:0005737,GO:0005886,GO:0005911,GO:0009504,GO:0009506,GO:0009524,GO:0012505,GO:0016020,GO:0030054,GO:0044424,GO:0044444,GO:0044464,GO:0055044,GO:0071944	K08486	U	syntaxin-related protein
MSTRG.15570	MR_inoculated	MR_control	4.39338	5.83712	1.04075e-08	6.9233e-07	Up	Yes	XP_014505754.2		3847.GLYMA07G30700.2		GO:0003674,GO:0003824,GO:0005575,GO:0005622,GO:0005623,GO:0005737,GO:0006629,GO:0006720,GO:0008150,GO:0008152,GO:0008299,GO:0008610,GO:0009058,GO:0009507,GO:0009536,GO:0009987,GO:0016829,GO:0016835,GO:0016838,GO:0034007,GO:0042214,GO:0043226,GO:0043227,GO:0043229,GO:0043231,GO:0043692,GO:0043693,GO:0044237,GO:0044238,GO:0044249,GO:0044255,GO:0044424,GO:0044444,GO:0044464,GO:0044710,GO:0046246,GO:…	K15086	S	synthase
MSTRG.15713	MR_inoculated	MR_control	4.54452	4.40703	1.52382e-08	9.40527e-07	Up	Yes	XP_014508499.1		3694.POPTR_0004s02970.1		GO:0003674,GO:0003824,GO:0005575,GO:0005622,GO:0005623,GO:0005737,GO:0006629,GO:0006720,GO:0008150,GO:0008152,GO:0008299,GO:0008610,GO:0009058,GO:0009507,GO:0009536,GO:0009987,GO:0016829,GO:0016835,GO:0016838,GO:0034007,GO:0042214,GO:0043226,GO:0043227,GO:0043229,GO:0043231,GO:0043692,GO:0043693,GO:0044237,GO:0044238,GO:0044249,GO:0044255,GO:0044424,GO:0044444,GO:0044464,GO:0044710,GO:0046246,GO:…	K15086	S	synthase
MSTRG.24637	MR_inoculated	MR_control	3.91126	5.89918	1.54576e-07	6.41189e-06	Up	Yes	XP_014517007.1		29760.VIT_00s0266g00010.t01		GO:0003674,GO:0003824,GO:0005575,GO:0005622,GO:0005623,GO:0005737,GO:0006629,GO:0006720,GO:0008150,GO:0008152,GO:0008299,GO:0008610,GO:0009058,GO:0009507,GO:0009536,GO:0009987,GO:0016829,GO:0016835,GO:0016838,GO:0034007,GO:0042214,GO:0043226,GO:0043227,GO:0043229,GO:0043231,GO:0043692,GO:0043693,GO:0044237,GO:0044238,GO:0044249,GO:0044255,GO:0044424,GO:0044444,GO:0044464,GO:0044710,GO:0046246,GO:…	K15086	S	synthase
MSTRG.29430	MR_inoculated	MR_control	2.3913	6.51908	0.000557479	0.00490587	Up	Yes	XP_014524161.1		3847.GLYMA10G39440.1			K18787	E	synthase
MSTRG.28983	MR_inoculated	MR_control	2.1093	2.31338	0.00637124	0.0323541	Up	Yes	XP_014523746.1		3847.GLYMA06G45780.2			K12742	O	synthase
MSTRG.14588	MR_inoculated	MR_control	4.24971	3.62024	1.59354e-07	6.56457e-06	Up	Yes	XP_014507191.1		3847.GLYMA05G06371.1				S	Targeting protein for Xklp2 (TPX2)
MSTRG.20171	MR_inoculated	MR_control	3.67215	5.87907	6.50371e-07	2.06749e-05	Up	Yes	XP_022641022.1		3847.GLYMA10G32860.5				S	Targeting protein for Xklp2 (TPX2)
MSTRG.19976	MR_inoculated	MR_control	2.25675	5.02408	0.00120137	0.00902459	Up	Yes	XP_014514699.1		3847.GLYMA20G36900.1				S	Targeting protein for Xklp2 (TPX2)
MSTRG.14933	MR_inoculated	MR_control	3.49193	3.49371	7.39848e-06	0.000153092	Up	Yes	XP_022639027.1		3847.GLYMA16G25820.2				S	Ternary complex factor MIP1
MSTRG.3066	MR_inoculated	MR_control	2.49881	2.24803	0.00152374	0.0108088	Up	Yes	XP_022634007.1		3847.GLYMA12G05060.2				S	Ternary complex factor MIP1
MSTRG.494	MR_inoculated	MR_control	2.53895	3.42296	0.000556949	0.00490406	Up	Yes	XP_014503355.1		3847.GLYMA08G05820.1		GO:0005575,GO:0005911,GO:0009506,GO:0016020,GO:0030054,GO:0055044		S	thaumatin-like
MSTRG.2874	MR_inoculated	MR_control	3.92808	6.25592	1.28359e-07	5.59576e-06	Up	Yes	XP_014494622.1		3847.GLYMA12G03510.1		GO:0005575,GO:0016020,GO:0031224,GO:0031225,GO:0044425		S	thaumatin-like protein
MSTRG.25235	MR_inoculated	MR_control	2.60055	2.33215	0.000916513	0.00729452	Up	Yes	XP_014520219.1		3847.GLYMA01G42661.1		GO:0002376,GO:0005575,GO:0005622,GO:0005623,GO:0005737,GO:0006950,GO:0006952,GO:0006955,GO:0006970,GO:0008150,GO:0009607,GO:0009617,GO:0009620,GO:0009628,GO:0009651,GO:0009814,GO:0009816,GO:0009817,GO:0042742,GO:0044424,GO:0044464,GO:0045087,GO:0050832,GO:0050896,GO:0051704,GO:0051707		S	thaumatin-like protein
MSTRG.13468	MR_inoculated	MR_control	2.35094	2.12775	0.00280825	0.0172205	Up	Yes	XP_014503744.1		3847.GLYMA17G37810.2		GO:0002376,GO:0006950,GO:0006952,GO:0006955,GO:0008150,GO:0009607,GO:0009617,GO:0009682,GO:0009719,GO:0009723,GO:0009725,GO:0010033,GO:0042221,GO:0042742,GO:0045087,GO:0050896,GO:0051704,GO:0051707		S	thaumatin-like protein
MSTRG.25077	MR_inoculated	MR_control	3.57316	3.87153	3.6652e-06	8.67335e-05	Up	Yes	XP_014520577.1		3847.GLYMA11G01350.1	CHS1	GO:0000325,GO:0005575,GO:0005622,GO:0005623,GO:0005634,GO:0005737,GO:0005773,GO:0005774,GO:0005783,GO:0006810,GO:0006950,GO:0006979,GO:0008150,GO:0008152,GO:0009058,GO:0009314,GO:0009411,GO:0009416,GO:0009611,GO:0009628,GO:0009629,GO:0009705,GO:0009719,GO:0009725,GO:0009733,GO:0009753,GO:0009812,GO:0009813,GO:0009889,GO:0009914,GO:0009926,GO:0009962,GO:0010033,GO:0010224,GO:0010817,GO:0016020,GO:…	K00660	H	The primary product of this enzyme is 4,2',4',6'- tetrahydroxychalcone (also termed naringenin-chalcone or chalcone) which can under specific conditions spontaneously isomerize into naringenin
MSTRG.28793	MR_inoculated	MR_control	2.284	6.70982	0.00091623	0.00729452	Up	Yes	XP_014523595.1		3847.GLYMA08G39420.1		GO:0000502,GO:0002376,GO:0005575,GO:0005576,GO:0005622,GO:0005623,GO:0005634,GO:0005737,GO:0005829,GO:0005886,GO:0006950,GO:0006952,GO:0006955,GO:0008150,GO:0009507,GO:0009536,GO:0009607,GO:0009620,GO:0009814,GO:0009817,GO:0016020,GO:0032991,GO:0043226,GO:0043227,GO:0043229,GO:0043231,GO:0043234,GO:0044424,GO:0044444,GO:0044464,GO:0045087,GO:0048046,GO:0050832,GO:0050896,GO:0051704,GO:0051707,GO:…	K02732	O	The proteasome is a multicatalytic proteinase complex which is characterized by its ability to cleave peptides with Arg, Phe, Tyr, Leu, and Glu adjacent to the leaving group at neutral or slightly basic pH. The proteasome has an ATP-dependent proteolytic activity (By similarity)
MSTRG.23447	MR_inoculated	MR_control	5.72474	9.21715	9.47599e-13	2.70156e-10	Up	Yes	XP_014518300.1		3847.GLYMA18G07290.1	THIC	GO:0003674,GO:0003824,GO:0005488,GO:0005575,GO:0005622,GO:0005623,GO:0005737,GO:0006725,GO:0006766,GO:0006767,GO:0006772,GO:0006790,GO:0006807,GO:0007584,GO:0008150,GO:0008152,GO:0009058,GO:0009110,GO:0009228,GO:0009507,GO:0009532,GO:0009536,GO:0009570,GO:0009605,GO:0009719,GO:0009987,GO:0009991,GO:0010033,GO:0010243,GO:0010266,GO:0014070,GO:0016462,GO:0016787,GO:0016817,GO:0016818,GO:0018130,GO:…	K03147	H	Thiamine biosynthesis protein ThiC
MSTRG.16768	MR_inoculated	MR_control	3.40853	8.63457	2.08479e-06	5.34927e-05	Up	Yes	XP_014510611.1		3847.GLYMA17G05670.1		GO:0003674,GO:0003824,GO:0005575,GO:0005622,GO:0005623,GO:0005737,GO:0005773,GO:0007568,GO:0008150,GO:0008152,GO:0008233,GO:0008234,GO:0016787,GO:0032502,GO:0043226,GO:0043227,GO:0043229,GO:0043231,GO:0044424,GO:0044444,GO:0044464,GO:0044699,GO:0044767,GO:0070011	K01366	O	Thiol protease
MSTRG.14080	MR_inoculated	MR_control	2.2642	4.85419	0.00120428	0.00903892	Up	Yes	XP_014507223.1		3847.GLYMA07G33640.1		GO:0003674,GO:0005575,GO:0005622,GO:0005623,GO:0005737,GO:0006810,GO:0008047,GO:0008150,GO:0009507,GO:0009532,GO:0009536,GO:0009570,GO:0009987,GO:0010496,GO:0010497,GO:0010646,GO:0010647,GO:0019222,GO:0019725,GO:0030234,GO:0042592,GO:0043085,GO:0043226,GO:0043227,GO:0043229,GO:0043231,GO:0044093,GO:0044422,GO:0044424,GO:0044434,GO:0044435,GO:0044444,GO:0044446,GO:0044464,GO:0044699,GO:0044763,GO:…	K03671	O	Thioredoxin
MSTRG.9542	MR_inoculated	MR_control	2.03803	8.50656	0.00270179	0.0167508	Up	Yes	XP_014499716.1		3847.GLYMA06G03150.1			K03671	O	Thioredoxin
MSTRG.10052	MR_inoculated	MR_control	3.69321	4.73394	1.00144e-06	2.92945e-05	Up	Yes	XP_014500173.1		3847.GLYMA11G25540.1		GO:0003674,GO:0003824,GO:0005575,GO:0005622,GO:0005623,GO:0005737,GO:0006996,GO:0008150,GO:0008152,GO:0009295,GO:0009507,GO:0009536,GO:0009579,GO:0009657,GO:0009987,GO:0015035,GO:0015036,GO:0016043,GO:0016491,GO:0016651,GO:0016667,GO:0016668,GO:0019725,GO:0042592,GO:0043226,GO:0043227,GO:0043229,GO:0043231,GO:0044424,GO:0044444,GO:0044464,GO:0044699,GO:0044710,GO:0044763,GO:0045454,GO:0047134,GO:…		O	thioredoxin-like protein CITRX
MSTRG.23408	MR_inoculated	MR_control	3.46954	4.74002	2.92909e-06	7.18707e-05	Up	Yes	XP_014517615.1		3847.GLYMA08G45120.2	PCNA	GO:0005575,GO:0005622,GO:0005623,GO:0005634,GO:0005730,GO:0005737,GO:0006139,GO:0006259,GO:0006281,GO:0006301,GO:0006725,GO:0006807,GO:0006950,GO:0006974,GO:0008150,GO:0008152,GO:0009058,GO:0009059,GO:0009987,GO:0018130,GO:0019438,GO:0019985,GO:0031974,GO:0031981,GO:0033554,GO:0034641,GO:0034645,GO:0034654,GO:0042276,GO:0043170,GO:0043226,GO:0043227,GO:0043228,GO:0043229,GO:0043231,GO:0043232,GO:…	K04802	L	This protein is an auxiliary protein of DNA polymerase delta and is involved in the control of eukaryotic DNA replication by increasing the polymerase's processibility during elongation of the leading strand (By similarity)
MSTRG.4690	MR_inoculated	MR_control	2.79602	5.2018	8.43113e-05	0.00110052	Up	Yes	XP_014494726.1		3847.GLYMA03G30720.1	TUFM	GO:0000166,GO:0001882,GO:0001883,GO:0003674,GO:0005488,GO:0005524,GO:0005575,GO:0005618,GO:0005622,GO:0005623,GO:0005737,GO:0005739,GO:0008150,GO:0008270,GO:0010035,GO:0010038,GO:0017076,GO:0030312,GO:0030554,GO:0032549,GO:0032550,GO:0032553,GO:0032555,GO:0032559,GO:0035639,GO:0036094,GO:0042221,GO:0043167,GO:0043168,GO:0043169,GO:0043226,GO:0043227,GO:0043229,GO:0043231,GO:0044424,GO:0044444,GO:…	K02358	J	This protein promotes the GTP-dependent binding of aminoacyl-tRNA to the A-site of ribosomes during protein biosynthesis (By similarity)
MSTRG.16189	MR_inoculated	MR_control	4.44678	4.16374	3.21491e-08	1.76046e-06	Up	Yes	XP_022638629.1		3847.GLYMA05G30350.2				S	THN
MSTRG.24941	MR_inoculated	MR_control	2.81879	3.35458	0.000153404	0.00177189	Up	Yes	XP_014519372.1		3847.GLYMA01G45250.1				S	thymocyte nuclear protein
MSTRG.16826	MR_inoculated	MR_control	3.46616	8.34169	1.51579e-06	4.11255e-05	Up	Yes	XP_014507182.2		3847.GLYMA09G09100.1		GO:0005575,GO:0005622,GO:0005623,GO:0005634,GO:0043226,GO:0043227,GO:0043229,GO:0043231,GO:0044424,GO:0044464	K13464	S	tify domain
MSTRG.20629	MR_inoculated	MR_control	2.06978	2.2146	0.00754926	0.0369159	Up	Yes	XP_022641299.1		3847.GLYMA20G30420.1			K03155	L	Timeless protein C terminal region
MSTRG.9635	MR_inoculated	MR_control	2.01722	4.98668	0.00347213	0.020208	Up	Yes	XP_014501290.1		3847.GLYMA06G01880.1	OSI_05589			S	TLR4 regulator and MIR-interacting MSAP
MSTRG.3893	MR_inoculated	MR_control	2.19888	6.38053	0.00138075	0.0100362	Up	Yes	XP_014493337.1		3847.GLYMA12G16400.1				U	Trafficking protein particle complex subunit
MSTRG.17848	MR_inoculated	MR_control	2.36826	3.74807	0.000989041	0.00774713	Up	Yes	XP_014508849.1		3847.GLYMA05G33410.2				G	Transaldolase is important for the balance of metabolites in the pentose-phosphate pathway (By similarity)
MSTRG.6224	MR_inoculated	MR_control	2.21106	6.25951	0.00132799	0.0097371	Up	Yes	XP_014497279.1		3847.GLYMA13G41411.1		GO:0005575,GO:0005622,GO:0005623,GO:0005737,GO:0005829,GO:0044424,GO:0044444,GO:0044464	K03872	K	transcription elongation factor B polypeptide
MSTRG.7906	MR_inoculated	MR_control	6.05496	6.50252	3.55802e-13	1.27811e-10	Up	Yes	XP_014500406.1		3847.GLYMA09G08330.1				K	Transcription factor
MSTRG.24155	MR_inoculated	MR_control	5.86254	5.07011	6.60591e-12	1.36627e-09	Up	Yes	XP_014518209.1		3847.GLYMA13G27880.1		GO:0001071,GO:0003674,GO:0003700,GO:0005575,GO:0005622,GO:0005623,GO:0005634,GO:0006355,GO:0007275,GO:0008150,GO:0008544,GO:0009791,GO:0009888,GO:0009889,GO:0010374,GO:0010468,GO:0010556,GO:0019219,GO:0019222,GO:0031323,GO:0031326,GO:0032501,GO:0032502,GO:0043226,GO:0043227,GO:0043229,GO:0043231,GO:0043588,GO:0044424,GO:0044464,GO:0044699,GO:0044707,GO:0048513,GO:0048731,GO:0048856,GO:0050789,GO:…		K	Transcription factor
MSTRG.25136	MR_inoculated	MR_control	4.57607	5.42933	4.70595e-09	3.58661e-07	Up	Yes	XP_014519928.1		3847.GLYMA01G43450.1		GO:0001071,GO:0003674,GO:0003700,GO:0005575,GO:0005622,GO:0005623,GO:0005634,GO:0006355,GO:0008150,GO:0009719,GO:0009889,GO:0010033,GO:0010200,GO:0010243,GO:0010468,GO:0010556,GO:0019219,GO:0019222,GO:0031323,GO:0031326,GO:0042221,GO:0043226,GO:0043227,GO:0043229,GO:0043231,GO:0044424,GO:0044464,GO:0050789,GO:0050794,GO:0050896,GO:0051171,GO:0051252,GO:0060255,GO:0065007,GO:0080090,GO:1901698,GO:…		K	Transcription factor
[truncated: 1,981 more rows]
