# Supplementary material for: Comparative RNA-Seq analysis unfolds a complex regulatory network imparting yellow mosaic disease resistance in mungbean [Vigna radiata (L.) R. Wilczek]
Source: PLoS One. 2021 Jan 12;16(1):e0244593. doi: 10.1371/journal.pone.0244593 (PMC7802970; doi:10.1371/journal.pone.0244593)
Supplement: S5 Table — (XLS) [file pone.0244593.s013.xls]

## Sheet: MS_inoculated_vs_MR_control.DEG
S5 Table. Details of the DEGs as obtained from MSI and MRC sample comparision.
StringTieID	Sample A	Sample B	logFC	logCPM	pvalue	FDR	Reg	Sig	Protein		Annotated Ortholog	Gene	GO	KEGG	COG	Function
MSTRG.2806	MS_inoculated	MR_control	2.87521	5.15798	5.88002e-05	0.00084533	Up	Yes	XP_022633184.1		3847.GLYMA11G09950.1				Q	(ABC) transporter
MSTRG.31348	MS_inoculated	MR_control	3.39526	5.16258	3.80692e-06	8.99435e-05	Up	Yes	XP_014491183.1		3847.GLYMA03G28120.1			K04078	O	10 kDa chaperonin-like
MSTRG.14144	MS_inoculated	MR_control	2.31495	4.48034	0.000999701	0.00838423	Up	Yes	XP_014508110.1		3847.GLYMA07G34380.1		GO:0005575,GO:0005622,GO:0005623,GO:0005737,GO:0005739,GO:0043226,GO:0043227,GO:0043229,GO:0043231,GO:0044424,GO:0044444,GO:0044464	K04078	O	10 kDa chaperonin-like
MSTRG.16793	MS_inoculated	MR_control	2.95454	6.0793	3.27015e-05	0.000521945	Up	Yes	XP_014508659.1		3847.GLYMA13G17260.3				O	10 kda heat shock protein
MSTRG.19180	MS_inoculated	MR_control	3.69758	4.40927	1.09664e-06	3.18113e-05	Up	Yes	XP_014514881.1		3847.GLYMA13G19580.1	OSI_11022		K10398	Z	125 kDa kinesin-related
MSTRG.5218	MS_inoculated	MR_control	3.14686	4.45706	1.85077e-05	0.000330671	Up	Yes	XP_014496292.1		3847.GLYMA19G38150.1		GO:0005575,GO:0005622,GO:0005623,GO:0005737,GO:0005856,GO:0043226,GO:0043228,GO:0043229,GO:0043232,GO:0044424,GO:0044464	K10398	Z	125 kDa kinesin-related
MSTRG.6307	MS_inoculated	MR_control	2.35481	5.82577	0.000687109	0.00614429	Up	Yes	XP_014498004.1		3847.GLYMA15G04830.2	OSI_18221	GO:0005575,GO:0005623,GO:0005886,GO:0016020,GO:0044464,GO:0071944	K10398	Z	125 kDa kinesin-related
MSTRG.7902	MS_inoculated	MR_control	3.76152	5.43135	4.34886e-07	1.46233e-05	Up	Yes	XP_014500256.1		3847.GLYMA15G20060.1				S	21 kDa protein-like
MSTRG.30003	MS_inoculated	MR_control	2.31412	4.61683	0.00100704	0.0084225	Up	Yes	XP_014489626.1		3847.GLYMA18G06320.1			K17408	J	28S ribosomal protein
MSTRG.3920	MS_inoculated	MR_control	2.14922	3.27519	0.00306932	0.0202471	Up	Yes	XP_014493271.1		3847.GLYMA06G42920.3			K10712	S	2-aminoethanethiol dioxygenase-like
MSTRG.25918	MS_inoculated	MR_control	2.65045	3.19486	0.000411315	0.00406918	Up	Yes	XP_014520897.2		3847.GLYMA01G35960.1		GO:0005575,GO:0005622,GO:0005623,GO:0005634,GO:0043226,GO:0043227,GO:0043229,GO:0043231,GO:0044424,GO:0044464		Q	2OG-Fe(II) oxygenase superfamily
MSTRG.15268	MS_inoculated	MR_control	2.07451	3.66602	0.00366541	0.0232539	Up	Yes	XP_022639131.1		3847.GLYMA05G04960.1				Q	2OG-Fe(II) oxygenase superfamily
MSTRG.31071	MS_inoculated	MR_control	2.67434	5.0752	0.000162407	0.00193895	Up	Yes	XP_014490680.1		3847.GLYMA02G37350.1				Q	2-oxoglutarate Fe(II)-dependent dioxygenase-like
MSTRG.9786	MS_inoculated	MR_control	3.12952	5.28495	1.52739e-05	0.000282741	Up	Yes	XP_014500136.1		3847.GLYMA06G00820.1				S	39 kDa EF-Hand containing protein
MSTRG.19910	MS_inoculated	MR_control	2.64925	3.43938	0.000347291	0.00355111	Up	Yes	XP_014514578.1		3847.GLYMA20G37500.1			K17426	J	39S ribosomal protein L45, mitochondrial-like
MSTRG.9227	MS_inoculated	MR_control	2.86911	4.48671	7.37886e-05	0.00101606	Up	Yes	XP_014499775.1		3847.GLYMA07G14860.1		GO:0003674,GO:0003824,GO:0005575,GO:0005622,GO:0005623,GO:0005737,GO:0005783,GO:0005789,GO:0008150,GO:0008152,GO:0012505,GO:0016020,GO:0016491,GO:0016614,GO:0016616,GO:0031090,GO:0042175,GO:0043226,GO:0043227,GO:0043229,GO:0043231,GO:0044422,GO:0044424,GO:0044425,GO:0044432,GO:0044444,GO:0044446,GO:0044464,GO:0044710,GO:0047012,GO:0055114	K07748	G	3beta-hydroxysteroid-dehydrogenase decarboxylase isoform
MSTRG.13066	MS_inoculated	MR_control	4.17819	4.71473	6.3141e-08	2.90708e-06	Up	Yes	XP_022638197.1		3847.GLYMA17G33950.3		GO:0005575,GO:0005622,GO:0005623,GO:0005737,GO:0005739,GO:0043226,GO:0043227,GO:0043229,GO:0043231,GO:0044424,GO:0044444,GO:0044464	K05605	I	3-hydroxyisobutyryl-CoA hydrolase-like protein
MSTRG.6297	MS_inoculated	MR_control	2.72874	2.30617	0.000572084	0.00533906	Up	Yes	XP_022635371.1		3847.GLYMA13G40670.1		GO:0005575,GO:0005622,GO:0005623,GO:0005737,GO:0005783,GO:0006950,GO:0008150,GO:0009266,GO:0009314,GO:0009409,GO:0009416,GO:0009628,GO:0043226,GO:0043227,GO:0043229,GO:0043231,GO:0044424,GO:0044444,GO:0044464,GO:0050896	K15397	Q	3-ketoacyl-coa synthase
MSTRG.28573	MS_inoculated	MR_control	2.90944	4.02052	7.8579e-05	0.00106972	Up	Yes	XP_014523331.1		3847.GLYMA18G12660.2				G	4,6-dehydratase
MSTRG.24955	MS_inoculated	MR_control	2.92108	4.22811	6.44596e-05	0.000912085	Up	Yes	XP_014520195.1		3847.GLYMA14G04840.1	RPS20	GO:0005575,GO:0005618,GO:0005622,GO:0005623,GO:0005634,GO:0005730,GO:0005737,GO:0005829,GO:0005840,GO:0005911,GO:0009506,GO:0015935,GO:0016020,GO:0022626,GO:0022627,GO:0030054,GO:0030312,GO:0030529,GO:0031974,GO:0031981,GO:0032991,GO:0043226,GO:0043227,GO:0043228,GO:0043229,GO:0043231,GO:0043232,GO:0043233,GO:0044391,GO:0044422,GO:0044424,GO:0044428,GO:0044444,GO:0044445,GO:0044446,GO:0044464,GO:…	K02969	J	40s ribosomal protein
MSTRG.16748	MS_inoculated	MR_control	2.4435	6.43787	0.000425363	0.00417367	Up	Yes	XP_014507459.1		4641.GSMUA_Achr10P03680_001	RPS15A	GO:0005575,GO:0005618,GO:0005622,GO:0005623,GO:0005737,GO:0005773,GO:0005774,GO:0005829,GO:0005840,GO:0005886,GO:0005911,GO:0009506,GO:0015935,GO:0016020,GO:0022626,GO:0022627,GO:0030054,GO:0030312,GO:0030529,GO:0031090,GO:0032991,GO:0043226,GO:0043227,GO:0043228,GO:0043229,GO:0043231,GO:0043232,GO:0044391,GO:0044422,GO:0044424,GO:0044437,GO:0044444,GO:0044445,GO:0044446,GO:0044464,GO:0055044,GO:…	K02957	J	40S ribosomal protein S15a
MSTRG.31403	MS_inoculated	MR_control	2.34418	5.63995	0.000750212	0.00662281	Up	Yes	XP_014491326.1		3847.GLYMA19G30580.1	DPE2	GO:0000023,GO:0000025,GO:0000272,GO:0001871,GO:0003674,GO:0003824,GO:0004133,GO:0004134,GO:0005488,GO:0005575,GO:0005622,GO:0005623,GO:0005737,GO:0005829,GO:0005975,GO:0005976,GO:0005977,GO:0005982,GO:0005983,GO:0005984,GO:0006073,GO:0006091,GO:0006112,GO:0008150,GO:0008152,GO:0009056,GO:0009057,GO:0009251,GO:0009311,GO:0009313,GO:0009987,GO:0010297,GO:0015980,GO:0016052,GO:0016740,GO:0016757,GO:…	K00705	G	4-alpha-glucanotransferase
MSTRG.1855	MS_inoculated	MR_control	2.17044	4.28845	0.00210739	0.0149154	Up	Yes	XP_022642126.1		3847.GLYMA16G27271.1				L	5'-3' exonuclease, C-terminal SAM fold
MSTRG.5198	MS_inoculated	MR_control	3.35688	5.871	3.77837e-06	8.95046e-05	Up	Yes	XP_014495407.1		3847.GLYMA19G37780.1			K02943	J	60S acidic ribosomal protein
MSTRG.31904	MS_inoculated	MR_control	2.10261	6.59191	0.00212821	0.0150331	Up	Yes	XP_014491713.1		3847.GLYMA03G42180.1	RPP1		K02942	J	60S acidic ribosomal protein
MSTRG.17998	MS_inoculated	MR_control	2.87151	4.48879	7.26753e-05	0.00100437	Up	Yes	XP_014512366.1		3847.GLYMA02G00540.2	RPL7A	GO:0005575,GO:0005622,GO:0005623,GO:0005634,GO:0005730,GO:0005737,GO:0005773,GO:0005774,GO:0005829,GO:0005840,GO:0005911,GO:0009506,GO:0009507,GO:0009536,GO:0015934,GO:0016020,GO:0022625,GO:0022626,GO:0030054,GO:0030529,GO:0031090,GO:0031974,GO:0031981,GO:0032991,GO:0043226,GO:0043227,GO:0043228,GO:0043229,GO:0043231,GO:0043232,GO:0043233,GO:0044391,GO:0044422,GO:0044424,GO:0044428,GO:0044437,GO:…	K02936	J	60S ribosomal protein
MSTRG.15923	MS_inoculated	MR_control	2.21489	6.37192	0.00127105	0.0100409	Up	Yes	XP_014505560.1		3847.GLYMA13G06920.1		GO:0005575,GO:0005622,GO:0005623,GO:0005634,GO:0005730,GO:0005737,GO:0005829,GO:0005840,GO:0015934,GO:0022625,GO:0022626,GO:0030529,GO:0031974,GO:0031981,GO:0032991,GO:0043226,GO:0043227,GO:0043228,GO:0043229,GO:0043231,GO:0043232,GO:0043233,GO:0044391,GO:0044422,GO:0044424,GO:0044428,GO:0044444,GO:0044445,GO:0044446,GO:0044464,GO:0070013	K02912	J	60S ribosomal protein
MSTRG.20147	MS_inoculated	MR_control	2.02768	7.10492	0.00291274	0.0194515	Up	Yes	XP_014512548.1		3847.GLYMA02G00680.2	RPL14	GO:0005575,GO:0005622,GO:0005623,GO:0005634,GO:0005730,GO:0005737,GO:0005773,GO:0005774,GO:0005783,GO:0005829,GO:0005840,GO:0005911,GO:0009506,GO:0009507,GO:0009536,GO:0015934,GO:0016020,GO:0022625,GO:0022626,GO:0030054,GO:0030529,GO:0031090,GO:0031974,GO:0031981,GO:0032991,GO:0043226,GO:0043227,GO:0043228,GO:0043229,GO:0043231,GO:0043232,GO:0043233,GO:0044391,GO:0044422,GO:0044424,GO:0044428,GO:…	K02875	J	60S ribosomal protein
MSTRG.8848	MS_inoculated	MR_control	2.58	4.72006	0.000290876	0.00307958	Up	Yes	XP_014502016.1		3847.GLYMA04G09180.1		GO:0003674,GO:0003824,GO:0003872,GO:0005575,GO:0005622,GO:0005623,GO:0005737,GO:0005829,GO:0005975,GO:0005996,GO:0006006,GO:0006007,GO:0006091,GO:0006096,GO:0006793,GO:0006796,GO:0008150,GO:0008152,GO:0008443,GO:0009056,GO:0009987,GO:0016052,GO:0016301,GO:0016310,GO:0016740,GO:0016772,GO:0016773,GO:0019200,GO:0019318,GO:0019320,GO:0044237,GO:0044238,GO:0044262,GO:0044424,GO:0044444,GO:0044464,GO:…	K00850	G	6-phosphofructokinase
MSTRG.342	MS_inoculated	MR_control	2.04985	5.28902	0.00294835	0.0196331	Up	Yes	XP_014502810.1		3847.GLYMA19G02180.1		GO:0000003,GO:0003006,GO:0003674,GO:0003824,GO:0005575,GO:0005622,GO:0005623,GO:0005737,GO:0005739,GO:0005783,GO:0006139,GO:0006152,GO:0006163,GO:0006195,GO:0006200,GO:0006725,GO:0006753,GO:0006793,GO:0006796,GO:0006807,GO:0007275,GO:0008150,GO:0008152,GO:0009056,GO:0009116,GO:0009117,GO:0009119,GO:0009123,GO:0009125,GO:0009126,GO:0009128,GO:0009141,GO:0009143,GO:0009144,GO:0009146,GO:0009150,GO:…	K08900	O	AAA-type ATPase family protein
MSTRG.28898	MS_inoculated	MR_control	3.6104	4.60983	1.42929e-06	3.93022e-05	Up	Yes	XP_022632505.1		3847.GLYMA13G11090.1				S	AAI
MSTRG.4921	MS_inoculated	MR_control	6.69752	6.30304	1.47751e-14	7.88275e-12	Up	Yes	XP_014495292.1		3847.GLYMA03G29150.1				Q	ABC-2 type transporter
MSTRG.2093	MS_inoculated	MR_control	2.31611	4.20447	0.00112608	0.00915797	Up	Yes	XP_022634629.1		3847.GLYMA20G30720.1	ASR1			S	Abscisic stress ripening protein 2
MSTRG.1880	MS_inoculated	MR_control	3.95782	3.58309	8.16327e-07	2.47183e-05	Up	Yes	XP_014517954.1		3847.GLYMA10G35500.1				S	Acetyltransferase (GNAT) family
MSTRG.17793	MS_inoculated	MR_control	2.40618	5.22157	0.000588751	0.00546619	Up	Yes	XP_014509046.1		3847.GLYMA08G01850.1	MURE	GO:0005575,GO:0005622,GO:0005623,GO:0005737,GO:0006996,GO:0008150,GO:0009295,GO:0009507,GO:0009536,GO:0009657,GO:0009658,GO:0009987,GO:0010020,GO:0016043,GO:0043226,GO:0043227,GO:0043229,GO:0043231,GO:0043572,GO:0044424,GO:0044444,GO:0044464,GO:0044699,GO:0044763,GO:0048285,GO:0071840		M	acid to the nucleotide precursor UDP-N-acetylmuramoyl-L-alanyl-D-glutamate (UMAG) in the biosynthesis of bacterial cell-wall peptidoglycan (By similarity)
MSTRG.20975	MS_inoculated	MR_control	2.94026	2.8523	0.000151873	0.00183391	Up	Yes	XP_014513088.1		3847.GLYMA20G26260.1				S	actin filament depolymerization
MSTRG.18192	MS_inoculated	MR_control	3.96305	4.18707	3.24047e-07	1.14992e-05	Up	Yes	XP_014513565.1		3847.GLYMA09G17040.2		GO:0005575,GO:0005622,GO:0005623,GO:0005856,GO:0043226,GO:0043228,GO:0043229,GO:0043232,GO:0044424,GO:0044464	K10355	Z	Actins are highly conserved proteins that are involved in various types of cell motility and are ubiquitously expressed in all eukaryotic cells
MSTRG.606	MS_inoculated	MR_control	2.21898	3.54203	0.00204355	0.0145922	Up	Yes	XP_014511118.1		3847.GLYMA07G15460.2		GO:0003674,GO:0003824,GO:0005575,GO:0005622,GO:0005623,GO:0005737,GO:0005739,GO:0006040,GO:0006793,GO:0006796,GO:0008150,GO:0008152,GO:0008374,GO:0008780,GO:0009987,GO:0016740,GO:0016746,GO:0016747,GO:0019637,GO:0043226,GO:0043227,GO:0043229,GO:0043231,GO:0044237,GO:0044424,GO:0044444,GO:0044464,GO:0071704,GO:1901135,GO:2001289	K00677	G	acyl- acyl-carrier-protein --UDP-N-acetylglucosamine
MSTRG.13231	MS_inoculated	MR_control	2.37603	5.24107	0.000684654	0.00612844	Up	Yes	XP_014505235.1		3847.GLYMA17G35480.1				I	Acyl CoA binding protein
MSTRG.10460	MS_inoculated	MR_control	2.24543	4.10227	0.00150679	0.0114498	Up	Yes	XP_014499873.1		3847.GLYMA13G43990.3			K06130	I	acyl-protein thioesterase 2-like
MSTRG.3055	MS_inoculated	MR_control	2.15536	4.13731	0.00220989	0.015491	Up	Yes	XP_014519253.1		3847.GLYMA12G04980.1		GO:0005575,GO:0016020	K13513	I	acyltransferase
MSTRG.9096	MS_inoculated	MR_control	2.05511	3.27392	0.00432679	0.0264708	Up	Yes	XP_014499743.1		3847.GLYMA04G06990.1		GO:0003674,GO:0003824,GO:0003999,GO:0005215,GO:0005575,GO:0005622,GO:0005623,GO:0005737,GO:0005794,GO:0005829,GO:0005886,GO:0006139,GO:0006144,GO:0006168,GO:0006725,GO:0006807,GO:0006810,GO:0006811,GO:0006817,GO:0006820,GO:0008150,GO:0008152,GO:0008509,GO:0009058,GO:0009112,GO:0009113,GO:0009987,GO:0015075,GO:0015103,GO:0015114,GO:0015698,GO:0016020,GO:0016740,GO:0016757,GO:0016763,GO:0018130,GO:…	K00759	F	adenine phosphoribosyltransferase
MSTRG.22062	MS_inoculated	MR_control	2.76209	3.28937	0.000235825	0.00261711	Up	Yes	XP_022642016.1		3847.GLYMA03G01570.2			K15440	A	adenosine deaminase
MSTRG.10468	MS_inoculated	MR_control	4.7626	7.25275	6.49418e-10	6.20638e-08	Up	Yes	XP_014502118.1		3847.GLYMA15G01420.1		GO:0003674,GO:0005215,GO:0005471,GO:0005575,GO:0005622,GO:0005623,GO:0005737,GO:0006810,GO:0008150,GO:0009507,GO:0009526,GO:0009536,GO:0009941,GO:0009987,GO:0015291,GO:0015297,GO:0016020,GO:0022804,GO:0022857,GO:0031090,GO:0031967,GO:0031969,GO:0031975,GO:0042170,GO:0043226,GO:0043227,GO:0043229,GO:0043231,GO:0044422,GO:0044424,GO:0044434,GO:0044435,GO:0044444,GO:0044446,GO:0044464,GO:0044699,GO:…	K03301	P	ADP,ATP carrier protein 1
MSTRG.12740	MS_inoculated	MR_control	4.2444	6.07384	2.14762e-08	1.17569e-06	Up	Yes	XP_014504815.1		3847.GLYMA13G09530.1				Q	alcohol dehydrogenase
MSTRG.6573	MS_inoculated	MR_control	2.69711	7.45645	0.00011147	0.00141955	Up	Yes	XP_014496498.1		3847.GLYMA16G08040.1				C	alcohol dehydrogenase
MSTRG.1054	MS_inoculated	MR_control	3.04037	5.04613	2.59313e-05	0.000433541	Up	Yes	XP_014496894.1		3847.GLYMA09G29070.1		GO:0005575,GO:0005622,GO:0005623,GO:0005737,GO:0044424,GO:0044464	K00001,K00121	Q	Alcohol dehydrogenase-like
MSTRG.2708	MS_inoculated	MR_control	2.00094	2.95521	0.00619249	0.0349683	Up	Yes	XP_014523038.1		3847.GLYMA12G01780.1			K00121	Q	Alcohol dehydrogenase-like
MSTRG.6216	MS_inoculated	MR_control	2.60048	6.99229	0.000189045	0.00219851	Up	Yes	XP_014496577.1		3847.GLYMA13G41480.1			K00128	C	Aldehyde dehydrogenase
MSTRG.17999	MS_inoculated	MR_control	5.44998	5.53623	3.08946e-11	4.78227e-09	Up	Yes	XP_014511140.1		3847.GLYMA02G00780.1		GO:0005575,GO:0005622,GO:0005623,GO:0005737,GO:0009507,GO:0009526,GO:0009532,GO:0009536,GO:0009570,GO:0009941,GO:0031967,GO:0031975,GO:0043226,GO:0043227,GO:0043229,GO:0043231,GO:0044422,GO:0044424,GO:0044434,GO:0044435,GO:0044444,GO:0044446,GO:0044464		C	Aldo keto reductase family protein
MSTRG.26722	MS_inoculated	MR_control	2.22037	3.96488	0.00177399	0.0130495	Up	Yes	XP_014520042.1		3847.GLYMA09G21760.1		GO:0005575,GO:0005622,GO:0005623,GO:0005737,GO:0005739,GO:0009507,GO:0009536,GO:0043226,GO:0043227,GO:0043229,GO:0043231,GO:0044424,GO:0044444,GO:0044464		G	Aldolase
MSTRG.7381	MS_inoculated	MR_control	2.29133	6.91672	0.000874624	0.00753949	Up	Yes	XP_014496502.1		3847.GLYMA18G51600.1	AOC2		K10525	E	allene oxide cyclase
MSTRG.29158	MS_inoculated	MR_control	3.68652	3.99338	1.48838e-06	4.06779e-05	Up	Yes	XP_014523907.1		3847.GLYMA18G10385.1		GO:0005575,GO:0005622,GO:0005623,GO:0005737,GO:0005975,GO:0007275,GO:0008150,GO:0008152,GO:0009501,GO:0009507,GO:0009532,GO:0009536,GO:0009570,GO:0009791,GO:0032501,GO:0032502,GO:0043226,GO:0043227,GO:0043229,GO:0043231,GO:0044238,GO:0044422,GO:0044424,GO:0044434,GO:0044435,GO:0044444,GO:0044446,GO:0044464,GO:0044699,GO:0044707,GO:0071704	K00700	G	Alpha amylase, C-terminal all-beta domain
MSTRG.33182	MS_inoculated	MR_control	3.63096	3.54	3.16538e-06	7.70157e-05	Up	Yes	XP_014492903.1		3847.GLYMA02G12960.1				V	alpha/beta hydrolase fold
MSTRG.3756	MS_inoculated	MR_control	2.86086	5.12969	6.48084e-05	0.000915578	Up	Yes	XP_014493444.1		3847.GLYMA12G12800.1				I	alpha/beta hydrolase fold
MSTRG.28193	MS_inoculated	MR_control	2.57171	6.39965	0.000228649	0.00255007	Up	Yes	XP_014522955.1		3847.GLYMA07G08910.2		GO:0000139,GO:0000271,GO:0003674,GO:0003824,GO:0005575,GO:0005622,GO:0005623,GO:0005737,GO:0005768,GO:0005794,GO:0005802,GO:0005975,GO:0005976,GO:0008150,GO:0008152,GO:0008194,GO:0009058,GO:0009059,GO:0009664,GO:0009832,GO:0009987,GO:0010289,GO:0010383,GO:0010393,GO:0010394,GO:0012505,GO:0016020,GO:0016043,GO:0016051,GO:0016740,GO:0016757,GO:0016758,GO:0031090,GO:0033692,GO:0034637,GO:0034645,GO:…	K13648	G	Alpha-1,4-galacturonosyltransferase
MSTRG.22551	MS_inoculated	MR_control	3.69173	5.81188	5.86607e-07	1.88047e-05	Up	Yes	XP_014514988.1		3847.GLYMA17G36090.1	AMY	GO:0000272,GO:0003674,GO:0003824,GO:0004553,GO:0004556,GO:0005575,GO:0005576,GO:0005615,GO:0005975,GO:0005976,GO:0005982,GO:0005983,GO:0005984,GO:0005985,GO:0005987,GO:0006073,GO:0008150,GO:0008152,GO:0009056,GO:0009057,GO:0009251,GO:0009311,GO:0009313,GO:0009719,GO:0009725,GO:0009737,GO:0009739,GO:0009987,GO:0010033,GO:0016052,GO:0016160,GO:0016787,GO:0016798,GO:0033993,GO:0042221,GO:0043170,GO:…	K01176	G	alpha-amylase
MSTRG.6731	MS_inoculated	MR_control	2.222	4.31128	0.00158636	0.0119196	Up	Yes	XP_014497736.1		3847.GLYMA09G40990.1	OSI_34149	GO:0003674,GO:0003824,GO:0004553,GO:0004557,GO:0005575,GO:0005576,GO:0005618,GO:0005622,GO:0005623,GO:0005737,GO:0005975,GO:0006629,GO:0006643,GO:0006664,GO:0006665,GO:0006672,GO:0006677,GO:0006687,GO:0006807,GO:0008150,GO:0008152,GO:0009056,GO:0009311,GO:0009505,GO:0009987,GO:0015925,GO:0016042,GO:0016137,GO:0016139,GO:0016787,GO:0016798,GO:0019377,GO:0030149,GO:0030312,GO:0044237,GO:0044238,GO:…	K07407	G	alpha-galactosidase
MSTRG.30862	MS_inoculated	MR_control	2.23345	9.16018	0.00108807	0.00892525	Up	Yes	XP_014490498.1		3847.GLYMA01G20460.1		GO:0000272,GO:0003674,GO:0003824,GO:0004553,GO:0005575,GO:0005576,GO:0005618,GO:0005622,GO:0005623,GO:0005737,GO:0005911,GO:0005975,GO:0005976,GO:0006073,GO:0008150,GO:0008152,GO:0009044,GO:0009056,GO:0009057,GO:0009505,GO:0009506,GO:0009507,GO:0009536,GO:0009987,GO:0010035,GO:0010038,GO:0010383,GO:0010410,GO:0010411,GO:0016052,GO:0016787,GO:0016798,GO:0030054,GO:0030312,GO:0042221,GO:0043170,GO:…	K01187,K15925	G	Alpha-glucosidase
MSTRG.24931	MS_inoculated	MR_control	2.0325	4.10003	0.003858	0.0241553	Up	Yes	XP_022643207.1		3847.GLYMA01G45470.1				S	alpha-l-fucosidase
MSTRG.32647	MS_inoculated	MR_control	3.64703	4.84651	1.15978e-06	3.32668e-05	Up	Yes	XP_022633790.1		3847.GLYMA05G28220.2			K01426	J	amidase C869.01-like
MSTRG.29427	MS_inoculated	MR_control	3.73023	4.14593	1.21473e-06	3.45121e-05	Up	Yes	XP_014524162.1		3847.GLYMA20G28360.1			K00276,K11182	Q	amine oxidase
MSTRG.25086	MS_inoculated	MR_control	4.61491	4.45113	8.69445e-09	5.4971e-07	Up	Yes	XP_014520236.1		3847.GLYMA01G43980.1	CDC20.1	GO:0005575,GO:0005622,GO:0005623,GO:0005634,GO:0032991,GO:0033597,GO:0043226,GO:0043227,GO:0043229,GO:0043231,GO:0043234,GO:0044422,GO:0044424,GO:0044428,GO:0044446,GO:0044464	K03363,K15028	D	Anaphase-promoting complex subunit
MSTRG.23437	MS_inoculated	MR_control	2.73729	5.39721	0.000111357	0.00141911	Up	Yes	XP_014516867.1		3847.GLYMA11G26510.1		GO:0003674,GO:0005215,GO:0005315,GO:0005575,GO:0005622,GO:0005623,GO:0005737,GO:0006810,GO:0006811,GO:0006820,GO:0008150,GO:0008509,GO:0009314,GO:0009416,GO:0009507,GO:0009526,GO:0009534,GO:0009535,GO:0009536,GO:0009579,GO:0009607,GO:0009624,GO:0009628,GO:0009941,GO:0009987,GO:0015075,GO:0015103,GO:0015291,GO:0015698,GO:0016020,GO:0022804,GO:0022857,GO:0022891,GO:0022892,GO:0030504,GO:0030505,GO:…	K08193	G	Anion transporter
MSTRG.4272	MS_inoculated	MR_control	2.90178	4.49003	6.35107e-05	0.000902214	Up	Yes	XP_014519128.1		3847.GLYMA11G37350.1				S	ANK
MSTRG.29261	MS_inoculated	MR_control	2.06405	4.61173	0.00309242	0.0203546	Up	Yes	XP_022632656.1		3847.GLYMA16G06770.1				S	ANK
MSTRG.33067	MS_inoculated	MR_control	2.37407	4.90702	0.000709716	0.00630874	Up	Yes	XP_014492762.1		3847.GLYMA09G06071.1				E	Ankyrin Repeat
MSTRG.11567	MS_inoculated	MR_control	2.06381	3.95574	0.00343611	0.0221393	Up	Yes	XP_022637668.1		3847.GLYMA14G05375.1				E	Ankyrin Repeat
MSTRG.32349	MS_inoculated	MR_control	2.25532	4.27976	0.00142939	0.011006	Up	Yes	XP_014492094.1		3847.GLYMA03G40780.1				O	ankyrin repeat family protein
MSTRG.17451	MS_inoculated	MR_control	3.55958	5.07779	1.60633e-06	4.34386e-05	Up	Yes	XP_022639942.1		3847.GLYMA15G38010.1			K17095,K17099	U	annexin-like protein RJ4-like
MSTRG.15548	MS_inoculated	MR_control	6.8552	7.25905	1.65724e-15	1.41702e-12	Up	Yes	XP_014507514.1		3847.GLYMA08G06630.1		GO:0003674,GO:0003824,GO:0008150,GO:0008152,GO:0009889,GO:0009890,GO:0009892,GO:0009962,GO:0009964,GO:0016491,GO:0016627,GO:0016628,GO:0019222,GO:0033729,GO:0044710,GO:0048519,GO:0050789,GO:0055114,GO:0065007,GO:0080090	K08695	Q	anthocyanidin reductase
MSTRG.21180	MS_inoculated	MR_control	2.39188	6.50027	0.000552236	0.00519704	Up	Yes	XP_014514483.1		3847.GLYMA20G23680.1	ASA2	GO:0003674,GO:0003824,GO:0004049,GO:0005575,GO:0005622,GO:0005623,GO:0005737,GO:0005950,GO:0006082,GO:0006520,GO:0006725,GO:0006807,GO:0008150,GO:0008152,GO:0008652,GO:0009058,GO:0009072,GO:0009073,GO:0009507,GO:0009536,GO:0009987,GO:0016053,GO:0016829,GO:0016830,GO:0016833,GO:0019438,GO:0019752,GO:0032991,GO:0043226,GO:0043227,GO:0043229,GO:0043231,GO:0043234,GO:0043436,GO:0044237,GO:0044238,GO:…	K01657	E	anthranilate synthase
MSTRG.28205	MS_inoculated	MR_control	2.58763	2.28992	0.000961122	0.00813285	Up	Yes	XP_022632281.1		3847.GLYMA10G38450.1		GO:0000003,GO:0003006,GO:0005575,GO:0005622,GO:0005623,GO:0005737,GO:0005739,GO:0005829,GO:0007275,GO:0008150,GO:0009507,GO:0009536,GO:0009790,GO:0009791,GO:0009793,GO:0010154,GO:0022414,GO:0032501,GO:0032502,GO:0043226,GO:0043227,GO:0043229,GO:0043231,GO:0044424,GO:0044444,GO:0044464,GO:0044699,GO:0044707,GO:0044767,GO:0048316,GO:0048608,GO:0048731,GO:0048856,GO:0061458	K01873	J	Anticodon-binding domain of tRNA
MSTRG.14228	MS_inoculated	MR_control	3.64557	5.47497	8.67299e-07	2.60422e-05	Up	Yes	XP_022638822.1		3847.GLYMA07G35080.1		GO:0005575,GO:0005622,GO:0005623,GO:0005737,GO:0009507,GO:0009536,GO:0043226,GO:0043227,GO:0043229,GO:0043231,GO:0044424,GO:0044444,GO:0044464		S	antitermination NusB domain-containing protein
MSTRG.22528	MS_inoculated	MR_control	3.06552	8.15177	1.49521e-05	0.000278796	Up	Yes	XP_014516349.1		3847.GLYMA01G27970.2				G	Aquaporin
MSTRG.10540	MS_inoculated	MR_control	2.71936	7.35333	9.99266e-05	0.00130398	Up	Yes	XP_014501045.1		3847.GLYMA15G02090.1		GO:0000322,GO:0000325,GO:0000326,GO:0003674,GO:0005215,GO:0005275,GO:0005372,GO:0005575,GO:0005618,GO:0005622,GO:0005623,GO:0005737,GO:0005773,GO:0005774,GO:0005794,GO:0005886,GO:0005911,GO:0006810,GO:0006811,GO:0006812,GO:0006833,GO:0008150,GO:0009505,GO:0009506,GO:0009507,GO:0009526,GO:0009536,GO:0009705,GO:0009941,GO:0009987,GO:0015200,GO:0015250,GO:0015267,GO:0015695,GO:0015837,GO:0015843,GO:…	K09873	G	Aquaporin
MSTRG.20543	MS_inoculated	MR_control	2.06644	1.96604	0.00783083	0.0419858	Up	Yes	XP_014510848.1		3847.GLYMA10G36560.1		GO:0003674,GO:0005215,GO:0005372,GO:0005575,GO:0005623,GO:0005886,GO:0006810,GO:0006811,GO:0006820,GO:0006833,GO:0007154,GO:0008150,GO:0008509,GO:0009605,GO:0009987,GO:0009991,GO:0010036,GO:0015075,GO:0015103,GO:0015105,GO:0015250,GO:0015267,GO:0015563,GO:0015698,GO:0015700,GO:0016020,GO:0016328,GO:0022803,GO:0022838,GO:0022857,GO:0022891,GO:0022892,GO:0031667,GO:0031668,GO:0031669,GO:0034220,GO:…	K09874	G	Aquaporin
MSTRG.22827	MS_inoculated	MR_control	2.33309	4.61605	0.000933409	0.00795081	Up	Yes	XP_014516328.1		3847.GLYMA01G33761.1		GO:0003674,GO:0003824,GO:0004053,GO:0005488,GO:0005575,GO:0005622,GO:0005623,GO:0005737,GO:0006082,GO:0006520,GO:0006525,GO:0006527,GO:0006807,GO:0006950,GO:0006952,GO:0008150,GO:0008152,GO:0009056,GO:0009063,GO:0009064,GO:0009065,GO:0009507,GO:0009536,GO:0009607,GO:0009617,GO:0009987,GO:0016054,GO:0016787,GO:0016810,GO:0016813,GO:0019752,GO:0042742,GO:0043167,GO:0043169,GO:0043226,GO:0043227,GO:…	K01476	E	arginase EC 3.5.3.1
MSTRG.16289	MS_inoculated	MR_control	3.14593	3.32332	4.11558e-05	0.000633241	Up	Yes	XP_022639482.1		3847.GLYMA05G08170.2			K11593	J	Argonaute
MSTRG.11476	MS_inoculated	MR_control	2.06514	6.27289	0.00253579	0.0173978	Up	Yes	XP_022637659.1		3847.GLYMA14G04510.1	AGO4A	GO:0000003,GO:0000228,GO:0000785,GO:0000790,GO:0000791,GO:0002376,GO:0003006,GO:0003674,GO:0003676,GO:0003723,GO:0005488,GO:0005575,GO:0005622,GO:0005623,GO:0005634,GO:0005654,GO:0005694,GO:0005719,GO:0005730,GO:0005737,GO:0006139,GO:0006259,GO:0006304,GO:0006305,GO:0006306,GO:0006325,GO:0006342,GO:0006355,GO:0006396,GO:0006464,GO:0006479,GO:0006725,GO:0006807,GO:0006950,GO:0006952,GO:0006955,GO:…	K11593	J	Argonaute
MSTRG.4415	MS_inoculated	MR_control	2.06163	3.12784	0.00431581	0.0264364	Up	Yes	XP_014493913.1		3847.GLYMA18G02650.1			K15227	E	arogenate dehydrogenase 1, chloroplastic-like
MSTRG.20945	MS_inoculated	MR_control	2.43597	2.5087	0.00148753	0.0113467	Up	Yes	XP_022641430.1		3847.GLYMA20G26550.1				P	arsenical pump membrane protein
MSTRG.28089	MS_inoculated	MR_control	5.30376	6.98766	2.45436e-11	4.0064e-09	Up	Yes	XP_014522835.1		3847.GLYMA13G26600.1		GO:0005575,GO:0005618,GO:0005623,GO:0009505,GO:0030312,GO:0044464,GO:0071944		O	aspartic proteinase
MSTRG.10055	MS_inoculated	MR_control	2.85035	8.47525	4.75495e-05	0.000715571	Up	Yes	XP_014502021.1		3847.GLYMA11G25650.1		GO:0005575,GO:0005618,GO:0005623,GO:0009505,GO:0030312,GO:0044464,GO:0071944		O	aspartic proteinase
MSTRG.16833	MS_inoculated	MR_control	2.36706	6.47951	0.000622806	0.00570275	Up	Yes	XP_014508169.1		3847.GLYMA17G04800.1			K08245	O	aspartic proteinase
MSTRG.26684	MS_inoculated	MR_control	2.35951	5.46033	0.000697659	0.00622005	Up	Yes	XP_014519290.1		3847.GLYMA01G21480.1				O	aspartic proteinase
MSTRG.23958	MS_inoculated	MR_control	2.28492	6.87154	0.000897407	0.00770997	Up	Yes	XP_022642810.1		3847.GLYMA15G13000.1				O	aspartic proteinase
MSTRG.29753	MS_inoculated	MR_control	2.08248	3.46475	0.00354331	0.0226903	Up	Yes	XP_014524489.1		3847.GLYMA06G16450.1				O	aspartic proteinase
MSTRG.14606	MS_inoculated	MR_control	2.20131	3.87439	0.00205306	0.0146057	Up	Yes	XP_022638925.1		3847.GLYMA16G23120.1	OSI_32231	GO:0005575,GO:0016020,GO:0031224,GO:0031225,GO:0044425		O	aspartic proteinase-like protein
MSTRG.22050	MS_inoculated	MR_control	2.50358	6.45839	0.0003172	0.00330374	Up	Yes	XP_014516575.1		3847.GLYMA07G07870.1		GO:0005575,GO:0005622,GO:0005623,GO:0005634,GO:0043226,GO:0043227,GO:0043229,GO:0043231,GO:0044424,GO:0044464		S	AT hook motif domain containing protein, expressed
MSTRG.19914	MS_inoculated	MR_control	3.80564	3.3484	1.6738e-06	4.49249e-05	Up	Yes	XP_022640929.1		3847.GLYMA20G37410.2				O	ATP binding to DnaK triggers the release of the substrate protein, thus completing the reaction cycle. Several rounds of ATP-dependent interactions between DnaJ, DnaK and GrpE are required for fully efficient folding. Also involved, together with DnaK and GrpE, in the DNA replication of plasmids through activation of initiation proteins (By similarity)
MSTRG.10248	MS_inoculated	MR_control	3.29616	3.64225	1.34518e-05	0.00025587	Up	Yes	XP_014499762.1		3847.GLYMA12G02020.1		GO:0003674,GO:0005488,GO:0005575,GO:0005618,GO:0005622,GO:0005623,GO:0005737,GO:0005739,GO:0008270,GO:0009505,GO:0030312,GO:0043167,GO:0043169,GO:0043226,GO:0043227,GO:0043229,GO:0043231,GO:0044424,GO:0044444,GO:0044464,GO:0046872,GO:0046914,GO:0071944	K17681	O	ATPase family AAA domain-containing protein
MSTRG.15594	MS_inoculated	MR_control	3.60767	3.06746	6.3587e-06	0.000137749	Up	Yes	XP_022639248.1		3847.GLYMA05G02900.2				O	ATPase family associated with various cellular activities (AAA)
MSTRG.21683	MS_inoculated	MR_control	3.58347	4.54844	1.76504e-06	4.69526e-05	Up	Yes	XP_014515922.1		3847.GLYMA08G20360.2				Q	ATP-binding cassette, sub-family C (CFTR MRP), member
MSTRG.20648	MS_inoculated	MR_control	3.32038	5.42207	5.04793e-06	0.000113585	Up	Yes	XP_014514605.1		3847.GLYMA10G37150.2				Q	ATP-binding cassette, sub-family C (CFTR MRP), member
MSTRG.20249	MS_inoculated	MR_control	2.16936	2.9029	0.00328915	0.0214141	Up	Yes	XP_014513588.1		3847.GLYMA20G34060.2		GO:0003674,GO:0003678,GO:0003824,GO:0004386,GO:0006139,GO:0006259,GO:0006310,GO:0006725,GO:0006807,GO:0008150,GO:0008152,GO:0009987,GO:0016462,GO:0016787,GO:0016817,GO:0016818,GO:0017111,GO:0032392,GO:0032508,GO:0034641,GO:0036292,GO:0043170,GO:0044237,GO:0044238,GO:0044260,GO:0046483,GO:0071103,GO:0071704,GO:0090304,GO:1901360		L	ATP-dependent DNA helicase
MSTRG.19797	MS_inoculated	MR_control	2.31811	1.97097	0.00355584	0.0227609	Up	Yes	XP_014512467.1		3847.GLYMA10G28960.2		GO:0005575,GO:0005622,GO:0005623,GO:0005634,GO:0006950,GO:0007154,GO:0008150,GO:0009266,GO:0009409,GO:0009414,GO:0009415,GO:0009605,GO:0009628,GO:0009987,GO:0009991,GO:0010035,GO:0031668,GO:0033554,GO:0042221,GO:0042631,GO:0043226,GO:0043227,GO:0043229,GO:0043231,GO:0044424,GO:0044464,GO:0044699,GO:0044763,GO:0050896,GO:0051716,GO:0070417,GO:0070887,GO:0071214,GO:0071462,GO:0071496,GO:1901700,GO:…	K10901	L	ATP-dependent DNA helicase
MSTRG.19849	MS_inoculated	MR_control	2.64506	2.60278	0.00063462	0.00577559	Up	Yes	XP_022640892.1		3847.GLYMA20G37970.3		GO:0003674,GO:0003678,GO:0003824,GO:0004386,GO:0005575,GO:0005622,GO:0005623,GO:0005634,GO:0006139,GO:0006259,GO:0006281,GO:0006725,GO:0006807,GO:0006950,GO:0006974,GO:0008150,GO:0008152,GO:0009987,GO:0016462,GO:0016787,GO:0016817,GO:0016818,GO:0017111,GO:0032392,GO:0032508,GO:0033554,GO:0034641,GO:0043138,GO:0043170,GO:0043226,GO:0043227,GO:0043229,GO:0043231,GO:0044237,GO:0044238,GO:0044260,GO:…	K10900	L	ATP-dependent DNA helicase Q-like
MSTRG.4465	MS_inoculated	MR_control	2.27515	4.10391	0.00136065	0.0105811	Up	Yes	XP_014519618.2		3847.GLYMA18G22940.1				A	atp-dependent rna helicase
MSTRG.19787	MS_inoculated	MR_control	3.36241	5.49409	4.12074e-06	9.57205e-05	Up	Yes	XP_022640856.1		3847.GLYMA10G28840.1		GO:0005575,GO:0005622,GO:0005623,GO:0005737,GO:0005739,GO:0005759,GO:0031974,GO:0043226,GO:0043227,GO:0043229,GO:0043231,GO:0043233,GO:0044422,GO:0044424,GO:0044429,GO:0044444,GO:0044446,GO:0044464,GO:0070013	K08675	O	ATP-dependent serine protease that mediates the selective degradation of misfolded, unassembled or oxidatively damaged polypeptides as well as certain short-lived regulatory proteins in the mitochondrial matrix. May also have a chaperone function in the assembly of inner membrane protein complexes. Participates in the regulation of mitochondrial gene expression and in the maintenance of the integ…
MSTRG.33118	MS_inoculated	MR_control	3.17054	5.8267	1.06456e-05	0.00021052	Up	Yes	XP_014492817.1		3847.GLYMA08G25841.1		GO:0003674,GO:0003824,GO:0004176,GO:0005575,GO:0005622,GO:0005623,GO:0005737,GO:0005739,GO:0006139,GO:0006152,GO:0006163,GO:0006195,GO:0006200,GO:0006725,GO:0006753,GO:0006793,GO:0006796,GO:0006807,GO:0008150,GO:0008152,GO:0008233,GO:0009056,GO:0009116,GO:0009117,GO:0009119,GO:0009123,GO:0009125,GO:0009126,GO:0009128,GO:0009141,GO:0009143,GO:0009144,GO:0009146,GO:0009150,GO:0009154,GO:0009158,GO:…	K03798	O	ATP-dependent zinc metalloprotease FTSH 12
MSTRG.31344	MS_inoculated	MR_control	2.02144	3.38411	0.00486709	0.0290344	Up	Yes	XP_014491393.1		3847.GLYMA03G28130.2			K13947	S	auxin efflux carrier
MSTRG.12786	MS_inoculated	MR_control	3.30125	3.58721	1.44751e-05	0.000271026	Up	Yes	XP_014503462.1		3847.GLYMA14G27900.1	PIN6	GO:0005575,GO:0005623,GO:0005886,GO:0006810,GO:0008150,GO:0009914,GO:0009926,GO:0010817,GO:0016020,GO:0044464,GO:0044699,GO:0044765,GO:0051179,GO:0051234,GO:0060918,GO:0065007,GO:0065008,GO:0071944	K13947	P	auxin efflux carrier component
MSTRG.3354	MS_inoculated	MR_control	2.95961	5.50296	3.53752e-05	0.000556423	Up	Yes	XP_014494522.1		3847.GLYMA12G07560.1	ARF4	GO:0001071,GO:0001708,GO:0003674,GO:0003700,GO:0005575,GO:0005622,GO:0005623,GO:0005634,GO:0006355,GO:0007275,GO:0008150,GO:0009791,GO:0009889,GO:0009987,GO:0010050,GO:0010158,GO:0010468,GO:0010556,GO:0019219,GO:0019222,GO:0030154,GO:0031323,GO:0031326,GO:0032501,GO:0032502,GO:0043226,GO:0043227,GO:0043229,GO:0043231,GO:0044424,GO:0044464,GO:0044699,GO:0044707,GO:0044763,GO:0045165,GO:0048869,GO:…		K	auxin response factor
MSTRG.28277	MS_inoculated	MR_control	2.71055	4.32476	0.00017344	0.00204216	Up	Yes	XP_014523010.1		3847.GLYMA13G24240.1		GO:0001071,GO:0001708,GO:0003674,GO:0003676,GO:0003677,GO:0003700,GO:0005488,GO:0005575,GO:0005622,GO:0005623,GO:0005634,GO:0006355,GO:0007275,GO:0008150,GO:0008152,GO:0009719,GO:0009725,GO:0009733,GO:0009791,GO:0009850,GO:0009889,GO:0009987,GO:0010033,GO:0010050,GO:0010158,GO:0010468,GO:0010556,GO:0010817,GO:0019219,GO:0019222,GO:0030154,GO:0031323,GO:0031326,GO:0032501,GO:0032502,GO:0042221,GO:…	K14486	K	auxin response factor
MSTRG.23574	MS_inoculated	MR_control	2.40425	5.78512	0.000549362	0.00518357	Up	Yes	XP_014518561.1		3847.GLYMA11G31940.1	ARF8	GO:0000003,GO:0001071,GO:0003006,GO:0003674,GO:0003700,GO:0005575,GO:0005622,GO:0005623,GO:0005634,GO:0006355,GO:0007275,GO:0008150,GO:0009719,GO:0009725,GO:0009733,GO:0009791,GO:0009889,GO:0009908,GO:0010033,GO:0010468,GO:0010556,GO:0019219,GO:0019222,GO:0022414,GO:0031323,GO:0031326,GO:0032501,GO:0032502,GO:0042221,GO:0043226,GO:0043227,GO:0043229,GO:0043231,GO:0044424,GO:0044464,GO:0044699,GO:…		K	auxin response factor
MSTRG.2873	MS_inoculated	MR_control	2.13005	4.7876	0.00216355	0.0152408	Up	Yes	XP_014494523.1		3847.GLYMA12G03490.1		GO:0003002,GO:0005575,GO:0005623,GO:0005886,GO:0007275,GO:0007389,GO:0008150,GO:0009607,GO:0009624,GO:0010051,GO:0010588,GO:0016020,GO:0022622,GO:0032501,GO:0032502,GO:0044464,GO:0044699,GO:0044707,GO:0044767,GO:0048364,GO:0048513,GO:0048731,GO:0048829,GO:0048856,GO:0050896,GO:0051704,GO:0051707,GO:0071944	K13946	E	auxin transporter-like protein
MSTRG.13517	MS_inoculated	MR_control	3.64428	5.62846	7.84858e-07	2.38863e-05	Up	Yes	XP_014505284.1		3847.GLYMA14G40680.1	OSI_30283	GO:0000325,GO:0000902,GO:0005575,GO:0005622,GO:0005623,GO:0005737,GO:0005773,GO:0005774,GO:0005886,GO:0006521,GO:0008150,GO:0009653,GO:0009705,GO:0009826,GO:0009832,GO:0009834,GO:0009893,GO:0009987,GO:0010565,GO:0016020,GO:0016043,GO:0016049,GO:0019222,GO:0031090,GO:0031323,GO:0031325,GO:0032350,GO:0032352,GO:0032502,GO:0032989,GO:0033238,GO:0033240,GO:0040007,GO:0042546,GO:0043226,GO:0043227,GO:…		S	Auxin-induced protein
MSTRG.9548	MS_inoculated	MR_control	3.39449	6.93205	2.54123e-06	6.45408e-05	Up	Yes	XP_014502356.1		3847.GLYMA06G03080.1	OSI_30283	GO:0000325,GO:0000902,GO:0005575,GO:0005622,GO:0005623,GO:0005737,GO:0005773,GO:0005774,GO:0005886,GO:0006521,GO:0008150,GO:0009653,GO:0009705,GO:0009826,GO:0009832,GO:0009834,GO:0009893,GO:0009987,GO:0010565,GO:0016020,GO:0016043,GO:0016049,GO:0019222,GO:0031090,GO:0031323,GO:0031325,GO:0032350,GO:0032352,GO:0032502,GO:0032989,GO:0033238,GO:0033240,GO:0040007,GO:0042546,GO:0043226,GO:0043227,GO:…		S	Auxin-induced protein
MSTRG.28585	MS_inoculated	MR_control	5.32804	4.87474	1.64091e-10	2.04613e-08	Up	Yes	XP_014523352.1		3847.GLYMA01G04015.1				S	auxin-induced protein 5NG4-like
MSTRG.28589	MS_inoculated	MR_control	2.55219	3.05803	0.000712204	0.0063246	Up	Yes	XP_014523346.1		3847.GLYMA02G03725.1				S	auxin-induced protein 5NG4-like
MSTRG.21595	MS_inoculated	MR_control	2.95611	3.22302	0.000102312	0.00132833	Up	Yes	XP_014516182.1		3847.GLYMA15G02350.1		GO:0001071,GO:0003674,GO:0003700,GO:0005575,GO:0005622,GO:0005623,GO:0005634,GO:0006355,GO:0006417,GO:0008150,GO:0009719,GO:0009725,GO:0009733,GO:0009889,GO:0010033,GO:0010468,GO:0010556,GO:0010608,GO:0019219,GO:0019222,GO:0031323,GO:0031326,GO:0032268,GO:0042221,GO:0043226,GO:0043227,GO:0043229,GO:0043231,GO:0044424,GO:0044464,GO:0050789,GO:0050794,GO:0050896,GO:0051171,GO:0051246,GO:0051252,GO:…	K14484	K	auxin-responsive protein
MSTRG.32471	MS_inoculated	MR_control	2.60514	3.30902	0.000414456	0.00409124	Up	Yes	XP_014492213.1		3847.GLYMA15G34620.1				C	b5 reductase
MSTRG.26575	MS_inoculated	MR_control	2.03871	3.76939	0.00414122	0.0255971	Up	Yes	XP_014519849.1		3847.GLYMA02G11280.1		GO:0005575,GO:0016020	K08360	C	B561 family
MSTRG.12332	MS_inoculated	MR_control	2.66365	2.61829	0.000571329	0.00533478	Up	Yes	XP_014503991.1		3847.GLYMA02G39440.1				O	BAG domain
MSTRG.22618	MS_inoculated	MR_control	2.58797	2.97215	0.000577339	0.00537692	Up	Yes	XP_014515944.1		3847.GLYMA18G35976.1			K14009	V	b-cell receptor-associated protein
MSTRG.9737	MS_inoculated	MR_control	3.22351	3.89096	1.88341e-05	0.000335834	Up	Yes	XP_014501269.1		3847.GLYMA04G01151.1		GO:0001071,GO:0003674,GO:0003700,GO:0005575,GO:0005622,GO:0005623,GO:0005634,GO:0006355,GO:0008150,GO:0009889,GO:0010468,GO:0010556,GO:0019219,GO:0019222,GO:0031323,GO:0031326,GO:0043226,GO:0043227,GO:0043229,GO:0043231,GO:0044424,GO:0044464,GO:0050789,GO:0050794,GO:0051171,GO:0051252,GO:0060255,GO:0065007,GO:0080090,GO:2000112,GO:2001141		K	BEL1-like homeodomain protein
MSTRG.17920	MS_inoculated	MR_control	2.36675	7.38529	0.000593553	0.00550224	Up	Yes	XP_014510769.1		3847.GLYMA02G00340.1		GO:0003674,GO:0003824,GO:0006082,GO:0006629,GO:0006631,GO:0006690,GO:0008150,GO:0008152,GO:0008374,GO:0009987,GO:0010327,GO:0010597,GO:0016407,GO:0016413,GO:0016740,GO:0016746,GO:0016747,GO:0019372,GO:0019752,GO:0032787,GO:0043436,GO:0044237,GO:0044238,GO:0044255,GO:0044281,GO:0044710,GO:0071704,GO:1901568	K18858,K19861	S	benzyl alcohol O-benzoyltransferase-like
MSTRG.25951	MS_inoculated	MR_control	2.02297	2.57403	0.00649161	0.0362448	Up	Yes	XP_014520417.1		3694.POPTR_0003s01420.1			K19861	S	benzyl alcohol O-benzoyltransferase-like
MSTRG.30428	MS_inoculated	MR_control	2.45769	4.36494	0.000550507	0.00518945	Up	Yes	XP_014490095.1		3847.GLYMA05G25590.1				C	Berberine and berberine like
MSTRG.18359	MS_inoculated	MR_control	3.79525	4.03279	8.65693e-07	2.60375e-05	Up	Yes	XP_014513043.2		3847.GLYMA10G13820.1				S	BEST Arabidopsis thaliana protein match is oxidoreductase, acting on NADH or NADPH (TAIR AT1G75260.1)
MSTRG.24383	MS_inoculated	MR_control	2.56204	3.32024	0.000566989	0.00530806	Up	Yes	XP_014518203.1		3847.GLYMA15G09150.1				S	BEST Arabidopsis thaliana protein match is oxidoreductase, acting on NADH or NADPH (TAIR AT1G75260.1)
MSTRG.31202	MS_inoculated	MR_control	5.91841	5.44716	3.42537e-12	7.50072e-10	Up	Yes	XP_014490839.1		3847.GLYMA09G21010.1				S	Bet_v_1
MSTRG.25377	MS_inoculated	MR_control	3.87474	4.43279	3.96309e-07	1.35031e-05	Up	Yes	XP_014520146.1		3847.GLYMA01G41190.1	CT-BMY	GO:0000023,GO:0000024,GO:0000272,GO:0003674,GO:0003824,GO:0004553,GO:0005575,GO:0005622,GO:0005623,GO:0005737,GO:0005975,GO:0005976,GO:0005982,GO:0005983,GO:0005984,GO:0006073,GO:0006950,GO:0008150,GO:0008152,GO:0009056,GO:0009057,GO:0009058,GO:0009251,GO:0009266,GO:0009311,GO:0009312,GO:0009409,GO:0009507,GO:0009532,GO:0009536,GO:0009570,GO:0009628,GO:0009987,GO:0016051,GO:0016052,GO:0016160,GO:…	K01177	G	beta-amylase
MSTRG.8740	MS_inoculated	MR_control	2.89702	5.69801	4.67521e-05	0.000705446	Up	Yes	XP_014502107.1		3847.GLYMA06G11040.1		GO:0005575,GO:0005576,GO:0005578,GO:0005618,GO:0005622,GO:0005623,GO:0005737,GO:0005911,GO:0009505,GO:0009506,GO:0009507,GO:0009536,GO:0030054,GO:0030312,GO:0031012,GO:0043226,GO:0043227,GO:0043229,GO:0043231,GO:0044421,GO:0044424,GO:0044444,GO:0044464,GO:0048046,GO:0055044,GO:0071944		G	beta-D-xylosidase
MSTRG.19580	MS_inoculated	MR_control	2.28953	3.18556	0.00179784	0.0131925	Up	Yes	XP_014511077.2		3847.GLYMA02G01660.1		GO:0005575,GO:0005576,GO:0005578,GO:0005618,GO:0005623,GO:0009505,GO:0030312,GO:0031012,GO:0044421,GO:0044464,GO:0071944		G	beta-D-xylosidase
MSTRG.12177	MS_inoculated	MR_control	2.09703	5.26376	0.00243276	0.0168139	Up	Yes	XP_014505195.1		3847.GLYMA14G34480.1		GO:0005575,GO:0005576,GO:0005578,GO:0005618,GO:0005622,GO:0005623,GO:0005737,GO:0005911,GO:0009505,GO:0009506,GO:0009507,GO:0009536,GO:0030054,GO:0030312,GO:0031012,GO:0043226,GO:0043227,GO:0043229,GO:0043231,GO:0044421,GO:0044424,GO:0044444,GO:0044464,GO:0048046,GO:0055044,GO:0071944		G	beta-D-xylosidase
MSTRG.2631	MS_inoculated	MR_control	2.11891	2.91144	0.00386177	0.0241694	Up	Yes	XP_014521407.1		3847.GLYMA09G36580.2	SAI	GO:0005575,GO:0005622,GO:0005623,GO:0005737,GO:0005773,GO:0043226,GO:0043227,GO:0043229,GO:0043231,GO:0044424,GO:0044444,GO:0044464	K01193	G	beta-fructofuranosidase
MSTRG.9546	MS_inoculated	MR_control	5.17229	5.61116	1.26224e-10	1.60743e-08	Up	Yes	XP_022636730.1		3847.GLYMA04G03120.1		GO:0005575,GO:0005576,GO:0048046		G	beta-galactosidase
MSTRG.13669	MS_inoculated	MR_control	4.18478	7.31702	2.21284e-08	1.20148e-06	Up	Yes	XP_014509163.1		3847.GLYMA16G24440.1		GO:0003674,GO:0003824,GO:0004553,GO:0004565,GO:0005575,GO:0005576,GO:0008150,GO:0008152,GO:0015925,GO:0016787,GO:0016798,GO:0048046		G	beta-galactosidase
MSTRG.10596	MS_inoculated	MR_control	2.69815	5.98037	0.000125958	0.00156736	Up	Yes	XP_014501540.1		3847.GLYMA15G02750.1		GO:0003674,GO:0003824,GO:0004553,GO:0004565,GO:0005575,GO:0005576,GO:0005618,GO:0005623,GO:0005911,GO:0008150,GO:0008152,GO:0009505,GO:0009506,GO:0015925,GO:0016787,GO:0016798,GO:0030054,GO:0030312,GO:0044464,GO:0048046,GO:0055044,GO:0071944		G	beta-galactosidase
MSTRG.4553	MS_inoculated	MR_control	2.75794	3.53166	0.000204194	0.00233684	Up	Yes	XP_014494351.1		3847.GLYMA12G36870.1		GO:0005575,GO:0005618,GO:0005622,GO:0005623,GO:0005737,GO:0005794,GO:0005911,GO:0009505,GO:0009506,GO:0030054,GO:0030312,GO:0043226,GO:0043227,GO:0043229,GO:0043231,GO:0044424,GO:0044444,GO:0044464,GO:0055044,GO:0071944	K01188	G	beta-glucosidase
MSTRG.14491	MS_inoculated	MR_control	2.61476	5.09596	0.000218442	0.00246844	Up	Yes	XP_014510197.1		3847.GLYMA20G03210.1		GO:0003674,GO:0003824,GO:0004553,GO:0004565,GO:0005575,GO:0005576,GO:0005622,GO:0005623,GO:0005737,GO:0008150,GO:0008152,GO:0008422,GO:0009507,GO:0009536,GO:0015925,GO:0015926,GO:0016787,GO:0016798,GO:0033907,GO:0042973,GO:0043226,GO:0043227,GO:0043229,GO:0043231,GO:0044424,GO:0044444,GO:0044464,GO:0048046,GO:0080079,GO:0080083	K01188	G	beta-glucosidase
MSTRG.24136	MS_inoculated	MR_control	2.64368	4.0787	0.000242759	0.00267442	Up	Yes	XP_014518649.1		3847.GLYMA15G11290.2	BGLU47		K05350	G	beta-glucosidase
MSTRG.26921	MS_inoculated	MR_control	3.18835	4.36788	1.51959e-05	0.000282168	Up	Yes	XP_014521679.1		3847.GLYMA08G11370.1	AKHSDH2	GO:0003674,GO:0003824,GO:0004072,GO:0004412,GO:0005575,GO:0005622,GO:0005623,GO:0005737,GO:0006793,GO:0006796,GO:0008150,GO:0008152,GO:0009507,GO:0009532,GO:0009536,GO:0009570,GO:0009987,GO:0016301,GO:0016310,GO:0016491,GO:0016614,GO:0016616,GO:0016740,GO:0016772,GO:0016774,GO:0019202,GO:0043226,GO:0043227,GO:0043229,GO:0043231,GO:0044237,GO:0044422,GO:0044424,GO:0044434,GO:0044435,GO:0044444,GO:…	K12524	E	bifunctional aspartokinase homoserine dehydrogenase
MSTRG.15346	MS_inoculated	MR_control	2.40187	3.9322	0.000825568	0.0071717	Up	Yes	XP_014505865.1		3847.GLYMA11G12280.2		GO:0003674,GO:0003824,GO:0004146,GO:0004799,GO:0005575,GO:0005622,GO:0005623,GO:0005737,GO:0005829,GO:0006082,GO:0006520,GO:0006575,GO:0006725,GO:0006732,GO:0006760,GO:0006807,GO:0008150,GO:0008152,GO:0008168,GO:0008652,GO:0009058,GO:0009108,GO:0009256,GO:0009257,GO:0009396,GO:0009987,GO:0016053,GO:0016491,GO:0016645,GO:0016646,GO:0016740,GO:0016741,GO:0018130,GO:0019438,GO:0019752,GO:0032259,GO:…	K02975,K13998	H	Bifunctional enzyme. Involved in de novo dTMP biosynthesis. Key enzyme in folate metabolism (By similarity)
MSTRG.4559	MS_inoculated	MR_control	3.23901	4.16168	1.39136e-05	0.000262429	Up	Yes	XP_014493214.1		3847.GLYMA12G08930.1	AXS2	GO:0005575,GO:0005576,GO:0005622,GO:0005623,GO:0005737,GO:0005829,GO:0044424,GO:0044444,GO:0044464,GO:0048046	K12449	G	Bifunctional polymyxin resistance protein
MSTRG.8698	MS_inoculated	MR_control	3.68701	6.43253	5.03745e-07	1.65059e-05	Up	Yes	XP_014500170.1		3847.GLYMA06G10500.1		GO:0005575,GO:0016020,GO:0031224,GO:0031225,GO:0044425		S	Blue copper
MSTRG.23860	MS_inoculated	MR_control	3.50006	4.04129	3.84109e-06	9.06317e-05	Up	Yes	XP_022642784.1		3847.GLYMA09G03600.1			K13862	P	boron transporter
MSTRG.23026	MS_inoculated	MR_control	2.37129	2.90884	0.00165456	0.0123224	Up	Yes	XP_014517913.1		3847.GLYMA08G42640.1		GO:0005575,GO:0016020		G	BT1 family
MSTRG.9193	MS_inoculated	MR_control	2.37055	2.79281	0.00156005	0.0117649	Up	Yes	XP_014500052.1		3847.GLYMA06G06470.1				S	BTB POZ domain-containing protein NPY1-like
MSTRG.29480	MS_inoculated	MR_control	2.68099	4.87571	0.000160624	0.00191894	Up	Yes	XP_014524204.1		3847.GLYMA13G35890.1				D, Z	calcium-binding protein PBP1-like
MSTRG.15674	MS_inoculated	MR_control	2.67593	3.16174	0.000390602	0.00390494	Up	Yes	XP_014506956.1		3847.GLYMA17G10410.1				T	calcium-dependent protein kinase
MSTRG.17218	MS_inoculated	MR_control	2.36317	5.78862	0.000666622	0.00599092	Up	Yes	XP_014508998.1		3847.GLYMA17G01730.1	CPK21	GO:0003674,GO:0003824,GO:0004672,GO:0005575,GO:0005623,GO:0005886,GO:0005911,GO:0006464,GO:0006468,GO:0006793,GO:0006796,GO:0008150,GO:0008152,GO:0009506,GO:0009987,GO:0016020,GO:0016301,GO:0016310,GO:0016740,GO:0016772,GO:0016773,GO:0019538,GO:0030054,GO:0036211,GO:0043170,GO:0043412,GO:0044237,GO:0044238,GO:0044260,GO:0044267,GO:0044464,GO:0055044,GO:0071704,GO:0071944	K13412	T	Calcium-dependent protein kinase
MSTRG.13450	MS_inoculated	MR_control	2.13375	2.18841	0.00620948	0.035029	Up	Yes	XP_022638323.1		3847.GLYMA17G38050.2				T	calcium-dependent protein kinase
MSTRG.21317	MS_inoculated	MR_control	2.36713	4.8591	0.000767411	0.0067415	Up	Yes	XP_014513615.1		3847.GLYMA08G47670.1		GO:0005575,GO:0005623,GO:0005886,GO:0016020,GO:0044464,GO:0071944	K11000	M	callose synthase
MSTRG.815	MS_inoculated	MR_control	2.51785	2.78806	0.000976137	0.00821731	Up	Yes	XP_014508801.1		3847.GLYMA09G31450.1		GO:0001071,GO:0002682,GO:0002831,GO:0003674,GO:0003676,GO:0003677,GO:0003700,GO:0005488,GO:0005575,GO:0005622,GO:0005623,GO:0005634,GO:0006355,GO:0008150,GO:0009889,GO:0010112,GO:0010337,GO:0010468,GO:0010556,GO:0010565,GO:0019219,GO:0019222,GO:0031323,GO:0031326,GO:0031347,GO:0043226,GO:0043227,GO:0043229,GO:0043231,GO:0043565,GO:0043900,GO:0044424,GO:0044464,GO:0045088,GO:0048583,GO:0050776,GO:…		S	calmodulin binding
MSTRG.17311	MS_inoculated	MR_control	2.0501	4.68356	0.00321008	0.020983	Up	Yes	XP_014507160.1		3847.GLYMA05G34760.1		GO:0001071,GO:0002682,GO:0002831,GO:0003674,GO:0003676,GO:0003677,GO:0003700,GO:0005488,GO:0005575,GO:0005622,GO:0005623,GO:0005634,GO:0006355,GO:0008150,GO:0009889,GO:0010112,GO:0010337,GO:0010468,GO:0010556,GO:0010565,GO:0019219,GO:0019222,GO:0031323,GO:0031326,GO:0031347,GO:0043226,GO:0043227,GO:0043229,GO:0043231,GO:0043565,GO:0043900,GO:0044424,GO:0044464,GO:0045088,GO:0048583,GO:0050776,GO:…		S	calmodulin binding
MSTRG.19795	MS_inoculated	MR_control	3.34709	8.90398	2.9148e-06	7.23903e-05	Up	Yes	XP_014514693.1		3847.GLYMA10G28890.1		GO:0003674,GO:0005488,GO:0005509,GO:0005515,GO:0005575,GO:0005576,GO:0005622,GO:0005623,GO:0005737,GO:0005739,GO:0005773,GO:0005774,GO:0005783,GO:0005788,GO:0005911,GO:0006950,GO:0006970,GO:0006979,GO:0007275,GO:0008150,GO:0009506,GO:0009507,GO:0009536,GO:0009628,GO:0009651,GO:0010035,GO:0010038,GO:0016020,GO:0030054,GO:0031090,GO:0031974,GO:0032501,GO:0032502,GO:0042221,GO:0042592,GO:0043167,GO:…	K08057	O	Calreticulin
MSTRG.19592	MS_inoculated	MR_control	5.09057	8.5486	6.21178e-11	8.6744e-09	Up	Yes	XP_014512700.1		3847.GLYMA10G01610.1				S	Calvin cycle protein
MSTRG.7728	MS_inoculated	MR_control	4.05013	4.77846	1.25121e-07	5.17666e-06	Up	Yes	XP_022636102.1		3847.GLYMA15G15380.1				S	cAMP-regulated phosphoprotein/endosulfine conserved region
MSTRG.8211	MS_inoculated	MR_control	4.70451	6.45097	1.14449e-09	1.01234e-07	Up	Yes	XP_014500583.1		3847.GLYMA06G19400.1			K01673	P	carbonic anhydrase
MSTRG.20573	MS_inoculated	MR_control	2.42427	2.95223	0.00129171	0.0101683	Up	Yes	XP_022640762.1		3847.GLYMA10G06730.2				P	Carbonic anhydrase
MSTRG.13643	MS_inoculated	MR_control	2.40433	6.89503	0.000506615	0.004831	Up	Yes	XP_014507838.1		3847.GLYMA02G06070.1			K08241	S	carboxyl methyltransferase
MSTRG.26258	MS_inoculated	MR_control	2.50789	4.42808	0.000424244	0.00416497	Up	Yes	XP_014519260.1		3847.GLYMA01G03390.1	OSI_02355			S	carboxyl-terminal
MSTRG.5353	MS_inoculated	MR_control	3.54772	5.64585	1.32548e-06	3.70162e-05	Up	Yes	XP_014495538.1		29760.VIT_07s0104g01350.t01		GO:0005575,GO:0005623,GO:0005886,GO:0016020,GO:0044464,GO:0071944		S	CASP-like protein
MSTRG.21291	MS_inoculated	MR_control	4.76067	6.48393	8.1895e-10	7.57993e-08	Up	Yes	XP_014513270.2		3847.GLYMA20G38560.1		GO:0005575,GO:0005622,GO:0005623,GO:0005634,GO:0005694,GO:0043226,GO:0043227,GO:0043228,GO:0043229,GO:0043231,GO:0043232,GO:0044424,GO:0044464	K01859	G	Catalyzes the intramolecular cyclization of bicyclic chalcones into tricyclic (S)-flavanones. Responsible for the isomerization of 4,2',4',6'-tetrahydroxychalcone (also termed chalcone) into naringenin
MSTRG.1326	MS_inoculated	MR_control	2.31512	2.55522	0.00214481	0.0151265	Up	Yes	XP_014503317.1		3847.GLYMA19G05120.2	GND	GO:0005575,GO:0005622,GO:0005623,GO:0005737,GO:0005777,GO:0005829,GO:0006950,GO:0006970,GO:0008150,GO:0009266,GO:0009409,GO:0009414,GO:0009415,GO:0009507,GO:0009532,GO:0009536,GO:0009570,GO:0009628,GO:0009651,GO:0009719,GO:0009725,GO:0009737,GO:0010033,GO:0010035,GO:0033993,GO:0042221,GO:0042579,GO:0043226,GO:0043227,GO:0043229,GO:0043231,GO:0044422,GO:0044424,GO:0044434,GO:0044435,GO:0044444,GO:…	K00033	G	Catalyzes the oxidative decarboxylation of 6- phosphogluconate to ribulose 5-phosphate and CO(2), with concomitant reduction of NADP to NADPH (By similarity)
MSTRG.7929	MS_inoculated	MR_control	3.04051	10.1428	1.64397e-05	0.000300602	Up	Yes	XP_014502142.1		3847.GLYMA15G19580.1				O	cathepsin
MSTRG.28722	MS_inoculated	MR_control	2.45627	2.52529	0.00133329	0.0104271	Up	Yes	XP_014523486.1		3847.GLYMA08G12280.2				O	cathepsin
MSTRG.23165	MS_inoculated	MR_control	2.52514	2.58185	0.00101887	0.00849741	Up	Yes	XP_022643005.1		3847.GLYMA19G29530.1		GO:0005575,GO:0016020	K13754	P	cation exchanger
MSTRG.16081	MS_inoculated	MR_control	4.10336	4.95173	8.88723e-08	3.90169e-06	Up	Yes	XP_014507650.2		3847.GLYMA08G13640.2	OSI_39096	GO:0003333,GO:0003674,GO:0005215,GO:0005310,GO:0005313,GO:0005342,GO:0005575,GO:0005623,GO:0005886,GO:0006810,GO:0006811,GO:0006812,GO:0006820,GO:0006835,GO:0006865,GO:0008150,GO:0008324,GO:0008509,GO:0008514,GO:0009987,GO:0015075,GO:0015171,GO:0015172,GO:0015174,GO:0015179,GO:0015181,GO:0015189,GO:0015326,GO:0015711,GO:0015800,GO:0015802,GO:0015807,GO:0015809,GO:0015813,GO:0015819,GO:0015849,GO:…	K03294	E	cationic amino acid transporter
MSTRG.7849	MS_inoculated	MR_control	4.03358	4.5302	1.65829e-07	6.55864e-06	Up	Yes	XP_014501041.1		3847.GLYMA09G05580.1		GO:0003333,GO:0003674,GO:0005215,GO:0005310,GO:0005313,GO:0005342,GO:0005575,GO:0005623,GO:0005886,GO:0006810,GO:0006811,GO:0006812,GO:0006820,GO:0006835,GO:0006865,GO:0008150,GO:0008324,GO:0008509,GO:0008514,GO:0009987,GO:0015075,GO:0015171,GO:0015172,GO:0015174,GO:0015179,GO:0015181,GO:0015189,GO:0015711,GO:0015800,GO:0015802,GO:0015807,GO:0015809,GO:0015813,GO:0015819,GO:0015849,GO:0016020,GO:…	K03294	E	Cationic amino acid transporter
MSTRG.12462	MS_inoculated	MR_control	2.03633	4.81331	0.00331357	0.0215262	Up	Yes	XP_014502646.1		3847.GLYMA13G35470.1		GO:0006950,GO:0008150,GO:0009611,GO:0050896		S	CBS domain-containing protein
MSTRG.23134	MS_inoculated	MR_control	2.73326	4.03482	0.000177172	0.002082	Up	Yes	XP_014517652.1		3847.GLYMA04G41490.1				S	CCT motif family protein
MSTRG.27410	MS_inoculated	MR_control	2.44081	3.90807	0.000668003	0.00599433	Up	Yes	XP_014522157.1		3847.GLYMA10G44090.2		GO:0003674,GO:0003824,GO:0005575,GO:0005622,GO:0005623,GO:0005737,GO:0005739,GO:0006629,GO:0006644,GO:0006793,GO:0006796,GO:0008150,GO:0008152,GO:0008444,GO:0008610,GO:0008654,GO:0009058,GO:0009507,GO:0009526,GO:0009536,GO:0009941,GO:0009987,GO:0016740,GO:0016772,GO:0016780,GO:0017169,GO:0019637,GO:0031967,GO:0031975,GO:0043226,GO:0043227,GO:0043229,GO:0043231,GO:0044237,GO:0044238,GO:0044249,GO:…	K00995	I	CDP-diacylglycerol-glycerol-3-phosphate 3-phosphatidyltransferase
MSTRG.14981	MS_inoculated	MR_control	2.63768	4.21104	0.000237669	0.00263145	Up	Yes	XP_014510610.1		3847.GLYMA05G10202.1		GO:0005575,GO:0005623,GO:0005886,GO:0016020,GO:0044464,GO:0071944	K00924	T	CDPK-related protein
MSTRG.25571	MS_inoculated	MR_control	2.49417	3.83247	0.000593125	0.00550111	Up	Yes	XP_014521510.1		3847.GLYMA01G39090.2		GO:0005575,GO:0005623,GO:0005886,GO:0016020,GO:0044464,GO:0071944	K00924	T	CDPK-related protein
MSTRG.9785	MS_inoculated	MR_control	3.62635	3.08419	5.61223e-06	0.000124719	Up	Yes	XP_014500148.1		3847.GLYMA10G04110.1		GO:0003674,GO:0003824,GO:0004672,GO:0004674,GO:0004693,GO:0005575,GO:0005622,GO:0005623,GO:0005634,GO:0005737,GO:0006139,GO:0006259,GO:0006260,GO:0006464,GO:0006468,GO:0006725,GO:0006793,GO:0006796,GO:0006807,GO:0006996,GO:0007049,GO:0007275,GO:0008150,GO:0008152,GO:0009058,GO:0009059,GO:0009507,GO:0009536,GO:0009657,GO:0009658,GO:0009987,GO:0016043,GO:0016301,GO:0016310,GO:0016740,GO:0016772,GO:…	K10727	L	CDT1-like protein a
MSTRG.33314	MS_inoculated	MR_control	3.69616	4.00216	1.39159e-06	3.84421e-05	Up	Yes	XP_014493011.1		3847.GLYMA06G44460.1		GO:0005575,GO:0005622,GO:0005623,GO:0005634,GO:0005654,GO:0005737,GO:0005819,GO:0005856,GO:0009524,GO:0015630,GO:0031974,GO:0031981,GO:0032991,GO:0043226,GO:0043227,GO:0043228,GO:0043229,GO:0043231,GO:0043232,GO:0043233,GO:0043234,GO:0044422,GO:0044424,GO:0044428,GO:0044430,GO:0044444,GO:0044446,GO:0044464,GO:0070013	K16812	S	Cell cycle regulated microtubule associated protein
MSTRG.31872	MS_inoculated	MR_control	2.89229	4.91601	5.75162e-05	0.000830327	Up	Yes	XP_014491707.1		3847.GLYMA13G37890.1			K18812	D	cell division
MSTRG.10021	MS_inoculated	MR_control	2.57224	7.67092	0.000212037	0.00241123	Up	Yes	XP_022636936.1		3847.GLYMA09G15620.2	CESA1	GO:0000271,GO:0005575,GO:0005622,GO:0005623,GO:0005737,GO:0005768,GO:0005794,GO:0005802,GO:0005886,GO:0005911,GO:0005975,GO:0005976,GO:0006073,GO:0006109,GO:0006725,GO:0006950,GO:0006952,GO:0008150,GO:0008152,GO:0009058,GO:0009059,GO:0009250,GO:0009506,GO:0009698,GO:0009699,GO:0009808,GO:0009809,GO:0009832,GO:0009833,GO:0009834,GO:0009889,GO:0009987,GO:0016020,GO:0016051,GO:0019222,GO:0019438,GO:…	K10999	O	cellulose synthase
MSTRG.1985	MS_inoculated	MR_control	2.536	8.32505	0.000247827	0.00271128	Up	Yes	XP_014511452.1		3847.GLYMA16G28080.2			K10999	O	cellulose synthase A catalytic subunit
MSTRG.10726	MS_inoculated	MR_control	2.42157	2.05401	0.00226869	0.015857	Up	Yes	XP_022637233.1		29760.VIT_18s0122g00120.t01		GO:0005575,GO:0005623,GO:0005886,GO:0016020,GO:0044464,GO:0071944	K10999	O	cellulose synthase A catalytic subunit
MSTRG.5445	MS_inoculated	MR_control	4.50367	5.44303	6.19707e-09	4.18325e-07	Up	Yes	XP_014495927.1		3847.GLYMA03G37550.1		GO:0000030,GO:0000139,GO:0003674,GO:0003824,GO:0005575,GO:0005622,GO:0005623,GO:0005737,GO:0005794,GO:0006950,GO:0006970,GO:0007275,GO:0008150,GO:0008152,GO:0009414,GO:0009415,GO:0009628,GO:0009651,GO:0009987,GO:0010035,GO:0012505,GO:0016020,GO:0016740,GO:0016757,GO:0016758,GO:0019187,GO:0031090,GO:0032501,GO:0032502,GO:0042221,GO:0042546,GO:0043226,GO:0043227,GO:0043229,GO:0043231,GO:0044085,GO:…	K00770	G	cellulose synthase-like
MSTRG.2730	MS_inoculated	MR_control	2.56799	4.79619	0.000301302	0.00316941	Up	Yes	XP_014522539.1		3847.GLYMA01G44281.1	CSLD2	GO:0000030,GO:0000139,GO:0003674,GO:0003824,GO:0005575,GO:0005622,GO:0005623,GO:0005737,GO:0005768,GO:0005783,GO:0005794,GO:0005802,GO:0005886,GO:0006950,GO:0007275,GO:0008150,GO:0008152,GO:0008544,GO:0009266,GO:0009409,GO:0009628,GO:0009653,GO:0009888,GO:0009913,GO:0009987,GO:0010015,GO:0010053,GO:0010054,GO:0012505,GO:0016020,GO:0016021,GO:0016049,GO:0016740,GO:0016757,GO:0016758,GO:0019187,GO:…		G	cellulose synthase-like
MSTRG.28519	MS_inoculated	MR_control	2.24907	2.27973	0.00373877	0.0236385	Up	Yes	XP_014523275.1		3847.GLYMA06G48260.1				M	cellulose synthase-like protein G1-like
MSTRG.23373	MS_inoculated	MR_control	2.85304	4.1062	8.83654e-05	0.00117794	Up	Yes	XP_014518054.1		3847.GLYMA18G08040.1				O	chaperone protein DnaJ
MSTRG.11245	MS_inoculated	MR_control	2.58477	3.4726	0.00042692	0.00418437	Up	Yes	XP_022637546.1		3847.GLYMA14G35680.1		GO:0005575,GO:0005622,GO:0005623,GO:0005737,GO:0005739,GO:0043226,GO:0043227,GO:0043229,GO:0043231,GO:0044424,GO:0044444,GO:0044464	K03686	O	chaperone protein DNAJ
MSTRG.25308	MS_inoculated	MR_control	2.32748	4.14689	0.00105288	0.00870819	Up	Yes	XP_014519354.1		3847.GLYMA01G41850.1		GO:0000003,GO:0003006,GO:0005575,GO:0005622,GO:0005623,GO:0005737,GO:0007275,GO:0008150,GO:0009314,GO:0009416,GO:0009536,GO:0009628,GO:0009642,GO:0009791,GO:0010228,GO:0016020,GO:0022414,GO:0032501,GO:0032502,GO:0043226,GO:0043227,GO:0043229,GO:0043231,GO:0044424,GO:0044444,GO:0044464,GO:0044699,GO:0044707,GO:0048608,GO:0048731,GO:0048856,GO:0050896,GO:0055122,GO:0061458	K09531	O	chaperone protein DnaJ
MSTRG.4861	MS_inoculated	MR_control	2.14054	3.90032	0.00251644	0.0172925	Up	Yes	XP_014495456.1		3847.GLYMA19G32480.1			K09529	O	chaperone protein DnaJ
MSTRG.11124	MS_inoculated	MR_control	2.07949	2.83153	0.00478561	0.0286626	Up	Yes	XP_014502886.1		3847.GLYMA14G01440.1				O	chaperone protein dnaJ
MSTRG.20269	MS_inoculated	MR_control	3.06179	6.08461	1.8427e-05	0.000329886	Up	Yes	XP_014514640.1		3847.GLYMA10G33680.1	CPN60C	GO:0000166,GO:0001882,GO:0001883,GO:0003674,GO:0005488,GO:0005507,GO:0005524,GO:0005575,GO:0005622,GO:0005623,GO:0005737,GO:0005739,GO:0005759,GO:0005773,GO:0005774,GO:0005829,GO:0005840,GO:0005886,GO:0006950,GO:0006996,GO:0007005,GO:0008150,GO:0009266,GO:0009408,GO:0009507,GO:0009526,GO:0009532,GO:0009536,GO:0009570,GO:0009628,GO:0009941,GO:0009987,GO:0010035,GO:0010038,GO:0016020,GO:0016043,GO:…	K04077	O	Chaperonin
MSTRG.22255	MS_inoculated	MR_control	2.10786	6.03018	0.00212569	0.0150228	Up	Yes	XP_014515980.1		3847.GLYMA03G24900.1	CHL-CPN10	GO:0005575,GO:0005622,GO:0005623,GO:0005737,GO:0006457,GO:0008150,GO:0008152,GO:0009507,GO:0009526,GO:0009532,GO:0009536,GO:0009570,GO:0009941,GO:0009987,GO:0019538,GO:0031967,GO:0031975,GO:0043170,GO:0043226,GO:0043227,GO:0043229,GO:0043231,GO:0044237,GO:0044238,GO:0044260,GO:0044267,GO:0044422,GO:0044424,GO:0044434,GO:0044435,GO:0044444,GO:0044446,GO:0044464,GO:0071704	K04078	O	Chaperonin
MSTRG.21663	MS_inoculated	MR_control	3.98854	4.32824	2.87906e-07	1.04649e-05	Up	Yes	XP_014515741.1		3847.GLYMA08G20560.1		GO:0005575,GO:0005622,GO:0005623,GO:0005737,GO:0005739,GO:0005773,GO:0005774,GO:0008150,GO:0010035,GO:0010038,GO:0016020,GO:0031090,GO:0042221,GO:0043226,GO:0043227,GO:0043229,GO:0043231,GO:0044422,GO:0044424,GO:0044437,GO:0044444,GO:0044446,GO:0044464,GO:0046686,GO:0050896	K04077	O	chaperonin CPN60-like 2
MSTRG.33302	MS_inoculated	MR_control	3.38216	3.83113	8.85328e-06	0.000179627	Up	Yes	XP_022634006.1		3847.GLYMA12G13255.1			K02178	D	checkpoint serine threonine-protein kinase
MSTRG.2222	MS_inoculated	MR_control	2.85953	5.34869	6.17995e-05	0.000881392	Up	Yes	XP_014503712.1		3847.GLYMA16G28970.1				G	chitinase
MSTRG.3092	MS_inoculated	MR_control	2.5847	3.96988	0.000347838	0.00355111	Up	Yes	XP_022642874.1		3847.GLYMA11G13270.2		GO:0003674,GO:0003824,GO:0004553,GO:0004568,GO:0008150,GO:0008152,GO:0016787,GO:0016798	K01183	G	Chitinase class I
MSTRG.17954	MS_inoculated	MR_control	2.26166	4.85504	0.00123021	0.00980023	Up	Yes	XP_014512785.1		3847.GLYMA10G00570.1		GO:0003674,GO:0003824,GO:0005575,GO:0005622,GO:0005623,GO:0005737,GO:0006725,GO:0006778,GO:0006787,GO:0006807,GO:0008150,GO:0008152,GO:0009056,GO:0009507,GO:0009526,GO:0009536,GO:0009941,GO:0009987,GO:0015994,GO:0015996,GO:0016020,GO:0016787,GO:0016788,GO:0019439,GO:0031090,GO:0031967,GO:0031969,GO:0031975,GO:0033013,GO:0033015,GO:0034641,GO:0042170,GO:0042440,GO:0043226,GO:0043227,GO:0043229,GO:…	K08099	H	Chlorophyllase
MSTRG.24430	MS_inoculated	MR_control	2.59009	3.19675	0.000515221	0.00490005	Up	Yes	XP_014517737.2		3847.GLYMA13G30420.1				S	chloroplast unusual positioning protein
MSTRG.32435	MS_inoculated	MR_control	3.28336	4.90193	7.18581e-06	0.000151977	Up	Yes	XP_022633738.1		3847.GLYMA12G35170.1		GO:0005575,GO:0005623,GO:0005886,GO:0005911,GO:0009506,GO:0016020,GO:0030054,GO:0044464,GO:0055044,GO:0071944	K15377	I	choline transporter-like protein
MSTRG.1824	MS_inoculated	MR_control	3.00328	2.98541	9.50983e-05	0.00125245	Up	Yes	XP_014503763.1		3847.GLYMA05G32430.1		GO:0000724,GO:0000725,GO:0005575,GO:0005622,GO:0005623,GO:0005634,GO:0006139,GO:0006259,GO:0006281,GO:0006302,GO:0006310,GO:0006323,GO:0006325,GO:0006333,GO:0006334,GO:0006338,GO:0006725,GO:0006807,GO:0006950,GO:0006974,GO:0006996,GO:0007275,GO:0008150,GO:0008152,GO:0008283,GO:0008544,GO:0009555,GO:0009653,GO:0009888,GO:0009913,GO:0009933,GO:0009987,GO:0010026,GO:0016043,GO:0016568,GO:0022607,GO:…	K10751	B	Chromatin assembly factor 1 subunit
MSTRG.25662	MS_inoculated	MR_control	2.74823	4.35709	0.000142147	0.00173632	Up	Yes	XP_014519297.1		3847.GLYMA01G38150.1	OSDDM1B	GO:0000785,GO:0000786,GO:0003674,GO:0003678,GO:0003824,GO:0004003,GO:0004386,GO:0005575,GO:0005622,GO:0005623,GO:0005634,GO:0005694,GO:0006139,GO:0006152,GO:0006163,GO:0006195,GO:0006200,GO:0006259,GO:0006325,GO:0006342,GO:0006344,GO:0006346,GO:0006349,GO:0006355,GO:0006725,GO:0006753,GO:0006793,GO:0006796,GO:0006807,GO:0006996,GO:0008026,GO:0008094,GO:0008150,GO:0008152,GO:0009056,GO:0009116,GO:…	K19001	K	chromatin remodeling
MSTRG.1804	MS_inoculated	MR_control	2.13147	7.05922	0.00182667	0.0133297	Up	Yes	XP_014516743.1		3847.GLYMA05G32130.1		GO:0003674,GO:0003824,GO:0005575,GO:0005576,GO:0006725,GO:0008150,GO:0008152,GO:0009058,GO:0009698,GO:0009699,GO:0009808,GO:0009809,GO:0009987,GO:0016491,GO:0016614,GO:0016616,GO:0019438,GO:0019748,GO:0044237,GO:0044249,GO:0044550,GO:0044710,GO:0044711,GO:0045551,GO:0048046,GO:0055114,GO:0071704,GO:1901360,GO:1901362,GO:1901576	K00083	Q	Cinnamyl alcohol dehydrogenase
MSTRG.16355	MS_inoculated	MR_control	2.53719	4.59199	0.000366351	0.00370185	Up	Yes	XP_014505704.1		3847.GLYMA13G22680.1			K20043	F	Clathrin assembly protein
MSTRG.20283	MS_inoculated	MR_control	2.08139	4.58226	0.00282026	0.0189736	Up	Yes	XP_014511220.1		3847.GLYMA20G33570.1			K03695	O	Clp amino terminal domain
MSTRG.18634	MS_inoculated	MR_control	2.01618	4.51542	0.00382444	0.024011	Up	Yes	XP_014511274.1		3847.GLYMA20G17560.1			K03695	O	Clp amino terminal domain
MSTRG.7304	MS_inoculated	MR_control	3.81826	5.82546	2.88625e-07	1.04698e-05	Up	Yes	XP_014497881.1		3847.GLYMA18G50760.1		GO:0005575,GO:0005622,GO:0005623,GO:0005737,GO:0005794,GO:0005886,GO:0016020,GO:0031224,GO:0031225,GO:0031226,GO:0043226,GO:0043227,GO:0043229,GO:0043231,GO:0044424,GO:0044425,GO:0044444,GO:0044459,GO:0044464,GO:0046658,GO:0071944		S	cobra-like protein
MSTRG.4487	MS_inoculated	MR_control	3.54044	7.12755	1.0716e-06	3.11859e-05	Up	Yes	XP_014493952.1		3847.GLYMA06G22410.1		GO:0005575,GO:0005618,GO:0005623,GO:0005886,GO:0006950,GO:0006970,GO:0008150,GO:0009505,GO:0009628,GO:0009651,GO:0009664,GO:0009825,GO:0009832,GO:0009897,GO:0009930,GO:0009986,GO:0009987,GO:0010215,GO:0016020,GO:0016043,GO:0016049,GO:0016328,GO:0022607,GO:0030198,GO:0030312,GO:0031224,GO:0031225,GO:0031226,GO:0040007,GO:0042546,GO:0043062,GO:0044085,GO:0044425,GO:0044459,GO:0044464,GO:0044699,GO:…		S	cobra-like protein
MSTRG.16980	MS_inoculated	MR_control	2.59396	5.03563	0.000238024	0.00263337	Up	Yes	XP_014509935.1		3847.GLYMA17G03390.2		GO:0005575,GO:0005622,GO:0005623,GO:0005737,GO:0005768,GO:0005794,GO:0005802,GO:0005886,GO:0005911,GO:0009506,GO:0016020,GO:0030054,GO:0031224,GO:0031225,GO:0031226,GO:0043226,GO:0043227,GO:0043229,GO:0043231,GO:0044424,GO:0044425,GO:0044444,GO:0044459,GO:0044464,GO:0046658,GO:0055044,GO:0071944		S	cobra-like protein
MSTRG.13446	MS_inoculated	MR_control	2.77184	2.78777	0.000305393	0.00320868	Up	Yes	XP_022637458.1		3847.GLYMA17G38070.2				S	Complex 1 protein (LYR family)
MSTRG.17338	MS_inoculated	MR_control	4.79165	6.44898	7.37509e-10	6.93335e-08	Up	Yes	XP_014505789.1		3847.GLYMA05G34530.1	FKF1	GO:0000975,GO:0001047,GO:0001067,GO:0003674,GO:0003676,GO:0003677,GO:0005488,GO:0005575,GO:0005622,GO:0005623,GO:0005634,GO:0005737,GO:0006355,GO:0007623,GO:0008150,GO:0009314,GO:0009416,GO:0009628,GO:0009637,GO:0009889,GO:0009909,GO:0009911,GO:0010468,GO:0010556,GO:0019219,GO:0019222,GO:0031323,GO:0031326,GO:0043226,GO:0043227,GO:0043229,GO:0043231,GO:0044212,GO:0044424,GO:0044464,GO:0048511,GO:…	K12116	O	Component of an E3 ubiquitin ligase complex that plays a central role in blue light-dependent circadian cycles. Acts as a blue light photoreceptor, due to the presence of FMN, that mediates light-regulated protein degradation of critical clock components by targeting them to the proteasome complex
MSTRG.5657	MS_inoculated	MR_control	3.03939	4.33167	3.41528e-05	0.000539831	Up	Yes	XP_014496265.1		3847.GLYMA18G04640.1	EMB2656	GO:0005575,GO:0005911,GO:0009506,GO:0030054,GO:0055044	K06678	B, D	condensin complex subunit
MSTRG.7770	MS_inoculated	MR_control	3.51526	3.71625	4.88288e-06	0.000110424	Up	Yes	XP_014499034.1		3847.GLYMA09G04940.1			K09518,K11491	O	Condensin-2 complex subunit
MSTRG.7788	MS_inoculated	MR_control	2.19151	4.26717	0.0018536	0.0134969	Up	Yes	XP_022636105.1		3847.GLYMA15G16130.2		GO:0000793,GO:0005575,GO:0005622,GO:0005623,GO:0005634,GO:0005694,GO:0005730,GO:0006282,GO:0008150,GO:0009893,GO:0010604,GO:0019219,GO:0019222,GO:0031323,GO:0031325,GO:0031974,GO:0031981,GO:0043226,GO:0043227,GO:0043228,GO:0043229,GO:0043231,GO:0043232,GO:0043233,GO:0044422,GO:0044424,GO:0044428,GO:0044446,GO:0044464,GO:0045739,GO:0045935,GO:0048518,GO:0048522,GO:0048583,GO:0048584,GO:0050789,GO:…	K11490	S	condensin-2 complex subunit
MSTRG.1549	MS_inoculated	MR_control	3.90156	3.33278	1.16934e-06	3.34875e-05	Up	Yes	XP_014509309.1		3847.GLYMA13G07530.1				S	CONTAINS InterPro DOMAIN s DDT superfamily (InterPro IPR018501), DDT subgroup (InterPro IPR018500), Cell division cycle-associated protein (InterPro IPR018866)
MSTRG.10040	MS_inoculated	MR_control	3.73339	5.63533	4.63978e-07	1.54352e-05	Up	Yes	XP_014501355.1		3847.GLYMA15G43170.1		GO:0000003,GO:0000228,GO:0000712,GO:0000793,GO:0000794,GO:0000795,GO:0000819,GO:0003674,GO:0003824,GO:0003916,GO:0003918,GO:0005575,GO:0005622,GO:0005623,GO:0005634,GO:0005694,GO:0006139,GO:0006152,GO:0006163,GO:0006195,GO:0006200,GO:0006259,GO:0006260,GO:0006261,GO:0006265,GO:0006310,GO:0006312,GO:0006725,GO:0006753,GO:0006793,GO:0006796,GO:0006807,GO:0006996,GO:0007049,GO:0007059,GO:0007126,GO:…	K03164	B	Control of topological states of DNA by transient breakage and subsequent rejoining of DNA strands. Topoisomerase II makes double-strand breaks (By similarity)
MSTRG.12081	MS_inoculated	MR_control	4.33107	6.85249	1.00502e-08	6.20141e-07	Up	Yes	XP_014505099.1		59689.fgenesh2_kg.5__1755__AT3G53730.1				B	Core component of nucleosome. Nucleosomes wrap and compact DNA into chromatin, limiting DNA accessibility to the cellular machineries which require DNA as a template. Histones thereby play a central role in transcription regulation, DNA repair, DNA replication and chromosomal stability. DNA accessibility is regulated via a complex set of post-translational modifications of histones, also called h…
MSTRG.20328	MS_inoculated	MR_control	4.43257	4.19882	3.18967e-08	1.63639e-06	Up	Yes	XP_014514509.1		3847.GLYMA10G34231.1		GO:0005575,GO:0005622,GO:0005623,GO:0005634,GO:0005694,GO:0005730,GO:0031974,GO:0031981,GO:0043226,GO:0043227,GO:0043228,GO:0043229,GO:0043231,GO:0043232,GO:0043233,GO:0044422,GO:0044424,GO:0044428,GO:0044446,GO:0044464,GO:0070013	K11252	B	Core component of nucleosome. Nucleosomes wrap and compact DNA into chromatin, limiting DNA accessibility to the cellular machineries which require DNA as a template. Histones thereby play a central role in transcription regulation, DNA repair, DNA replication and chromosomal stability. DNA accessibility is regulated via a complex set of post-translational modifications of histones, also called h…
MSTRG.4089	MS_inoculated	MR_control	2.93678	4.64204	5.05548e-05	0.00075521	Up	Yes	XP_014494409.1		59689.fgenesh2_kg.8__1917__AT5G59690.1				B	Core component of nucleosome. Nucleosomes wrap and compact DNA into chromatin, limiting DNA accessibility to the cellular machineries which require DNA as a template. Histones thereby play a central role in transcription regulation, DNA repair, DNA replication and chromosomal stability. DNA accessibility is regulated via a complex set of post-translational modifications of histones, also called h…
MSTRG.15343	MS_inoculated	MR_control	2.89112	4.60217	6.40325e-05	0.000908189	Up	Yes	XP_014507207.1		29760.VIT_06s0004g04250.t01		GO:0005575,GO:0005622,GO:0005623,GO:0005634,GO:0005694,GO:0005730,GO:0005737,GO:0009507,GO:0009532,GO:0009534,GO:0009536,GO:0009570,GO:0009579,GO:0031974,GO:0031976,GO:0031981,GO:0031984,GO:0043226,GO:0043227,GO:0043228,GO:0043229,GO:0043231,GO:0043232,GO:0043233,GO:0044422,GO:0044424,GO:0044428,GO:0044434,GO:0044435,GO:0044444,GO:0044446,GO:0044464,GO:0070013	K11252	B	Core component of nucleosome. Nucleosomes wrap and compact DNA into chromatin, limiting DNA accessibility to the cellular machineries which require DNA as a template. Histones thereby play a central role in transcription regulation, DNA repair, DNA replication and chromosomal stability. DNA accessibility is regulated via a complex set of post-translational modifications of histones, also called h…
MSTRG.24356	MS_inoculated	MR_control	2.63058	3.00779	0.000470582	0.00454045	Up	Yes	XP_014518035.1		3847.GLYMA15G09340.1			K15731	K	CPDc
MSTRG.33003	MS_inoculated	MR_control	3.03021	6.7139	2.00905e-05	0.000352598	Up	Yes	XP_014492702.1		3847.GLYMA01G31840.1		GO:0005575,GO:0005622,GO:0005623,GO:0005737,GO:0005886,GO:0016020,GO:0044424,GO:0044464,GO:0071944	K19996	I	CRAL/TRIO domain
MSTRG.23835	MS_inoculated	MR_control	2.86822	5.82807	5.32567e-05	0.000786592	Up	Yes	XP_014517083.1		3847.GLYMA15G14220.1		GO:0005575,GO:0005622,GO:0005623,GO:0005634,GO:0005737,GO:0005829,GO:0005886,GO:0016020,GO:0043226,GO:0043227,GO:0043229,GO:0043231,GO:0044424,GO:0044444,GO:0044464,GO:0071944	K19996	I	CRAL/TRIO domain
MSTRG.32743	MS_inoculated	MR_control	2.12251	5.06552	0.00218326	0.0153375	Up	Yes	XP_014492454.1		3847.GLYMA18G43920.1		GO:0005575,GO:0005622,GO:0005623,GO:0005737,GO:0005886,GO:0016020,GO:0044424,GO:0044464,GO:0071944	K19996	I	CRAL/TRIO domain
MSTRG.32228	MS_inoculated	MR_control	2.40134	3.18694	0.00122844	0.00979481	Up	Yes	XP_022633687.1		3847.GLYMA08G25710.2		GO:0000723,GO:0000781,GO:0005575,GO:0005622,GO:0005623,GO:0005634,GO:0005694,GO:0006139,GO:0006259,GO:0006725,GO:0006807,GO:0006996,GO:0008150,GO:0008152,GO:0009987,GO:0016043,GO:0032200,GO:0034641,GO:0042592,GO:0043170,GO:0043226,GO:0043227,GO:0043228,GO:0043229,GO:0043231,GO:0043232,GO:0044237,GO:0044238,GO:0044260,GO:0044422,GO:0044424,GO:0044427,GO:0044446,GO:0044464,GO:0044699,GO:0044763,GO:…		S	CST complex subunit
MSTRG.26526	MS_inoculated	MR_control	2.27203	2.03433	0.00381702	0.0239728	Up	Yes	XP_014520449.2		3847.GLYMA08G18770.1		GO:0000228,GO:0000723,GO:0000781,GO:0000784,GO:0005575,GO:0005622,GO:0005623,GO:0005634,GO:0005694,GO:0006139,GO:0006259,GO:0006725,GO:0006807,GO:0006996,GO:0008150,GO:0008152,GO:0009987,GO:0016043,GO:0016233,GO:0031974,GO:0031981,GO:0032200,GO:0034641,GO:0042592,GO:0043170,GO:0043226,GO:0043227,GO:0043228,GO:0043229,GO:0043231,GO:0043232,GO:0043233,GO:0044237,GO:0044238,GO:0044260,GO:0044422,GO:…		S	CST complex subunit
MSTRG.8777	MS_inoculated	MR_control	3.25616	2.85848	3.50814e-05	0.000552563	Up	Yes	XP_014500380.1		3847.GLYMA06G10120.2				Z	CXC
MSTRG.11457	MS_inoculated	MR_control	3.29563	4.52805	8.77823e-06	0.000178507	Up	Yes	XP_022637641.1		3847.GLYMA14G04260.1				S	CY
MSTRG.12724	MS_inoculated	MR_control	2.38614	3.02779	0.00135269	0.0105329	Up	Yes	XP_014503830.1		3847.GLYMA13G10090.1				D	cyclin a
MSTRG.9395	MS_inoculated	MR_control	2.40089	2.4019	0.00192757	0.0139562	Up	Yes	XP_014500422.1		3847.GLYMA04G04610.1				D	cyclin a
MSTRG.15040	MS_inoculated	MR_control	4.48718	4.95575	1.01365e-08	6.23327e-07	Up	Yes	XP_014505825.1		3847.GLYMA17G18360.1		GO:0000003,GO:0003006,GO:0007275,GO:0008150,GO:0009791,GO:0010154,GO:0022414,GO:0032501,GO:0032502,GO:0042127,GO:0044699,GO:0044707,GO:0048316,GO:0048608,GO:0048731,GO:0048856,GO:0050789,GO:0050794,GO:0061458,GO:0065007	K14505	D	cyclin d3
MSTRG.20971	MS_inoculated	MR_control	4.1886	5.76024	3.54811e-08	1.79464e-06	Up	Yes	XP_014514931.1		3847.GLYMA20G26290.1		GO:0000003,GO:0000082,GO:0000278,GO:0003006,GO:0005575,GO:0005622,GO:0005623,GO:0005634,GO:0007049,GO:0007275,GO:0008150,GO:0009719,GO:0009725,GO:0009735,GO:0009741,GO:0009743,GO:0009744,GO:0009791,GO:0009987,GO:0010033,GO:0010154,GO:0014070,GO:0022402,GO:0022403,GO:0022414,GO:0032501,GO:0032502,GO:0033993,GO:0034285,GO:0042127,GO:0042221,GO:0043226,GO:0043227,GO:0043229,GO:0043231,GO:0044424,GO:…	K14505,K18810	D	cyclin d3
MSTRG.9856	MS_inoculated	MR_control	4.39115	3.78413	6.39901e-08	2.93863e-06	Up	Yes	XP_014499907.1		3847.GLYMA06G00275.1		GO:0005575,GO:0005622,GO:0005623,GO:0005634,GO:0043226,GO:0043227,GO:0043229,GO:0043231,GO:0044424,GO:0044464	K05868	D	Cyclin, C-terminal domain
MSTRG.9426	MS_inoculated	MR_control	3.33199	5.10542	5.42094e-06	0.000120917	Up	Yes	XP_014499748.1		3847.GLYMA06G04575.1			K14505	D	Cyclin, C-terminal domain
MSTRG.2137	MS_inoculated	MR_control	3.56311	3.02765	8.20109e-06	0.000169458	Up	Yes	XP_014503756.1		3847.GLYMA08G25461.1			K05868	D	Cyclin, C-terminal domain
MSTRG.30161	MS_inoculated	MR_control	4.95271	4.69155	1.22647e-09	1.06905e-07	Up	Yes	XP_014489821.1		3847.GLYMA07G02400.1	CDKB	GO:0000003,GO:0000307,GO:0000902,GO:0003006,GO:0003674,GO:0003824,GO:0004672,GO:0004674,GO:0004693,GO:0005575,GO:0005622,GO:0005623,GO:0005634,GO:0005737,GO:0006139,GO:0006259,GO:0006260,GO:0006261,GO:0006464,GO:0006468,GO:0006725,GO:0006793,GO:0006796,GO:0006807,GO:0007049,GO:0007275,GO:0008150,GO:0008152,GO:0008544,GO:0009058,GO:0009059,GO:0009653,GO:0009790,GO:0009791,GO:0009793,GO:0009826,GO:…	K07760	D	cyclin-dependent kinase
MSTRG.13423	MS_inoculated	MR_control	3.64017	5.62469	8.02247e-07	2.4333e-05	Up	Yes	XP_014503618.1		3847.GLYMA14G39760.1		GO:0000086,GO:0000278,GO:0000307,GO:0003674,GO:0003824,GO:0004672,GO:0004674,GO:0004693,GO:0005575,GO:0005622,GO:0005623,GO:0005634,GO:0005737,GO:0005819,GO:0005856,GO:0006325,GO:0006464,GO:0006468,GO:0006793,GO:0006796,GO:0006996,GO:0007049,GO:0007154,GO:0007165,GO:0007346,GO:0008150,GO:0008152,GO:0009524,GO:0009719,GO:0009725,GO:0009755,GO:0009934,GO:0009987,GO:0010033,GO:0010389,GO:0010564,GO:…	K07760	D	Cyclin-dependent kinase
MSTRG.13975	MS_inoculated	MR_control	3.25919	3.0453	3.31142e-05	0.00052666	Up	Yes	XP_014508171.1		3847.GLYMA02G15100.1		GO:0000079,GO:0001673,GO:0001932,GO:0001933,GO:0005575,GO:0005622,GO:0005623,GO:0005634,GO:0005654,GO:0006469,GO:0008150,GO:0009892,GO:0010563,GO:0010605,GO:0019220,GO:0019222,GO:0031323,GO:0031324,GO:0031399,GO:0031400,GO:0031974,GO:0031981,GO:0032268,GO:0032269,GO:0033673,GO:0042325,GO:0042326,GO:0043073,GO:0043086,GO:0043226,GO:0043227,GO:0043229,GO:0043231,GO:0043233,GO:0043549,GO:0044092,GO:…		T	Cyclin-dependent kinase inhibitor
MSTRG.19564	MS_inoculated	MR_control	3.44177	2.91984	1.59526e-05	0.000293489	Up	Yes	XP_014512815.1		3847.GLYMA02G01830.1				E	Cys/Met metabolism PLP-dependent enzyme
MSTRG.19563	MS_inoculated	MR_control	2.63564	5.15519	0.000197883	0.00228207	Up	Yes	XP_014511164.1		3847.GLYMA02G01830.1				E	Cys/Met metabolism PLP-dependent enzyme
MSTRG.17380	MS_inoculated	MR_control	3.68369	3.42354	3.24697e-06	7.8575e-05	Up	Yes	XP_014508270.1		3847.GLYMA15G12211.1		GO:0005575,GO:0005576,GO:0005618,GO:0005623,GO:0030312,GO:0044464,GO:0071944	K13899,K13902	O	Cysteine proteinase inhibitor
MSTRG.19929	MS_inoculated	MR_control	2.26482	5.99077	0.00103223	0.00858086	Up	Yes	XP_014514165.1		3847.GLYMA20G37280.1			K01738	E	cysteine synthase
MSTRG.29175	MS_inoculated	MR_control	2.17065	5.94387	0.00159956	0.0119873	Up	Yes	XP_014523926.1		3847.GLYMA11G00810.1	OASA1	GO:0000096,GO:0000097,GO:0003674,GO:0003824,GO:0004124,GO:0005575,GO:0005576,GO:0005622,GO:0005623,GO:0005634,GO:0005737,GO:0005773,GO:0005774,GO:0005777,GO:0005829,GO:0005886,GO:0006082,GO:0006520,GO:0006534,GO:0006535,GO:0006563,GO:0006790,GO:0006807,GO:0007568,GO:0008150,GO:0008152,GO:0008652,GO:0009058,GO:0009069,GO:0009070,GO:0009507,GO:0009532,GO:0009536,GO:0009570,GO:0009987,GO:0010035,GO:…	K01738	E	cysteine synthase
MSTRG.20846	MS_inoculated	MR_control	3.20328	3.61719	2.58006e-05	0.00043216	Up	Yes	XP_014513305.1		3847.GLYMA20G27440.1		GO:0005575,GO:0005622,GO:0005623,GO:0005737,GO:0005773,GO:0005886,GO:0008150,GO:0009719,GO:0009725,GO:0009737,GO:0010033,GO:0016020,GO:0033993,GO:0042221,GO:0043226,GO:0043227,GO:0043229,GO:0043231,GO:0044424,GO:0044444,GO:0044464,GO:0050896,GO:0071944,GO:0097305,GO:1901700		T	Cysteine-rich receptor-like protein kinase
MSTRG.18713	MS_inoculated	MR_control	3.04374	4.24004	3.35152e-05	0.000531625	Up	Yes	XP_014512131.1		3847.GLYMA10G26900.1		GO:0005575,GO:0005576,GO:0005911,GO:0006810,GO:0008150,GO:0009506,GO:0009987,GO:0010496,GO:0010497,GO:0016032,GO:0030054,GO:0040011,GO:0044000,GO:0044403,GO:0044419,GO:0044699,GO:0044763,GO:0044764,GO:0044765,GO:0046739,GO:0051179,GO:0051234,GO:0051701,GO:0051704,GO:0051814,GO:0052126,GO:0052192,GO:0055044		U	cysteine-rich repeat secretory protein
MSTRG.5013	MS_inoculated	MR_control	2.44567	3.26924	0.000927137	0.00790863	Up	Yes	XP_014495526.1		3847.GLYMA03G32400.1		GO:0005575,GO:0005618,GO:0005623,GO:0005911,GO:0006810,GO:0008150,GO:0009505,GO:0009506,GO:0009987,GO:0010496,GO:0010497,GO:0016032,GO:0030054,GO:0030312,GO:0040011,GO:0044000,GO:0044403,GO:0044419,GO:0044464,GO:0044699,GO:0044763,GO:0044764,GO:0044765,GO:0046739,GO:0051179,GO:0051234,GO:0051701,GO:0051704,GO:0051814,GO:0052126,GO:0052192,GO:0055044,GO:0071944		U	cysteine-rich repeat secretory protein
MSTRG.11120	MS_inoculated	MR_control	2.07223	4.22819	0.00317366	0.020786	Up	Yes	XP_014504683.1		3847.GLYMA14G01420.1	COX15	GO:0005575,GO:0005622,GO:0005623,GO:0005737,GO:0005739,GO:0005740,GO:0005743,GO:0016020,GO:0019866,GO:0031090,GO:0031966,GO:0031967,GO:0031975,GO:0043226,GO:0043227,GO:0043229,GO:0043231,GO:0044422,GO:0044424,GO:0044429,GO:0044444,GO:0044446,GO:0044464	K02259	O	Cytochrome C oxidase assembly protein
MSTRG.15367	MS_inoculated	MR_control	3.9917	5.7333	1.0658e-07	4.56742e-06	Up	Yes	XP_014507326.1		3847.GLYMA17G14330.1		GO:0005575,GO:0005622,GO:0005623,GO:0005737,GO:0005783,GO:0043226,GO:0043227,GO:0043229,GO:0043231,GO:0044424,GO:0044444,GO:0044464	K00512	Q	cytochrome P450
MSTRG.25743	MS_inoculated	MR_control	2.99637	2.97945	9.92313e-05	0.0012968	Up	Yes	XP_014519305.1		3847.GLYMA11G07850.1	FAH1	GO:0003674,GO:0003824,GO:0004497,GO:0005575,GO:0005622,GO:0005623,GO:0005737,GO:0005783,GO:0006725,GO:0008150,GO:0008152,GO:0009058,GO:0009314,GO:0009411,GO:0009416,GO:0009628,GO:0009698,GO:0009699,GO:0009808,GO:0009809,GO:0009987,GO:0010224,GO:0016020,GO:0016491,GO:0019438,GO:0019748,GO:0043226,GO:0043227,GO:0043229,GO:0043231,GO:0044237,GO:0044249,GO:0044424,GO:0044444,GO:0044464,GO:0044550,GO:…	K09755	Q	cytochrome P450
MSTRG.25164	MS_inoculated	MR_control	2.85527	3.97358	0.000103538	0.00133781	Up	Yes	XP_014519962.1		3847.GLYMA11G01860.1		GO:0005575,GO:0005622,GO:0005623,GO:0005737,GO:0009507,GO:0009526,GO:0009532,GO:0009536,GO:0009570,GO:0009941,GO:0016020,GO:0031090,GO:0031967,GO:0031969,GO:0031975,GO:0042170,GO:0043226,GO:0043227,GO:0043229,GO:0043231,GO:0044422,GO:0044424,GO:0044434,GO:0044435,GO:0044444,GO:0044446,GO:0044464		Q	cytochrome P450
MSTRG.32832	MS_inoculated	MR_control	2.96695	2.70297	0.000181632	0.00212825	Up	Yes	XP_014492537.2		3847.GLYMA03G03640.1	CYP83B1	GO:0000162,GO:0002376,GO:0003674,GO:0003824,GO:0004497,GO:0005575,GO:0005622,GO:0005623,GO:0005737,GO:0005739,GO:0005783,GO:0005886,GO:0006082,GO:0006520,GO:0006568,GO:0006576,GO:0006586,GO:0006725,GO:0006790,GO:0006807,GO:0006950,GO:0006952,GO:0006955,GO:0007275,GO:0008150,GO:0008152,GO:0008652,GO:0009058,GO:0009072,GO:0009073,GO:0009308,GO:0009309,GO:0009314,GO:0009416,GO:0009607,GO:0009617,GO:…	K11818	Q	cytochrome P450
MSTRG.10328	MS_inoculated	MR_control	2.41523	4.71703	0.000603865	0.00557767	Up	Yes	XP_014502372.1		3847.GLYMA13G33620.1				Q	Cytochrome p450
MSTRG.10812	MS_inoculated	MR_control	2.35899	5.66856	0.000689611	0.00616359	Up	Yes	XP_014498579.1		3847.GLYMA04G12180.2				Q	Cytochrome p450
MSTRG.1738	MS_inoculated	MR_control	2.26236	3.51035	0.00180033	0.0132	Up	Yes	XP_014519635.1		3847.GLYMA08G14890.1			K07408	Q	cytochrome P450
MSTRG.31661	MS_inoculated	MR_control	2.21685	2.78386	0.00274968	0.0186314	Up	Yes	XP_014491186.2		3847.GLYMA19G25810.1				Q	cytochrome P450
MSTRG.25846	MS_inoculated	MR_control	4.80878	4.17678	4.92103e-09	3.50643e-07	Up	Yes	XP_014521433.1		3847.GLYMA01G36500.1	CMT1	GO:0005575,GO:0005622,GO:0005623,GO:0005634,GO:0008150,GO:0009292,GO:0009294,GO:0009987,GO:0043226,GO:0043227,GO:0043229,GO:0043231,GO:0044424,GO:0044464,GO:0044764,GO:0051704	K00558	B	Cytosine-specific methyltransferase
MSTRG.1107	MS_inoculated	MR_control	2.19514	4.41776	0.00181064	0.0132539	Up	Yes	XP_022640135.1		3847.GLYMA06G18790.1	MET1	GO:0000003,GO:0000910,GO:0003006,GO:0003674,GO:0003824,GO:0005575,GO:0005622,GO:0005623,GO:0005634,GO:0006139,GO:0006259,GO:0006304,GO:0006305,GO:0006306,GO:0006349,GO:0006725,GO:0006807,GO:0007049,GO:0007275,GO:0008150,GO:0008152,GO:0008168,GO:0008356,GO:0009292,GO:0009294,GO:0009790,GO:0009791,GO:0009793,GO:0009892,GO:0009909,GO:0009910,GO:0009987,GO:0010069,GO:0010070,GO:0010154,GO:0010216,GO:…	K00558	K	Cytosine-specific methyltransferase
MSTRG.30176	MS_inoculated	MR_control	3.48389	9.06914	1.30656e-06	3.67147e-05	Up	Yes	XP_014489870.1		3847.GLYMA07G00540.1	OSI_29415	GO:0005575,GO:0005622,GO:0005623,GO:0005737,GO:0009507,GO:0009536,GO:0043226,GO:0043227,GO:0043229,GO:0043231,GO:0044424,GO:0044444,GO:0044464	K00058	E	D-3-phosphoglycerate dehydrogenase
MSTRG.20946	MS_inoculated	MR_control	2.59616	5.32413	0.000230194	0.00256514	Up	Yes	XP_014514567.1		3847.GLYMA20G26530.1		GO:0000166,GO:0001882,GO:0001883,GO:0003674,GO:0005488,GO:0005524,GO:0005575,GO:0005622,GO:0005623,GO:0005737,GO:0005739,GO:0007275,GO:0008150,GO:0009507,GO:0009532,GO:0009536,GO:0009553,GO:0009561,GO:0009570,GO:0016020,GO:0017076,GO:0030554,GO:0032501,GO:0032502,GO:0032549,GO:0032550,GO:0032553,GO:0032555,GO:0032559,GO:0035639,GO:0036094,GO:0043167,GO:0043168,GO:0043226,GO:0043227,GO:0043229,GO:…	K00058	E	D-3-phosphoglycerate dehydrogenase
MSTRG.24634	MS_inoculated	MR_control	2.05045	6.69357	0.00267438	0.0181899	Up	Yes	XP_022642432.1		3847.GLYMA13G32331.1		GO:0005575,GO:0005622,GO:0005623,GO:0005737,GO:0006139,GO:0006725,GO:0006807,GO:0008150,GO:0008152,GO:0009451,GO:0009507,GO:0009526,GO:0009532,GO:0009536,GO:0009570,GO:0009941,GO:0009987,GO:0016070,GO:0031967,GO:0031975,GO:0034641,GO:0043170,GO:0043226,GO:0043227,GO:0043229,GO:0043231,GO:0043412,GO:0044237,GO:0044238,GO:0044260,GO:0044422,GO:0044424,GO:0044434,GO:0044435,GO:0044444,GO:0044446,GO:…		S	DAG protein
MSTRG.10936	MS_inoculated	MR_control	2.04051	6.55653	0.00278584	0.0188055	Up	Yes	XP_014502398.1		3847.GLYMA13G34670.1		GO:0000959,GO:0003674,GO:0005488,GO:0005575,GO:0005622,GO:0005623,GO:0005737,GO:0005739,GO:0006139,GO:0006725,GO:0006807,GO:0008150,GO:0008152,GO:0009451,GO:0009507,GO:0009536,GO:0009987,GO:0016070,GO:0016071,GO:0016553,GO:0016554,GO:0016556,GO:0034641,GO:0043167,GO:0043169,GO:0043170,GO:0043226,GO:0043227,GO:0043229,GO:0043231,GO:0043412,GO:0044237,GO:0044238,GO:0044260,GO:0044424,GO:0044444,GO:…		S	DAG protein
MSTRG.30638	MS_inoculated	MR_control	3.394	4.37686	5.28673e-06	0.000118365	Up	Yes	XP_014490286.1		3847.GLYMA18G14670.1		GO:0000373,GO:0000375,GO:0000377,GO:0003674,GO:0003676,GO:0003677,GO:0003723,GO:0005488,GO:0005575,GO:0005618,GO:0005622,GO:0005623,GO:0005634,GO:0005730,GO:0005737,GO:0005739,GO:0006139,GO:0006396,GO:0006725,GO:0006807,GO:0006950,GO:0006970,GO:0008150,GO:0008152,GO:0008380,GO:0009266,GO:0009409,GO:0009414,GO:0009415,GO:0009628,GO:0009651,GO:0009987,GO:0010035,GO:0010467,GO:0016070,GO:0030312,GO:…	K16911	A	DEAD-box ATP-dependent RNA helicase
MSTRG.9768	MS_inoculated	MR_control	3.2799	4.99224	7.22808e-06	0.000152057	Up	Yes	XP_022636799.1		3847.GLYMA15G41980.1		GO:0005575,GO:0005622,GO:0005623,GO:0005737,GO:0005739,GO:0006810,GO:0008150,GO:0009663,GO:0009987,GO:0010496,GO:0010497,GO:0016043,GO:0034330,GO:0043226,GO:0043227,GO:0043229,GO:0043231,GO:0044424,GO:0044444,GO:0044464,GO:0044699,GO:0044763,GO:0044765,GO:0045216,GO:0051179,GO:0051234,GO:0071840		A	DEAD-box ATP-dependent RNA helicase
MSTRG.16461	MS_inoculated	MR_control	2.51385	4.49441	0.000414983	0.00409195	Up	Yes	XP_014508972.1		3847.GLYMA08G24875.1		GO:0003674,GO:0005488,GO:0005515,GO:0017151,GO:0019899	K14807	A	DEAD-box ATP-dependent RNA helicase
MSTRG.14524	MS_inoculated	MR_control	2.36625	5.29743	0.000702672	0.00625852	Up	Yes	XP_014510314.1		3847.GLYMA18G17515.1		GO:0005575,GO:0005622,GO:0005623,GO:0005737,GO:0009507,GO:0009536,GO:0043226,GO:0043227,GO:0043229,GO:0043231,GO:0044424,GO:0044444,GO:0044464		A	DEAD-box ATP-dependent RNA helicase
MSTRG.19773	MS_inoculated	MR_control	2.58126	5.52006	0.000242777	0.00267442	Up	Yes	XP_014513832.1		3847.GLYMA20G22120.1		GO:0005575,GO:0005622,GO:0005623,GO:0005737,GO:0009507,GO:0009526,GO:0009532,GO:0009536,GO:0009570,GO:0009941,GO:0016020,GO:0031967,GO:0031975,GO:0043226,GO:0043227,GO:0043229,GO:0043231,GO:0044422,GO:0044424,GO:0044434,GO:0044435,GO:0044444,GO:0044446,GO:0044464	K16911	A	DEAD-box ATP-dependent RNA helicase 3
MSTRG.19209	MS_inoculated	MR_control	3.679	5.5657	6.57137e-07	2.05926e-05	Up	Yes	XP_014512191.1		3847.GLYMA13G19390.1			K11153	Q	Dehydrogenase
MSTRG.17734	MS_inoculated	MR_control	3.37963	6.15081	3.06523e-06	7.53961e-05	Up	Yes	XP_022640042.1		3847.GLYMA05G38260.1				Q	Dehydrogenase
MSTRG.10527	MS_inoculated	MR_control	3.06752	3.44097	4.67442e-05	0.000705446	Up	Yes	XP_022637144.1		3847.GLYMA15G01920.1				C	Dehydrogenase
MSTRG.17727	MS_inoculated	MR_control	3.16193	3.33733	3.84487e-05	0.000597219	Up	Yes	XP_014507130.1		3847.GLYMA05G38280.1			K17046	B	DEK C terminal domain
MSTRG.5304	MS_inoculated	MR_control	2.21059	3.66031	0.00206442	0.0146691	Up	Yes	XP_014495276.1		3847.GLYMA19G38780.1			K03424	L	deoxyribonuclease
MSTRG.11921	MS_inoculated	MR_control	3.81761	3.54499	1.51588e-06	4.13037e-05	Up	Yes	XP_014505188.1		3847.GLYMA14G38871.1		GO:0000287,GO:0003674,GO:0005488,GO:0005575,GO:0005622,GO:0005623,GO:0005737,GO:0005829,GO:0006139,GO:0006259,GO:0006281,GO:0006725,GO:0006807,GO:0006950,GO:0006974,GO:0008150,GO:0008152,GO:0009987,GO:0033554,GO:0034641,GO:0043167,GO:0043169,GO:0043170,GO:0044237,GO:0044238,GO:0044260,GO:0044424,GO:0044444,GO:0044464,GO:0044699,GO:0044763,GO:0046483,GO:0046872,GO:0050896,GO:0051716,GO:0071704,GO:…	K01520	F	Deoxyuridine 5'-triphosphate
MSTRG.23872	MS_inoculated	MR_control	2.21018	5.24041	0.00144218	0.0110895	Up	Yes	XP_014517933.2		3847.GLYMA15G14720.2				S	desiccation-related protein
MSTRG.23706	MS_inoculated	MR_control	2.59986	8.70466	0.000177722	0.0020871	Up	Yes	XP_014518445.1		3847.GLYMA19G42890.1	CSD1	GO:0000302,GO:0000303,GO:0003674,GO:0003824,GO:0004784,GO:0005488,GO:0005507,GO:0005575,GO:0005576,GO:0005622,GO:0005623,GO:0005737,GO:0005829,GO:0006801,GO:0006950,GO:0006952,GO:0006970,GO:0006979,GO:0008150,GO:0008152,GO:0008270,GO:0009314,GO:0009411,GO:0009416,GO:0009607,GO:0009617,GO:0009628,GO:0009642,GO:0009651,GO:0009743,GO:0009744,GO:0009892,GO:0009987,GO:0010033,GO:0010035,GO:0010038,GO:…	K04565	P	Destroys radicals which are normally produced within the cells and which are toxic to biological systems (By similarity)
MSTRG.3455	MS_inoculated	MR_control	2.56078	7.87953	0.000221988	0.00250092	Up	Yes	XP_014494319.1		3847.GLYMA12G08650.1		GO:0000302,GO:0000303,GO:0003674,GO:0003824,GO:0004784,GO:0005488,GO:0005507,GO:0005575,GO:0005576,GO:0005622,GO:0005623,GO:0005737,GO:0006801,GO:0006950,GO:0006970,GO:0006979,GO:0008150,GO:0008152,GO:0008270,GO:0009314,GO:0009411,GO:0009416,GO:0009507,GO:0009532,GO:0009536,GO:0009570,GO:0009579,GO:0009628,GO:0009642,GO:0009651,GO:0009743,GO:0009744,GO:0009892,GO:0009987,GO:0010033,GO:0010035,GO:…	K04565	P	Destroys radicals which are normally produced within the cells and which are toxic to biological systems (By similarity)
MSTRG.3710	MS_inoculated	MR_control	2.55566	3.81997	0.000412232	0.00407377	Up	Yes	XP_014491709.1		3847.GLYMA06G45450.2	DGK1		K00901	T	Diacylglycerol kinase
MSTRG.12806	MS_inoculated	MR_control	2.31758	3.71721	0.0013146	0.0103079	Up	Yes	XP_014503780.1		3847.GLYMA18G11480.2		GO:0005575,GO:0005622,GO:0005623,GO:0005737,GO:0005829,GO:0009507,GO:0009536,GO:0043226,GO:0043227,GO:0043229,GO:0043231,GO:0044424,GO:0044444,GO:0044464		O	Dienelactone hydrolase family
MSTRG.17127	MS_inoculated	MR_control	4.09811	5.67517	6.20898e-08	2.87341e-06	Up	Yes	XP_022639802.1		3847.GLYMA07G38540.1				H	Dienelactone hydrolase family protein
MSTRG.6183	MS_inoculated	MR_control	2.87925	3.80624	0.000100937	0.00131335	Up	Yes	XP_014497458.1		3847.GLYMA07G38530.1				H	Dienelactone hydrolase family protein
MSTRG.28672	MS_inoculated	MR_control	2.87581	5.61231	5.35856e-05	0.00078849	Up	Yes	XP_022632425.1		3847.GLYMA05G29530.2				T	Di-glucose binding within endoplasmic reticulum
MSTRG.24349	MS_inoculated	MR_control	2.01601	4.32545	0.00380966	0.0239518	Up	Yes	XP_022642550.1		3847.GLYMA13G29640.1				T	Di-glucose binding within endoplasmic reticulum
MSTRG.20523	MS_inoculated	MR_control	2.86569	3.48151	0.000121426	0.00152255	Up	Yes	XP_014514498.1		3847.GLYMA20G31250.1				G, Q	dihydrodiol dehydrogenase
MSTRG.18380	MS_inoculated	MR_control	3.37262	4.95797	4.44489e-06	0.000102324	Up	Yes	XP_014512056.1		3847.GLYMA14G07940.1	DFR	GO:0003674,GO:0003824,GO:0005575,GO:0005622,GO:0005623,GO:0005737,GO:0005783,GO:0005789,GO:0008150,GO:0008152,GO:0009058,GO:0009718,GO:0009812,GO:0009813,GO:0012505,GO:0016020,GO:0016491,GO:0016614,GO:0016616,GO:0019898,GO:0031090,GO:0031312,GO:0042175,GO:0042406,GO:0042440,GO:0043226,GO:0043227,GO:0043229,GO:0043231,GO:0044422,GO:0044424,GO:0044425,GO:0044432,GO:0044444,GO:0044446,GO:0044464,GO:…	K13082	Q	Dihydroflavonol4-reductase
MSTRG.24153	MS_inoculated	MR_control	2.04026	5.91442	0.00291296	0.0194515	Up	Yes	XP_014518838.1		3847.GLYMA13G27810.1		GO:0003674,GO:0005488,GO:0005507,GO:0005575,GO:0005622,GO:0005623,GO:0005737,GO:0007275,GO:0008150,GO:0009507,GO:0009532,GO:0009536,GO:0009555,GO:0009570,GO:0032501,GO:0032502,GO:0043167,GO:0043169,GO:0043226,GO:0043227,GO:0043229,GO:0043231,GO:0044422,GO:0044424,GO:0044434,GO:0044435,GO:0044444,GO:0044446,GO:0044464,GO:0044699,GO:0044707,GO:0046872,GO:0046914,GO:0048229,GO:0048856	K01687	E	dihydroxy-acid
MSTRG.32998	MS_inoculated	MR_control	2.11439	6.11509	0.00205427	0.0146085	Up	Yes	XP_014492695.1		3847.GLYMA01G31830.1				S	Disease resistance response protein
MSTRG.29031	MS_inoculated	MR_control	2.9473	4.1881	5.35664e-05	0.00078849	Up	Yes	XP_022632577.1		3847.GLYMA08G00400.2	OSI_18057	GO:0008150,GO:0010035,GO:0010038,GO:0042221,GO:0046686,GO:0050896	K20093	L	DNA excision repair protein ERCC-6-like
MSTRG.20712	MS_inoculated	MR_control	2.94263	2.48638	0.000213161	0.00241789	Up	Yes	XP_014511228.1		3847.GLYMA20G29680.2		GO:0000003,GO:0000217,GO:0000228,GO:0000404,GO:0000710,GO:0003674,GO:0003676,GO:0003677,GO:0003684,GO:0003690,GO:0003824,GO:0005488,GO:0005575,GO:0005622,GO:0005623,GO:0005634,GO:0005694,GO:0006139,GO:0006152,GO:0006163,GO:0006195,GO:0006200,GO:0006259,GO:0006281,GO:0006298,GO:0006310,GO:0006725,GO:0006753,GO:0006793,GO:0006796,GO:0006807,GO:0006950,GO:0006974,GO:0006996,GO:0007049,GO:0007126,GO:…	K08736	L	DNA mismatch repair protein
MSTRG.18692	MS_inoculated	MR_control	2.50118	2.7743	0.00102232	0.00851824	Up	Yes	XP_022640249.1		3847.GLYMA10G26450.2	MSH1	GO:0000002,GO:0000003,GO:0000018,GO:0000217,GO:0000228,GO:0000400,GO:0000404,GO:0000710,GO:0003674,GO:0003676,GO:0003677,GO:0003684,GO:0003690,GO:0003824,GO:0005488,GO:0005575,GO:0005622,GO:0005623,GO:0005634,GO:0005694,GO:0005737,GO:0005739,GO:0006139,GO:0006152,GO:0006163,GO:0006195,GO:0006200,GO:0006259,GO:0006281,GO:0006298,GO:0006310,GO:0006725,GO:0006753,GO:0006793,GO:0006796,GO:0006807,GO:…		L	DNA mismatch repair protein
MSTRG.25544	MS_inoculated	MR_control	3.94141	4.03909	4.64191e-07	1.54352e-05	Up	Yes	XP_014520971.1		3847.GLYMA01G39430.2		GO:0000228,GO:0000726,GO:0003674,GO:0003824,GO:0003887,GO:0003896,GO:0003899,GO:0004518,GO:0004527,GO:0005575,GO:0005622,GO:0005623,GO:0005634,GO:0005657,GO:0005658,GO:0005694,GO:0006139,GO:0006259,GO:0006260,GO:0006261,GO:0006269,GO:0006270,GO:0006271,GO:0006273,GO:0006281,GO:0006301,GO:0006302,GO:0006303,GO:0006725,GO:0006807,GO:0006950,GO:0006974,GO:0008150,GO:0008152,GO:0008408,GO:0009058,GO:…	K02320	L	DNA polymerase
MSTRG.3513	MS_inoculated	MR_control	2.19777	3.58877	0.00231512	0.0161268	Up	Yes	XP_014494012.1		3847.GLYMA12G09220.1	POLE	GO:0000109,GO:0000228,GO:0005575,GO:0005622,GO:0005623,GO:0005634,GO:0005657,GO:0005694,GO:0008622,GO:0030894,GO:0031974,GO:0031981,GO:0032991,GO:0032993,GO:0042575,GO:0043226,GO:0043227,GO:0043228,GO:0043229,GO:0043231,GO:0043232,GO:0043233,GO:0043234,GO:0043596,GO:0043601,GO:0044422,GO:0044424,GO:0044427,GO:0044428,GO:0044446,GO:0044454,GO:0044464,GO:0070013	K02324	L	DNA polymerase
MSTRG.19701	MS_inoculated	MR_control	2.34789	3.18884	0.00149022	0.0113624	Up	Yes	XP_014514947.1		3847.GLYMA05G28150.1			K02685	L	DNA primase large
MSTRG.21145	MS_inoculated	MR_control	4.14558	3.75593	2.70294e-07	9.92516e-06	Up	Yes	XP_014512901.1		3847.GLYMA10G42530.2			K10740	L	DNA recombination
MSTRG.10675	MS_inoculated	MR_control	2.99268	2.89732	0.000115587	0.00145955	Up	Yes	XP_022637203.1		3847.GLYMA06G46721.1	OSI_17160		K10742	L	DNA replication factor Dna2
MSTRG.29768	MS_inoculated	MR_control	4.07068	4.22405	1.91945e-07	7.39606e-06	Up	Yes	XP_014524522.1		3847.GLYMA08G08920.3	MCM3	GO:0005575,GO:0005622,GO:0005623,GO:0005634,GO:0006139,GO:0006259,GO:0006260,GO:0006261,GO:0006268,GO:0006725,GO:0006807,GO:0008150,GO:0008152,GO:0009058,GO:0009059,GO:0009987,GO:0032392,GO:0032508,GO:0034641,GO:0034645,GO:0043170,GO:0043226,GO:0043227,GO:0043229,GO:0043231,GO:0044237,GO:0044238,GO:0044249,GO:0044260,GO:0044424,GO:0044464,GO:0046483,GO:0071103,GO:0071704,GO:0090304,GO:1901360,GO:…	K02541	L	DNA replication licensing factor
MSTRG.16927	MS_inoculated	MR_control	3.91155	4.73323	3.03713e-07	1.09728e-05	Up	Yes	XP_014509025.1		3847.GLYMA07G36680.1	MCM2	GO:0005575,GO:0005622,GO:0005623,GO:0005737,GO:0005829,GO:0006139,GO:0006259,GO:0006260,GO:0006261,GO:0006268,GO:0006725,GO:0006807,GO:0007275,GO:0008150,GO:0008152,GO:0009058,GO:0009059,GO:0009653,GO:0009790,GO:0009888,GO:0009987,GO:0010015,GO:0010073,GO:0010075,GO:0010082,GO:0022622,GO:0032392,GO:0032501,GO:0032502,GO:0032508,GO:0034641,GO:0034645,GO:0040008,GO:0042127,GO:0043170,GO:0044237,GO:…	K02540	L	DNA replication licensing factor
MSTRG.2987	MS_inoculated	MR_control	3.88507	4.5367	3.93488e-07	1.34325e-05	Up	Yes	XP_014494619.1		3847.GLYMA11G12110.1	MCM4	GO:0005575,GO:0005622,GO:0005623,GO:0005737,GO:0005829,GO:0006139,GO:0006259,GO:0006260,GO:0006261,GO:0006268,GO:0006725,GO:0006807,GO:0008150,GO:0008152,GO:0009058,GO:0009059,GO:0009987,GO:0032392,GO:0032508,GO:0034641,GO:0034645,GO:0043170,GO:0044237,GO:0044238,GO:0044249,GO:0044260,GO:0044424,GO:0044444,GO:0044464,GO:0046483,GO:0071103,GO:0071704,GO:0090304,GO:1901360,GO:1901576	K02212	L	DNA replication licensing factor
MSTRG.16452	MS_inoculated	MR_control	3.30375	4.29586	8.77256e-06	0.000178507	Up	Yes	XP_014505556.1		3847.GLYMA17G11220.1	MCM5	GO:0005575,GO:0005622,GO:0005623,GO:0005634,GO:0005737,GO:0006139,GO:0006259,GO:0006260,GO:0006261,GO:0006268,GO:0006725,GO:0006807,GO:0008150,GO:0008152,GO:0009058,GO:0009059,GO:0009987,GO:0032392,GO:0032508,GO:0034641,GO:0034645,GO:0043170,GO:0043226,GO:0043227,GO:0043229,GO:0043231,GO:0044237,GO:0044238,GO:0044249,GO:0044260,GO:0044424,GO:0044464,GO:0046483,GO:0071103,GO:0071704,GO:0090304,GO:…	K02209	L	DNA replication licensing factor
MSTRG.14740	MS_inoculated	MR_control	2.44585	4.1506	0.000614413	0.00564433	Up	Yes	XP_014509433.1		3847.GLYMA14G18300.1			K03168	L	DNA Topoisomerase
MSTRG.5895	MS_inoculated	MR_control	3.1336	5.0318	1.59283e-05	0.000293342	Up	Yes	XP_014495967.1		3847.GLYMA06G25030.1		GO:0005575,GO:0005622,GO:0005623,GO:0005737,GO:0005739,GO:0009507,GO:0009536,GO:0043226,GO:0043227,GO:0043229,GO:0043231,GO:0044424,GO:0044444,GO:0044464	K10908	K	DNA-dependent RNA polymerase catalyzes the transcription of DNA into RNA using the four ribonucleoside triphosphates as substrates (By similarity)
MSTRG.7169	MS_inoculated	MR_control	2.81915	4.01123	0.000114945	0.00145451	Up	Yes	XP_014497100.1		3847.GLYMA03G33630.1		GO:0005575,GO:0005622,GO:0005623,GO:0005634,GO:0043226,GO:0043227,GO:0043229,GO:0043231,GO:0044424,GO:0044464	K03000	K	DNA-dependent RNA polymerase catalyzes the transcription of DNA into RNA using the four ribonucleoside triphosphates as substrates (By similarity)
MSTRG.7339	MS_inoculated	MR_control	2.17018	4.16998	0.0020324	0.0145394	Up	Yes	XP_022635775.1		3847.GLYMA18G51160.2	RPOT1	GO:0005575,GO:0005622,GO:0005623,GO:0005737,GO:0005739,GO:0009507,GO:0009536,GO:0043226,GO:0043227,GO:0043229,GO:0043231,GO:0044424,GO:0044444,GO:0044464	K10908	K	DNA-dependent RNA polymerase catalyzes the transcription of DNA into RNA using the four ribonucleoside triphosphates as substrates (By similarity)
MSTRG.23313	MS_inoculated	MR_control	3.06048	4.2873	2.9331e-05	0.00047792	Up	Yes	XP_014518858.1		3847.GLYMA18G08360.1	ATRPAC42	GO:0005575,GO:0005622,GO:0005623,GO:0005634,GO:0005730,GO:0031974,GO:0031981,GO:0043226,GO:0043227,GO:0043228,GO:0043229,GO:0043231,GO:0043232,GO:0043233,GO:0044422,GO:0044424,GO:0044428,GO:0044446,GO:0044464,GO:0070013	K03027	K	DNA-directed RNA polymerases I and III subunit
MSTRG.20739	MS_inoculated	MR_control	2.28218	5.48685	0.00100136	0.00839419	Up	Yes	XP_014512696.1		3847.GLYMA20G29520.1		GO:0000418,GO:0000419,GO:0000428,GO:0005575,GO:0005622,GO:0005623,GO:0005634,GO:0005654,GO:0005665,GO:0016591,GO:0030880,GO:0031974,GO:0031981,GO:0032991,GO:0043226,GO:0043227,GO:0043229,GO:0043231,GO:0043233,GO:0043234,GO:0044422,GO:0044424,GO:0044428,GO:0044446,GO:0044451,GO:0044464,GO:0055029,GO:0070013	K03014	K	DNA-directed RNA polymerases I, II, and III
MSTRG.25708	MS_inoculated	MR_control	2.06875	3.09303	0.00434402	0.0265491	Up	Yes	XP_022631277.1		3847.GLYMA01G37760.1				U	DnaJ
MSTRG.24777	MS_inoculated	MR_control	2.66575	5.3718	0.000164286	0.00195618	Up	Yes	XP_014518042.1		3847.GLYMA08G19230.1				O	DnaJ domain
MSTRG.13872	MS_inoculated	MR_control	2.69944	2.87212	0.000451043	0.00438967	Up	Yes	XP_014507648.1		29760.VIT_08s0056g01230.t01				S	dof zinc finger protein
MSTRG.31475	MS_inoculated	MR_control	2.00353	3.19691	0.00546442	0.0317846	Up	Yes	XP_022633351.1		3847.GLYMA19G29610.2				S	dof zinc finger protein
MSTRG.19230	MS_inoculated	MR_control	2.04258	4.08795	0.00379717	0.0239067	Up	Yes	XP_022640649.1		3847.GLYMA10G04380.1		GO:0005575,GO:0005618,GO:0005622,GO:0005623,GO:0005737,GO:0005739,GO:0005773,GO:0005774,GO:0005783,GO:0005789,GO:0005794,GO:0005886,GO:0005911,GO:0006950,GO:0008150,GO:0009266,GO:0009409,GO:0009505,GO:0009506,GO:0009628,GO:0012505,GO:0016020,GO:0030054,GO:0030312,GO:0031090,GO:0042175,GO:0043226,GO:0043227,GO:0043229,GO:0043231,GO:0044422,GO:0044424,GO:0044425,GO:0044432,GO:0044437,GO:0044444,GO:…	K12667	O	dolichyl-diphosphooligosaccharide--protein glycosyltransferase subunit 2-like
MSTRG.18842	MS_inoculated	MR_control	2.90983	3.5687	8.92584e-05	0.0011872	Up	Yes	XP_014512526.1		3847.GLYMA13G21430.2				S	Domain of unknown function (DUF296)
MSTRG.15167	MS_inoculated	MR_control	2.88103	3.63731	0.000107487	0.0013786	Up	Yes	XP_014506011.1		3847.GLYMA05G23660.2		GO:0005575,GO:0005622,GO:0005623,GO:0005737,GO:0005829,GO:0044424,GO:0044444,GO:0044464		S	Domain of unknown function (DUF296)
MSTRG.25419	MS_inoculated	MR_control	2.16936	2.9029	0.00328915	0.0214141	Up	Yes	XP_014520059.1		3847.GLYMA05G23660.2		GO:0005575,GO:0005622,GO:0005623,GO:0005737,GO:0005829,GO:0044424,GO:0044444,GO:0044464		S	Domain of unknown function (DUF296)
MSTRG.20947	MS_inoculated	MR_control	2.60498	6.05144	0.00020046	0.00230586	Up	Yes	XP_014512571.1		3847.GLYMA20G26520.1		GO:0003674,GO:0003824,GO:0005575,GO:0008150,GO:0008152,GO:0016020,GO:0016787		S	Domain of unknown function (DUF303)
MSTRG.844	MS_inoculated	MR_control	4.47507	4.39542	1.76503e-08	9.96633e-07	Up	Yes	XP_014517825.1		3847.GLYMA07G10790.1			K11498	Z	Domain of unknown function (DUF3490)
MSTRG.10635	MS_inoculated	MR_control	2.54667	2.35014	0.00135171	0.0105298	Up	Yes	XP_014500570.1		3847.GLYMA13G42370.1				S	Domain of unknown function (DUF3511)
MSTRG.25927	MS_inoculated	MR_control	2.80378	4.65965	9.56421e-05	0.00125721	Up	Yes	XP_014520283.1		3847.GLYMA11G09580.1				K	domain-containing protein
MSTRG.11192	MS_inoculated	MR_control	2.90953	6.86926	3.8156e-05	0.000593185	Up	Yes	XP_014505048.1		3847.GLYMA14G02030.4				S	domain--containing protein
MSTRG.30413	MS_inoculated	MR_control	2.21898	3.54203	0.00204355	0.0145922	Up	Yes	XP_014490098.1		3847.GLYMA08G08530.1				C	domain--containing protein
MSTRG.17707	MS_inoculated	MR_control	2.52178	4.05969	0.000449075	0.00437597	Up	Yes	XP_014509860.1		3847.GLYMA05G38500.2				V	Dual specificity phosphatase
MSTRG.6576	MS_inoculated	MR_control	3.99284	4.8876	1.63937e-07	6.49812e-06	Up	Yes	XP_014498150.1		3847.GLYMA19G11100.2		GO:0000272,GO:0003674,GO:0003824,GO:0004721,GO:0005575,GO:0005622,GO:0005623,GO:0005737,GO:0005975,GO:0005976,GO:0005982,GO:0005983,GO:0006073,GO:0006464,GO:0006470,GO:0006793,GO:0006796,GO:0008138,GO:0008150,GO:0008152,GO:0009056,GO:0009057,GO:0009251,GO:0009507,GO:0009532,GO:0009536,GO:0009569,GO:0009570,GO:0009987,GO:0016052,GO:0016311,GO:0016787,GO:0016788,GO:0016791,GO:0019203,GO:0019538,GO:…		V	Dual specificity phosphatase, catalytic domain
MSTRG.7675	MS_inoculated	MR_control	2.71623	4.74458	0.000148319	0.00179947	Up	Yes	XP_014499129.1		3847.GLYMA19G45120.1				S	DUF1295 domain protein
MSTRG.28120	MS_inoculated	MR_control	3.1263	4.24547	2.35108e-05	0.000398641	Up	Yes	XP_022632263.1		3847.GLYMA19G04820.2				S	DUF246 domain-containing protein
MSTRG.12674	MS_inoculated	MR_control	3.1195	4.13209	2.42226e-05	0.000409163	Up	Yes	XP_014502812.1		3847.GLYMA13G02653.1				S	DUF246 domain-containing protein
MSTRG.17947	MS_inoculated	MR_control	3.28443	3.2307	2.2034e-05	0.000377521	Up	Yes	XP_022640847.1		3847.GLYMA10G00550.1				S	Dyggve-Melchior-Clausen syndrome protein
MSTRG.10526	MS_inoculated	MR_control	3.31023	3.09019	2.59101e-05	0.000433541	Up	Yes	XP_014501388.2		3847.GLYMA15G01900.1	OSI_03816		K10418	Z	dynein light chain
MSTRG.1615	MS_inoculated	MR_control	2.08631	3.26231	0.00382985	0.0240282	Up	Yes	XP_014508595.1		3847.GLYMA16G26790.1			K10418	Z	dynein light chain
MSTRG.17329	MS_inoculated	MR_control	3.67503	3.12786	4.39165e-06	0.000101228	Up	Yes	XP_014507877.1		3847.GLYMA05G34910.1			K10418	Z	Dynein light chain type 1 family protein
MSTRG.18433	MS_inoculated	MR_control	3.1078	4.74528	1.91142e-05	0.000339816	Up	Yes	XP_014514318.1		3847.GLYMA02G22760.1	RHC1A	GO:0005575,GO:0005618,GO:0005623,GO:0030312,GO:0044464,GO:0071944	K11982	O	E3 ubiquitin-protein ligase
MSTRG.16099	MS_inoculated	MR_control	2.22054	2.67163	0.00299561	0.0198568	Up	Yes	XP_022639407.1		3847.GLYMA08G13900.2			K16280	O	E3 ubiquitin-protein ligase
MSTRG.11057	MS_inoculated	MR_control	2.72465	4.11863	0.000167726	0.00198923	Up	Yes	XP_014505383.1		3847.GLYMA02G47920.1		GO:0000003,GO:0000166,GO:0003006,GO:0003674,GO:0003676,GO:0003677,GO:0003682,GO:0003690,GO:0003824,GO:0004842,GO:0005488,GO:0005515,GO:0005575,GO:0005622,GO:0005623,GO:0005634,GO:0005694,GO:0006139,GO:0006259,GO:0006304,GO:0006305,GO:0006306,GO:0006323,GO:0006325,GO:0006333,GO:0006338,GO:0006355,GO:0006464,GO:0006725,GO:0006807,GO:0006996,GO:0007275,GO:0008150,GO:0008152,GO:0008327,GO:0009791,GO:…	K10638	O	E3 ubiquitin-protein ligase ORTHRUS
MSTRG.24528	MS_inoculated	MR_control	2.73859	4.3739	0.000145025	0.00176307	Up	Yes	XP_022642490.1		3847.GLYMA15G07990.2			K10666	O	E3 ubiquitin-protein ligase RMA1H1-like
MSTRG.9202	MS_inoculated	MR_control	4.66136	5.17101	3.07473e-09	2.3594e-07	Up	Yes	XP_014500328.2		3847.GLYMA04G06410.2		GO:0005575,GO:0005623,GO:0005886,GO:0016020,GO:0031224,GO:0031225,GO:0044425,GO:0044464,GO:0071944		S	Early nodulin-like protein
MSTRG.23157	MS_inoculated	MR_control	3.01051	3.74967	5.58132e-05	0.000813459	Up	Yes	XP_014518163.2		3847.GLYMA20G16490.1		GO:0005575,GO:0016020,GO:0031224,GO:0031225,GO:0044425		S	Early nodulin-like protein
MSTRG.24064	MS_inoculated	MR_control	4.31929	4.84712	2.64357e-08	1.39612e-06	Up	Yes	XP_014517010.1		3847.GLYMA15G11970.1		GO:0005575,GO:0005622,GO:0005623,GO:0005737,GO:0005886,GO:0005911,GO:0006810,GO:0006897,GO:0008150,GO:0009506,GO:0016020,GO:0016192,GO:0030054,GO:0043226,GO:0043227,GO:0043229,GO:0043231,GO:0044424,GO:0044464,GO:0051179,GO:0051234,GO:0055044,GO:0071944	K12483	T, U	EH domain-containing protein
MSTRG.3739	MS_inoculated	MR_control	3.31614	3.33387	1.60662e-05	0.000294974	Up	Yes	XP_022634336.1		3847.GLYMA12G12210.2				S	ELMO domain-containing protein
MSTRG.24816	MS_inoculated	MR_control	2.02222	4.73978	0.00355806	0.0227609	Up	Yes	XP_014518406.1		3847.GLYMA08G19790.1			K10249	I	elongation of fatty acids protein
MSTRG.20488	MS_inoculated	MR_control	2.13066	3.68301	0.00295181	0.0196452	Up	Yes	XP_022641194.1		3847.GLYMA10G35910.1			K07019,K13696	S	embryogenesis-associated protein EMB8-like
MSTRG.9943	MS_inoculated	MR_control	2.35785	6.14553	0.00066222	0.00595784	Up	Yes	XP_014500198.1		3847.GLYMA15G01160.1				S	Embryo-specific protein 3, (ATS3)
MSTRG.11542	MS_inoculated	MR_control	3.84562	4.67227	4.54756e-07	1.52343e-05	Up	Yes	XP_014503507.1		3847.GLYMA02G43680.1		GO:0005575,GO:0005576		G	Endoglucanase
MSTRG.29595	MS_inoculated	MR_control	3.32731	4.24051	8.48478e-06	0.00017372	Up	Yes	XP_014524307.1		3847.GLYMA11G11910.3		GO:0005575,GO:0005576	K01179	G	Endoglucanase
MSTRG.9573	MS_inoculated	MR_control	3.00131	7.42533	2.22255e-05	0.000379354	Up	Yes	XP_014501317.1		3847.GLYMA04G02740.1		GO:0005575,GO:0005576,GO:0005623,GO:0005886,GO:0016020,GO:0044464,GO:0071944		G	Endoglucanase
MSTRG.10801	MS_inoculated	MR_control	2.85808	3.42412	0.000135897	0.0016702	Up	Yes	XP_014501944.1		3847.GLYMA04G12290.1		GO:0005575,GO:0005576,GO:0005618,GO:0005622,GO:0005623,GO:0005737,GO:0005794,GO:0005886,GO:0005911,GO:0009505,GO:0009506,GO:0016020,GO:0030054,GO:0030312,GO:0043226,GO:0043227,GO:0043229,GO:0043231,GO:0044424,GO:0044444,GO:0044464,GO:0055044,GO:0071944	K01179	G	Endoglucanase
MSTRG.17657	MS_inoculated	MR_control	2.47637	8.75748	0.000333029	0.00343869	Up	Yes	XP_014509162.1		3847.GLYMA08G02610.1	GH9C2	GO:0005575,GO:0005576		G	Endoglucanase
MSTRG.5757	MS_inoculated	MR_control	2.40927	3.93833	0.000808334	0.00703561	Up	Yes	XP_014496015.1		3847.GLYMA18G03470.1		GO:0005575,GO:0005576		G	Endoglucanase
MSTRG.9767	MS_inoculated	MR_control	2.24153	4.58953	0.00136941	0.0106438	Up	Yes	XP_014501158.1		3847.GLYMA04G01030.1		GO:0005575,GO:0005576	K01179	G	Endoglucanase
MSTRG.10620	MS_inoculated	MR_control	2.00579	3.55523	0.0047658	0.0285821	Up	Yes	XP_014499515.1		3847.GLYMA09G10830.3	ERO1	GO:0005575,GO:0005622,GO:0005623,GO:0005737,GO:0005783,GO:0005789,GO:0012505,GO:0016020,GO:0031090,GO:0042175,GO:0043226,GO:0043227,GO:0043229,GO:0043231,GO:0044422,GO:0044424,GO:0044425,GO:0044432,GO:0044444,GO:0044446,GO:0044464	K10950,K10976	O	Endoplasmic
MSTRG.11297	MS_inoculated	MR_control	2.52739	6.02773	0.000294253	0.00311167	Up	Yes	XP_014503679.1		3847.GLYMA02G46050.3		GO:0005575,GO:0005622,GO:0005623,GO:0005737,GO:0005739,GO:0005773,GO:0008150,GO:0009507,GO:0009526,GO:0009532,GO:0009536,GO:0009570,GO:0009579,GO:0009941,GO:0010035,GO:0010038,GO:0031967,GO:0031975,GO:0042221,GO:0043226,GO:0043227,GO:0043229,GO:0043231,GO:0044422,GO:0044424,GO:0044434,GO:0044435,GO:0044444,GO:0044446,GO:0044464,GO:0046686,GO:0050896		J	Endoribonuclease L-PSP
MSTRG.1163	MS_inoculated	MR_control	3.22876	4.02981	1.49476e-05	0.000278796	Up	Yes	XP_014503055.1		3847.GLYMA16G32960.1		GO:0003674,GO:0003676,GO:0003677,GO:0003824,GO:0004634,GO:0005488,GO:0005507,GO:0005575,GO:0005576,GO:0005622,GO:0005623,GO:0005634,GO:0005737,GO:0005739,GO:0005740,GO:0005829,GO:0005886,GO:0005911,GO:0006950,GO:0006970,GO:0008150,GO:0008152,GO:0009266,GO:0009314,GO:0009409,GO:0009416,GO:0009506,GO:0009507,GO:0009536,GO:0009628,GO:0009651,GO:0009719,GO:0009725,GO:0009737,GO:0010033,GO:0010035,GO:…	K01689	G	enolase (EC 4.2.1.11)
MSTRG.12112	MS_inoculated	MR_control	3.41041	5.91959	2.76804e-06	6.9224e-05	Up	Yes	XP_014502579.1		3847.GLYMA11G10770.3		GO:0003674,GO:0003824,GO:0005488,GO:0005507,GO:0005575,GO:0005622,GO:0005623,GO:0005737,GO:0005829,GO:0005835,GO:0006082,GO:0006629,GO:0006631,GO:0006633,GO:0008150,GO:0008152,GO:0008610,GO:0009058,GO:0009507,GO:0009526,GO:0009532,GO:0009536,GO:0009570,GO:0009579,GO:0009941,GO:0009987,GO:0016053,GO:0016491,GO:0016627,GO:0016628,GO:0016631,GO:0019752,GO:0031967,GO:0031975,GO:0032787,GO:0032991,GO:…	K00208	I	Enoyl- acyl-carrier-protein reductase NADH
MSTRG.6124	MS_inoculated	MR_control	2.21675	5.00709	0.00146884	0.011228	Up	Yes	XP_022635302.1		3847.GLYMA18G31780.1		GO:0003674,GO:0003824,GO:0005488,GO:0005507,GO:0005575,GO:0005622,GO:0005623,GO:0005737,GO:0005829,GO:0005835,GO:0006082,GO:0006629,GO:0006631,GO:0006633,GO:0008150,GO:0008152,GO:0008610,GO:0009058,GO:0009507,GO:0009526,GO:0009532,GO:0009536,GO:0009570,GO:0009579,GO:0009941,GO:0009987,GO:0016053,GO:0016491,GO:0016627,GO:0016628,GO:0016631,GO:0019752,GO:0031967,GO:0031975,GO:0032787,GO:0032991,GO:…	K00208	I	Enoyl- acyl-carrier-protein reductase NADH
MSTRG.2830	MS_inoculated	MR_control	2.07987	5.5489	0.00253366	0.0173909	Up	Yes	XP_022633490.1		3847.GLYMA11G10770.3		GO:0003674,GO:0003824,GO:0005488,GO:0005507,GO:0005575,GO:0005622,GO:0005623,GO:0005737,GO:0005829,GO:0005835,GO:0006082,GO:0006629,GO:0006631,GO:0006633,GO:0008150,GO:0008152,GO:0008610,GO:0009058,GO:0009507,GO:0009526,GO:0009532,GO:0009536,GO:0009570,GO:0009579,GO:0009941,GO:0009987,GO:0016053,GO:0016491,GO:0016627,GO:0016628,GO:0016631,GO:0019752,GO:0031967,GO:0031975,GO:0032787,GO:0032991,GO:…	K00208	I	Enoyl- acyl-carrier-protein reductase NADH
MSTRG.31891	MS_inoculated	MR_control	4.24893	3.94211	1.18009e-07	4.93081e-06	Up	Yes	XP_014491743.1		3847.GLYMA13G37491.1				S	epidermal patterning factor
MSTRG.3751	MS_inoculated	MR_control	3.06151	6.19134	1.7858e-05	0.0003213	Up	Yes	XP_014492102.1		3847.GLYMA12G12300.2				I	epoxide hydrolase
MSTRG.29177	MS_inoculated	MR_control	2.46185	3.09008	0.000923639	0.00789194	Up	Yes	XP_014523930.1		3847.GLYMA10G39240.1				S	ERG2 and Sigma1 receptor like protein
MSTRG.14947	MS_inoculated	MR_control	2.43748	4.30507	0.000633999	0.00577286	Up	Yes	XP_014508156.1		3847.GLYMA16G26060.1		GO:0002376,GO:0003674,GO:0003824,GO:0006082,GO:0006725,GO:0006950,GO:0006952,GO:0006955,GO:0008150,GO:0008152,GO:0009056,GO:0009607,GO:0009611,GO:0009620,GO:0009627,GO:0009696,GO:0009814,GO:0009817,GO:0009987,GO:0016137,GO:0016139,GO:0016787,GO:0016788,GO:0016829,GO:0016830,GO:0016832,GO:0019752,GO:0032787,GO:0042537,GO:0043436,GO:0044237,GO:0044281,GO:0044710,GO:0045087,GO:0046593,GO:0050832,GO:…		S	esterase
MSTRG.22237	MS_inoculated	MR_control	3.15207	3.67988	2.84029e-05	0.000466277	Up	Yes	XP_022641920.1		3847.GLYMA07G13380.1			K03260	J	eukaryotic translation initiation factor
MSTRG.654	MS_inoculated	MR_control	2.31289	4.06468	0.00111739	0.00910339	Up	Yes	XP_014520037.1		3847.GLYMA01G34990.2				G, M, W	Exostosin family
MSTRG.12387	MS_inoculated	MR_control	2.13795	2.34351	0.00495982	0.0294506	Up	Yes	XP_022637907.1		3847.GLYMA17G27550.1				G, M, W	exostosin family
MSTRG.11779	MS_inoculated	MR_control	2.71998	5.53299	0.000121509	0.00152255	Up	Yes	XP_014505067.1		3847.GLYMA02G41590.1		GO:0005575,GO:0005618,GO:0005623,GO:0016020,GO:0030312,GO:0044464,GO:0071944		G	expansin
MSTRG.3244	MS_inoculated	MR_control	2.67042	6.77822	0.000134899	0.00166238	Up	Yes	XP_014494491.1		3847.GLYMA11G14800.1		GO:0005575,GO:0005618,GO:0005623,GO:0006949,GO:0008150,GO:0009505,GO:0009653,GO:0009987,GO:0016020,GO:0030312,GO:0032502,GO:0044464,GO:0044699,GO:0044763,GO:0044767,GO:0048646,GO:0048856,GO:0071944		G	expansin
MSTRG.3572	MS_inoculated	MR_control	2.76829	3.585	0.000182324	0.00213139	Up	Yes	XP_014492126.1		3847.GLYMA11G18070.1		GO:0005575,GO:0005623,GO:0005886,GO:0016020,GO:0044464,GO:0071944		S	Expp1 protein
MSTRG.23411	MS_inoculated	MR_control	6.18774	9.99282	4.00663e-14	1.621e-11	Up	Yes	XP_014518016.1		3847.GLYMA08G45150.4				S	expressed protein
MSTRG.13281	MS_inoculated	MR_control	5.47404	4.8133	6.85272e-11	9.39293e-09	Up	Yes	XP_022638267.1		3847.GLYMA17G36060.1		GO:0006950,GO:0008150,GO:0009266,GO:0009409,GO:0009628,GO:0050896,GO:0080167		S	expressed protein
MSTRG.16063	MS_inoculated	MR_control	3.86532	3.96914	7.27387e-07	2.24415e-05	Up	Yes	XP_014506054.1		3847.GLYMA17G12970.1		GO:0005575,GO:0005622,GO:0005623,GO:0005737,GO:0005829,GO:0044424,GO:0044444,GO:0044464		S	expressed protein
MSTRG.14991	MS_inoculated	MR_control	3.35159	5.86621	3.89511e-06	9.15452e-05	Up	Yes	XP_022639050.1		3847.GLYMA05G10673.1				S	expressed protein
MSTRG.1080	MS_inoculated	MR_control	3.13824	3.61483	3.38514e-05	0.000535538	Up	Yes	XP_022640075.1		3847.GLYMA09G28880.1				S	expressed protein
MSTRG.25209	MS_inoculated	MR_control	3.03454	3.2262	7.47806e-05	0.00102657	Up	Yes	XP_014520045.1		3847.GLYMA11G02551.1				S	expressed protein
MSTRG.4359	MS_inoculated	MR_control	2.49532	5.73357	0.000355788	0.00360933	Up	Yes	XP_014519082.1		3847.GLYMA18G02080.1		GO:0005575,GO:0005622,GO:0005623,GO:0005634,GO:0005737,GO:0043226,GO:0043227,GO:0043229,GO:0043231,GO:0044424,GO:0044464		S	expressed protein
MSTRG.23039	MS_inoculated	MR_control	2.42885	3.61237	0.000856096	0.00740109	Up	Yes	XP_022642611.1		3847.GLYMA08G42680.2		GO:0005575,GO:0005623,GO:0005886,GO:0016020,GO:0044464,GO:0071944		S	expressed protein
MSTRG.6752	MS_inoculated	MR_control	2.10438	4.21613	0.00268014	0.0182221	Up	Yes	XP_014497043.1		3847.GLYMA18G44410.2			K12382	S	expressed protein
MSTRG.14006	MS_inoculated	MR_control	2.16528	1.95001	0.00598095	0.0340595	Up	Yes	XP_014508269.2		3847.GLYMA02G15580.1	OSI_16476			S	expressed protein
MSTRG.19979	MS_inoculated	MR_control	3.79512	4.85031	5.0522e-07	1.65241e-05	Up	Yes	XP_014512341.1		3847.GLYMA20G36960.1		GO:0000988,GO:0000989,GO:0003002,GO:0003674,GO:0003712,GO:0003713,GO:0007275,GO:0007389,GO:0008150,GO:0008283,GO:0009889,GO:0009955,GO:0010556,GO:0019219,GO:0019222,GO:0031323,GO:0031326,GO:0032501,GO:0032502,GO:0044699,GO:0044707,GO:0044767,GO:0048366,GO:0048367,GO:0048731,GO:0048827,GO:0048856,GO:0050789,GO:0050794,GO:0051171,GO:0051252,GO:0060255,GO:0065007,GO:0080090,GO:2001141		K	factor 1
MSTRG.7688	MS_inoculated	MR_control	2.21332	3.03402	0.00282312	0.018981	Up	Yes	XP_022635912.1		3847.GLYMA19G44880.1		GO:0003674,GO:0003824,GO:0005575,GO:0005618,GO:0005623,GO:0005975,GO:0005996,GO:0006082,GO:0006766,GO:0006767,GO:0008150,GO:0008152,GO:0009058,GO:0009110,GO:0009987,GO:0016051,GO:0016053,GO:0016491,GO:0016614,GO:0016899,GO:0019752,GO:0019852,GO:0019853,GO:0030312,GO:0042364,GO:0043436,GO:0044237,GO:0044238,GO:0044249,GO:0044281,GO:0044283,GO:0044464,GO:0044710,GO:0044711,GO:0044723,GO:0046364,GO:…		V	FAD-binding and arabino-lactone oxidase domains containing protein
MSTRG.28507	MS_inoculated	MR_control	2.52531	6.56094	0.000280916	0.00299582	Up	Yes	XP_014523244.1		3847.GLYMA08G44210.1		GO:0005575,GO:0005618,GO:0005623,GO:0005886,GO:0007275,GO:0008150,GO:0016020,GO:0022622,GO:0030312,GO:0031224,GO:0031225,GO:0031226,GO:0032501,GO:0032502,GO:0044425,GO:0044459,GO:0044464,GO:0044699,GO:0044707,GO:0044767,GO:0046658,GO:0048364,GO:0048367,GO:0048513,GO:0048731,GO:0048856,GO:0071944		M	Fasciclin-like arabinogalactan protein
MSTRG.11059	MS_inoculated	MR_control	2.45149	6.76532	0.000405087	0.00401421	Up	Yes	XP_014502601.1		3847.GLYMA14G00830.1	AT2G04780	GO:0005575,GO:0005623,GO:0005886,GO:0016020,GO:0031224,GO:0031225,GO:0031226,GO:0044425,GO:0044459,GO:0044464,GO:0046658,GO:0071944		M	fasciclin-like arabinogalactan protein
MSTRG.17013	MS_inoculated	MR_control	2.19415	2.52529	0.00406447	0.025227	Up	Yes	XP_014507269.1		3847.GLYMA17G03070.2		GO:0003674,GO:0003824,GO:0003857,GO:0005575,GO:0005618,GO:0005622,GO:0005623,GO:0005634,GO:0005730,GO:0005737,GO:0005777,GO:0005911,GO:0006082,GO:0006629,GO:0006631,GO:0006635,GO:0008150,GO:0008152,GO:0009056,GO:0009062,GO:0009506,GO:0009514,GO:0009987,GO:0016042,GO:0016054,GO:0016491,GO:0016508,GO:0016614,GO:0016616,GO:0016829,GO:0016835,GO:0016836,GO:0019395,GO:0019752,GO:0030054,GO:0030258,GO:…	K10527	I	fatty acid beta-oxidation multifunctional protein
MSTRG.20157	MS_inoculated	MR_control	2.3168	3.74686	0.00127075	0.0100409	Up	Yes	XP_014512307.1		3847.GLYMA10G32640.2				E	Fatty alcohol oxidase
MSTRG.2537	MS_inoculated	MR_control	2.55229	4.98574	0.000299623	0.00315651	Up	Yes	XP_022639807.1		3847.GLYMA16G31980.10				S	F-box domain
MSTRG.19315	MS_inoculated	MR_control	2.5164	3.45718	0.000561532	0.00526362	Up	Yes	XP_014512280.1		3847.GLYMA02G16060.1	OSI_12720	GO:0000003,GO:0000151,GO:0000278,GO:0000280,GO:0001673,GO:0003006,GO:0005575,GO:0005622,GO:0005623,GO:0005634,GO:0006508,GO:0006511,GO:0006996,GO:0007049,GO:0007067,GO:0007275,GO:0007276,GO:0008150,GO:0008152,GO:0009056,GO:0009057,GO:0009555,GO:0009790,GO:0009791,GO:0009987,GO:0010154,GO:0010498,GO:0016043,GO:0019005,GO:0019538,GO:0019941,GO:0019953,GO:0022402,GO:0022412,GO:0022414,GO:0030163,GO:…		S	F-box LRR-repeat protein
MSTRG.7048	MS_inoculated	MR_control	3.0601	4.5237	2.78319e-05	0.000460174	Up	Yes	XP_014498111.1		3847.GLYMA18G48210.1				S	FH2
MSTRG.1849	MS_inoculated	MR_control	2.67651	3.59189	0.000259799	0.002817	Up	Yes	XP_014497769.1		3847.GLYMA16G27290.1				T	FHA
MSTRG.32181	MS_inoculated	MR_control	2.53174	3.6981	0.000525704	0.00499168	Up	Yes	XP_014491959.1		3847.GLYMA13G35750.1				S	fiber expressed protein
MSTRG.13498	MS_inoculated	MR_control	2.57718	6.68461	0.00021674	0.00245384	Up	Yes	XP_014504592.1		3847.GLYMA14G40520.1		GO:0005575,GO:0005623,GO:0005886,GO:0016020,GO:0044464,GO:0071944		S	filament-like plant protein
MSTRG.14107	MS_inoculated	MR_control	2.4138	5.12206	0.000570111	0.00533406	Up	Yes	XP_022638781.1		3847.GLYMA07G33810.2				S	filament-like plant protein 7-like
MSTRG.409	MS_inoculated	MR_control	2.27712	3.34005	0.00184562	0.0134496	Up	Yes	XP_014507212.1		3847.GLYMA01G11110.2				O	finger protein
MSTRG.5690	MS_inoculated	MR_control	2.58632	3.38641	0.000472087	0.00454731	Up	Yes	XP_014495240.1		3847.GLYMA11G34060.1	CCS52		K03364	D	FIZZY-related
MSTRG.13710	MS_inoculated	MR_control	2.1329	7.51262	0.00178892	0.0131378	Up	Yes	XP_014510008.1		3847.GLYMA02G05450.1	F3H	GO:0008150,GO:0008152,GO:0009058,GO:0009314,GO:0009411,GO:0009416,GO:0009628,GO:0009812,GO:0009813,GO:0010224,GO:0050896,GO:0071704,GO:1901576	K00475	Q	flavanone 3-hydroxylase
MSTRG.5345	MS_inoculated	MR_control	3.02873	3.22117	7.75393e-05	0.00105797	Up	Yes	XP_022635040.1		3847.GLYMA03G36720.1			K11816	Q	flavin-containing monooxygenase
MSTRG.5875	MS_inoculated	MR_control	3.38334	5.75979	3.35371e-06	8.07229e-05	Up	Yes	XP_014494763.1		3847.GLYMA06G21920.1		GO:0005575,GO:0005622,GO:0005623,GO:0005737,GO:0005783,GO:0005789,GO:0008150,GO:0009719,GO:0009725,GO:0009733,GO:0010033,GO:0012505,GO:0016020,GO:0031090,GO:0042175,GO:0042221,GO:0043226,GO:0043227,GO:0043229,GO:0043231,GO:0044422,GO:0044424,GO:0044425,GO:0044432,GO:0044444,GO:0044446,GO:0044464,GO:0050896	K05280	Q	flavonoid
MSTRG.21744	MS_inoculated	MR_control	3.4112	7.057	2.29885e-06	5.90532e-05	Up	Yes	XP_014516831.1		3847.GLYMA16G01060.1			K07408	Q	flavonoid 3'-monooxygenase-like
MSTRG.14101	MS_inoculated	MR_control	2.02889	4.63949	0.00345884	0.0222606	Up	Yes	XP_014507199.2		3847.GLYMA02G11640.1	UGT73B5	GO:0003674,GO:0003824,GO:0005575,GO:0005622,GO:0005623,GO:0005737,GO:0005829,GO:0008150,GO:0008152,GO:0008194,GO:0009607,GO:0016740,GO:0016757,GO:0016758,GO:0035251,GO:0044424,GO:0044444,GO:0044464,GO:0046527,GO:0050896,GO:0051704,GO:0051707,GO:0080043,GO:0080044		C, G	flavonol 3-O-glucosyltransferase activity
MSTRG.12669	MS_inoculated	MR_control	2.06372	5.80845	0.00265893	0.0181241	Up	Yes	XP_014503546.1		3847.GLYMA13G02740.1	FLS2	GO:0005575,GO:0005622,GO:0005623,GO:0005737,GO:0044424,GO:0044464	K05278	H	flavonol synthase
MSTRG.182	MS_inoculated	MR_control	3.63678	3.82599	2.42404e-06	6.20029e-05	Up	Yes	XP_014503328.1		3847.GLYMA19G01200.1	FDH	GO:0005575,GO:0005622,GO:0005623,GO:0005737,GO:0005739,GO:0008150,GO:0009507,GO:0009536,GO:0009579,GO:0010035,GO:0010038,GO:0042221,GO:0043226,GO:0043227,GO:0043229,GO:0043231,GO:0044424,GO:0044444,GO:0044464,GO:0046686,GO:0050896	K00122	C	formate dehydrogenase
MSTRG.6957	MS_inoculated	MR_control	3.37251	3.30863	1.33212e-05	0.000254193	Up	Yes	XP_014497292.1		3847.GLYMA06G19880.1		GO:0005575,GO:0016020		T, Z	Formin-like protein
MSTRG.9921	MS_inoculated	MR_control	2.80298	2.95966	0.000268358	0.00288196	Up	Yes	XP_022636886.1		3847.GLYMA08G23480.1				G	fucosyltransferase
MSTRG.29712	MS_inoculated	MR_control	2.44814	5.71044	0.000445259	0.00434515	Up	Yes	XP_014524395.1		3847.GLYMA12G14340.1		GO:0005575,GO:0005622,GO:0005623,GO:0005737,GO:0005773,GO:0005911,GO:0009506,GO:0030054,GO:0043226,GO:0043227,GO:0043229,GO:0043231,GO:0044424,GO:0044444,GO:0044464,GO:0055044		S	function domain containing protein, expressed
MSTRG.3274	MS_inoculated	MR_control	2.2254	2.79073	0.00262913	0.0179569	Up	Yes	XP_014492593.1		3847.GLYMA12G07100.1		GO:0005575,GO:0005623,GO:0005886,GO:0016020,GO:0044464,GO:0071944		S	function DUF966 domain containing protein, expressed
MSTRG.25851	MS_inoculated	MR_control	4.80695	4.63333	2.58466e-09	2.05355e-07	Up	Yes	XP_014521177.1		3847.GLYMA01G36430.2		GO:0005575,GO:0005622,GO:0005623,GO:0005634,GO:0043226,GO:0043227,GO:0043229,GO:0043231,GO:0044424,GO:0044464	K05868	D	G2 mitotic-specific
MSTRG.11435	MS_inoculated	MR_control	4.18527	5.82689	3.27095e-08	1.67331e-06	Up	Yes	XP_014502628.1		3847.GLYMA14G04160.1	CYCB1-1		K05868	D	G2 mitotic-specific
MSTRG.31362	MS_inoculated	MR_control	4.21649	4.84522	5.23521e-08	2.46082e-06	Up	Yes	XP_014491103.1		3847.GLYMA19G30720.1	CYCB1-1	GO:0005575,GO:0005622,GO:0005623,GO:0005737,GO:0008150,GO:0009314,GO:0009628,GO:0010212,GO:0010332,GO:0044424,GO:0044464,GO:0050896	K05868	D	G2 mitotic-specific
MSTRG.20243	MS_inoculated	MR_control	3.03479	2.85001	0.000108039	0.00138272	Up	Yes	XP_014514494.1		3847.GLYMA20G34200.2				T	G3BP-like protein-like
MSTRG.16700	MS_inoculated	MR_control	2.51274	4.53295	0.000402031	0.00399053	Up	Yes	XP_014509817.1		3847.GLYMA17G06280.1				G	Galactose binding lectin domain
MSTRG.25465	MS_inoculated	MR_control	2.72104	6.6549	0.000102699	0.00133049	Up	Yes	XP_014521420.1		3847.GLYMA11G05020.1		GO:0000139,GO:0005575,GO:0005622,GO:0005623,GO:0005737,GO:0005768,GO:0005794,GO:0005802,GO:0012505,GO:0016020,GO:0031090,GO:0043226,GO:0043227,GO:0043229,GO:0043231,GO:0044422,GO:0044424,GO:0044431,GO:0044444,GO:0044446,GO:0044464		G, M	Galactosyl transferase GMA12 MNN10 family protein
MSTRG.11329	MS_inoculated	MR_control	2.49396	4.08972	0.000491103	0.00470179	Up	Yes	XP_014502753.1		3847.GLYMA14G03110.1	GAUT15	GO:0000139,GO:0003674,GO:0003824,GO:0005575,GO:0005622,GO:0005623,GO:0005737,GO:0005794,GO:0008150,GO:0008152,GO:0008194,GO:0012505,GO:0016020,GO:0016740,GO:0016757,GO:0016758,GO:0031090,GO:0043226,GO:0043227,GO:0043229,GO:0043231,GO:0044422,GO:0044424,GO:0044431,GO:0044444,GO:0044446,GO:0044464,GO:0047262	K13648	G	Galacturonosyltransferase
MSTRG.19320	MS_inoculated	MR_control	2.50269	3.98826	0.000532363	0.00504173	Up	Yes	XP_014514831.1		3847.GLYMA02G15990.1		GO:0000139,GO:0005575,GO:0005622,GO:0005623,GO:0005737,GO:0005794,GO:0012505,GO:0016020,GO:0031090,GO:0043226,GO:0043227,GO:0043229,GO:0043231,GO:0044422,GO:0044424,GO:0044431,GO:0044444,GO:0044446,GO:0044464	K13648	G	Galacturonosyltransferase
MSTRG.11111	MS_inoculated	MR_control	2.1214	1.81594	0.00784082	0.0420219	Up	Yes	XP_014503846.1		3847.GLYMA18G33210.1		GO:0000139,GO:0000271,GO:0003674,GO:0003824,GO:0005575,GO:0005622,GO:0005623,GO:0005737,GO:0005739,GO:0005768,GO:0005794,GO:0005802,GO:0005975,GO:0005976,GO:0008150,GO:0008152,GO:0008194,GO:0009058,GO:0009059,GO:0009664,GO:0009832,GO:0009987,GO:0010289,GO:0010383,GO:0010393,GO:0010394,GO:0012505,GO:0016020,GO:0016043,GO:0016051,GO:0016740,GO:0016757,GO:0016758,GO:0031090,GO:0033692,GO:0034637,GO:…	K13648	G	Galacturonosyltransferase
MSTRG.300	MS_inoculated	MR_control	2.73865	4.00771	0.000159144	0.00190506	Up	Yes	XP_014503977.1		3847.GLYMA19G01910.1		GO:0000139,GO:0003674,GO:0003824,GO:0005575,GO:0005622,GO:0005623,GO:0005737,GO:0005794,GO:0006950,GO:0006979,GO:0008150,GO:0008152,GO:0008194,GO:0012505,GO:0016020,GO:0016740,GO:0016757,GO:0016758,GO:0031090,GO:0043226,GO:0043227,GO:0043229,GO:0043231,GO:0044422,GO:0044424,GO:0044431,GO:0044444,GO:0044446,GO:0044464,GO:0047262,GO:0050896		G	Galacturonosyltransferase-like
MSTRG.4390	MS_inoculated	MR_control	2.8516	5.85227	5.83402e-05	0.000839388	Up	Yes	XP_014520354.1		3847.GLYMA18G02450.1		GO:0003674,GO:0003824,GO:0005575,GO:0005576,GO:0005618,GO:0005623,GO:0005911,GO:0006082,GO:0006518,GO:0006520,GO:0006575,GO:0006749,GO:0006751,GO:0006790,GO:0006807,GO:0006950,GO:0006979,GO:0008150,GO:0008152,GO:0009056,GO:0009063,GO:0009505,GO:0009506,GO:0009987,GO:0016054,GO:0016740,GO:0016746,GO:0016755,GO:0016756,GO:0019752,GO:0030054,GO:0030312,GO:0034641,GO:0042219,GO:0043171,GO:0043436,GO:…	K00681,K18592	E	gamma-glutamyltranspeptidase
MSTRG.578	MS_inoculated	MR_control	2.80203	5.28494	8.01556e-05	0.00108707	Up	Yes	XP_014517986.1		3847.GLYMA01G00850.1		GO:0003674,GO:0003824,GO:0003840,GO:0005575,GO:0005622,GO:0005623,GO:0005737,GO:0005773,GO:0005774,GO:0006082,GO:0006518,GO:0006520,GO:0006575,GO:0006749,GO:0006751,GO:0006790,GO:0006805,GO:0006807,GO:0008150,GO:0008152,GO:0009056,GO:0009063,GO:0009410,GO:0009987,GO:0016020,GO:0016054,GO:0016740,GO:0016746,GO:0016755,GO:0016756,GO:0019752,GO:0031090,GO:0034641,GO:0042219,GO:0042221,GO:0043171,GO:…	K00681,K18592	E	gamma-glutamyltranspeptidase
MSTRG.29157	MS_inoculated	MR_control	2.47761	4.02268	0.000558723	0.00524708	Up	Yes	XP_022632611.1		3847.GLYMA16G26870.1				K	gata transcription factor
MSTRG.13619	MS_inoculated	MR_control	2.53959	2.25044	0.0011694	0.00944146	Up	Yes	XP_014508090.1		3847.GLYMA02G06320.1	OSI_21024	GO:0001071,GO:0003674,GO:0003700,GO:0005575,GO:0005622,GO:0005623,GO:0005634,GO:0006355,GO:0008150,GO:0009889,GO:0010468,GO:0010556,GO:0019219,GO:0019222,GO:0031323,GO:0031326,GO:0043226,GO:0043227,GO:0043229,GO:0043231,GO:0044424,GO:0044464,GO:0050789,GO:0050794,GO:0051171,GO:0051252,GO:0060255,GO:0065007,GO:0080090,GO:2000112,GO:2001141		K	GATA zinc finger domain containing protein
MSTRG.14430	MS_inoculated	MR_control	2.46885	3.19537	0.000791843	0.00691889	Up	Yes	XP_014506904.1		3847.GLYMA20G04230.1				S	GCK domain
MSTRG.19959	MS_inoculated	MR_control	2.14256	7.01582	0.00173452	0.0128116	Up	Yes	XP_014514436.1		3847.GLYMA10G30400.1	GME	GO:0000166,GO:0003674,GO:0003824,GO:0005488,GO:0005575,GO:0005622,GO:0005623,GO:0005737,GO:0005829,GO:0005975,GO:0005996,GO:0006082,GO:0006766,GO:0006767,GO:0008150,GO:0008152,GO:0009058,GO:0009110,GO:0009987,GO:0016051,GO:0016053,GO:0016853,GO:0016854,GO:0016857,GO:0019752,GO:0019852,GO:0019853,GO:0036094,GO:0042364,GO:0043436,GO:0044237,GO:0044238,GO:0044249,GO:0044281,GO:0044283,GO:0044424,GO:…	K10046	G	GDP-mannose 3,5-epimerase
MSTRG.22523	MS_inoculated	MR_control	2.59736	5.5541	0.000218996	0.00247314	Up	Yes	XP_014515027.1		3847.GLYMA01G27840.1	SQD2	GO:0003674,GO:0003824,GO:0005575,GO:0005622,GO:0005623,GO:0005737,GO:0006629,GO:0006643,GO:0006664,GO:0008150,GO:0008152,GO:0008194,GO:0008610,GO:0009058,GO:0009247,GO:0009507,GO:0009526,GO:0009536,GO:0009941,GO:0009987,GO:0016740,GO:0016757,GO:0031967,GO:0031975,GO:0043226,GO:0043227,GO:0043229,GO:0043231,GO:0044237,GO:0044238,GO:0044249,GO:0044255,GO:0044422,GO:0044424,GO:0044434,GO:0044435,GO:…	K06119	I, M, O	GDP-mannose-dependent alpha-mannosyltransferase-like
MSTRG.24327	MS_inoculated	MR_control	7.00611	6.85308	1.03531e-15	9.29505e-13	Up	Yes	XP_014518003.1		3847.GLYMA06G44100.1				S	GDSL esterase lipase
MSTRG.31817	MS_inoculated	MR_control	6.45304	8.29608	1.05617e-14	6.11763e-12	Up	Yes	XP_014491626.1		3847.GLYMA19G43920.1				S	GDSL esterase lipase
MSTRG.28518	MS_inoculated	MR_control	4.85079	5.91412	6.37366e-10	6.15298e-08	Up	Yes	XP_014523272.1		3847.GLYMA04G43480.1		GO:0005575,GO:0005576		I	GDSL esterase lipase
MSTRG.24330	MS_inoculated	MR_control	4.33659	5.20979	1.97689e-08	1.09898e-06	Up	Yes	XP_014518826.1		3847.GLYMA15G09520.2				S	GDSL esterase lipase
MSTRG.28171	MS_inoculated	MR_control	4.13355	4.5184	1.07877e-07	4.60835e-06	Up	Yes	XP_014522901.1		3847.GLYMA08G42010.1	OSI_06163	GO:0005575,GO:0005576		S	GDSL esterase lipase
MSTRG.15760	MS_inoculated	MR_control	3.76324	6.57678	3.23406e-07	1.14992e-05	Up	Yes	XP_014506994.1		3847.GLYMA16G07450.1		GO:0005575,GO:0005576,GO:0005618,GO:0005623,GO:0005911,GO:0009505,GO:0009506,GO:0030054,GO:0030312,GO:0044464,GO:0055044,GO:0071944		I	GDSL esterase lipase
MSTRG.30954	MS_inoculated	MR_control	3.74625	5.2744	5.19622e-07	1.69335e-05	Up	Yes	XP_014490572.1		3847.GLYMA17G09650.1		GO:0005575,GO:0005622,GO:0005623,GO:0005737,GO:0005829,GO:0044424,GO:0044444,GO:0044464		I	GDSL esterase lipase
MSTRG.19263	MS_inoculated	MR_control	3.647	5.37044	8.95966e-07	2.66909e-05	Up	Yes	XP_014512192.1		3847.GLYMA13G19220.1		GO:0005575,GO:0005576		S	GDSL esterase lipase
MSTRG.24331	MS_inoculated	MR_control	3.2413	7.03192	5.95564e-06	0.000130502	Up	Yes	XP_014518825.1		3847.GLYMA15G09530.1				S	GDSL esterase lipase
MSTRG.16273	MS_inoculated	MR_control	3.2113	8.06048	6.60547e-06	0.000141372	Up	Yes	XP_014505805.1		3847.GLYMA05G29630.1		GO:0005575,GO:0005576,GO:0005618,GO:0005622,GO:0005623,GO:0005634,GO:0005737,GO:0009507,GO:0009534,GO:0009536,GO:0009579,GO:0030312,GO:0031976,GO:0031984,GO:0043226,GO:0043227,GO:0043229,GO:0043231,GO:0044422,GO:0044424,GO:0044434,GO:0044435,GO:0044444,GO:0044446,GO:0044464,GO:0048046,GO:0071944		I	GDSL esterase lipase
MSTRG.13461	MS_inoculated	MR_control	3.21532	5.8187	8.24658e-06	0.00016999	Up	Yes	XP_014503775.1		3847.GLYMA14G40220.1				S	GDSL esterase lipase
MSTRG.11576	MS_inoculated	MR_control	3.19071	5.98027	9.06502e-06	0.000183508	Up	Yes	XP_014503469.1		3847.GLYMA02G43430.1	OSI_06163			S	GDSL esterase lipase
MSTRG.24322	MS_inoculated	MR_control	3.20534	5.17397	1.0635e-05	0.00021052	Up	Yes	XP_014518195.1		3847.GLYMA06G44100.1				S	GDSL esterase lipase
MSTRG.31454	MS_inoculated	MR_control	3.07067	5.21575	2.0049e-05	0.000352595	Up	Yes	XP_014491105.1		3847.GLYMA19G29810.1				S	GDSL esterase lipase
MSTRG.24431	MS_inoculated	MR_control	2.87962	6.23085	4.69443e-05	0.000707751	Up	Yes	XP_014517982.1		3847.GLYMA15G08770.1		GO:0005575,GO:0005576		S	GDSL esterase lipase
MSTRG.25159	MS_inoculated	MR_control	2.71188	3.81479	0.00019718	0.00227689	Up	Yes	XP_014519961.1		3847.GLYMA01G43560.1				S	GDSL esterase lipase
MSTRG.31814	MS_inoculated	MR_control	2.52316	8.83244	0.000262704	0.00283991	Up	Yes	XP_014491622.1		3847.GLYMA03G41330.1				S	GDSL esterase lipase
MSTRG.28150	MS_inoculated	MR_control	2.80439	2.7366	0.000295671	0.00312115	Up	Yes	XP_014522903.1		3847.GLYMA08G42120.1				S	GDSL esterase lipase
MSTRG.24321	MS_inoculated	MR_control	2.51107	5.10268	0.000353379	0.00359098	Up	Yes	XP_022643055.1		3847.GLYMA13G29490.1				S	GDSL esterase lipase
MSTRG.24320	MS_inoculated	MR_control	2.43085	7.49727	0.00043187	0.00422597	Up	Yes	XP_014519105.1		3847.GLYMA15G09560.1		GO:0005575,GO:0005576,GO:0005618,GO:0005622,GO:0005623,GO:0005634,GO:0005737,GO:0009507,GO:0009534,GO:0009536,GO:0009579,GO:0030312,GO:0031976,GO:0031984,GO:0043226,GO:0043227,GO:0043229,GO:0043231,GO:0044422,GO:0044424,GO:0044434,GO:0044435,GO:0044444,GO:0044446,GO:0044464,GO:0048046,GO:0071944		I	GDSL esterase lipase
MSTRG.9606	MS_inoculated	MR_control	2.56722	3.4148	0.000491232	0.00470179	Up	Yes	XP_014500312.1		3847.GLYMA14G40220.1				S	GDSL esterase lipase
MSTRG.5592	MS_inoculated	MR_control	2.37934	5.94421	0.000608596	0.00560983	Up	Yes	XP_014494718.1		3847.GLYMA03G38890.1		GO:0005575,GO:0005576,GO:0005622,GO:0005623,GO:0005737,GO:0009507,GO:0009532,GO:0009536,GO:0009570,GO:0043226,GO:0043227,GO:0043229,GO:0043231,GO:0044422,GO:0044424,GO:0044434,GO:0044435,GO:0044444,GO:0044446,GO:0044464		I	GDSL esterase lipase
MSTRG.24434	MS_inoculated	MR_control	2.38461	5.33361	0.000632129	0.00576168	Up	Yes	XP_014517880.1		3847.GLYMA13G30500.1		GO:0005575,GO:0005576,GO:0005622,GO:0005623,GO:0005737,GO:0005773,GO:0043226,GO:0043227,GO:0043229,GO:0043231,GO:0044424,GO:0044444,GO:0044464		I	GDSL esterase lipase
MSTRG.31812	MS_inoculated	MR_control	2.24795	6.44858	0.00110079	0.00898446	Up	Yes	XP_014491480.1		3847.GLYMA03G41340.1				S	GDSL esterase lipase
MSTRG.11850	MS_inoculated	MR_control	2.41997	2.83321	0.001247	0.0099032	Up	Yes	XP_014503625.1		3847.GLYMA02G41210.1		GO:0005575,GO:0005576		S	GDSL esterase lipase
MSTRG.29140	MS_inoculated	MR_control	2.42822	2.57658	0.00137511	0.0106751	Up	Yes	XP_014523898.1		3847.GLYMA08G43080.1		GO:0005575,GO:0005576		I	GDSL esterase lipase
MSTRG.5203	MS_inoculated	MR_control	2.13703	4.78011	0.00213299	0.015055	Up	Yes	XP_014495177.1		3847.GLYMA03G35150.1		GO:0005575,GO:0005576		I	GDSL esterase lipase
MSTRG.24458	MS_inoculated	MR_control	2.78866	8.66583	6.60032e-05	0.000928076	Up	Yes	XP_014517699.1		3847.GLYMA13G30680.3		GO:0005575,GO:0005576		S	GDSL esterase lipase At5g45950-like
MSTRG.4846	MS_inoculated	MR_control	3.21851	2.8256	4.24552e-05	0.000651561	Up	Yes	XP_022634843.1		3847.GLYMA11G06820.1	GGPS1	GO:0003674,GO:0003824,GO:0004161,GO:0004311,GO:0004659,GO:0005575,GO:0005622,GO:0005623,GO:0005737,GO:0006629,GO:0006720,GO:0008150,GO:0008152,GO:0008299,GO:0008610,GO:0009058,GO:0009507,GO:0009513,GO:0009536,GO:0009987,GO:0016740,GO:0016765,GO:0043226,GO:0043227,GO:0043229,GO:0043231,GO:0044237,GO:0044238,GO:0044249,GO:0044255,GO:0044424,GO:0044444,GO:0044464,GO:0044710,GO:0071704,GO:1901576	K13789	H	geranylgeranyl pyrophosphate synthase
MSTRG.18765	MS_inoculated	MR_control	2.05368	4.32122	0.00332367	0.0215684	Up	Yes	XP_014512859.1		3847.GLYMA13G22050.1		GO:0005575,GO:0005576,GO:0048046		S	germin-like protein
MSTRG.21499	MS_inoculated	MR_control	2.46297	3.23779	0.000901749	0.00773729	Up	Yes	XP_014516137.1		3847.GLYMA08G22230.1	GA3OX1	GO:0003674,GO:0003824,GO:0005575,GO:0005622,GO:0005623,GO:0005737,GO:0006082,GO:0006629,GO:0006720,GO:0006721,GO:0007154,GO:0007165,GO:0008150,GO:0008152,GO:0008299,GO:0008610,GO:0009058,GO:0009314,GO:0009416,GO:0009628,GO:0009639,GO:0009685,GO:0009686,GO:0009719,GO:0009725,GO:0009739,GO:0009740,GO:0009755,GO:0009987,GO:0010033,GO:0010114,GO:0010476,GO:0016053,GO:0016101,GO:0016102,GO:0016114,GO:…	K04124	Q	gibberellin 3-beta-dioxygenase
MSTRG.30116	MS_inoculated	MR_control	2.78567	5.83251	7.97639e-05	0.00108339	Up	Yes	XP_022632885.1		3847.GLYMA19G31480.1				S	Gibberellin regulated protein
MSTRG.8189	MS_inoculated	MR_control	2.60944	6.76581	0.0001817	0.00212825	Up	Yes	XP_014500517.1		3847.GLYMA04G35030.1				S	Gibberellin regulated protein
MSTRG.20926	MS_inoculated	MR_control	2.60568	4.61161	0.00025036	0.0027319	Up	Yes	XP_014512976.1		3847.GLYMA10G40580.1		GO:0005575,GO:0005576		T	Gibberellin regulated protein
MSTRG.7170	MS_inoculated	MR_control	2.75394	9.34129	7.87686e-05	0.00107149	Up	Yes	XP_022635713.1		3847.GLYMA18G49400.1		GO:0005575,GO:0005576,GO:0007154,GO:0007165,GO:0008150,GO:0009719,GO:0009725,GO:0009739,GO:0009740,GO:0009755,GO:0009987,GO:0010033,GO:0010476,GO:0019725,GO:0023052,GO:0032870,GO:0033993,GO:0042221,GO:0042592,GO:0044699,GO:0044700,GO:0044763,GO:0045454,GO:0050789,GO:0050794,GO:0050896,GO:0051716,GO:0065007,GO:0065008,GO:0070887,GO:0071310,GO:0071370,GO:0071396,GO:0071495,GO:1901700,GO:1901701		S	Gibberellin-regulated protein
MSTRG.1948	MS_inoculated	MR_control	7.38199	8.25667	2.94332e-17	5.87226e-14	Up	Yes	XP_014514153.1		3847.GLYMA20G30980.2	GI	GO:0000003,GO:0000302,GO:0003006,GO:0005575,GO:0005622,GO:0005623,GO:0005634,GO:0005654,GO:0005737,GO:0006355,GO:0006950,GO:0006979,GO:0007275,GO:0007623,GO:0008150,GO:0009266,GO:0009314,GO:0009409,GO:0009416,GO:0009628,GO:0009637,GO:0009639,GO:0009791,GO:0009889,GO:0009908,GO:0010035,GO:0010218,GO:0010378,GO:0010468,GO:0010556,GO:0019219,GO:0019222,GO:0022414,GO:0031323,GO:0031326,GO:0031974,GO:…	K12124	S	gigantea
MSTRG.20551	MS_inoculated	MR_control	2.41013	8.38884	0.000465569	0.00450301	Up	Yes	XP_022641227.1		3847.GLYMA20G30980.2	GI	GO:0000003,GO:0000302,GO:0003006,GO:0005575,GO:0005622,GO:0005623,GO:0005634,GO:0005654,GO:0005737,GO:0006355,GO:0006950,GO:0006979,GO:0007275,GO:0007623,GO:0008150,GO:0009266,GO:0009314,GO:0009409,GO:0009416,GO:0009628,GO:0009637,GO:0009639,GO:0009791,GO:0009889,GO:0009908,GO:0010035,GO:0010218,GO:0010378,GO:0010468,GO:0010556,GO:0019219,GO:0019222,GO:0022414,GO:0031323,GO:0031326,GO:0031974,GO:…	K12124	S	gigantea
MSTRG.4313	MS_inoculated	MR_control	2.66661	3.62417	0.000300799	0.00316598	Up	Yes	XP_014493288.1		4113.PGSC0003DMT400041803				G	Glucan 1,3-beta-glucosidase
MSTRG.20051	MS_inoculated	MR_control	3.34142	4.69003	5.7338e-06	0.000126637	Up	Yes	XP_014512232.1		3847.GLYMA10G31550.1		GO:0005575,GO:0005618,GO:0005623,GO:0005886,GO:0016020,GO:0030312,GO:0031224,GO:0031225,GO:0031226,GO:0044425,GO:0044459,GO:0044464,GO:0046658,GO:0071944		G	glucan endo-1,3-beta-glucosidase
MSTRG.31968	MS_inoculated	MR_control	2.39503	3.18176	0.00127207	0.0100446	Up	Yes	XP_014491738.1		3847.GLYMA12G14156.1		GO:0001871,GO:0001872,GO:0003674,GO:0005488,GO:0005575,GO:0005623,GO:0005886,GO:0005911,GO:0009506,GO:0016020,GO:0030054,GO:0030246,GO:0030247,GO:0031224,GO:0031225,GO:0031226,GO:0044425,GO:0044459,GO:0044464,GO:0046658,GO:0055044,GO:0071944		S	glucan endo-1,3-beta-glucosidase-like protein
MSTRG.17421	MS_inoculated	MR_control	5.07808	5.30081	2.7179e-10	3.06935e-08	Up	Yes	XP_014510707.1		3847.GLYMA07G39140.3		GO:0005575,GO:0005623,GO:0005886,GO:0016020,GO:0044464,GO:0071944	K19891	G	glucan endo-1-3-beta-glucosidase
MSTRG.17332	MS_inoculated	MR_control	3.08986	4.8227	2.09172e-05	0.000363686	Up	Yes	XP_014509985.1		3847.GLYMA08G04780.2			K19891	G	glucan endo-1-3-beta-glucosidase
MSTRG.29684	MS_inoculated	MR_control	2.96067	3.28883	9.06873e-05	0.00120176	Up	Yes	XP_014524378.1		3847.GLYMA13G39261.1		GO:0005575,GO:0005618,GO:0005622,GO:0005623,GO:0005634,GO:0005737,GO:0005886,GO:0016020,GO:0030312,GO:0031224,GO:0031225,GO:0031226,GO:0043226,GO:0043227,GO:0043229,GO:0043231,GO:0044424,GO:0044425,GO:0044459,GO:0044464,GO:0046658,GO:0071944		G	glucan endo-1-3-beta-glucosidase
MSTRG.30126	MS_inoculated	MR_control	2.81509	2.57385	0.000379248	0.00379878	Up	Yes	XP_014489727.1		3847.GLYMA03G28850.1	BG3	GO:0003674,GO:0003824,GO:0004553,GO:0005575,GO:0005576,GO:0005618,GO:0005622,GO:0005623,GO:0005737,GO:0005773,GO:0008150,GO:0008152,GO:0008810,GO:0009607,GO:0009617,GO:0016787,GO:0016798,GO:0030312,GO:0043226,GO:0043227,GO:0043229,GO:0043231,GO:0044424,GO:0044444,GO:0044464,GO:0048046,GO:0050896,GO:0051704,GO:0051707,GO:0071944		G	glucan endo-1-3-beta-glucosidase
MSTRG.6142	MS_inoculated	MR_control	2.46791	4.19323	0.000532973	0.00504484	Up	Yes	XP_014496587.1		3847.GLYMA18G32840.1		GO:0005575,GO:0005618,GO:0005623,GO:0005911,GO:0009505,GO:0009506,GO:0030054,GO:0030312,GO:0044464,GO:0055044,GO:0071944		G	glucan endo-1-3-beta-glucosidase
MSTRG.23976	MS_inoculated	MR_control	2.43719	3.58372	0.000752912	0.00663686	Up	Yes	XP_014517634.1		3847.GLYMA09G01910.2				S	glucan endo-1-3-beta-glucosidase
MSTRG.7499	MS_inoculated	MR_control	2.11747	6.20281	0.00203435	0.0145475	Up	Yes	XP_014498257.1		3847.GLYMA18G52860.2		GO:0005575,GO:0005618,GO:0005623,GO:0005911,GO:0009506,GO:0030054,GO:0030312,GO:0044464,GO:0055044,GO:0071944		G	glucan endo-1-3-beta-glucosidase
MSTRG.8996	MS_inoculated	MR_control	2.21398	3.53799	0.00209942	0.0148707	Up	Yes	XP_014498776.1		3847.GLYMA04G07820.2		GO:0005575,GO:0005618,GO:0005622,GO:0005623,GO:0005737,GO:0005773,GO:0005886,GO:0005911,GO:0009505,GO:0009506,GO:0016020,GO:0030054,GO:0030312,GO:0031224,GO:0031225,GO:0031226,GO:0043226,GO:0043227,GO:0043229,GO:0043231,GO:0044424,GO:0044425,GO:0044444,GO:0044459,GO:0044464,GO:0046658,GO:0055044,GO:0071944	K19893	G	glucan endo-1-3-beta-glucosidase
MSTRG.11842	MS_inoculated	MR_control	2.13003	4.3997	0.00234833	0.016331	Up	Yes	XP_014502651.1		3847.GLYMA02G41190.1		GO:0005575,GO:0005623,GO:0005886,GO:0016020,GO:0031224,GO:0031225,GO:0031226,GO:0044425,GO:0044459,GO:0044464,GO:0046658,GO:0071944	K19891	G	glucan endo-1-3-beta-glucosidase
MSTRG.15922	MS_inoculated	MR_control	2.08161	4.41123	0.0029489	0.0196331	Up	Yes	XP_014505689.1		3847.GLYMA08G12020.1		GO:0005575,GO:0005623,GO:0005886,GO:0016020,GO:0031224,GO:0031225,GO:0031226,GO:0044425,GO:0044459,GO:0044464,GO:0046658,GO:0071944	K19892	G	glucan endo-1-3-beta-glucosidase
MSTRG.13365	MS_inoculated	MR_control	2.0807	3.22056	0.0041023	0.0254178	Up	Yes	XP_014504554.1		3847.GLYMA14G08200.1		GO:0005575,GO:0016020,GO:0031224,GO:0031225,GO:0044425		G	glucan endo-1-3-beta-glucosidase
MSTRG.20348	MS_inoculated	MR_control	2.98251	3.93558	5.62409e-05	0.00081704	Up	Yes	XP_014512065.1		3847.GLYMA20G32990.1		GO:0000139,GO:0005575,GO:0005622,GO:0005623,GO:0005737,GO:0005794,GO:0012505,GO:0016020,GO:0031090,GO:0043226,GO:0043227,GO:0043229,GO:0043231,GO:0044422,GO:0044424,GO:0044431,GO:0044444,GO:0044446,GO:0044464	K13680	M	Glucomannan 4-beta-mannosyltransferase
MSTRG.3481	MS_inoculated	MR_control	2.62783	8.17082	0.000155131	0.00186572	Up	Yes	XP_014494013.1		3847.GLYMA12G08990.1		GO:0000030,GO:0000139,GO:0003674,GO:0003824,GO:0005575,GO:0005622,GO:0005623,GO:0005737,GO:0005794,GO:0008150,GO:0008152,GO:0012505,GO:0016020,GO:0016740,GO:0016757,GO:0016758,GO:0019187,GO:0031090,GO:0043226,GO:0043227,GO:0043229,GO:0043231,GO:0044422,GO:0044424,GO:0044431,GO:0044444,GO:0044446,GO:0044464,GO:0051753	K13680	M	Glucomannan 4-beta-mannosyltransferase
MSTRG.28446	MS_inoculated	MR_control	2.77644	4.10292	0.000137104	0.00168158	Up	Yes	XP_014523177.1		3847.GLYMA18G47860.2	GFPT2		K00820	M	Glucosamine-fructose-6-phosphate aminotransferase
MSTRG.8796	MS_inoculated	MR_control	2.58652	5.59439	0.000230286	0.00256514	Up	Yes	XP_014502378.1		3847.GLYMA06G09880.1		GO:0003674,GO:0003824,GO:0004347,GO:0005575,GO:0005622,GO:0005623,GO:0005737,GO:0005829,GO:0005975,GO:0005976,GO:0005982,GO:0006073,GO:0008150,GO:0008152,GO:0009507,GO:0009526,GO:0009532,GO:0009536,GO:0009570,GO:0009909,GO:0009911,GO:0009941,GO:0009987,GO:0016853,GO:0016860,GO:0016861,GO:0031967,GO:0031975,GO:0043170,GO:0043226,GO:0043227,GO:0043229,GO:0043231,GO:0044042,GO:0044237,GO:0044238,GO:…	K01810	G	glucose-6-phosphate isomerase
MSTRG.35	MS_inoculated	MR_control	2.14461	5.44283	0.00191065	0.0138561	Up	Yes	XP_014504112.1		3847.GLYMA05G09130.1		GO:0000003,GO:0003006,GO:0003674,GO:0003676,GO:0003723,GO:0003727,GO:0003824,GO:0005488,GO:0005575,GO:0005622,GO:0005623,GO:0005737,GO:0005829,GO:0005975,GO:0006020,GO:0006066,GO:0006793,GO:0006796,GO:0008150,GO:0008152,GO:0008187,GO:0008266,GO:0009856,GO:0009987,GO:0016301,GO:0016310,GO:0016740,GO:0016772,GO:0016773,GO:0019751,GO:0022414,GO:0032501,GO:0032502,GO:0042546,GO:0044085,GO:0044237,GO:…	K16190	G	glucuronokinase activity
MSTRG.982	MS_inoculated	MR_control	5.13148	8.15077	5.06381e-11	7.27406e-09	Up	Yes	XP_014517585.1		3847.GLYMA09G29900.1		GO:0005575,GO:0005911,GO:0009506,GO:0030054,GO:0055044	K01580	E	glutamate
MSTRG.23606	MS_inoculated	MR_control	3.47992	9.44515	1.32972e-06	3.70162e-05	Up	Yes	XP_014518850.1		3847.GLYMA18G04940.1	GAD	GO:0003674,GO:0003824,GO:0004351,GO:0005488,GO:0005515,GO:0005516,GO:0005575,GO:0005622,GO:0005623,GO:0005737,GO:0005829,GO:0008150,GO:0008152,GO:0010035,GO:0010038,GO:0016829,GO:0016830,GO:0016831,GO:0042221,GO:0044424,GO:0044444,GO:0044464,GO:0046686,GO:0050896	K01580	E	Glutamate decarboxylase
MSTRG.13814	MS_inoculated	MR_control	2.27322	4.8236	0.00114318	0.00927549	Up	Yes	XP_014510052.1		3847.GLYMA09G32980.1		GO:0001101,GO:0003674,GO:0004871,GO:0004872,GO:0004888,GO:0005215,GO:0005216,GO:0005261,GO:0005262,GO:0005575,GO:0005623,GO:0005886,GO:0006810,GO:0006811,GO:0006812,GO:0006816,GO:0007154,GO:0007165,GO:0008066,GO:0008150,GO:0008324,GO:0009719,GO:0009987,GO:0010033,GO:0010243,GO:0015075,GO:0015085,GO:0015267,GO:0016020,GO:0019722,GO:0019932,GO:0022803,GO:0022838,GO:0022857,GO:0022890,GO:0022891,GO:…	K05387	P	Glutamate-gated receptor that probably acts as non- selective cation channel (By similarity)
MSTRG.15503	MS_inoculated	MR_control	2.70216	4.9602	0.000143518	0.00174831	Up	Yes	XP_014507817.1		3847.GLYMA08G07140.1				F	glutamine amidotransferase
MSTRG.5655	MS_inoculated	MR_control	2.14037	8.97334	0.00168597	0.01252	Up	Yes	XP_014495844.1		3847.GLYMA18G04660.1	GS	GO:0003674,GO:0003824,GO:0004356,GO:0005488,GO:0005507,GO:0005575,GO:0005618,GO:0005622,GO:0005623,GO:0005737,GO:0005829,GO:0005840,GO:0005886,GO:0005911,GO:0006082,GO:0006807,GO:0007275,GO:0007568,GO:0008150,GO:0008152,GO:0009506,GO:0009507,GO:0009536,GO:0009987,GO:0010035,GO:0010038,GO:0010150,GO:0010260,GO:0016020,GO:0016211,GO:0016874,GO:0016879,GO:0016880,GO:0022626,GO:0030054,GO:0030312,GO:…	K01915	E	glutamine synthetase
MSTRG.30838	MS_inoculated	MR_control	2.12137	6.67903	0.00195114	0.0140954	Up	Yes	XP_014490479.1		3847.GLYMA06G16531.1				J	glutamyl-tRNA(Gln) amidotransferase subunit
MSTRG.5230	MS_inoculated	MR_control	4.71707	4.46724	5.39148e-09	3.7523e-07	Up	Yes	XP_014495208.1		3847.GLYMA03G35410.1		GO:0005575,GO:0005911,GO:0009506,GO:0030054,GO:0055044	K17479	O	Glutaredoxin
MSTRG.21277	MS_inoculated	MR_control	3.15368	8.21736	9.13532e-06	0.000184723	Up	Yes	XP_014510876.1		3847.GLYMA20G38440.1	DHAR3	GO:0003674,GO:0003824,GO:0005575,GO:0005622,GO:0005623,GO:0005737,GO:0006464,GO:0008150,GO:0008152,GO:0009507,GO:0009526,GO:0009532,GO:0009536,GO:0009570,GO:0009941,GO:0009987,GO:0010731,GO:0015036,GO:0015037,GO:0015038,GO:0016209,GO:0016491,GO:0016667,GO:0016672,GO:0019538,GO:0031967,GO:0031975,GO:0036211,GO:0043170,GO:0043226,GO:0043227,GO:0043229,GO:0043231,GO:0043412,GO:0044237,GO:0044238,GO:…		O	Glutathione S-transferase
MSTRG.5826	MS_inoculated	MR_control	2.59199	3.88298	0.00033179	0.00342786	Up	Yes	XP_014495404.1		3847.GLYMA06G20730.1		GO:0005575,GO:0005622,GO:0005623,GO:0005737,GO:0005829,GO:0008150,GO:0008152,GO:0009056,GO:0009404,GO:0009407,GO:0009987,GO:0019748,GO:0044237,GO:0044248,GO:0044424,GO:0044444,GO:0044464,GO:0044710	K00799	O	glutathione s-transferase
MSTRG.11368	MS_inoculated	MR_control	2.02211	3.17425	0.00534263	0.0312585	Up	Yes	XP_014503832.1		3847.GLYMA02G45336.1		GO:0003674,GO:0003824,GO:0004364,GO:0004601,GO:0004602,GO:0005488,GO:0005507,GO:0005575,GO:0005576,GO:0005622,GO:0005623,GO:0005737,GO:0005773,GO:0005829,GO:0005886,GO:0005911,GO:0006950,GO:0006952,GO:0008150,GO:0008152,GO:0009056,GO:0009404,GO:0009407,GO:0009506,GO:0009507,GO:0009532,GO:0009536,GO:0009570,GO:0009579,GO:0009607,GO:0009617,GO:0009987,GO:0010035,GO:0010038,GO:0010043,GO:0016020,GO:…	K00799	O	glutathione s-transferase
MSTRG.19621	MS_inoculated	MR_control	4.82241	6.15879	6.765e-10	6.42711e-08	Up	Yes	XP_014511194.1		3847.GLYMA10G01420.1		GO:0005575,GO:0016020	K13508	I	glycerol-3-phosphate acyltransferase
MSTRG.11595	MS_inoculated	MR_control	3.34621	4.80587	5.43693e-06	0.000121124	Up	Yes	XP_022637673.1		3702.AT2G05540.1				S	Glycine rich protein family
MSTRG.7249	MS_inoculated	MR_control	2.28089	5.546	0.00102071	0.00850875	Up	Yes	XP_022635755.1		3847.GLYMA18G50150.1		GO:0000166,GO:0001882,GO:0001883,GO:0003674,GO:0005488,GO:0005507,GO:0005524,GO:0005575,GO:0005622,GO:0005623,GO:0005737,GO:0005739,GO:0006950,GO:0008150,GO:0009266,GO:0009409,GO:0009628,GO:0017076,GO:0030554,GO:0032549,GO:0032550,GO:0032553,GO:0032555,GO:0032559,GO:0035639,GO:0036094,GO:0043167,GO:0043168,GO:0043169,GO:0043226,GO:0043227,GO:0043229,GO:0043231,GO:0044424,GO:0044444,GO:0044464,GO:…	K12741	A	Glycine-rich RNA-binding protein
MSTRG.4946	MS_inoculated	MR_control	2.85228	4.34191	8.46087e-05	0.00113715	Up	Yes	XP_014495426.1		3847.GLYMA03G32960.1				A	glycine-rich RNA-binding protein 2, mitochondrial-like
MSTRG.28715	MS_inoculated	MR_control	4.42486	5.40437	1.13131e-08	6.86275e-07	Up	Yes	XP_022632418.1		3847.GLYMA05G29200.2				T	Glycogen synthase kinase
MSTRG.5421	MS_inoculated	MR_control	2.78655	2.54978	0.000423133	0.00415633	Up	Yes	XP_022635058.1		3847.GLYMA03G37480.1				J	glycoside hydrolase family 28 protein
MSTRG.9308	MS_inoculated	MR_control	2.03593	3.22242	0.0047958	0.0287045	Up	Yes	XP_014502450.1		3847.GLYMA17G35060.2		GO:0003674,GO:0003824,GO:0004553,GO:0005575,GO:0005618,GO:0005623,GO:0008150,GO:0008152,GO:0016787,GO:0016798,GO:0030312,GO:0031176,GO:0044464,GO:0071944		G	glycosyl hydrolase family 10 protein
MSTRG.21852	MS_inoculated	MR_control	2.61092	2.72727	0.000581658	0.00541433	Up	Yes	XP_014516732.1		3847.GLYMA08G07950.1	XYL4	GO:0000272,GO:0003674,GO:0003824,GO:0004553,GO:0005575,GO:0005576,GO:0005578,GO:0005618,GO:0005623,GO:0005975,GO:0005976,GO:0008150,GO:0008152,GO:0009044,GO:0009056,GO:0009057,GO:0009987,GO:0010383,GO:0010410,GO:0016052,GO:0016787,GO:0016798,GO:0030312,GO:0031012,GO:0043170,GO:0044036,GO:0044237,GO:0044238,GO:0044260,GO:0044421,GO:0044464,GO:0044699,GO:0044763,GO:0045491,GO:0045493,GO:0048046,GO:…	K15920	G	Glycosyl hydrolase family 3 N terminal domain
MSTRG.31333	MS_inoculated	MR_control	3.60053	4.22957	2.24816e-06	5.8e-05	Up	Yes	XP_014491147.1		3847.GLYMA03G28281.1				G	Glycosyl hydrolases family 31
MSTRG.13533	MS_inoculated	MR_control	2.22043	3.33246	0.0022426	0.0156991	Up	Yes	XP_014503528.1		3847.GLYMA17G37230.1		GO:0005575,GO:0005622,GO:0005623,GO:0005737,GO:0005768,GO:0005794,GO:0005802,GO:0043226,GO:0043227,GO:0043229,GO:0043231,GO:0044424,GO:0044444,GO:0044464		M	Glycosyl transferase
MSTRG.4308	MS_inoculated	MR_control	2.91624	2.74829	0.0002011	0.00230748	Up	Yes	XP_014492955.1		3847.GLYMA11G37820.1			K00737	G	glycosyl transferase family 17 protein
MSTRG.5156	MS_inoculated	MR_control	3.12043	3.70306	3.13091e-05	0.000503301	Up	Yes	XP_014495571.1		3847.GLYMA19G37340.1		GO:0000139,GO:0005575,GO:0005622,GO:0005623,GO:0005737,GO:0005794,GO:0012505,GO:0016020,GO:0031090,GO:0043226,GO:0043227,GO:0043229,GO:0043231,GO:0044422,GO:0044424,GO:0044431,GO:0044444,GO:0044446,GO:0044464		G, M, W	glycosyltransferase At5g03795-like
MSTRG.22190	MS_inoculated	MR_control	2.14664	4.90204	0.00201767	0.0144859	Up	Yes	XP_014516526.1		3847.GLYMA03G26120.2		GO:0000003,GO:0003006,GO:0003674,GO:0003824,GO:0004812,GO:0004820,GO:0005488,GO:0005515,GO:0005575,GO:0005622,GO:0005623,GO:0005737,GO:0005739,GO:0006082,GO:0006139,GO:0006399,GO:0006412,GO:0006418,GO:0006426,GO:0006520,GO:0006725,GO:0006807,GO:0007275,GO:0008150,GO:0008152,GO:0009058,GO:0009059,GO:0009507,GO:0009532,GO:0009536,GO:0009570,GO:0009790,GO:0009791,GO:0009793,GO:0009987,GO:0010154,GO:…	K14164	J	Glycyl-tRNA synthetase 2
MSTRG.9566	MS_inoculated	MR_control	2.49422	3.1675	0.000765754	0.00673024	Up	Yes	XP_014500091.1		3847.GLYMA06G02900.1				S	glyoxal oxidase-related
MSTRG.24852	MS_inoculated	MR_control	2.74733	5.1083	0.000115407	0.00145933	Up	Yes	XP_014517637.1		3847.GLYMA12G28870.1				S	Glyoxalase/Bleomycin resistance protein/Dioxygenase superfamily
MSTRG.28203	MS_inoculated	MR_control	2.29889	4.3155	0.00117642	0.00946832	Up	Yes	XP_014522943.1		3847.GLYMA07G08985.1			K15919	C	Glyoxylate
MSTRG.10600	MS_inoculated	MR_control	3.38142	6.47049	2.93684e-06	7.27364e-05	Up	Yes	XP_014502357.1		3847.GLYMA13G42630.1		GO:0000166,GO:0003674,GO:0003824,GO:0005488,GO:0005575,GO:0005576,GO:0006082,GO:0006629,GO:0006631,GO:0007154,GO:0007267,GO:0007275,GO:0008150,GO:0008152,GO:0009553,GO:0009987,GO:0010430,GO:0016829,GO:0016830,GO:0016832,GO:0019395,GO:0019752,GO:0023052,GO:0030258,GO:0032501,GO:0032502,GO:0032787,GO:0034440,GO:0036094,GO:0043167,GO:0043168,GO:0043436,GO:0044237,GO:0044238,GO:0044255,GO:0044281,GO:…	K00108,K15403	E	GMC oxidoreductase
MSTRG.24978	MS_inoculated	MR_control	2.70979	4.3981	0.0001581	0.00189509	Up	Yes	XP_014520127.1		3847.GLYMA01G45050.1		GO:0005575,GO:0005623,GO:0005886,GO:0016020,GO:0031224,GO:0031225,GO:0044425,GO:0044464,GO:0071944		S	gpi-anchored protein
MSTRG.24404	MS_inoculated	MR_control	4.53518	4.02258	2.11748e-08	1.1663e-06	Up	Yes	XP_014518265.1		3847.GLYMA13G30182.1				O	GRAN
MSTRG.20050	MS_inoculated	MR_control	2.43763	2.90661	0.00107932	0.00887376	Up	Yes	XP_022640226.1		3847.GLYMA20G36040.1	WX	GO:0003674,GO:0003824,GO:0004373,GO:0005575,GO:0005622,GO:0005623,GO:0005737,GO:0005975,GO:0005976,GO:0005982,GO:0006073,GO:0008150,GO:0008152,GO:0008194,GO:0009501,GO:0009507,GO:0009536,GO:0009987,GO:0016740,GO:0016757,GO:0016758,GO:0035251,GO:0043170,GO:0043226,GO:0043227,GO:0043229,GO:0043231,GO:0044042,GO:0044237,GO:0044238,GO:0044260,GO:0044262,GO:0044264,GO:0044424,GO:0044444,GO:0044464,GO:…	K13679	M	Granule-bound starch synthase
MSTRG.30197	MS_inoculated	MR_control	2.93213	7.36057	3.21461e-05	0.000514911	Up	Yes	XP_014489882.1		3847.GLYMA07G00620.1		GO:0005575,GO:0005618,GO:0005622,GO:0005623,GO:0005737,GO:0005768,GO:0005794,GO:0005802,GO:0009505,GO:0030312,GO:0043226,GO:0043227,GO:0043229,GO:0043231,GO:0044424,GO:0044444,GO:0044464,GO:0071944		S	growth regulator related protein
MSTRG.9877	MS_inoculated	MR_control	2.79913	5.72798	7.66694e-05	0.0010485	Up	Yes	XP_014502111.1		3847.GLYMA15G00350.1		GO:0005575,GO:0005618,GO:0005622,GO:0005623,GO:0005737,GO:0005768,GO:0005794,GO:0005802,GO:0009505,GO:0030312,GO:0043226,GO:0043227,GO:0043229,GO:0043231,GO:0044424,GO:0044444,GO:0044464,GO:0071944		S	growth regulator related protein
MSTRG.18727	MS_inoculated	MR_control	3.4309	3.01233	1.36047e-05	0.000257414	Up	Yes	XP_014512938.1		3847.GLYMA19G37740.1		GO:0005575,GO:0005622,GO:0005623,GO:0005634,GO:0007275,GO:0008150,GO:0009607,GO:0009624,GO:0022622,GO:0032501,GO:0032502,GO:0043226,GO:0043227,GO:0043229,GO:0043231,GO:0044424,GO:0044464,GO:0044699,GO:0044707,GO:0044767,GO:0048364,GO:0048366,GO:0048367,GO:0048513,GO:0048580,GO:0048731,GO:0048827,GO:0048856,GO:0050789,GO:0050793,GO:0050896,GO:0051239,GO:0051704,GO:0051707,GO:0061062,GO:0065007,GO:…		K	growth-regulating factor
MSTRG.2704	MS_inoculated	MR_control	3.20686	3.23753	2.93675e-05	0.000478081	Up	Yes	XP_014523171.1		3847.GLYMA11G11826.1		GO:0005575,GO:0005622,GO:0005623,GO:0005634,GO:0043226,GO:0043227,GO:0043229,GO:0043231,GO:0044424,GO:0044464		K	growth-regulating factor
MSTRG.7094	MS_inoculated	MR_control	2.71613	3.25034	0.000299724	0.00315651	Up	Yes	XP_014497333.1		3847.GLYMA01G35083.1			K03979	S	GTP1/OBG
MSTRG.17166	MS_inoculated	MR_control	2.10243	3.82019	0.00310534	0.0204247	Up	Yes	XP_014507321.1		3847.GLYMA07G40160.1				J	GTPase that plays an essential role in the late steps of ribosome biogenesis (By similarity)
MSTRG.14955	MS_inoculated	MR_control	2.1569	5.11471	0.00189728	0.0137773	Up	Yes	XP_022639037.1		3847.GLYMA16G25990.1				T	Guanine nucleotide binding protein (G protein) alpha
MSTRG.13899	MS_inoculated	MR_control	2.00774	3.46796	0.00513491	0.0302799	Up	Yes	XP_022638621.1		3847.GLYMA16G17090.2		GO:0001558,GO:0003674,GO:0005083,GO:0005085,GO:0005088,GO:0005089,GO:0008150,GO:0010769,GO:0019222,GO:0022603,GO:0022604,GO:0030234,GO:0030695,GO:0040008,GO:0043900,GO:0045595,GO:0048638,GO:0050789,GO:0050790,GO:0050793,GO:0050794,GO:0051128,GO:0051239,GO:0051510,GO:0060284,GO:0060589,GO:0065007,GO:0065009,GO:0080092,GO:2000241	K10770	S	Guanine nucleotide exchange factor
MSTRG.23377	MS_inoculated	MR_control	2.98369	5.35902	3.11475e-05	0.00050115	Up	Yes	XP_014518005.1		3847.GLYMA17G09070.1			K11129	A	H ACA ribonucleoprotein complex subunit
MSTRG.6241	MS_inoculated	MR_control	2.39269	4.92252	0.000650963	0.00589415	Up	Yes	XP_014497178.1		3847.GLYMA13G41290.1			K07025	S	haloacid dehalogenase-like hydrolase family protein
MSTRG.20822	MS_inoculated	MR_control	2.26206	3.02616	0.00205538	0.0146106	Up	Yes	XP_014513095.1		3847.GLYMA20G27840.1				S	harpin-induced protein 1 domain containing protein, expressed
MSTRG.3588	MS_inoculated	MR_control	2.15642	3.58635	0.00271428	0.0184263	Up	Yes	XP_022631363.1		3847.GLYMA11G18370.1				S	harpin-induced protein 1 domain containing protein, expressed
MSTRG.24620	MS_inoculated	MR_control	2.51761	3.8521	0.000529404	0.005019	Up	Yes	XP_014517529.1		3847.GLYMA15G07101.1		GO:0005575,GO:0016020		S	harpin-induced protein-related HIN1-related harpin-responsive protein-related
MSTRG.16669	MS_inoculated	MR_control	2.33872	5.16538	0.000818281	0.00711528	Up	Yes	XP_014510549.1		3847.GLYMA13G00460.1		GO:0005575,GO:0005622,GO:0005623,GO:0005737,GO:0009507,GO:0009536,GO:0043226,GO:0043227,GO:0043229,GO:0043231,GO:0044424,GO:0044444,GO:0044464		O	heat shock
MSTRG.11288	MS_inoculated	MR_control	3.26275	3.97195	1.40836e-05	0.000264524	Up	Yes	XP_014502537.1		3847.GLYMA14G02740.1			K09489	O	heat- shock
MSTRG.11500	MS_inoculated	MR_control	2.31003	3.85646	0.0012701	0.0100409	Up	Yes	XP_014504162.1		3847.GLYMA02G44030.1		GO:0005575,GO:0016020	K13993	O	Heat shock family protein
MSTRG.30052	MS_inoculated	MR_control	3.00529	3.20085	8.65074e-05	0.00115661	Up	Yes	XP_014489629.1		3847.GLYMA14G06910.1				O	heat shock protein
MSTRG.24708	MS_inoculated	MR_control	2.09539	3.1546	0.00428889	0.0263377	Up	Yes	XP_014517784.1		3847.GLYMA13G33070.2				O	Heat shock protein
MSTRG.9416	MS_inoculated	MR_control	2.91001	4.05586	7.50294e-05	0.0010292	Up	Yes	XP_014499941.1		3847.GLYMA06G04390.1		GO:0001071,GO:0003674,GO:0003700,GO:0005575,GO:0005622,GO:0005623,GO:0005634,GO:0005737,GO:0006355,GO:0008150,GO:0008356,GO:0009889,GO:0009987,GO:0010468,GO:0010556,GO:0019219,GO:0019222,GO:0031323,GO:0031326,GO:0043226,GO:0043227,GO:0043229,GO:0043231,GO:0044424,GO:0044464,GO:0044699,GO:0044763,GO:0050789,GO:0050794,GO:0051171,GO:0051252,GO:0051301,GO:0060255,GO:0065007,GO:0080090,GO:2000112,GO:…	K09419	K	heat stress transcription factor
MSTRG.18925	MS_inoculated	MR_control	2.29748	3.05486	0.00176509	0.0129946	Up	Yes	XP_014511066.1		3847.GLYMA13G21490.1	HSFA3	GO:0001071,GO:0003674,GO:0003676,GO:0003677,GO:0003700,GO:0005488,GO:0005575,GO:0005622,GO:0005623,GO:0005634,GO:0005737,GO:0006355,GO:0006950,GO:0008150,GO:0009266,GO:0009408,GO:0009628,GO:0009719,GO:0009889,GO:0010033,GO:0010200,GO:0010243,GO:0010468,GO:0010556,GO:0019219,GO:0019222,GO:0031323,GO:0031326,GO:0042221,GO:0043226,GO:0043227,GO:0043229,GO:0043231,GO:0044424,GO:0044464,GO:0050789,GO:…	K09419	K	heat stress transcription factor
MSTRG.4409	MS_inoculated	MR_control	3.14869	4.89735	1.46146e-05	0.00027307	Up	Yes	XP_014493691.1		3847.GLYMA11G35780.1				S	Heavy-metal-associated domain
MSTRG.17142	MS_inoculated	MR_control	3.06007	6.61809	1.72595e-05	0.000313675	Up	Yes	XP_014510468.1		3847.GLYMA07G38680.1		GO:0005575,GO:0005618,GO:0005623,GO:0030312,GO:0044464,GO:0071944		P	Heavy-metal-associated domain
MSTRG.16407	MS_inoculated	MR_control	2.58739	4.34106	0.000309597	0.00324194	Up	Yes	XP_014505893.1		3847.GLYMA13G23190.1		GO:0000323,GO:0003674,GO:0003824,GO:0004553,GO:0004566,GO:0005575,GO:0005576,GO:0005618,GO:0005622,GO:0005623,GO:0005737,GO:0005764,GO:0005765,GO:0005773,GO:0005774,GO:0008150,GO:0008152,GO:0009505,GO:0016020,GO:0016787,GO:0016798,GO:0030312,GO:0031090,GO:0043226,GO:0043227,GO:0043229,GO:0043231,GO:0044422,GO:0044424,GO:0044437,GO:0044444,GO:0044446,GO:0044464,GO:0071944	K07964	G	heparanase-like protein
MSTRG.17667	MS_inoculated	MR_control	3.05998	4.60322	2.8153e-05	0.000462925	Up	Yes	XP_014507301.1		3847.GLYMA08G02550.1		GO:0001071,GO:0003674,GO:0003676,GO:0003677,GO:0003700,GO:0005488,GO:0005575,GO:0005622,GO:0005623,GO:0005634,GO:0006355,GO:0008150,GO:0009889,GO:0010468,GO:0010556,GO:0019219,GO:0019222,GO:0031323,GO:0031326,GO:0043226,GO:0043227,GO:0043229,GO:0043231,GO:0044424,GO:0044464,GO:0050789,GO:0050794,GO:0051171,GO:0051252,GO:0060255,GO:0065007,GO:0080090,GO:0097159,GO:1901363,GO:2000112,GO:2001141	K09273	K	High Mobility Group
MSTRG.30369	MS_inoculated	MR_control	3.15203	5.5373	1.26588e-05	0.000243364	Up	Yes	XP_022633024.1		3847.GLYMA08G08130.2		GO:0005575,GO:0005622,GO:0005623,GO:0005737,GO:0005829,GO:0005886,GO:0006066,GO:0006576,GO:0006580,GO:0006807,GO:0008150,GO:0008152,GO:0009308,GO:0009987,GO:0016020,GO:0034641,GO:0042439,GO:0044106,GO:0044237,GO:0044281,GO:0044424,GO:0044444,GO:0044464,GO:0044710,GO:0071704,GO:0071944,GO:1901160,GO:1901564,GO:1901615	K01590	E	histidine
MSTRG.6434	MS_inoculated	MR_control	2.77485	6.10152	8.25557e-05	0.0011154	Up	Yes	XP_014497109.1		3847.GLYMA12G30600.1		GO:0005575,GO:0005622,GO:0005623,GO:0005634,GO:0005730,GO:0031974,GO:0031981,GO:0043226,GO:0043227,GO:0043228,GO:0043229,GO:0043231,GO:0043232,GO:0043233,GO:0044422,GO:0044424,GO:0044428,GO:0044446,GO:0044464,GO:0070013	K11276	B	histone deacetylase
MSTRG.3487	MS_inoculated	MR_control	2.29005	5.78643	0.000954771	0.00809437	Up	Yes	XP_014492160.1		3847.GLYMA12G09000.1		GO:0005575,GO:0005622,GO:0005623,GO:0005634,GO:0005730,GO:0031974,GO:0031981,GO:0043226,GO:0043227,GO:0043228,GO:0043229,GO:0043231,GO:0043232,GO:0043233,GO:0044422,GO:0044424,GO:0044428,GO:0044446,GO:0044464,GO:0070013	K11276	B	histone deacetylase
MSTRG.4759	MS_inoculated	MR_control	3.80006	6.48232	2.5699e-07	9.45597e-06	Up	Yes	XP_014495121.1		3847.GLYMA03G31460.1				B	histone h2a
MSTRG.4658	MS_inoculated	MR_control	3.02299	6.32711	2.1428e-05	0.000368899	Up	Yes	XP_014496399.1		3847.GLYMA19G33360.1		GO:0005575,GO:0005622,GO:0005623,GO:0005634,GO:0043226,GO:0043227,GO:0043229,GO:0043231,GO:0044424,GO:0044464	K11251	B	histone h2a
MSTRG.6275	MS_inoculated	MR_control	2.15709	9.10754	0.00155849	0.0117581	Up	Yes	XP_014496989.1		3847.GLYMA15G04520.1		GO:0005575,GO:0005622,GO:0005623,GO:0005634,GO:0005694,GO:0043226,GO:0043227,GO:0043228,GO:0043229,GO:0043231,GO:0043232,GO:0044424,GO:0044464	K11251	B	histone h2a
MSTRG.6199	MS_inoculated	MR_control	3.74736	6.12171	3.78959e-07	1.29859e-05	Up	Yes	XP_014497676.1		15368.BRADI2G27720.1				B	histone H3
MSTRG.7245	MS_inoculated	MR_control	2.68721	6.9982	0.000120244	0.00150986	Up	Yes	XP_014497047.2		3694.POPTR_0005s25530.1		GO:0005575,GO:0005622,GO:0005623,GO:0005634,GO:0005694,GO:0043226,GO:0043227,GO:0043228,GO:0043229,GO:0043231,GO:0043232,GO:0044424,GO:0044464	K11253	B	histone H3
MSTRG.21884	MS_inoculated	MR_control	2.44159	3.07336	0.0010342	0.00858701	Up	Yes	XP_014515728.1		3847.GLYMA07G06310.1	CENH3	GO:0000003,GO:0000775,GO:0000776,GO:0000777,GO:0000779,GO:0000785,GO:0000793,GO:0005575,GO:0005622,GO:0005623,GO:0005634,GO:0005694,GO:0007049,GO:0007059,GO:0007126,GO:0008150,GO:0009566,GO:0009567,GO:0009987,GO:0019953,GO:0022402,GO:0022414,GO:0032991,GO:0043226,GO:0043227,GO:0043228,GO:0043229,GO:0043231,GO:0043232,GO:0043234,GO:0044422,GO:0044424,GO:0044427,GO:0044446,GO:0044464,GO:0044699,GO:…	K11253	B	histone H3
MSTRG.7975	MS_inoculated	MR_control	2.07759	4.8341	0.00277902	0.0187665	Up	Yes	XP_014502236.1		3847.GLYMA09G07970.1		GO:0005575,GO:0005622,GO:0005623,GO:0005634,GO:0043226,GO:0043227,GO:0043229,GO:0043231,GO:0044424,GO:0044464		K	Histone-binding component that specifically recognizes H3 tails trimethylated on 'Lys-4' (H3K4me3), which mark transcription start sites of virtually all active genes (By similarity)
MSTRG.9404	MS_inoculated	MR_control	3.30027	3.31983	1.78252e-05	0.0003213	Up	Yes	XP_014500317.1		3847.GLYMA06G04470.1	WOX4	GO:0000003,GO:0003006,GO:0005575,GO:0005622,GO:0005623,GO:0005634,GO:0007154,GO:0007165,GO:0007275,GO:0008150,GO:0009790,GO:0009791,GO:0009793,GO:0009888,GO:0009987,GO:0010065,GO:0010067,GO:0010154,GO:0022414,GO:0023052,GO:0032501,GO:0032502,GO:0043226,GO:0043227,GO:0043229,GO:0043231,GO:0044424,GO:0044464,GO:0044699,GO:0044700,GO:0044707,GO:0044763,GO:0044767,GO:0048316,GO:0048507,GO:0048508,GO:…		K	homeobox
MSTRG.13260	MS_inoculated	MR_control	2.10502	4.29134	0.00265994	0.0181241	Up	Yes	XP_014503920.1		3847.GLYMA14G09310.1	WOX4	GO:0000003,GO:0003006,GO:0005575,GO:0005622,GO:0005623,GO:0005634,GO:0007154,GO:0007165,GO:0007275,GO:0008150,GO:0009790,GO:0009791,GO:0009793,GO:0009888,GO:0009987,GO:0010065,GO:0010067,GO:0010154,GO:0022414,GO:0023052,GO:0032501,GO:0032502,GO:0043226,GO:0043227,GO:0043229,GO:0043231,GO:0044424,GO:0044464,GO:0044699,GO:0044700,GO:0044707,GO:0044763,GO:0044767,GO:0048316,GO:0048507,GO:0048508,GO:…		K	homeobox
MSTRG.18184	MS_inoculated	MR_control	2.68629	4.37798	0.000179744	0.00210809	Up	Yes	XP_014512318.1		3847.GLYMA09G16790.1	HAT14	GO:0001071,GO:0003674,GO:0003700,GO:0005575,GO:0005622,GO:0005623,GO:0005634,GO:0006355,GO:0008150,GO:0009889,GO:0010468,GO:0010556,GO:0019219,GO:0019222,GO:0031323,GO:0031326,GO:0043226,GO:0043227,GO:0043229,GO:0043231,GO:0044424,GO:0044464,GO:0050789,GO:0050794,GO:0051171,GO:0051252,GO:0060255,GO:0065007,GO:0080090,GO:2000112,GO:2001141	K09338	K	Homeobox-leucine zipper protein
MSTRG.991	MS_inoculated	MR_control	2.5373	2.73684	0.000985717	0.0082863	Up	Yes	XP_022639690.1		3847.GLYMA09G29810.1		GO:0000902,GO:0000904,GO:0001071,GO:0003674,GO:0003700,GO:0005575,GO:0005622,GO:0005623,GO:0005634,GO:0006355,GO:0007275,GO:0008150,GO:0008544,GO:0009653,GO:0009888,GO:0009889,GO:0009913,GO:0009987,GO:0010026,GO:0010090,GO:0010091,GO:0010468,GO:0010556,GO:0016043,GO:0019219,GO:0019222,GO:0030154,GO:0030855,GO:0031323,GO:0031326,GO:0032501,GO:0032502,GO:0032989,GO:0043226,GO:0043227,GO:0043229,GO:…	K09338	K	homeobox-leucine zipper protein
MSTRG.4741	MS_inoculated	MR_control	2.29097	3.72571	0.00143179	0.0110198	Up	Yes	XP_014495137.1		3847.GLYMA19G34120.1		GO:0000096,GO:0000097,GO:0003674,GO:0003824,GO:0006082,GO:0006520,GO:0006555,GO:0006575,GO:0006790,GO:0006807,GO:0008150,GO:0008152,GO:0008168,GO:0008172,GO:0008652,GO:0008757,GO:0008898,GO:0009058,GO:0009066,GO:0009067,GO:0009086,GO:0009987,GO:0016053,GO:0016740,GO:0016741,GO:0019752,GO:0032259,GO:0033477,GO:0033528,GO:0043436,GO:0044237,GO:0044238,GO:0044249,GO:0044272,GO:0044281,GO:0044283,GO:…	K00547	E	Homocysteine s-methyltransferase
MSTRG.9060	MS_inoculated	MR_control	2.63298	4.71074	0.000217047	0.00245576	Up	Yes	XP_014498556.1		3847.GLYMA06G07330.1		GO:0001071,GO:0003674,GO:0003700,GO:0005575,GO:0005622,GO:0005623,GO:0005634,GO:0006355,GO:0006950,GO:0006952,GO:0007154,GO:0007165,GO:0008150,GO:0009414,GO:0009415,GO:0009607,GO:0009620,GO:0009628,GO:0009719,GO:0009725,GO:0009737,GO:0009753,GO:0009755,GO:0009867,GO:0009889,GO:0009987,GO:0010033,GO:0010035,GO:0010118,GO:0010468,GO:0010556,GO:0019219,GO:0019222,GO:0023052,GO:0031323,GO:0031326,GO:…		K	HOX
MSTRG.3653	MS_inoculated	MR_control	2.41177	3.41094	0.00101663	0.00848388	Up	Yes	XP_022634302.1		3847.GLYMA06G46220.1			K12951	J	HRDC domain
MSTRG.25836	MS_inoculated	MR_control	6.42106	6.19893	6.42771e-14	2.45566e-11	Up	Yes	XP_014520490.1		3847.GLYMA14G02970.1		GO:0005575,GO:0005622,GO:0005623,GO:0005737,GO:0005777,GO:0042579,GO:0043226,GO:0043227,GO:0043229,GO:0043231,GO:0044424,GO:0044444,GO:0044464	K13993	O	Hsp20/alpha crystallin family
MSTRG.26309	MS_inoculated	MR_control	4.08827	3.703	3.74988e-07	1.28743e-05	Up	Yes	XP_014520310.1		3847.GLYMA02G11770.1		GO:0005575,GO:0005911,GO:0006950,GO:0006970,GO:0006972,GO:0008150,GO:0009414,GO:0009415,GO:0009506,GO:0009628,GO:0009651,GO:0009719,GO:0009725,GO:0009737,GO:0010033,GO:0010035,GO:0016020,GO:0030054,GO:0033993,GO:0042221,GO:0042538,GO:0050896,GO:0055044,GO:0097305,GO:1901700	K17279	U	HVA22-like protein
MSTRG.23242	MS_inoculated	MR_control	2.08899	2.78863	0.0048361	0.0288783	Up	Yes	XP_014518171.2		3847.GLYMA08G42340.1		GO:0005575,GO:0016020	K17279	U	HVA22-like protein
MSTRG.20240	MS_inoculated	MR_control	2.48163	5.35142	0.000399424	0.00397344	Up	Yes	XP_014511247.1		3847.GLYMA20G34120.1		GO:0005575,GO:0005622,GO:0005623,GO:0005737,GO:0009507,GO:0009536,GO:0043226,GO:0043227,GO:0043229,GO:0043231,GO:0044424,GO:0044444,GO:0044464		S	hydrolase
MSTRG.21480	MS_inoculated	MR_control	2.7055	2.28681	0.000651587	0.00589415	Up	Yes	XP_014516122.1		3847.GLYMA07G03420.2		GO:0005575,GO:0016020,GO:0031224,GO:0031225,GO:0044425		G	hydrolase family 17 protein
MSTRG.15108	MS_inoculated	MR_control	2.44862	4.45954	0.000559405	0.00525074	Up	Yes	XP_014510480.1		3847.GLYMA17G17390.2				G	hydrolase, family 43 protein
MSTRG.30770	MS_inoculated	MR_control	3.40071	6.2939	2.7374e-06	6.86492e-05	Up	Yes	XP_014490373.1		3847.GLYMA12G31770.1	HPL	GO:0005575,GO:0005622,GO:0005623,GO:0005737,GO:0006082,GO:0006629,GO:0006631,GO:0006950,GO:0008150,GO:0008152,GO:0009507,GO:0009526,GO:0009536,GO:0009611,GO:0009941,GO:0009987,GO:0019752,GO:0031967,GO:0031975,GO:0032787,GO:0043226,GO:0043227,GO:0043229,GO:0043231,GO:0043436,GO:0044237,GO:0044238,GO:0044255,GO:0044281,GO:0044422,GO:0044424,GO:0044434,GO:0044435,GO:0044444,GO:0044446,GO:0044464,GO:…	K10528	Q	hydroperoxide lyase
MSTRG.22247	MS_inoculated	MR_control	2.54762	3.56341	0.000509976	0.00485789	Up	Yes	XP_014515709.1		3847.GLYMA03G25030.1	OSI_18905		K08237	C, G	hydroquinone glucosyltransferase-like
MSTRG.27444	MS_inoculated	MR_control	3.18876	2.69799	5.96445e-05	0.000855412	Up	Yes	XP_014522182.2		3847.GLYMA08G21030.1	IAR3	GO:0003674,GO:0003824,GO:0005575,GO:0005622,GO:0005623,GO:0005737,GO:0005783,GO:0005788,GO:0005886,GO:0006950,GO:0008150,GO:0008152,GO:0009611,GO:0010178,GO:0010179,GO:0016020,GO:0016787,GO:0016810,GO:0031974,GO:0043226,GO:0043227,GO:0043229,GO:0043231,GO:0043233,GO:0044422,GO:0044424,GO:0044432,GO:0044444,GO:0044446,GO:0044464,GO:0050896,GO:0070013,GO:0071944	K14664	E	Iaa-amino acid hydrolase
MSTRG.14518	MS_inoculated	MR_control	2.30048	3.67227	0.00146663	0.0112162	Up	Yes	XP_014506365.1		3847.GLYMA08G40270.1			K14664	G	Iaa-amino acid hydrolase
MSTRG.5627	MS_inoculated	MR_control	4.362	7.81595	6.88624e-09	4.56271e-07	Up	Yes	XP_014496192.1		3847.GLYMA03G39210.1				U	importin subunit alpha
MSTRG.29542	MS_inoculated	MR_control	2.34389	4.9229	0.000831828	0.00721909	Up	Yes	XP_014524280.1		4081.Solyc01g068360.2.1		GO:0005575,GO:0005623,GO:0005886,GO:0016020,GO:0044464,GO:0071944		T	inactive leucine-rich repeat receptor-like protein kinase
MSTRG.2676	MS_inoculated	MR_control	2.97221	4.03946	5.08e-05	0.000758242	Up	Yes	XP_014522753.1		3847.GLYMA09G35883.1				G	inactive purple acid phosphatase 27-like
MSTRG.9431	MS_inoculated	MR_control	3.14686	4.45706	1.85077e-05	0.000330671	Up	Yes	XP_014498444.1		3847.GLYMA04G04390.1				T	inactive receptor kinase
MSTRG.11943	MS_inoculated	MR_control	2.02773	6.26962	0.0030262	0.0200289	Up	Yes	XP_022637754.1		3847.GLYMA14G38630.1		GO:0005575,GO:0005623,GO:0005886,GO:0016020,GO:0044464,GO:0071944	K04730	T	inactive receptor kinase
MSTRG.26604	MS_inoculated	MR_control	2.37928	3.46201	0.00109289	0.00894028	Up	Yes	XP_014519195.1		3847.GLYMA02G13910.1	GH3.3	GO:0003674,GO:0003824,GO:0008150,GO:0008152,GO:0009314,GO:0009416,GO:0009628,GO:0009719,GO:0009725,GO:0009733,GO:0010033,GO:0010252,GO:0010279,GO:0016874,GO:0016879,GO:0016881,GO:0042221,GO:0042592,GO:0048878,GO:0050896,GO:0065007,GO:0065008	K14487	S	Indole-3-acetic acid-amido synthetase
MSTRG.27142	MS_inoculated	MR_control	2.04347	3.33475	0.00465462	0.0279995	Up	Yes	XP_022631921.1		3847.GLYMA15G03280.1				S	Inherit from COG: ProFAR isomerase
MSTRG.14470	MS_inoculated	MR_control	3.07961	2.88874	8.58899e-05	0.00114921	Up	Yes	XP_022640175.1		3847.GLYMA20G03290.1				T	Inherit from euNOG: clavata3 esr-related
MSTRG.24306	MS_inoculated	MR_control	2.10475	3.27699	0.00359437	0.0229355	Up	Yes	XP_014517716.1		3847.GLYMA15G09710.1				S	Inherit from euNOG: hydrolase
MSTRG.11624	MS_inoculated	MR_control	2.16981	6.55916	0.00156313	0.0117782	Up	Yes	XP_022637682.1		3847.GLYMA14G05980.2				S	Inherit from euNOG: Polyadenylate-binding protein-interacting protein
MSTRG.7648	MS_inoculated	MR_control	4.73583	5.33697	2.01536e-09	1.61552e-07	Up	Yes	XP_014499150.1		3847.GLYMA19G45240.2				A	Inherit from KOG: AlkB, alkylation repair homolog 1 (E. coli)
MSTRG.26032	MS_inoculated	MR_control	2.8574	2.69819	0.000257995	0.00280082	Up	Yes	XP_014519693.2		29760.VIT_13s0106g00230.t01				S	Inherit from KOG: Ankyrin Repeat
MSTRG.24354	MS_inoculated	MR_control	2.15207	2.49186	0.00476239	0.0285712	Up	Yes	XP_022642578.1		3847.GLYMA13G29675.1				S	Inherit from KOG: Ankyrin Repeat
MSTRG.26035	MS_inoculated	MR_control	2.01792	2.38652	0.00820811	0.0435277	Up	Yes	XP_014519692.1		3847.GLYMA14G37410.1				S	Inherit from KOG: Ankyrin Repeat
MSTRG.23964	MS_inoculated	MR_control	2.13848	4.75464	0.00217059	0.0152809	Up	Yes	XP_022642788.1		3847.GLYMA09G02051.1				S	Inherit from KOG: Family with sequence similarity 108, member
MSTRG.7776	MS_inoculated	MR_control	3.73598	3.85089	1.55995e-06	4.23352e-05	Up	Yes	XP_014500331.1		3847.GLYMA09G04990.1				S	Inherit from KOG: family with sequence similarity 179, member
MSTRG.16570	MS_inoculated	MR_control	2.0641	3.887	0.00366759	0.0232539	Up	Yes	XP_014510741.1		3847.GLYMA17G07500.1				T	Inherit from KOG: PHOsphatase
MSTRG.22361	MS_inoculated	MR_control	2.5677	4.4145	0.000334759	0.00345258	Up	Yes	XP_022641625.1		3847.GLYMA03G22620.1			K17592	E	Inherit from NOG: Catalyzes the reversible conversion of 3- phosphohydroxypyruvate to phosphoserine and of 3-hydroxy-2-oxo-4- phosphonooxybutanoate to phosphohydroxythreonine (By similarity)
MSTRG.5319	MS_inoculated	MR_control	2.31344	4.04095	0.0011464	0.00928611	Up	Yes	XP_014494846.1		3847.GLYMA19G38990.1				S	Inherit from NOG: downstream neighbor of Son
MSTRG.20937	MS_inoculated	MR_control	2.55708	4.8036	0.000310848	0.00325078	Up	Yes	XP_014512146.1		3847.GLYMA20G26670.1				S	Inherit from NOG: expressed protein
MSTRG.14552	MS_inoculated	MR_control	2.14349	2.02616	0.00582976	0.0334107	Up	Yes	XP_022638913.1		3847.GLYMA19G22320.2		GO:0005575,GO:0005623,GO:0005886,GO:0016020,GO:0044464,GO:0071944		S	Inherit from NOG: Nucleolar protein
MSTRG.15473	MS_inoculated	MR_control	5.14003	4.78521	4.47007e-10	4.66655e-08	Up	Yes	XP_014507945.1		559305.XP_003236044.1				S	Inherit from onyNOG: extracellular serine-threonine rich protein
MSTRG.8125	MS_inoculated	MR_control	3.90737	3.62691	8.87004e-07	2.65009e-05	Up	Yes	XP_014499942.1		59689.Al_scaffold_0003_2365				S	Inherit from strNOG: AAI
MSTRG.26721	MS_inoculated	MR_control	2.26513	4.09571	0.00141212	0.0109105	Up	Yes	XP_014520314.1		3847.GLYMA08G04860.1	OSI_32937			S	inhibitor
MSTRG.21123	MS_inoculated	MR_control	3.69858	4.31894	1.26852e-06	3.58137e-05	Up	Yes	XP_014514175.1		3847.GLYMA20G24645.1		GO:0000003,GO:0003006,GO:0007275,GO:0008150,GO:0009553,GO:0009791,GO:0010154,GO:0022414,GO:0032501,GO:0032502,GO:0044699,GO:0044707,GO:0048229,GO:0048316,GO:0048608,GO:0048731,GO:0048856,GO:0061458		S	Inner centromere protein, ARK binding region
MSTRG.17378	MS_inoculated	MR_control	2.20162	4.84571	0.00156232	0.0117771	Up	Yes	XP_014507272.1		3847.GLYMA07G39620.1		GO:0003674,GO:0003824,GO:0005575,GO:0005622,GO:0005623,GO:0005737,GO:0005829,GO:0005886,GO:0005975,GO:0005996,GO:0006020,GO:0006021,GO:0006066,GO:0006082,GO:0006766,GO:0006767,GO:0006793,GO:0006796,GO:0006950,GO:0008150,GO:0008152,GO:0008934,GO:0009058,GO:0009110,GO:0009266,GO:0009409,GO:0009628,GO:0009987,GO:0010347,GO:0016020,GO:0016051,GO:0016053,GO:0016311,GO:0016787,GO:0016788,GO:0016791,GO:…	K10047,K13104	G	Inositol monophosphatase
MSTRG.9161	MS_inoculated	MR_control	2.35994	5.2495	0.000727042	0.0064468	Up	Yes	XP_014498663.1		3847.GLYMA06G11300.2				E	interconversion of serine and glycine (By similarity)
MSTRG.32083	MS_inoculated	MR_control	9.3358	9.77667	6.01015e-23	5.39591e-19	Up	Yes	XP_014491873.1		3847.GLYMA10G39740.1	THI1	GO:0003674,GO:0005488,GO:0005575,GO:0005622,GO:0005623,GO:0005737,GO:0005739,GO:0006725,GO:0006766,GO:0006767,GO:0006772,GO:0006790,GO:0006807,GO:0006950,GO:0006974,GO:0008150,GO:0008152,GO:0008270,GO:0009058,GO:0009110,GO:0009228,GO:0009266,GO:0009409,GO:0009507,GO:0009526,GO:0009532,GO:0009536,GO:0009570,GO:0009579,GO:0009628,GO:0009941,GO:0009987,GO:0010319,GO:0018130,GO:0018131,GO:0019438,GO:…	K03146	H	Involved in biosynthesis of the thiamine precursor thiazole. Catalyzes the conversion of NAD and glycine to adenosine diphosphate 5-(2-hydroxyethyl)-4-methylthiazole-2-carboxylic acid (ADT), an adenylated thiazole intermediate. The reaction includes an iron-dependent sulfide transfer from a conserved cysteine residue of the protein to a thiazole intermediate. The enzyme can only undergo a single …
MSTRG.20121	MS_inoculated	MR_control	4.76031	5.79369	1.20899e-09	1.05895e-07	Up	Yes	XP_014514750.1		3847.GLYMA20G35310.1		GO:0005575,GO:0005622,GO:0005623,GO:0005737,GO:0009507,GO:0009526,GO:0009536,GO:0009941,GO:0016020,GO:0031967,GO:0031975,GO:0043226,GO:0043227,GO:0043229,GO:0043231,GO:0044422,GO:0044424,GO:0044434,GO:0044435,GO:0044444,GO:0044446,GO:0044464		P	Ion channel
MSTRG.13115	MS_inoculated	MR_control	2.93738	3.49249	8.84813e-05	0.00117861	Up	Yes	XP_014503693.1		3847.GLYMA14G11050.1	IQD6			S	IQ
MSTRG.11583	MS_inoculated	MR_control	2.74324	4.04337	0.000170107	0.0020095	Up	Yes	XP_022637672.1		3847.GLYMA02G43380.1				S	IQ
MSTRG.10633	MS_inoculated	MR_control	3.16673	4.09752	2.07033e-05	0.000360808	Up	Yes	XP_014500110.1		3847.GLYMA07G01040.2	IQD8			S	IQ calmodulin-binding motif
MSTRG.17231	MS_inoculated	MR_control	2.8655	4.50826	7.24692e-05	0.00100251	Up	Yes	XP_014509798.1		3847.GLYMA07G38930.2			K16743	Z	IQ calmodulin-binding motif
MSTRG.21680	MS_inoculated	MR_control	2.63411	2.32832	0.000792705	0.00692306	Up	Yes	XP_014515912.1		3847.GLYMA07G01040.2	IQD8			S	IQ calmodulin-binding motif
MSTRG.14329	MS_inoculated	MR_control	3.73294	4.72203	6.93804e-07	2.15909e-05	Up	Yes	XP_022638855.1		3847.GLYMA01G05100.1				S	IQ-DOMAIN 31-like
MSTRG.31697	MS_inoculated	MR_control	3.95523	5.3095	1.62855e-07	6.48385e-06	Up	Yes	XP_014491495.2		3847.GLYMA09G04010.1				C	Iron-Sulfur binding protein C terminal
MSTRG.8699	MS_inoculated	MR_control	3.07843	5.27273	1.95281e-05	0.000345502	Up	Yes	XP_014501793.1		3847.GLYMA06G10540.2	ISA3	GO:0000272,GO:0003674,GO:0003824,GO:0004133,GO:0004553,GO:0005575,GO:0005622,GO:0005623,GO:0005737,GO:0005975,GO:0005976,GO:0005977,GO:0005982,GO:0005983,GO:0006073,GO:0006091,GO:0006112,GO:0008150,GO:0008152,GO:0009056,GO:0009057,GO:0009251,GO:0009507,GO:0009532,GO:0009536,GO:0009569,GO:0009570,GO:0009987,GO:0015980,GO:0016052,GO:0016787,GO:0016798,GO:0019156,GO:0043036,GO:0043170,GO:0043226,GO:…	K01214	G	Isoamylase 3
MSTRG.4492	MS_inoculated	MR_control	3.08908	3.94843	3.00731e-05	0.000487358	Up	Yes	XP_014493342.1		3847.GLYMA05G07420.2		GO:0003674,GO:0003824,GO:0004067,GO:0005575,GO:0005622,GO:0005623,GO:0005737,GO:0005783,GO:0005829,GO:0006082,GO:0006520,GO:0006528,GO:0006530,GO:0006807,GO:0006950,GO:0008150,GO:0008152,GO:0008233,GO:0009056,GO:0009063,GO:0009064,GO:0009065,GO:0009066,GO:0009068,GO:0009414,GO:0009415,GO:0009628,GO:0009719,GO:0009725,GO:0009737,GO:0009987,GO:0010033,GO:0010035,GO:0010467,GO:0016054,GO:0016787,GO:…	K13051	E	isoaspartyl peptidase L-asparaginase
MSTRG.21536	MS_inoculated	MR_control	2.99356	5.72727	2.80281e-05	0.000462142	Up	Yes	XP_014516003.1		3847.GLYMA08G21790.1				Q	Isochorismatase family
MSTRG.11883	MS_inoculated	MR_control	2.7895	8.87108	6.55184e-05	0.000922619	Up	Yes	XP_014505076.1		3847.GLYMA14G39160.2		GO:0003674,GO:0003824,GO:0004448,GO:0004450,GO:0005488,GO:0005507,GO:0005575,GO:0005576,GO:0005622,GO:0005623,GO:0005737,GO:0005829,GO:0005886,GO:0005911,GO:0006082,GO:0006102,GO:0006139,GO:0006725,GO:0006732,GO:0006733,GO:0006739,GO:0006753,GO:0006793,GO:0006796,GO:0006807,GO:0006950,GO:0006952,GO:0006970,GO:0008150,GO:0008152,GO:0009117,GO:0009506,GO:0009507,GO:0009532,GO:0009536,GO:0009570,GO:…	K00031	C	Isocitrate dehydrogenase NADP
MSTRG.9519	MS_inoculated	MR_control	2.01241	10.1423	0.00300123	0.0198856	Up	Yes	XP_014502064.1		3847.GLYMA06G03410.1		GO:0005575,GO:0005622,GO:0005623,GO:0005737,GO:0005886,GO:0006950,GO:0006979,GO:0008150,GO:0010035,GO:0010038,GO:0016020,GO:0042221,GO:0044424,GO:0044464,GO:0046686,GO:0050896,GO:0071944		S	Isoflavone reductase
MSTRG.21929	MS_inoculated	MR_control	3.34901	3.43445	1.58486e-05	0.000292174	Up	Yes	XP_014515371.1		3847.GLYMA13G33840.1		GO:0005575,GO:0005622,GO:0005623,GO:0005737,GO:0009507,GO:0009532,GO:0009536,GO:0009570,GO:0043226,GO:0043227,GO:0043229,GO:0043231,GO:0044422,GO:0044424,GO:0044434,GO:0044435,GO:0044444,GO:0044446,GO:0044464	K00852,K15227	G	K00852 ribokinase EC 2.7.1.15
MSTRG.16468	MS_inoculated	MR_control	3.7164	4.33524	1.13966e-06	3.2847e-05	Up	Yes	XP_014508136.2		3847.GLYMA17G08400.1		GO:0003674,GO:0003824,GO:0004553,GO:0004568,GO:0005575,GO:0005618,GO:0005623,GO:0006022,GO:0006026,GO:0006030,GO:0006032,GO:0006040,GO:0006807,GO:0006950,GO:0006970,GO:0008150,GO:0008152,GO:0008843,GO:0009056,GO:0009057,GO:0009628,GO:0009651,GO:0009719,GO:0009725,GO:0009737,GO:0009753,GO:0010033,GO:0016787,GO:0016798,GO:0030312,GO:0033993,GO:0035885,GO:0042221,GO:0043170,GO:0044464,GO:0046348,GO:…	K01183	G	K01183 chitinase EC 3.2.1.14
MSTRG.8576	MS_inoculated	MR_control	3.89914	4.30101	4.45734e-07	1.496e-05	Up	Yes	XP_014498669.1		3847.GLYMA04G42540.1	CYCA1	GO:0005575,GO:0005622,GO:0005623,GO:0005634,GO:0005737,GO:0043226,GO:0043227,GO:0043229,GO:0043231,GO:0044424,GO:0044464	K06627	D	K06627 cyclin A
MSTRG.12894	MS_inoculated	MR_control	2.97078	5.07564	3.67275e-05	0.00057346	Up	Yes	XP_014505328.1		3847.GLYMA14G16130.2		GO:0007346,GO:0008150,GO:0008283,GO:0010389,GO:0010564,GO:0044699,GO:0045682,GO:0045684,GO:0048518,GO:0048580,GO:0048582,GO:0050789,GO:0050793,GO:0050794,GO:0051094,GO:0051239,GO:0051240,GO:0051726,GO:0065007,GO:1901987,GO:1901990,GO:2000026,GO:2000038,GO:2000123	K06627	D	K06627 cyclin A
MSTRG.21520	MS_inoculated	MR_control	2.50472	5.0165	0.000373514	0.00375732	Up	Yes	XP_014515067.1		3847.GLYMA07G03831.1		GO:0005575,GO:0005622,GO:0005623,GO:0005634,GO:0006139,GO:0006259,GO:0006260,GO:0006261,GO:0006725,GO:0006807,GO:0007049,GO:0007275,GO:0007346,GO:0008150,GO:0008152,GO:0008283,GO:0008544,GO:0009058,GO:0009059,GO:0009653,GO:0009791,GO:0009886,GO:0009887,GO:0009888,GO:0009987,GO:0010015,GO:0010101,GO:0010102,GO:0010311,GO:0010374,GO:0010389,GO:0010564,GO:0022402,GO:0022622,GO:0032501,GO:0032502,GO:…	K06627	D	K06627 cyclin A
MSTRG.28181	MS_inoculated	MR_control	4.29585	4.55696	3.83949e-08	1.90447e-06	Up	Yes	XP_014522914.1		3847.GLYMA08G06690.1		GO:0000003,GO:0000212,GO:0000226,GO:0003674,GO:0003774,GO:0003777,GO:0003824,GO:0005575,GO:0005622,GO:0005623,GO:0005634,GO:0005737,GO:0005819,GO:0005856,GO:0005871,GO:0005872,GO:0005874,GO:0005875,GO:0005876,GO:0006461,GO:0006996,GO:0007010,GO:0007017,GO:0007049,GO:0007051,GO:0007053,GO:0007126,GO:0007140,GO:0008150,GO:0008152,GO:0008569,GO:0009524,GO:0009971,GO:0009987,GO:0015630,GO:0016043,GO:…	K10405	Z	K10405 kinesin family member C1
MSTRG.15560	MS_inoculated	MR_control	2.31456	4.26715	0.00107144	0.00882515	Up	Yes	XP_014505548.1		3847.GLYMA08G06690.1		GO:0000003,GO:0000212,GO:0000226,GO:0003674,GO:0003774,GO:0003777,GO:0003824,GO:0005575,GO:0005622,GO:0005623,GO:0005634,GO:0005737,GO:0005819,GO:0005856,GO:0005871,GO:0005872,GO:0005874,GO:0005875,GO:0005876,GO:0006461,GO:0006996,GO:0007010,GO:0007017,GO:0007049,GO:0007051,GO:0007053,GO:0007126,GO:0007140,GO:0008150,GO:0008152,GO:0008569,GO:0009524,GO:0009971,GO:0009987,GO:0015630,GO:0016043,GO:…	K10405	Z	K10405 kinesin family member C1
MSTRG.11132	MS_inoculated	MR_control	3.46326	3.7318	5.95964e-06	0.000130502	Up	Yes	XP_014505381.1		3847.GLYMA14G01490.1		GO:0005575,GO:0005622,GO:0005623,GO:0005737,GO:0005739,GO:0006091,GO:0008150,GO:0008152,GO:0009060,GO:0009987,GO:0015980,GO:0043226,GO:0043227,GO:0043229,GO:0043231,GO:0044237,GO:0044424,GO:0044444,GO:0044464,GO:0044710,GO:0045333,GO:0055114	K10406	Z	K10406 kinesin family member C2 C3
MSTRG.23361	MS_inoculated	MR_control	2.20831	4.20091	0.00170878	0.0126579	Up	Yes	XP_014516856.1		3847.GLYMA08G44630.1		GO:0005575,GO:0005622,GO:0005623,GO:0005737,GO:0005739,GO:0006091,GO:0008150,GO:0008152,GO:0009060,GO:0009987,GO:0015980,GO:0043226,GO:0043227,GO:0043229,GO:0043231,GO:0044237,GO:0044424,GO:0044444,GO:0044464,GO:0044710,GO:0045333,GO:0055114	K10406	Z	K10406 kinesin family member C2 C3
MSTRG.26120	MS_inoculated	MR_control	2.94464	5.59022	3.64533e-05	0.000570171	Up	Yes	XP_014521145.1		3847.GLYMA01G02150.1		GO:0005575,GO:0005622,GO:0005623,GO:0005737,GO:0009507,GO:0009532,GO:0009536,GO:0009570,GO:0009579,GO:0043226,GO:0043227,GO:0043229,GO:0043231,GO:0044422,GO:0044424,GO:0044434,GO:0044435,GO:0044444,GO:0044446,GO:0044464		A	kDa ribonucleoprotein
MSTRG.8473	MS_inoculated	MR_control	2.05287	4.07576	0.00341437	0.0220296	Up	Yes	XP_014498476.1		3847.GLYMA04G36770.1				S	Kelch domain-containing protein
MSTRG.5044	MS_inoculated	MR_control	2.86004	4.88788	6.82826e-05	0.000950451	Up	Yes	XP_014496074.1		3847.GLYMA03G32653.1				G	Ketohexokinase
MSTRG.21590	MS_inoculated	MR_control	2.34686	5.75246	0.000715925	0.00635135	Up	Yes	XP_014516729.1		3847.GLYMA08G21471.1		GO:0005575,GO:0005623,GO:0005886,GO:0016020,GO:0044464,GO:0071944		T	kinase family
MSTRG.29048	MS_inoculated	MR_control	2.65497	4.27727	0.000227499	0.00254357	Up	Yes	XP_014523815.1		3847.GLYMA18G38440.1		GO:0005575,GO:0005623,GO:0005886,GO:0005911,GO:0009506,GO:0016020,GO:0030054,GO:0044464,GO:0055044,GO:0071944		T	kinase-like protein
MSTRG.26185	MS_inoculated	MR_control	3.5902	3.50326	4.0508e-06	9.42177e-05	Up	Yes	XP_014519415.1		3847.GLYMA01G02620.1			K10406	Z	kinesin motor
MSTRG.10368	MS_inoculated	MR_control	3.28525	4.20291	1.08328e-05	0.000213478	Up	Yes	XP_022637076.1		3847.GLYMA15G40350.1			K10406	Z	kinesin motor
MSTRG.2450	MS_inoculated	MR_control	2.26488	4.07249	0.00145201	0.011142	Up	Yes	XP_014504231.1		3847.GLYMA16G30120.1			K10403	Z	Kinesin motor domain
MSTRG.9601	MS_inoculated	MR_control	2.17642	3.25868	0.00287447	0.0192589	Up	Yes	XP_022636750.1		3847.GLYMA06G02600.2			K10401	Z	Kinesin motor domain
MSTRG.13984	MS_inoculated	MR_control	2.87493	4.51645	6.929e-05	0.000963726	Up	Yes	XP_014508802.1		3847.GLYMA02G15340.1		GO:0000910,GO:0007049,GO:0008150,GO:0009987,GO:0022402,GO:0044699,GO:0044763,GO:0051301	K10400	Z	kinesin motor domain containing protein
MSTRG.11196	MS_inoculated	MR_control	4.13967	4.67873	8.03255e-08	3.58787e-06	Up	Yes	XP_022637528.1		3847.GLYMA02G46630.1			K10400	Z	Kinesin motor domain domain containing protein, expressed
MSTRG.23303	MS_inoculated	MR_control	3.91133	3.87092	5.3836e-07	1.74806e-05	Up	Yes	XP_014519089.1		3847.GLYMA18G09120.2			K10400	Z	Kinesin motor domain domain containing protein, expressed
MSTRG.26934	MS_inoculated	MR_control	2.56862	4.47934	0.000313752	0.00327353	Up	Yes	XP_014521716.1		3847.GLYMA11G36790.1	SIP27	GO:0000226,GO:0000910,GO:0000911,GO:0000912,GO:0000914,GO:0003674,GO:0003774,GO:0003777,GO:0003824,GO:0005575,GO:0005622,GO:0005623,GO:0005737,GO:0006996,GO:0007010,GO:0007017,GO:0007049,GO:0007275,GO:0008150,GO:0008152,GO:0008574,GO:0009524,GO:0009555,GO:0009987,GO:0016043,GO:0016462,GO:0016787,GO:0016817,GO:0016818,GO:0017111,GO:0022402,GO:0022607,GO:0030029,GO:0030036,GO:0031032,GO:0032501,GO:…	K10400	Z	Kinesin motor domain domain containing protein, expressed
MSTRG.20155	MS_inoculated	MR_control	4.40088	4.08393	4.66015e-08	2.23737e-06	Up	Yes	XP_014510890.1		3847.GLYMA20G34970.1		GO:0005575,GO:0005622,GO:0005623,GO:0005737,GO:0009524,GO:0044424,GO:0044444,GO:0044464	K10394,K10398	Z	kinesin-like protein KIF11-like
MSTRG.16198	MS_inoculated	MR_control	2.3827	2.97256	0.00143263	0.0110216	Up	Yes	XP_014507616.1		3847.GLYMA05G30280.1		GO:0005575,GO:0005622,GO:0005623,GO:0005737,GO:0005773,GO:0005774,GO:0005886,GO:0016020,GO:0031090,GO:0043226,GO:0043227,GO:0043229,GO:0043231,GO:0044422,GO:0044424,GO:0044437,GO:0044444,GO:0044446,GO:0044464,GO:0071944	K11548	D	Kinetochore protein
MSTRG.1004	MS_inoculated	MR_control	4.58177	4.63752	9.37301e-09	5.86538e-07	Up	Yes	XP_022639761.1		3847.GLYMA09G29630.2				S	KIP1-like protein
MSTRG.5349	MS_inoculated	MR_control	2.48471	4.00118	0.000556774	0.00523152	Up	Yes	XP_014495245.1		3847.GLYMA03G36735.1		GO:0005575,GO:0005622,GO:0005623,GO:0005634,GO:0005635,GO:0005737,GO:0005773,GO:0005774,GO:0012505,GO:0016020,GO:0031090,GO:0031965,GO:0031967,GO:0031975,GO:0043226,GO:0043227,GO:0043229,GO:0043231,GO:0044422,GO:0044424,GO:0044428,GO:0044437,GO:0044444,GO:0044446,GO:0044464		S	KIP1-like protein
MSTRG.16034	MS_inoculated	MR_control	4.29953	3.80232	8.92771e-08	3.9099e-06	Up	Yes	XP_014505896.1		3847.GLYMA05G07770.1			K10401	Z	KISc
MSTRG.19867	MS_inoculated	MR_control	4.22129	3.62634	1.80031e-07	7.02749e-06	Up	Yes	XP_014511208.1		3847.GLYMA20G37781.1			K10406	Z	KISc
MSTRG.13193	MS_inoculated	MR_control	3.87964	3.84184	6.57055e-07	2.05926e-05	Up	Yes	XP_014502794.1		3847.GLYMA14G10050.2	ZCF125		K11498	Z	KISc
MSTRG.12924	MS_inoculated	MR_control	2.46374	2.08814	0.00196078	0.0141397	Up	Yes	XP_022638159.1		3847.GLYMA17G31376.1			K11498	Z	KISc
MSTRG.25685	MS_inoculated	MR_control	2.42289	2.41978	0.00181837	0.0132994	Up	Yes	XP_014521028.1		3847.GLYMA11G07430.1		GO:0005575,GO:0005576,GO:0048046	K05909	Q	laccase-11-like
MSTRG.24114	MS_inoculated	MR_control	2.92894	7.99469	3.19536e-05	0.000512284	Up	Yes	XP_022642659.1		3847.GLYMA15G11530.1			K01759	G	lactoylglutathione
MSTRG.4324	MS_inoculated	MR_control	2.01755	3.7776	0.00441022	0.0268235	Up	Yes	XP_014493318.1		3847.GLYMA18G01890.1		GO:0005575,GO:0016020,GO:0019898,GO:0044425		V	lanC-like protein
MSTRG.3632	MS_inoculated	MR_control	5.25623	8.44827	2.218e-11	3.7221e-09	Up	Yes	XP_014494163.1		3847.GLYMA06G46350.1	OSI_26158		K19791	Q	L-ascorbate oxidase homolog
MSTRG.9696	MS_inoculated	MR_control	4.23779	6.0676	2.23194e-08	1.20713e-06	Up	Yes	XP_014502094.1		3847.GLYMA04G02140.1		GO:0005575,GO:0005576,GO:0005618,GO:0005623,GO:0005911,GO:0009505,GO:0009506,GO:0030054,GO:0030312,GO:0044464,GO:0048046,GO:0055044,GO:0071944	K19791	Q	L-ascorbate oxidase homolog
MSTRG.14965	MS_inoculated	MR_control	3.81553	4.9034	4.28316e-07	1.44837e-05	Up	Yes	XP_014509509.1		3847.GLYMA17G21490.1		GO:0005575,GO:0005618,GO:0005623,GO:0008150,GO:0009505,GO:0009628,GO:0030312,GO:0044464,GO:0050896,GO:0071944,GO:0080167	K19791	Q	L-ascorbate oxidase homolog
MSTRG.25582	MS_inoculated	MR_control	3.53406	6.20274	1.31232e-06	3.67614e-05	Up	Yes	XP_014520765.1		3847.GLYMA01G38980.1		GO:0005575,GO:0005618,GO:0005623,GO:0008150,GO:0009505,GO:0009628,GO:0030312,GO:0044464,GO:0050896,GO:0071944,GO:0080167	K19791	Q	L-ascorbate oxidase homolog
MSTRG.13433	MS_inoculated	MR_control	2.75367	6.64213	8.78149e-05	0.00117147	Up	Yes	XP_014504356.1		3847.GLYMA14G39880.1		GO:0005575,GO:0005576,GO:0005618,GO:0005623,GO:0005911,GO:0009505,GO:0009506,GO:0030054,GO:0030312,GO:0044464,GO:0048046,GO:0055044,GO:0071944	K19791	Q	L-ascorbate oxidase homolog
MSTRG.2913	MS_inoculated	MR_control	3.80459	4.04134	8.28577e-07	2.50049e-05	Up	Yes	XP_014493376.1		3847.GLYMA11G10300.1				S	Late embryogenesis abundant protein
MSTRG.457	MS_inoculated	MR_control	2.54364	4.34983	0.000364897	0.00368924	Up	Yes	XP_014505484.1		3847.GLYMA07G11160.1		GO:0005575,GO:0005623,GO:0005886,GO:0016020,GO:0044464,GO:0071944		S	Late embryogenesis abundant protein
MSTRG.16218	MS_inoculated	MR_control	2.27528	4.83907	0.00112613	0.00915797	Up	Yes	XP_022639444.1		3847.GLYMA05G30090.3		GO:0005575,GO:0005622,GO:0005623,GO:0005737,GO:0005739,GO:0043226,GO:0043227,GO:0043229,GO:0043231,GO:0044424,GO:0044444,GO:0044464	K17800	S	LETM1 and EF-hand domain-containing protein 1, mitochondrial-like
MSTRG.2205	MS_inoculated	MR_control	2.40663	2.88118	0.00122693	0.00978747	Up	Yes	XP_014500238.2		3847.GLYMA16G28860.2				T	leucine rich repeat
MSTRG.25168	MS_inoculated	MR_control	3.24384	2.94274	4.38221e-05	0.000669106	Up	Yes	XP_014519398.1		3847.GLYMA05G37130.1		GO:0005575,GO:0005623,GO:0005886,GO:0016020,GO:0044464,GO:0071944		S	Leucine rich repeat N-terminal domain
MSTRG.21212	MS_inoculated	MR_control	2.27245	4.67746	0.00118754	0.0095407	Up	Yes	XP_014511046.1		3847.GLYMA10G43450.1	OSI_17923	GO:0005575,GO:0005618,GO:0005623,GO:0005911,GO:0009506,GO:0030054,GO:0030312,GO:0044464,GO:0055044,GO:0071944		T	Leucine rich repeat N-terminal domain
MSTRG.582	MS_inoculated	MR_control	2.38666	4.81715	0.000693812	0.0061919	Up	Yes	XP_014504221.1		3847.GLYMA01G00890.1	OSI_18754			S	leucine-rich repeat
MSTRG.20377	MS_inoculated	MR_control	2.20415	3.92714	0.0019515	0.0140954	Up	Yes	XP_014511093.1		3847.GLYMA20G32720.1		GO:0005575,GO:0005622,GO:0005623,GO:0005737,GO:0005768,GO:0005773,GO:0005794,GO:0005802,GO:0005886,GO:0016020,GO:0043226,GO:0043227,GO:0043229,GO:0043231,GO:0044424,GO:0044444,GO:0044464,GO:0071944		T	Leucine-rich repeat
MSTRG.32703	MS_inoculated	MR_control	3.82212	5.36936	3.17774e-07	1.13664e-05	Up	Yes	XP_014492434.1		3847.GLYMA01G31590.1		GO:0005575,GO:0005618,GO:0005623,GO:0005886,GO:0005911,GO:0009505,GO:0009506,GO:0016020,GO:0030054,GO:0030312,GO:0044464,GO:0055044,GO:0071944		T	Leucine-rich repeat receptor-like protein kinase
MSTRG.10573	MS_inoculated	MR_control	3.53605	4.17107	3.24632e-06	7.8575e-05	Up	Yes	XP_014499508.1		3847.GLYMA15G02440.1				T	Leucine-rich repeat receptor-like protein kinase
MSTRG.5169	MS_inoculated	MR_control	2.66158	6.26266	0.000143756	0.00175003	Up	Yes	XP_014496244.1		3847.GLYMA03G34750.1		GO:0005575,GO:0005623,GO:0005886,GO:0016020,GO:0044464,GO:0071944		T	Leucine-rich repeat receptor-like protein kinase
MSTRG.19089	MS_inoculated	MR_control	2.31924	3.65602	0.00122698	0.00978747	Up	Yes	XP_014513729.1		3847.GLYMA10G04620.1		GO:0000003,GO:0003006,GO:0005575,GO:0005623,GO:0005886,GO:0007275,GO:0008150,GO:0009790,GO:0009791,GO:0009793,GO:0009888,GO:0010065,GO:0010067,GO:0010154,GO:0016020,GO:0022414,GO:0032501,GO:0032502,GO:0044464,GO:0044699,GO:0044707,GO:0044767,GO:0048316,GO:0048507,GO:0048508,GO:0048513,GO:0048608,GO:0048731,GO:0048856,GO:0061458,GO:0071944		T	Leucine-rich repeat receptor-like protein kinase
MSTRG.18844	MS_inoculated	MR_control	2.19475	5.82504	0.00145835	0.0111763	Up	Yes	XP_014513122.1		3847.GLYMA10G07500.1		GO:0005575,GO:0005623,GO:0005886,GO:0016020,GO:0044464,GO:0071944		T	Leucine-rich repeat receptor-like protein kinase
MSTRG.4851	MS_inoculated	MR_control	2.17795	5.25355	0.00168101	0.0124883	Up	Yes	XP_014496286.1		3847.GLYMA19G32590.1				T	Leucine-rich repeat receptor-like protein kinase
MSTRG.2640	MS_inoculated	MR_control	2.01112	6.49228	0.0031962	0.0209075	Up	Yes	XP_014494070.1		3847.GLYMA12G00890.1		GO:0000003,GO:0001763,GO:0003006,GO:0005575,GO:0005623,GO:0005886,GO:0007275,GO:0008150,GO:0009653,GO:0009790,GO:0009791,GO:0009793,GO:0009888,GO:0010016,GO:0010065,GO:0010067,GO:0010087,GO:0010089,GO:0010154,GO:0010223,GO:0010346,GO:0016020,GO:0022414,GO:0032501,GO:0032502,GO:0044464,GO:0044699,GO:0044707,GO:0044767,GO:0048316,GO:0048367,GO:0048507,GO:0048508,GO:0048513,GO:0048608,GO:0048646,GO:…		T	Leucine-rich repeat receptor-like protein kinase
MSTRG.30637	MS_inoculated	MR_control	2.67913	4.10889	0.000203616	0.00233172	Up	Yes	XP_014490321.1		3847.GLYMA18G14680.1		GO:0000003,GO:0003006,GO:0005575,GO:0005623,GO:0005886,GO:0007275,GO:0008150,GO:0009791,GO:0009888,GO:0009908,GO:0010073,GO:0010075,GO:0016020,GO:0022414,GO:0032501,GO:0032502,GO:0040008,GO:0044464,GO:0044699,GO:0044707,GO:0044767,GO:0048367,GO:0048437,GO:0048507,GO:0048509,GO:0048513,GO:0048569,GO:0048608,GO:0048638,GO:0048731,GO:0048856,GO:0050789,GO:0050793,GO:0051239,GO:0061458,GO:0065007,GO:…		T	leucine-rich repeat receptor-like serine threonine-protein kinase
MSTRG.28328	MS_inoculated	MR_control	2.36673	4.44933	0.000848153	0.00733949	Up	Yes	XP_014523056.1		3847.GLYMA13G34100.1		GO:0005575,GO:0005623,GO:0005886,GO:0016020,GO:0044464,GO:0071944		T	leucine-rich repeat receptor-like serine threonine-protein kinase
MSTRG.21312	MS_inoculated	MR_control	3.11601	6.62915	1.23729e-05	0.00023844	Up	Yes	XP_014510910.1		3847.GLYMA20G38780.1		GO:0005575,GO:0005622,GO:0005623,GO:0005737,GO:0005829,GO:0044424,GO:0044444,GO:0044464	K01254	E, I, O, V	Leukotriene A-4
MSTRG.13209	MS_inoculated	MR_control	2.39246	4.59754	0.000701284	0.00624926	Up	Yes	XP_014505009.1		3847.GLYMA17G35290.1			K09377	T, Z	LIM
MSTRG.27029	MS_inoculated	MR_control	4.84436	6.0653	6.08512e-10	5.97074e-08	Up	Yes	XP_014521821.2		3847.GLYMA01G01570.1				I, O, T	Lipase (class 3)
MSTRG.31764	MS_inoculated	MR_control	2.47693	2.29303	0.00138778	0.0107502	Up	Yes	XP_022633541.1		3847.GLYMA19G44410.2				S	lipase class 3 family
MSTRG.25945	MS_inoculated	MR_control	2.12721	3.33126	0.00316978	0.020786	Up	Yes	XP_014521258.1		3847.GLYMA01G35620.1		GO:0003674,GO:0003824,GO:0005575,GO:0008150,GO:0008152,GO:0016020,GO:0016491,GO:0016614,GO:0016899,GO:0044710,GO:0046577,GO:0055114	K17756	E	Long-chain-alcohol oxidase
MSTRG.26369	MS_inoculated	MR_control	2.13396	6.76774	0.0018204	0.0133037	Up	Yes	XP_014521183.1		3847.GLYMA01G06030.1	EXPA5	GO:0003674,GO:0005198,GO:0005199,GO:0005575,GO:0005618,GO:0005623,GO:0006949,GO:0008150,GO:0009314,GO:0009416,GO:0009505,GO:0009628,GO:0009639,GO:0009653,GO:0009664,GO:0009719,GO:0009725,GO:0009739,GO:0009827,GO:0009828,GO:0009987,GO:0010033,GO:0010114,GO:0010119,GO:0016020,GO:0016043,GO:0030312,GO:0032502,GO:0033993,GO:0042221,GO:0042545,GO:0044464,GO:0044699,GO:0044763,GO:0044767,GO:0045229,GO:…		J	loosening and extension of plant cell walls by disrupting non-covalent bonding between cellulose microfibrils and matrix glucans. No enzymatic activity has been found
MSTRG.11956	MS_inoculated	MR_control	2.04533	3.5279	0.00422804	0.0260386	Up	Yes	XP_014505094.1		3847.GLYMA14G38430.1		GO:0005575,GO:0005618,GO:0005623,GO:0006949,GO:0008150,GO:0009653,GO:0009987,GO:0016020,GO:0030312,GO:0032502,GO:0044464,GO:0044699,GO:0044763,GO:0044767,GO:0048646,GO:0048856,GO:0071944	K02976	J	loosening and extension of plant cell walls by disrupting non-covalent bonding between cellulose microfibrils and matrix glucans. No enzymatic activity has been found
MSTRG.7934	MS_inoculated	MR_control	2.52296	3.42085	0.000575752	0.00536492	Up	Yes	XP_014498408.1		3847.GLYMA15G19540.2			K15082	S	LRR
MSTRG.23799	MS_inoculated	MR_control	3.27508	5.68998	6.02335e-06	0.000131736	Up	Yes	XP_014518544.1		3847.GLYMA15G13840.1		GO:0005575,GO:0005623,GO:0005886,GO:0016020,GO:0044464,GO:0071944		T	LRR receptor-like serine threonine-protein kinase
MSTRG.9564	MS_inoculated	MR_control	2.65767	3.08961	0.000377195	0.00378164	Up	Yes	XP_014498850.1		3847.GLYMA04G02920.1		GO:0005575,GO:0005623,GO:0005886,GO:0016020,GO:0044464,GO:0071944		T	LRR receptor-like serine threonine-protein kinase
MSTRG.28327	MS_inoculated	MR_control	2.01241	3.74856	0.00463513	0.0279105	Up	Yes	XP_014523070.1		3847.GLYMA13G34140.2		GO:0005575,GO:0005623,GO:0005886,GO:0016020,GO:0044464,GO:0071944		T	LRR receptor-like serine threonine-protein kinase
MSTRG.25753	MS_inoculated	MR_control	2.126	2.33408	0.00526237	0.0308795	Up	Yes	XP_014521227.1		3847.GLYMA11G07970.1		GO:0005575,GO:0005623,GO:0005886,GO:0016020,GO:0044464,GO:0071944		T	LRR receptor-like serine threonine-protein kinase
MSTRG.19685	MS_inoculated	MR_control	2.15611	1.84301	0.00722688	0.0393059	Up	Yes	XP_014511797.1		3847.GLYMA18G43520.2				T	LRR receptor-like serine threonine-protein kinase
MSTRG.20702	MS_inoculated	MR_control	2.39701	5.9522	0.000561656	0.00526362	Up	Yes	XP_014512565.1		3847.GLYMA02G18090.1				S	L-type lectin-domain containing receptor kinase
MSTRG.17626	MS_inoculated	MR_control	2.23243	5.33648	0.00130103	0.0102327	Up	Yes	XP_014506846.1		3847.GLYMA05G36600.1	BIP	GO:0000741,GO:0005575,GO:0005618,GO:0005622,GO:0005623,GO:0005634,GO:0005654,GO:0005730,GO:0005737,GO:0005773,GO:0005774,GO:0005783,GO:0005788,GO:0005794,GO:0005829,GO:0005886,GO:0005911,GO:0006508,GO:0006511,GO:0006950,GO:0006996,GO:0006997,GO:0007275,GO:0008150,GO:0008152,GO:0009056,GO:0009057,GO:0009506,GO:0009507,GO:0009536,GO:0009553,GO:0009559,GO:0009561,GO:0009987,GO:0010035,GO:0010038,GO:…	K09490	O	luminal-binding protein
MSTRG.16734	MS_inoculated	MR_control	2.79998	3.61213	0.000154497	0.00185935	Up	Yes	XP_014510451.1		3847.GLYMA13G16690.1			K15263	D	LYAR-type C2HC zinc finger
MSTRG.24588	MS_inoculated	MR_control	2.43716	5.50642	0.000486564	0.00467205	Up	Yes	XP_014519062.1		3847.GLYMA15G07440.2		GO:0005575,GO:0005623,GO:0005886,GO:0016020,GO:0044464,GO:0071944		E	Lysine histidine
MSTRG.8618	MS_inoculated	MR_control	3.95352	5.25086	1.5581e-07	6.21716e-06	Up	Yes	XP_014498530.1		3847.GLYMA06G11820.1		GO:0002376,GO:0003674,GO:0005488,GO:0005539,GO:0005575,GO:0005576,GO:0005623,GO:0005886,GO:0006955,GO:0008150,GO:0016020,GO:0031224,GO:0031225,GO:0031226,GO:0042834,GO:0044425,GO:0044459,GO:0044464,GO:0046658,GO:0050896,GO:0071944,GO:0097367		S	lysM domain-containing GPI-anchored protein
MSTRG.23908	MS_inoculated	MR_control	2.15579	5.90144	0.00171708	0.0127089	Up	Yes	XP_014518769.1		3847.GLYMA15G13620.1		GO:0005575,GO:0005623,GO:0005886,GO:0016020,GO:0031224,GO:0031225,GO:0044425,GO:0044464,GO:0071944	K01188,K05349	G	lysosomal beta glucosidase-like
MSTRG.6415	MS_inoculated	MR_control	3.34928	3.20867	1.75752e-05	0.000317167	Up	Yes	XP_014497443.1		3847.GLYMA01G08600.1			K01285	O	lysosomal Pro-X carboxypeptidase-like
MSTRG.22220	MS_inoculated	MR_control	2.49288	4.55465	0.000457055	0.00443375	Up	Yes	XP_022642022.1		3847.GLYMA03G25750.1		GO:0000003,GO:0003006,GO:0005575,GO:0005622,GO:0005623,GO:0005737,GO:0005739,GO:0007275,GO:0008150,GO:0009507,GO:0009536,GO:0009791,GO:0009908,GO:0022414,GO:0032501,GO:0032502,GO:0035670,GO:0043226,GO:0043227,GO:0043229,GO:0043231,GO:0044424,GO:0044444,GO:0044464,GO:0044699,GO:0044707,GO:0044767,GO:0048367,GO:0048437,GO:0048438,GO:0048440,GO:0048467,GO:0048481,GO:0048513,GO:0048569,GO:0048608,GO:…	K04567	J	lysyl-trna synthetase
MSTRG.32739	MS_inoculated	MR_control	2.59559	5.34708	0.000225847	0.00252825	Up	Yes	XP_014492470.1		3847.GLYMA18G43830.1		GO:0005575,GO:0005622,GO:0005623,GO:0005737,GO:0005777,GO:0042579,GO:0043226,GO:0043227,GO:0043229,GO:0043231,GO:0044424,GO:0044444,GO:0044464	K07253	V	macrophage migration inhibitory factor
MSTRG.22145	MS_inoculated	MR_control	2.69348	3.76256	0.000228379	0.00254865	Up	Yes	XP_022642143.1		3847.GLYMA13G16440.1			K00025	C	Malate dehydrogenase
MSTRG.15412	MS_inoculated	MR_control	3.23697	6.89311	6.15426e-06	0.000134272	Up	Yes	XP_014509328.1		3847.GLYMA05G03100.1	OSI_16388	GO:0003674,GO:0003824,GO:0004474,GO:0005575,GO:0005622,GO:0005623,GO:0005737,GO:0005777,GO:0008150,GO:0008152,GO:0009514,GO:0016740,GO:0016746,GO:0042579,GO:0043226,GO:0043227,GO:0043229,GO:0043231,GO:0044424,GO:0044444,GO:0044464,GO:0046912	K01638	C	malate synthase
MSTRG.23804	MS_inoculated	MR_control	2.71835	2.81722	0.000361494	0.00365689	Up	Yes	XP_014517768.1		3847.GLYMA09G02945.1		GO:0000003,GO:0003006,GO:0005575,GO:0005622,GO:0005623,GO:0005634,GO:0007049,GO:0007275,GO:0008150,GO:0009555,GO:0009556,GO:0009987,GO:0022414,GO:0032501,GO:0032502,GO:0043226,GO:0043227,GO:0043229,GO:0043231,GO:0044424,GO:0044464,GO:0044699,GO:0044707,GO:0044763,GO:0048229,GO:0048236,GO:0048610,GO:0048856,GO:0048869,GO:0051321		S	Male sterility MS5
MSTRG.29954	MS_inoculated	MR_control	6.42533	6.83478	3.04592e-14	1.27192e-11	Up	Yes	XP_014489588.1		3847.GLYMA08G47070.1		GO:0006792,GO:0006950,GO:0007154,GO:0008150,GO:0009267,GO:0009605,GO:0009987,GO:0009991,GO:0010438,GO:0031667,GO:0031668,GO:0031669,GO:0033554,GO:0042594,GO:0044699,GO:0044763,GO:0050789,GO:0050896,GO:0051716,GO:0065007,GO:0071496		S	male sterility MS5 family protein
MSTRG.29955	MS_inoculated	MR_control	2.41097	4.71347	0.000619057	0.00567711	Up	Yes	XP_014489587.1		3847.GLYMA18G38050.2		GO:0006792,GO:0006950,GO:0007154,GO:0008150,GO:0009267,GO:0009605,GO:0009987,GO:0009991,GO:0010438,GO:0031667,GO:0031668,GO:0031669,GO:0033554,GO:0042594,GO:0044699,GO:0044763,GO:0050789,GO:0050896,GO:0051716,GO:0065007,GO:0071496		S	male sterility MS5 family protein
MSTRG.28486	MS_inoculated	MR_control	2.58428	2.46927	0.00098729	0.00829564	Up	Yes	XP_014523221.1		3847.GLYMA18G45260.2			K13265	V	Male sterility protein
MSTRG.17532	MS_inoculated	MR_control	2.32981	4.82815	0.000908767	0.0077778	Up	Yes	XP_022639963.1		3847.GLYMA05G35800.1		GO:0003674,GO:0003824,GO:0004470,GO:0004473,GO:0005575,GO:0005622,GO:0005623,GO:0005737,GO:0005829,GO:0006082,GO:0006108,GO:0006461,GO:0008150,GO:0008152,GO:0009507,GO:0009536,GO:0009987,GO:0016043,GO:0016491,GO:0016614,GO:0016615,GO:0016616,GO:0019752,GO:0022607,GO:0043226,GO:0043227,GO:0043229,GO:0043231,GO:0043436,GO:0043648,GO:0043933,GO:0044085,GO:0044237,GO:0044281,GO:0044424,GO:0044444,GO:…	K00029	C	malic enzyme
MSTRG.13391	MS_inoculated	MR_control	2.50249	2.22008	0.00142796	0.011001	Up	Yes	XP_014504120.1		3847.GLYMA17G37090.1				G	Mannan endo-1,4-beta-mannosidase
MSTRG.19871	MS_inoculated	MR_control	2.51656	5.50543	0.000324391	0.00336303	Up	Yes	XP_014513720.1		3847.GLYMA20G37760.1		GO:0005575,GO:0005622,GO:0005623,GO:0005737,GO:0005773,GO:0043226,GO:0043227,GO:0043229,GO:0043231,GO:0044424,GO:0044444,GO:0044464	K18577	G	mannosylglycoprotein endo-beta-mannosidase-like
MSTRG.23674	MS_inoculated	MR_control	2.30992	4.19937	0.0011659	0.00942168	Up	Yes	XP_014519114.1		3847.GLYMA19G42370.1		GO:0005575,GO:0005622,GO:0005623,GO:0005737,GO:0005773,GO:0043226,GO:0043227,GO:0043229,GO:0043231,GO:0044424,GO:0044444,GO:0044464	K18577	G	mannosylglycoprotein endo-beta-mannosidase-like
MSTRG.2349	MS_inoculated	MR_control	2.77255	5.05296	0.000102611	0.00133032	Up	Yes	XP_014506506.1		3847.GLYMA09G24820.1				B	Mate efflux family protein
MSTRG.22337	MS_inoculated	MR_control	2.04717	3.7507	0.00406321	0.025227	Up	Yes	XP_014516020.1		3847.GLYMA16G08900.1				D	May be involved in modulation of pathogen defense and leaf cell death (By similarity)
MSTRG.23954	MS_inoculated	MR_control	2.17935	2.30233	0.00445825	0.0270722	Up	Yes	XP_022642579.1		29760.VIT_12s0035g02190.t01		GO:0005575,GO:0016020	K08472	D	May be involved in modulation of pathogen defense and leaf cell death (By similarity)
MSTRG.31905	MS_inoculated	MR_control	3.8965	6.50324	1.47298e-07	5.94357e-06	Up	Yes	XP_014491710.1		3847.GLYMA12G33070.1		GO:0005575,GO:0005618,GO:0005623,GO:0005911,GO:0006949,GO:0008150,GO:0009506,GO:0009653,GO:0009987,GO:0016020,GO:0030054,GO:0030312,GO:0032502,GO:0044464,GO:0044699,GO:0044763,GO:0044767,GO:0048646,GO:0048856,GO:0055044,GO:0071944		G	May cause loosening and extension of plant cell walls by disrupting non-covalent bonding between cellulose microfibrils and matrix glucans. No enzymatic activity has been found
MSTRG.3068	MS_inoculated	MR_control	2.11333	3.0439	0.00394059	0.0246027	Up	Yes	XP_014491731.1		3847.GLYMA11G12980.1	HB	GO:0001666,GO:0003674,GO:0005488,GO:0005575,GO:0005618,GO:0005622,GO:0005623,GO:0005737,GO:0005829,GO:0005886,GO:0005911,GO:0006950,GO:0008150,GO:0009506,GO:0009628,GO:0016020,GO:0019825,GO:0030054,GO:0030312,GO:0036293,GO:0044424,GO:0044444,GO:0044464,GO:0050896,GO:0055044,GO:0070482,GO:0071944		C	May not function as an oxygen storage or transport protein, but might act as an oxygen sensor or play a role in electron transfer, possibly to a bound oxygen molecule
MSTRG.10575	MS_inoculated	MR_control	2.35174	3.83432	0.00101648	0.00848388	Up	Yes	XP_014501379.1		3847.GLYMA15G02410.2				O	May play a role in the repair of endogenous alkylation damage (By similarity)
MSTRG.5486	MS_inoculated	MR_control	4.63568	4.93569	5.33532e-09	3.73489e-07	Up	Yes	XP_014496334.1		3847.GLYMA03G37770.1	MCM7	GO:0005575,GO:0005622,GO:0005623,GO:0005634,GO:0005737,GO:0006139,GO:0006259,GO:0006260,GO:0006261,GO:0006268,GO:0006725,GO:0006807,GO:0007154,GO:0007165,GO:0008150,GO:0008152,GO:0009058,GO:0009059,GO:0009743,GO:0009756,GO:0009987,GO:0010033,GO:0010182,GO:0023052,GO:0032392,GO:0032508,GO:0034641,GO:0034645,GO:0042221,GO:0043170,GO:0043226,GO:0043227,GO:0043229,GO:0043231,GO:0044237,GO:0044238,GO:…	K02210	L	MCM
MSTRG.13915	MS_inoculated	MR_control	3.3343	5.62773	4.61332e-06	0.000105256	Up	Yes	XP_014507532.1		3847.GLYMA16G17530.2				M	Mechanosensitive ion channel
MSTRG.21174	MS_inoculated	MR_control	2.0315	3.60398	0.00459072	0.0276893	Up	Yes	XP_022641517.1		3847.GLYMA10G43051.1	OSI_16973	GO:0005575,GO:0005622,GO:0005623,GO:0005737,GO:0005773,GO:0005774,GO:0005886,GO:0005911,GO:0009506,GO:0016020,GO:0030054,GO:0031090,GO:0043226,GO:0043227,GO:0043229,GO:0043231,GO:0044422,GO:0044424,GO:0044437,GO:0044444,GO:0044446,GO:0044464,GO:0055044,GO:0071944		M	Mechanosensitive ion channel
MSTRG.18290	MS_inoculated	MR_control	2.63002	2.94571	0.000504974	0.00482304	Up	Yes	XP_014512759.2		3847.GLYMA10G20590.1				O	Mediates the side-chain deamidation of N-terminal glutamine residues to glutamate, an important step in N-end rule pathway of protein degradation. Conversion of the resulting N- terminal glutamine to glutamate renders the protein susceptible to arginylation, polyubiquitination and degradation as specified by the N-end rule. Does not act on substrates with internal or C- terminal glutamine and doe…
MSTRG.17924	MS_inoculated	MR_control	3.63079	7.68275	6.05926e-07	1.9325e-05	Up	Yes	XP_014514485.1		29760.VIT_14s0066g00010.t01				S	Mediator complex subunit 28
MSTRG.20179	MS_inoculated	MR_control	3.53433	5.68381	1.45652e-06	3.99285e-05	Up	Yes	XP_014510969.1		3694.POPTR_0001s35870.1				S	Mediator complex subunit 28
MSTRG.20181	MS_inoculated	MR_control	2.78778	5.88015	7.85427e-05	0.00106972	Up	Yes	XP_014514926.1		3694.POPTR_0001s35850.1				S	Mediator complex subunit 28
MSTRG.20177	MS_inoculated	MR_control	2.71647	4.47421	0.000157119	0.00188585	Up	Yes	XP_014511022.1		3694.POPTR_0001s35860.1				S	Mediator complex subunit 28
MSTRG.27398	MS_inoculated	MR_control	2.66829	4.47802	0.000188735	0.00219777	Up	Yes	XP_014522141.1		29760.VIT_14s0066g00010.t01				S	Mediator complex subunit 28
MSTRG.17922	MS_inoculated	MR_control	2.55151	4.99956	0.000295401	0.00312115	Up	Yes	XP_014510810.1		3694.POPTR_0001s35850.1				S	Mediator complex subunit 28
MSTRG.28859	MS_inoculated	MR_control	2.45575	5.34042	0.000448797	0.00437597	Up	Yes	XP_014523633.1		3694.POPTR_0001s35870.1				S	Mediator complex subunit 28
MSTRG.16101	MS_inoculated	MR_control	2.57577	2.28016	0.00102566	0.00854208	Up	Yes	XP_014510360.1		3847.GLYMA08G13870.2				S	Mediator complex subunit 28
MSTRG.33337	MS_inoculated	MR_control	2.3978	3.43887	0.00103936	0.00862024	Up	Yes	XP_014493057.1		3847.GLYMA16G07300.2				S	Mediator complex subunit 28
MSTRG.23531	MS_inoculated	MR_control	2.88212	5.14824	5.76759e-05	0.000831463	Up	Yes	XP_014518724.1		29760.VIT_06s0004g01110.t01		GO:0005575,GO:0005622,GO:0005623,GO:0005737,GO:0005773,GO:0005774,GO:0016020,GO:0031090,GO:0043226,GO:0043227,GO:0043229,GO:0043231,GO:0044422,GO:0044424,GO:0044437,GO:0044444,GO:0044446,GO:0044464		P	metal tolerance protein
MSTRG.23226	MS_inoculated	MR_control	3.66936	6.00725	6.38945e-07	2.01279e-05	Up	Yes	XP_014517922.1		3847.GLYMA13G10360.1		GO:0000096,GO:0000098,GO:0003674,GO:0003824,GO:0005575,GO:0005622,GO:0005623,GO:0005737,GO:0005829,GO:0006082,GO:0006461,GO:0006520,GO:0006555,GO:0006790,GO:0006807,GO:0006950,GO:0007154,GO:0008150,GO:0008152,GO:0009056,GO:0009063,GO:0009066,GO:0009068,GO:0009087,GO:0009267,GO:0009414,GO:0009415,GO:0009605,GO:0009628,GO:0009970,GO:0009987,GO:0009991,GO:0010035,GO:0016043,GO:0016054,GO:0016829,GO:…	K01761	E	methionine
MSTRG.24191	MS_inoculated	MR_control	2.06504	2.21247	0.00731991	0.0397209	Up	Yes	XP_014518227.1		3847.GLYMA13G28320.1		GO:0005575,GO:0005622,GO:0005623,GO:0005737,GO:0005829,GO:0044424,GO:0044444,GO:0044464	K07305	O	methionine sulfoxide reductase
MSTRG.17919	MS_inoculated	MR_control	2.43984	6.62168	0.000429136	0.0042038	Up	Yes	XP_014513957.1		3847.GLYMA04G43540.1	MTHFR1	GO:0005575,GO:0005622,GO:0005623,GO:0005737,GO:0005829,GO:0044424,GO:0044444,GO:0044464	K00297	E	Methylenetetrahydrofolate reductase
MSTRG.22927	MS_inoculated	MR_control	3.1974	5.02715	1.10904e-05	0.000217876	Up	Yes	XP_014516730.1		3847.GLYMA07G08400.1		GO:0000139,GO:0005575,GO:0005622,GO:0005623,GO:0005737,GO:0005768,GO:0005783,GO:0005789,GO:0005794,GO:0005802,GO:0012505,GO:0016020,GO:0031090,GO:0042175,GO:0043226,GO:0043227,GO:0043229,GO:0043231,GO:0044422,GO:0044424,GO:0044425,GO:0044431,GO:0044432,GO:0044444,GO:0044446,GO:0044464		S	methyltransferase
MSTRG.29013	MS_inoculated	MR_control	2.87363	5.6104	5.43435e-05	0.000797216	Up	Yes	XP_014523789.1		3847.GLYMA05G32670.3		GO:0000139,GO:0005575,GO:0005622,GO:0005623,GO:0005737,GO:0005768,GO:0005794,GO:0005802,GO:0012505,GO:0016020,GO:0031090,GO:0043226,GO:0043227,GO:0043229,GO:0043231,GO:0044422,GO:0044424,GO:0044431,GO:0044444,GO:0044446,GO:0044464		S	methyltransferase
MSTRG.9268	MS_inoculated	MR_control	2.68048	3.9256	0.000224074	0.0025131	Up	Yes	XP_022636648.1		3847.GLYMA04G05710.1			K15264	D	methyltransferase
MSTRG.2549	MS_inoculated	MR_control	2.57599	3.77002	0.000404392	0.00400953	Up	Yes	XP_014513393.1		3847.GLYMA09G26650.2				S	methyltransferase
MSTRG.19231	MS_inoculated	MR_control	2.31909	6.2411	0.00079942	0.00696815	Up	Yes	XP_022640453.1		3694.POPTR_0005s24780.1				F	methyltransferase
MSTRG.25959	MS_inoculated	MR_control	2.0457	7.29853	0.00266561	0.0181392	Up	Yes	XP_022643199.1		3847.GLYMA01G35220.6	ERD3	GO:0000139,GO:0005575,GO:0005622,GO:0005623,GO:0005737,GO:0005768,GO:0005783,GO:0005789,GO:0005794,GO:0005802,GO:0012505,GO:0016020,GO:0031090,GO:0042175,GO:0043226,GO:0043227,GO:0043229,GO:0043231,GO:0044422,GO:0044424,GO:0044425,GO:0044431,GO:0044432,GO:0044444,GO:0044446,GO:0044464		S	methyltransferase
MSTRG.30091	MS_inoculated	MR_control	2.5749	4.04899	0.000369904	0.00372936	Up	Yes	XP_014489733.1		3847.GLYMA03G28490.1		GO:0005575,GO:0005622,GO:0005623,GO:0005737,GO:0005739,GO:0008150,GO:0010035,GO:0010038,GO:0042221,GO:0043226,GO:0043227,GO:0043229,GO:0043231,GO:0044424,GO:0044444,GO:0044464,GO:0046686,GO:0050896		S	Methyltransferase domain
MSTRG.26328	MS_inoculated	MR_control	3.01207	6.32504	2.25666e-05	0.000384446	Up	Yes	XP_022631740.1		3847.GLYMA02G11890.1		GO:0000139,GO:0005575,GO:0005622,GO:0005623,GO:0005737,GO:0005768,GO:0005794,GO:0005802,GO:0012505,GO:0016020,GO:0031090,GO:0043226,GO:0043227,GO:0043229,GO:0043231,GO:0044422,GO:0044424,GO:0044431,GO:0044444,GO:0044446,GO:0044464		S	methyltransferase PMT2-like
MSTRG.14052	MS_inoculated	MR_control	2.66002	4.3313	0.000211796	0.00241001	Up	Yes	XP_022638747.1		3847.GLYMA05G28620.1				E	Methyltransferase-like protein
MSTRG.20101	MS_inoculated	MR_control	3.9568	4.8541	2.05165e-07	7.77205e-06	Up	Yes	XP_014510907.1		3847.GLYMA10G32160.1		GO:0000226,GO:0000280,GO:0000910,GO:0000911,GO:0003674,GO:0005488,GO:0005515,GO:0005575,GO:0005622,GO:0005623,GO:0005634,GO:0005737,GO:0005856,GO:0005874,GO:0005881,GO:0005938,GO:0006461,GO:0006996,GO:0007010,GO:0007017,GO:0007049,GO:0007610,GO:0007631,GO:0008017,GO:0008092,GO:0008150,GO:0009524,GO:0009574,GO:0009607,GO:0009624,GO:0009653,GO:0009987,GO:0015630,GO:0015631,GO:0016043,GO:0022402,GO:…	K16732	Z	microtubule-associated protein
MSTRG.11227	MS_inoculated	MR_control	3.5745	6.78713	9.11431e-07	2.70955e-05	Up	Yes	XP_014505233.1		3847.GLYMA02G46450.3		GO:0000226,GO:0000910,GO:0000922,GO:0005575,GO:0005622,GO:0005623,GO:0005634,GO:0005737,GO:0005819,GO:0005856,GO:0005874,GO:0005881,GO:0005938,GO:0006996,GO:0007010,GO:0007017,GO:0007049,GO:0007275,GO:0008150,GO:0008283,GO:0009524,GO:0009574,GO:0009791,GO:0009987,GO:0015630,GO:0016043,GO:0022402,GO:0022622,GO:0030863,GO:0030865,GO:0030981,GO:0031122,GO:0032501,GO:0032502,GO:0032991,GO:0043226,GO:…	K16732	Z	Microtubule-associated protein
MSTRG.23264	MS_inoculated	MR_control	3.14395	5.34735	1.33998e-05	0.000255151	Up	Yes	XP_014516959.1		3847.GLYMA14G02180.1		GO:0000226,GO:0000910,GO:0000922,GO:0005575,GO:0005622,GO:0005623,GO:0005634,GO:0005737,GO:0005819,GO:0005856,GO:0005874,GO:0005881,GO:0005938,GO:0006996,GO:0007010,GO:0007017,GO:0007049,GO:0007275,GO:0008150,GO:0008283,GO:0009524,GO:0009574,GO:0009791,GO:0009987,GO:0015630,GO:0016043,GO:0022402,GO:0022622,GO:0030863,GO:0030865,GO:0030981,GO:0031122,GO:0032501,GO:0032502,GO:0032991,GO:0043226,GO:…	K16732	Z	Microtubule-associated protein
MSTRG.15656	MS_inoculated	MR_control	2.52549	4.14214	0.000451823	0.00439487	Up	Yes	XP_014510322.1		3847.GLYMA05G01680.4	OSI_08875			S	microtubule-associated protein
MSTRG.5835	MS_inoculated	MR_control	2.2771	4.77034	0.0011256	0.00915797	Up	Yes	XP_022635157.1		3847.GLYMA06G20550.1		GO:0000922,GO:0003674,GO:0005488,GO:0005515,GO:0005575,GO:0005622,GO:0005623,GO:0005634,GO:0005737,GO:0005815,GO:0005819,GO:0005856,GO:0005874,GO:0005876,GO:0005881,GO:0005938,GO:0008017,GO:0008092,GO:0008150,GO:0009524,GO:0009574,GO:0009605,GO:0009606,GO:0009612,GO:0009628,GO:0009629,GO:0009630,GO:0009652,GO:0009958,GO:0010005,GO:0015630,GO:0015631,GO:0030863,GO:0030981,GO:0032501,GO:0032991,GO:…	K10436	Z	microtubule-associated protein, RP EB family
MSTRG.7824	MS_inoculated	MR_control	4.14327	4.47199	1.13491e-07	4.77247e-06	Up	Yes	XP_014502219.1		3847.GLYMA15G16570.1	MCM6	GO:0006139,GO:0006259,GO:0006260,GO:0006261,GO:0006268,GO:0006725,GO:0006807,GO:0008150,GO:0008152,GO:0009058,GO:0009059,GO:0009987,GO:0032392,GO:0032508,GO:0034641,GO:0034645,GO:0043170,GO:0044237,GO:0044238,GO:0044249,GO:0044260,GO:0046483,GO:0071103,GO:0071704,GO:0090304,GO:1901360,GO:1901576	K02542	L	minichromosome maintenance
MSTRG.9819	MS_inoculated	MR_control	3.10569	3.35292	4.60155e-05	0.000696673	Up	Yes	XP_014500182.1		3847.GLYMA04G00510.1		GO:0006139,GO:0006259,GO:0006260,GO:0006261,GO:0006270,GO:0006725,GO:0006807,GO:0008150,GO:0008152,GO:0009058,GO:0009059,GO:0009987,GO:0034641,GO:0034645,GO:0043170,GO:0044237,GO:0044238,GO:0044249,GO:0044260,GO:0046483,GO:0071704,GO:0090304,GO:1901360,GO:1901576	K10736	D	Minichromosome maintenance protein 10
MSTRG.1135	MS_inoculated	MR_control	4.06726	6.72093	5.08928e-08	2.41116e-06	Up	Yes	XP_014506772.1		3694.POPTR_0017s03420.1				O	miraculin-like
MSTRG.1037	MS_inoculated	MR_control	4.04148	5.21151	1.09494e-07	4.63696e-06	Up	Yes	XP_014505690.1		3694.POPTR_0004s06640.1		GO:0005575,GO:0005576,GO:0005618,GO:0005623,GO:0030312,GO:0044464,GO:0048046,GO:0071944		O	miraculin-like
MSTRG.8801	MS_inoculated	MR_control	3.46494	4.47766	3.31727e-06	8.00811e-05	Up	Yes	XP_014502329.1		3847.GLYMA04G09770.1				S	Mitochondrial
MSTRG.16150	MS_inoculated	MR_control	2.36336	2.00717	0.00305502	0.0201825	Up	Yes	XP_014508805.1		3847.GLYMA08G14380.1		GO:0005575,GO:0005622,GO:0005623,GO:0005737,GO:0005739,GO:0005740,GO:0005743,GO:0009536,GO:0016020,GO:0019866,GO:0031090,GO:0031966,GO:0031967,GO:0031975,GO:0043226,GO:0043227,GO:0043229,GO:0043231,GO:0044422,GO:0044424,GO:0044429,GO:0044444,GO:0044446,GO:0044464	K14684	C	mitochondrial carrier protein
MSTRG.13650	MS_inoculated	MR_control	3.71084	3.828	1.81184e-06	4.79337e-05	Up	Yes	XP_014508118.1		3847.GLYMA16G24690.1		GO:0005575,GO:0005623,GO:0005886,GO:0016020,GO:0044464,GO:0071944	K08900	O	mitochondrial chaperone
MSTRG.13646	MS_inoculated	MR_control	2.20648	3.16132	0.00247638	0.01705	Up	Yes	XP_014508226.1		3847.GLYMA02G06020.1		GO:0005575,GO:0005622,GO:0005623,GO:0005737,GO:0005739,GO:0043226,GO:0043227,GO:0043229,GO:0043231,GO:0044424,GO:0044444,GO:0044464	K08900	O	mitochondrial chaperone
MSTRG.18964	MS_inoculated	MR_control	2.63413	4.88561	0.000206636	0.00236178	Up	Yes	XP_014512579.1		3847.GLYMA18G40750.1		GO:0005575,GO:0005622,GO:0005623,GO:0005737,GO:0005739,GO:0043226,GO:0043227,GO:0043229,GO:0043231,GO:0044424,GO:0044444,GO:0044464	K15414	C	Mitochondrial glycoprotein family protein
MSTRG.11756	MS_inoculated	MR_control	2.56219	4.65057	0.000312149	0.00326248	Up	Yes	XP_014503834.1		3847.GLYMA14G07130.1		GO:0005575,GO:0005622,GO:0005623,GO:0005737,GO:0005739,GO:0005759,GO:0031974,GO:0043226,GO:0043227,GO:0043229,GO:0043231,GO:0043233,GO:0044422,GO:0044424,GO:0044429,GO:0044444,GO:0044446,GO:0044464,GO:0070013	K15414	C	Mitochondrial glycoprotein family protein
MSTRG.1543	MS_inoculated	MR_control	2.57393	4.80123	0.000290713	0.00307958	Up	Yes	XP_014507628.1		3847.GLYMA04G37570.1	TIM8	GO:0005575,GO:0005622,GO:0005623,GO:0005737,GO:0005739,GO:0005740,GO:0005758,GO:0031967,GO:0031970,GO:0031974,GO:0031975,GO:0043226,GO:0043227,GO:0043229,GO:0043231,GO:0044422,GO:0044424,GO:0044429,GO:0044444,GO:0044446,GO:0044464	K17780	U	Mitochondrial import inner membrane translocase subunit
MSTRG.440	MS_inoculated	MR_control	2.01437	5.77509	0.00329396	0.0214221	Up	Yes	XP_014506812.1		3847.GLYMA08G05280.1	TOM40	GO:0003674,GO:0005215,GO:0005575,GO:0005622,GO:0005623,GO:0005737,GO:0005739,GO:0005740,GO:0005741,GO:0005742,GO:0005743,GO:0005773,GO:0005774,GO:0006605,GO:0006626,GO:0006810,GO:0006839,GO:0006886,GO:0006996,GO:0007005,GO:0008104,GO:0008150,GO:0008320,GO:0008565,GO:0009987,GO:0015031,GO:0015399,GO:0015405,GO:0015450,GO:0016020,GO:0016043,GO:0016482,GO:0019866,GO:0019867,GO:0022804,GO:0022857,GO:…	K11518	U	Mitochondrial import receptor subunit
MSTRG.15989	MS_inoculated	MR_control	2.02373	4.88616	0.003411	0.0220237	Up	Yes	XP_014507906.1		3847.GLYMA05G00341.1	OSI_38840	GO:0005575,GO:0005622,GO:0005623,GO:0005737,GO:0005739,GO:0005740,GO:0005741,GO:0009536,GO:0016020,GO:0019867,GO:0031090,GO:0031966,GO:0031967,GO:0031968,GO:0031975,GO:0043226,GO:0043227,GO:0043229,GO:0043231,GO:0044422,GO:0044424,GO:0044429,GO:0044444,GO:0044446,GO:0044464		U	mitochondrial import receptor subunit tom5 homolog
MSTRG.18607	MS_inoculated	MR_control	2.89719	4.17624	7.63542e-05	0.00104578	Up	Yes	XP_014512909.1		3847.GLYMA18G42910.1			K09648	O	Mitochondrial inner membrane protease subunit
MSTRG.15791	MS_inoculated	MR_control	2.60914	3.83192	0.000330818	0.00341978	Up	Yes	XP_014507215.1		3847.GLYMA07G31320.1		GO:0005575,GO:0005622,GO:0005623,GO:0005737,GO:0005739,GO:0005740,GO:0005743,GO:0016020,GO:0019866,GO:0031090,GO:0031966,GO:0031967,GO:0031975,GO:0043226,GO:0043227,GO:0043229,GO:0043231,GO:0044422,GO:0044424,GO:0044429,GO:0044444,GO:0044446,GO:0044464	K03217	U	mitochondrial inner membrane protein OXA1-like
MSTRG.21754	MS_inoculated	MR_control	2.00616	2.37737	0.00867949	0.0454503	Up	Yes	XP_014516118.1		3847.GLYMA07G04420.2		GO:0005575,GO:0005622,GO:0005623,GO:0005737,GO:0005739,GO:0005777,GO:0006605,GO:0006625,GO:0006626,GO:0006810,GO:0006839,GO:0006886,GO:0006996,GO:0007005,GO:0007031,GO:0008104,GO:0008150,GO:0009987,GO:0015031,GO:0016043,GO:0016482,GO:0033036,GO:0033365,GO:0034613,GO:0042579,GO:0043226,GO:0043227,GO:0043229,GO:0043231,GO:0043574,GO:0044424,GO:0044444,GO:0044464,GO:0044699,GO:0044763,GO:0044765,GO:…	K17782	O	mitochondrial intermembrane space import and assembly protein 40-like
MSTRG.32945	MS_inoculated	MR_control	2.34948	3.51134	0.00113655	0.00922597	Up	Yes	XP_022633861.1		3847.GLYMA13G26100.2	OSI_25549		K01469	J	Mitochondrial small ribosomal subunit Rsm22
MSTRG.20290	MS_inoculated	MR_control	2.10196	3.9636	0.0029898	0.0198319	Up	Yes	XP_022641075.1		3847.GLYMA10G33870.3	OSI_16087	GO:0005575,GO:0005622,GO:0005623,GO:0005737,GO:0005739,GO:0005740,GO:0005743,GO:0016020,GO:0019866,GO:0031090,GO:0031966,GO:0031967,GO:0031975,GO:0043226,GO:0043227,GO:0043229,GO:0043231,GO:0044422,GO:0044424,GO:0044429,GO:0044444,GO:0044446,GO:0044464	K15112	C	mitochondrial uncoupling protein
MSTRG.587	MS_inoculated	MR_control	3.10869	3.41753	4.07762e-05	0.000628479	Up	Yes	XP_014503379.1		3847.GLYMA10G15850.2		GO:0000165,GO:0000187,GO:0001932,GO:0001934,GO:0003674,GO:0003824,GO:0004672,GO:0004708,GO:0004712,GO:0006464,GO:0006468,GO:0006793,GO:0006796,GO:0007154,GO:0007165,GO:0007243,GO:0008150,GO:0008152,GO:0009893,GO:0009966,GO:0009967,GO:0009987,GO:0010562,GO:0010604,GO:0010627,GO:0010646,GO:0010647,GO:0010740,GO:0016301,GO:0016310,GO:0016740,GO:0016772,GO:0016773,GO:0019220,GO:0019222,GO:0019538,GO:…	K04368	T	mitogen-activated protein kinase kinase
MSTRG.23654	MS_inoculated	MR_control	3.41265	3.62425	8.72196e-06	0.000177968	Up	Yes	XP_022642805.1		3847.GLYMA19G42340.1		GO:0000003,GO:0000165,GO:0000186,GO:0000226,GO:0001932,GO:0001934,GO:0003006,GO:0003674,GO:0003824,GO:0004672,GO:0004674,GO:0004702,GO:0004709,GO:0004871,GO:0005057,GO:0005575,GO:0005622,GO:0005623,GO:0005856,GO:0006464,GO:0006468,GO:0006793,GO:0006796,GO:0006950,GO:0006979,GO:0006996,GO:0007010,GO:0007017,GO:0007154,GO:0007165,GO:0007243,GO:0007275,GO:0008150,GO:0008152,GO:0009791,GO:0009893,GO:…	K11228	T	Mitogen-activated protein kinase kinase kinase
MSTRG.29452	MS_inoculated	MR_control	2.64968	3.34651	0.00032965	0.00341005	Up	Yes	XP_014524160.1		3847.GLYMA20G28090.1		GO:0000226,GO:0003674,GO:0003824,GO:0004672,GO:0004674,GO:0005575,GO:0005576,GO:0005622,GO:0005623,GO:0005856,GO:0006464,GO:0006468,GO:0006793,GO:0006796,GO:0006996,GO:0007010,GO:0007017,GO:0008150,GO:0008152,GO:0009987,GO:0016043,GO:0016301,GO:0016310,GO:0016740,GO:0016772,GO:0016773,GO:0019538,GO:0030865,GO:0031122,GO:0036211,GO:0043170,GO:0043226,GO:0043228,GO:0043229,GO:0043232,GO:0043412,GO:…	K11228	T	Mitogen-activated protein kinase kinase kinase
MSTRG.24807	MS_inoculated	MR_control	2.00672	2.6718	0.00736435	0.0398899	Up	Yes	XP_022642794.1		3847.GLYMA15G05400.1				T	mitogen-activated protein kinase kinase kinase
MSTRG.20906	MS_inoculated	MR_control	2.2243	3.67142	0.00191686	0.0138899	Up	Yes	XP_014514064.1		3847.GLYMA10G40440.1		GO:0000075,GO:0000151,GO:0000775,GO:0000776,GO:0005575,GO:0005622,GO:0005623,GO:0005694,GO:0005737,GO:0007049,GO:0007088,GO:0007093,GO:0007094,GO:0007346,GO:0008150,GO:0009524,GO:0009987,GO:0010564,GO:0010639,GO:0010948,GO:0022402,GO:0030071,GO:0031461,GO:0031577,GO:0032991,GO:0033043,GO:0043226,GO:0043228,GO:0043229,GO:0043232,GO:0043234,GO:0044422,GO:0044424,GO:0044427,GO:0044444,GO:0044446,GO:…	K02180	D	Mitotic checkpoint protein
MSTRG.4276	MS_inoculated	MR_control	4.48581	4.7358	1.18009e-08	7.11062e-07	Up	Yes	XP_014493228.2		3847.GLYMA18G01350.1	MAD2	GO:0000075,GO:0000775,GO:0000776,GO:0005575,GO:0005622,GO:0005623,GO:0005634,GO:0005635,GO:0005694,GO:0005737,GO:0007049,GO:0007088,GO:0007093,GO:0007094,GO:0007346,GO:0008150,GO:0009987,GO:0010369,GO:0010564,GO:0010639,GO:0010948,GO:0012505,GO:0022402,GO:0030071,GO:0031577,GO:0031967,GO:0031975,GO:0032991,GO:0033043,GO:0043226,GO:0043227,GO:0043228,GO:0043229,GO:0043231,GO:0043232,GO:0043234,GO:…	K02537	D	Mitotic spindle checkpoint protein
MSTRG.3595	MS_inoculated	MR_control	2.40592	2.69609	0.00156395	0.0117795	Up	Yes	XP_014493540.2		3847.GLYMA03G26590.1				Q	momilactone A synthase-like
MSTRG.15325	MS_inoculated	MR_control	2.30817	7.74698	0.000774699	0.00679555	Up	Yes	XP_014509414.1		3847.GLYMA05G04270.1		GO:0000902,GO:0005575,GO:0005576,GO:0005618,GO:0005622,GO:0005623,GO:0005737,GO:0005773,GO:0005774,GO:0005886,GO:0005911,GO:0008150,GO:0009505,GO:0009506,GO:0009653,GO:0009826,GO:0009932,GO:0009987,GO:0016020,GO:0016043,GO:0016049,GO:0030054,GO:0030312,GO:0031090,GO:0031224,GO:0031225,GO:0031226,GO:0032502,GO:0032989,GO:0040007,GO:0043226,GO:0043227,GO:0043229,GO:0043231,GO:0044422,GO:0044424,GO:…		Q	monocopper oxidase-like protein
MSTRG.30960	MS_inoculated	MR_control	2.00849	4.65039	0.00385257	0.0241539	Up	Yes	XP_014490600.1		3847.GLYMA17G09590.2		GO:0005575,GO:0005622,GO:0005623,GO:0005634,GO:0005730,GO:0005737,GO:0005829,GO:0031974,GO:0031981,GO:0043226,GO:0043227,GO:0043228,GO:0043229,GO:0043231,GO:0043232,GO:0043233,GO:0044422,GO:0044424,GO:0044428,GO:0044444,GO:0044446,GO:0044464,GO:0070013	K14559	A	Mpp10 protein
MSTRG.19668	MS_inoculated	MR_control	2.24951	4.40849	0.00138927	0.0107571	Up	Yes	XP_014512648.1		3847.GLYMA19G30520.1		GO:0005575,GO:0005622,GO:0005623,GO:0005737,GO:0009507,GO:0009526,GO:0009536,GO:0009941,GO:0031967,GO:0031975,GO:0043226,GO:0043227,GO:0043229,GO:0043231,GO:0044422,GO:0044424,GO:0044434,GO:0044435,GO:0044444,GO:0044446,GO:0044464	K13347,K13348	S	Mpv17 PMP22 family protein, expressed
MSTRG.29410	MS_inoculated	MR_control	2.50055	2.31233	0.00122167	0.00975976	Up	Yes	XP_022632693.1		3847.GLYMA07G05970.1		GO:0005575,GO:0005576,GO:0048046	K05909	Q	Multicopper oxidase
MSTRG.25220	MS_inoculated	MR_control	2.8543	3.25657	0.000139934	0.00171162	Up	Yes	XP_022643128.1		3847.GLYMA11G02650.2				S	Multiple C2 and transmembrane domain-containing protein
MSTRG.4555	MS_inoculated	MR_control	2.44129	2.72504	0.0013548	0.0105402	Up	Yes	XP_014493380.1		3847.GLYMA09G00571.1				S	Multiple C2 and transmembrane domain-containing protein
MSTRG.18221	MS_inoculated	MR_control	2.01628	5.94007	0.00326273	0.0212961	Up	Yes	XP_014514046.1		3847.GLYMA10G11910.1				S	Multiple C2 and transmembrane domain-containing protein
MSTRG.3223	MS_inoculated	MR_control	5.12526	5.34623	1.9927e-10	2.41763e-08	Up	Yes	XP_022634152.1		3847.GLYMA12G06406.1				K	MYB family transcription factor
MSTRG.26827	MS_inoculated	MR_control	2.56381	2.27032	0.00109496	0.00894657	Up	Yes	XP_014521576.2		3847.GLYMA06G14290.1		GO:0001071,GO:0003674,GO:0003700,GO:0005488,GO:0005515,GO:0005516,GO:0005575,GO:0005622,GO:0005623,GO:0005634,GO:0006355,GO:0008150,GO:0009889,GO:0009890,GO:0009892,GO:0010468,GO:0010556,GO:0010558,GO:0010605,GO:0010629,GO:0019219,GO:0019222,GO:0031323,GO:0031324,GO:0031326,GO:0031327,GO:0031347,GO:0043226,GO:0043227,GO:0043229,GO:0043231,GO:0044424,GO:0044464,GO:0045892,GO:0045934,GO:0048519,GO:…		S	nac domain
MSTRG.31770	MS_inoculated	MR_control	2.12269	2.4017	0.0048889	0.0291001	Up	Yes	XP_014491489.2		3847.GLYMA19G44360.1				V	NAD dependent epimerase dehydratase family protein
MSTRG.22279	MS_inoculated	MR_control	2.52149	5.944	0.000308171	0.00323219	Up	Yes	XP_014516709.1		3847.GLYMA03G23890.1		GO:0003674,GO:0003824,GO:0005575,GO:0005622,GO:0005623,GO:0005634,GO:0005737,GO:0005829,GO:0005886,GO:0005911,GO:0006950,GO:0006979,GO:0008150,GO:0008152,GO:0009506,GO:0010035,GO:0010038,GO:0016020,GO:0016491,GO:0016627,GO:0016628,GO:0030054,GO:0032440,GO:0042221,GO:0043226,GO:0043227,GO:0043229,GO:0043231,GO:0044424,GO:0044444,GO:0044464,GO:0044710,GO:0046686,GO:0050896,GO:0055044,GO:0055114,GO:…	K07119,K08070,K19825	S	NADP-dependent alkenal double bond reductase
MSTRG.31407	MS_inoculated	MR_control	2.85181	3.9706	0.00010579	0.00135975	Up	Yes	XP_014491238.1		3847.GLYMA19G30540.1		GO:0005575,GO:0005622,GO:0005623,GO:0005737,GO:0005794,GO:0005829,GO:0005840,GO:0005911,GO:0006950,GO:0006970,GO:0008150,GO:0009506,GO:0009628,GO:0009651,GO:0022626,GO:0030054,GO:0030529,GO:0032991,GO:0043226,GO:0043227,GO:0043228,GO:0043229,GO:0043231,GO:0043232,GO:0044424,GO:0044444,GO:0044445,GO:0044464,GO:0050896,GO:0055044	K03626	K	nascent polypeptide-associated complex subunit alpha-like
MSTRG.23034	MS_inoculated	MR_control	2.63799	3.12981	0.000469558	0.00453544	Up	Yes	XP_014518072.1		4641.GSMUA_Achr1P08716_001	OSI_04080			S	NB-ARC domain
MSTRG.13753	MS_inoculated	MR_control	2.29628	4.00227	0.00127424	0.0100528	Up	Yes	XP_014508352.1		3847.GLYMA02G05001.1		GO:0005575,GO:0005622,GO:0005623,GO:0005737,GO:0009507,GO:0009534,GO:0009535,GO:0009536,GO:0009579,GO:0016020,GO:0031976,GO:0031984,GO:0034357,GO:0042651,GO:0043226,GO:0043227,GO:0043229,GO:0043231,GO:0044422,GO:0044424,GO:0044434,GO:0044435,GO:0044436,GO:0044444,GO:0044446,GO:0044464,GO:0055035		O	NEP1-interacting protein
MSTRG.28836	MS_inoculated	MR_control	2.73389	4.70168	0.000133991	0.00165698	Up	Yes	XP_014523565.1		3847.GLYMA18G18550.1				S	NHL repeat-containing protein
MSTRG.28602	MS_inoculated	MR_control	2.06465	5.59543	0.00265519	0.0181142	Up	Yes	XP_014523334.1		3847.GLYMA01G03880.1				S	NHL repeat-containing protein
MSTRG.5166	MS_inoculated	MR_control	2.39882	3.13762	0.00109137	0.00893191	Up	Yes	XP_022634978.1		3847.GLYMA19G37470.1				K	NLI interacting factor-like phosphatase
MSTRG.8450	MS_inoculated	MR_control	3.57881	6.88237	8.96337e-07	2.66909e-05	Up	Yes	XP_014500616.1		3847.GLYMA04G37320.1				S	Nodulin-like
MSTRG.9941	MS_inoculated	MR_control	2.22768	3.51603	0.00202778	0.0145182	Up	Yes	XP_014498502.1		29760.VIT_09s0002g08430.t01		GO:0005575,GO:0005622,GO:0005623,GO:0005634,GO:0008150,GO:0009628,GO:0043226,GO:0043227,GO:0043229,GO:0043231,GO:0044424,GO:0044464,GO:0050896,GO:0080167		S	Nodulin-like
MSTRG.4738	MS_inoculated	MR_control	2.14269	3.99633	0.0024547	0.016933	Up	Yes	XP_014495551.1		3694.POPTR_0005s23340.1	OSI_25077			S	Non-specific lipid-transfer protein-like protein
MSTRG.737	MS_inoculated	MR_control	2.11031	4.31368	0.00258194	0.0176614	Up	Yes	XP_022638683.1		3847.GLYMA17G15990.1	NPSN11	GO:0000910,GO:0003674,GO:0005484,GO:0005488,GO:0005515,GO:0005575,GO:0005622,GO:0005623,GO:0005737,GO:0005886,GO:0007049,GO:0008150,GO:0009504,GO:0009987,GO:0016020,GO:0022402,GO:0044424,GO:0044444,GO:0044464,GO:0044699,GO:0044763,GO:0051301,GO:0071944	K08494	U	novel plant snare
MSTRG.6610	MS_inoculated	MR_control	2.34691	4.7235	0.000841948	0.0072893	Up	Yes	XP_014498060.1		3847.GLYMA01G14373.1		GO:0005575,GO:0005622,GO:0005623,GO:0005634,GO:0005635,GO:0005737,GO:0005829,GO:0012505,GO:0031967,GO:0031975,GO:0043226,GO:0043227,GO:0043229,GO:0043231,GO:0044422,GO:0044424,GO:0044428,GO:0044444,GO:0044446,GO:0044464	K14306	Y	Nsp1-like C-terminal region
MSTRG.22856	MS_inoculated	MR_control	2.03835	4.47253	0.0034478	0.0221975	Up	Yes	XP_022641900.1		3847.GLYMA01G29280.1	NMP1	GO:0003674,GO:0005488,GO:0005515,GO:0005575,GO:0005622,GO:0005623,GO:0005737,GO:0005819,GO:0005856,GO:0005874,GO:0005876,GO:0008017,GO:0008092,GO:0009524,GO:0015630,GO:0015631,GO:0032991,GO:0043226,GO:0043228,GO:0043229,GO:0043232,GO:0043234,GO:0044422,GO:0044424,GO:0044430,GO:0044444,GO:0044446,GO:0044464,GO:0051011		S	nuclear matrix protein 1
MSTRG.126	MS_inoculated	MR_control	2.57524	5.11722	0.000265206	0.00286009	Up	Yes	XP_014510830.1		3847.GLYMA05G09015.1	EMB3012		K14314	U, Y	nuclear pore
MSTRG.26196	MS_inoculated	MR_control	3.66927	4.46917	1.14797e-06	3.29809e-05	Up	Yes	XP_014520737.1		3847.GLYMA09G33220.1		GO:0005575,GO:0005623,GO:0005886,GO:0016020,GO:0044464,GO:0071944	K14611	P	nucleobase-ascorbate transporter
MSTRG.9136	MS_inoculated	MR_control	3.34344	4.43899	7.03652e-06	0.000149171	Up	Yes	XP_014501067.1		3847.GLYMA04G06750.1	OSI_30859	GO:0005575,GO:0016020	K14611	P	nucleobase-ascorbate transporter
MSTRG.31046	MS_inoculated	MR_control	3.11038	3.74347	3.09905e-05	0.000499073	Up	Yes	XP_022633209.1		3847.GLYMA08G40100.2		GO:0005575,GO:0005623,GO:0005886,GO:0005911,GO:0009506,GO:0016020,GO:0030054,GO:0044464,GO:0055044,GO:0071944	K14611	P	nucleobase-ascorbate transporter
MSTRG.28712	MS_inoculated	MR_control	3.04707	3.91155	3.77065e-05	0.000586705	Up	Yes	XP_014523494.1		3847.GLYMA06G06840.1	OSI_30859	GO:0005575,GO:0016020	K14611	P	nucleobase-ascorbate transporter
MSTRG.23224	MS_inoculated	MR_control	2.65515	3.35113	0.000319171	0.00332042	Up	Yes	XP_014517779.1		3847.GLYMA20G13540.1		GO:0005575,GO:0005911,GO:0009506,GO:0016020,GO:0030054,GO:0055044	K14611	P	nucleobase-ascorbate transporter
MSTRG.6446	MS_inoculated	MR_control	2.10936	5.63866	0.00221028	0.015491	Up	Yes	XP_014498278.1		3847.GLYMA17G05280.1		GO:0005575,GO:0005623,GO:0005886,GO:0016020,GO:0044464,GO:0071944	K14611	P	nucleobase-ascorbate transporter
MSTRG.25680	MS_inoculated	MR_control	2.59951	4.30408	0.000280488	0.00299431	Up	Yes	XP_022643094.1		3847.GLYMA11G07340.1		GO:0005575,GO:0005622,GO:0005623,GO:0005737,GO:0005829,GO:0044424,GO:0044444,GO:0044464	K14544	S	Nucleolar protein
MSTRG.10105	MS_inoculated	MR_control	2.08708	6.44825	0.00229298	0.0160019	Up	Yes	XP_014502314.1		3847.GLYMA05G03150.1	NOP56	GO:0005575,GO:0005618,GO:0005622,GO:0005623,GO:0005634,GO:0005730,GO:0005911,GO:0009506,GO:0030054,GO:0030312,GO:0031974,GO:0031981,GO:0043226,GO:0043227,GO:0043228,GO:0043229,GO:0043231,GO:0043232,GO:0043233,GO:0044422,GO:0044424,GO:0044428,GO:0044446,GO:0044464,GO:0055044,GO:0070013,GO:0071944	K14564	A, J	Nucleolar protein
MSTRG.28792	MS_inoculated	MR_control	3.01581	8.22435	1.96402e-05	0.000347106	Up	Yes	XP_014523627.1		3847.GLYMA08G39390.1	NRX1	GO:0000003,GO:0000902,GO:0000904,GO:0001558,GO:0003006,GO:0005575,GO:0005622,GO:0005623,GO:0005737,GO:0005829,GO:0006935,GO:0008150,GO:0009605,GO:0009653,GO:0009826,GO:0009856,GO:0009860,GO:0009932,GO:0009987,GO:0010035,GO:0010038,GO:0010183,GO:0010769,GO:0016043,GO:0016049,GO:0022414,GO:0022603,GO:0022604,GO:0030154,GO:0032501,GO:0032502,GO:0032989,GO:0040007,GO:0040008,GO:0040011,GO:0042221,GO:…	K17609	O	Nucleoredoxin
MSTRG.21761	MS_inoculated	MR_control	2.18147	2.86214	0.00329081	0.0214171	Up	Yes	XP_014516064.1		3847.GLYMA16G01140.1			K00940	F	Nucleoside diphosphate kinase
MSTRG.5831	MS_inoculated	MR_control	2.45386	6.5935	0.000399302	0.00397344	Up	Yes	XP_022635154.1		3847.GLYMA06G20700.1		GO:0003674,GO:0003682,GO:0005488,GO:0005575,GO:0005622,GO:0005623,GO:0005634,GO:0005737,GO:0007275,GO:0008150,GO:0008283,GO:0009653,GO:0009791,GO:0009886,GO:0009887,GO:0009987,GO:0010015,GO:0010101,GO:0010102,GO:0010311,GO:0022622,GO:0030154,GO:0032501,GO:0032502,GO:0043226,GO:0043227,GO:0043229,GO:0043231,GO:0044424,GO:0044464,GO:0044699,GO:0044707,GO:0044763,GO:0044767,GO:0048364,GO:0048513,GO:…	K11290	L	Nucleosome chromatin assembly
MSTRG.7956	MS_inoculated	MR_control	3.48385	4.07609	3.90986e-06	9.17718e-05	Up	Yes	XP_014500390.1		3847.GLYMA09G07430.1				F	Nucleotidase that shows phosphatase activity on nucleoside 5'-monophosphates (By similarity)
MSTRG.21153	MS_inoculated	MR_control	2.19566	4.5521	0.00169671	0.0125751	Up	Yes	XP_022641502.1		3847.GLYMA10G42700.2				S	Nucleotide-diphospho-sugar transferase
MSTRG.1519	MS_inoculated	MR_control	3.94796	6.44134	1.08761e-07	4.62775e-06	Up	Yes	XP_014503811.1		3847.GLYMA19G06160.1				S	O-acyltransferase WSD1-like
MSTRG.4869	MS_inoculated	MR_control	2.94095	3.68915	8.01498e-05	0.00108707	Up	Yes	XP_014495934.1		3847.GLYMA03G29550.1		GO:0003674,GO:0005215,GO:0005575,GO:0006810,GO:0006857,GO:0008150,GO:0015197,GO:0015198,GO:0015833,GO:0016020,GO:0022892,GO:0042886,GO:0044699,GO:0044765,GO:0051179,GO:0051234,GO:0071702,GO:0071705		P	oligopeptide transporter
MSTRG.13723	MS_inoculated	MR_control	2.00651	4.8375	0.00380347	0.0239212	Up	Yes	XP_022638517.1		3847.GLYMA02G05300.2				P	oligopeptide transporter
MSTRG.3825	MS_inoculated	MR_control	3.25919	3.0453	3.31142e-05	0.00052666	Up	Yes	XP_014491698.1		3847.GLYMA06G43970.1	OSI_25902		K13259,K13262	S	o-methyltransferase
MSTRG.26319	MS_inoculated	MR_control	4.06427	3.77105	3.55524e-07	1.23717e-05	Up	Yes	XP_014520062.1		3847.GLYMA02G11860.1	ORC6	GO:0000808,GO:0005575,GO:0005622,GO:0005623,GO:0005634,GO:0005694,GO:0006139,GO:0006259,GO:0006260,GO:0006725,GO:0006807,GO:0008150,GO:0008152,GO:0009058,GO:0009059,GO:0009987,GO:0032991,GO:0034641,GO:0034645,GO:0043170,GO:0043226,GO:0043227,GO:0043228,GO:0043229,GO:0043231,GO:0043232,GO:0043234,GO:0044237,GO:0044238,GO:0044249,GO:0044260,GO:0044422,GO:0044424,GO:0044427,GO:0044446,GO:0044464,GO:…	K02608	L	origin recognition complex subunit
MSTRG.13292	MS_inoculated	MR_control	2.04331	3.79802	0.0039481	0.0246353	Up	Yes	XP_014503630.1		3847.GLYMA14G09000.1	ORC2	GO:0000228,GO:0000808,GO:0003674,GO:0003676,GO:0003677,GO:0003688,GO:0005488,GO:0005575,GO:0005622,GO:0005623,GO:0005634,GO:0005654,GO:0005656,GO:0005664,GO:0005694,GO:0006139,GO:0006259,GO:0006260,GO:0006261,GO:0006267,GO:0006270,GO:0006342,GO:0006355,GO:0006725,GO:0006807,GO:0007049,GO:0008150,GO:0008152,GO:0009058,GO:0009059,GO:0009889,GO:0009890,GO:0009892,GO:0009987,GO:0010468,GO:0010556,GO:…	K02604	L	origin recognition complex subunit
MSTRG.3260	MS_inoculated	MR_control	4.56235	4.14491	2.11535e-08	1.1663e-06	Up	Yes	XP_014492711.1		3847.GLYMA11G14970.1		GO:0005575,GO:0005618,GO:0005623,GO:0005911,GO:0009505,GO:0009506,GO:0030054,GO:0030312,GO:0044464,GO:0055044,GO:0071944		S	osmotin-like protein
MSTRG.22878	MS_inoculated	MR_control	3.52461	5.28016	1.7888e-06	4.74442e-05	Up	Yes	XP_014515767.1		3847.GLYMA03G07680.3				Q	oxidoreductase, 2OG-Fe(II) oxygenase family protein
MSTRG.7812	MS_inoculated	MR_control	2.94989	2.68838	0.000191118	0.00221539	Up	Yes	XP_014500423.1		3847.GLYMA15G16490.1				Q	oxidoreductase, 2OG-Fe(II) oxygenase family protein
MSTRG.23562	MS_inoculated	MR_control	2.58023	4.35806	0.000312675	0.00326609	Up	Yes	XP_022642678.1		3847.GLYMA18G05320.1	OSI_16690	GO:0003674,GO:0005575,GO:0005622,GO:0005623,GO:0005737,GO:0006091,GO:0008150,GO:0008152,GO:0009055,GO:0009507,GO:0009534,GO:0009535,GO:0009536,GO:0009579,GO:0009767,GO:0009987,GO:0015979,GO:0016020,GO:0019684,GO:0022900,GO:0031976,GO:0031984,GO:0034357,GO:0042651,GO:0043226,GO:0043227,GO:0043229,GO:0043231,GO:0044237,GO:0044422,GO:0044424,GO:0044434,GO:0044435,GO:0044436,GO:0044444,GO:0044446,GO:…		S	oxygen-evolving enhancer protein
MSTRG.8304	MS_inoculated	MR_control	2.93263	2.67363	0.000211761	0.00241001	Up	Yes	XP_014500496.1		3847.GLYMA04G36240.1			K01810	O	Pachytene checkpoint protein 2 homolog
MSTRG.22203	MS_inoculated	MR_control	3.54075	7.57328	1.02005e-06	2.98793e-05	Up	Yes	XP_014515104.1		3847.GLYMA07G13790.1				I	Patatin group
MSTRG.13346	MS_inoculated	MR_control	3.46552	4.58323	3.31813e-06	8.00811e-05	Up	Yes	XP_014503421.1		3847.GLYMA14G08390.1				S	pathogenesis-related protein 5-like
MSTRG.16984	MS_inoculated	MR_control	3.48009	6.80645	1.5776e-06	4.27261e-05	Up	Yes	XP_014506982.1		3847.GLYMA17G03365.1				S	Pathogenesis-related protein Bet v I family
MSTRG.7754	MS_inoculated	MR_control	2.93252	3.96824	6.55637e-05	0.000922619	Up	Yes	XP_014499168.1		3847.GLYMA17G03340.1				S	Pathogenesis-related protein Bet v I family
MSTRG.1417	MS_inoculated	MR_control	4.34929	4.48411	3.50502e-08	1.78066e-06	Up	Yes	XP_014503026.1		3847.GLYMA05G23950.1		GO:0005575,GO:0005576	K01728	G	Pectate lyase
MSTRG.5121	MS_inoculated	MR_control	3.5924	3.78582	3.12429e-06	7.62226e-05	Up	Yes	XP_014496048.1		3847.GLYMA03G34260.1	OSI_33884	GO:0005575,GO:0016020,GO:0031224,GO:0031225,GO:0044425	K01728	G	Pectate lyase
MSTRG.20572	MS_inoculated	MR_control	2.82161	3.10763	0.000200187	0.00230421	Up	Yes	XP_014510971.1		3847.GLYMA13G20890.1	OSI_33884	GO:0005575,GO:0016020,GO:0031224,GO:0031225,GO:0044425	K01728	G	Pectate lyase
MSTRG.6169	MS_inoculated	MR_control	2.41412	4.9265	0.000590343	0.00547814	Up	Yes	XP_014498220.1		3847.GLYMA18G38430.1			K01728	G	Pectate lyase
MSTRG.8493	MS_inoculated	MR_control	2.23173	5.04275	0.00134536	0.0104931	Up	Yes	XP_014502348.1		3847.GLYMA04G36520.1				G	Pectate lyase
MSTRG.15593	MS_inoculated	MR_control	2.19121	6.75684	0.00140716	0.0108816	Up	Yes	XP_014510372.1		3847.GLYMA05G02890.1		GO:0005575,GO:0016020	K01728	G	Pectate lyase
MSTRG.18540	MS_inoculated	MR_control	2.01516	8.14548	0.00300405	0.019897	Up	Yes	XP_014513710.1		3847.GLYMA10G24630.1			K01728	G	Pectate lyase
MSTRG.4297	MS_inoculated	MR_control	4.47196	7.18159	3.8519e-09	2.8699e-07	Up	Yes	XP_014519184.1		3847.GLYMA11G37610.1				G	pectate lyase activity
MSTRG.19542	MS_inoculated	MR_control	4.79028	4.36034	5.13146e-09	3.64192e-07	Up	Yes	XP_014512061.1		3847.GLYMA02G02000.2		GO:0005575,GO:0005618,GO:0005623,GO:0030312,GO:0044464,GO:0071944	K01051	G	pectinesterase
MSTRG.26807	MS_inoculated	MR_control	3.84852	4.89963	3.71063e-07	1.28131e-05	Up	Yes	XP_014521620.1		3847.GLYMA07G05145.1		GO:0003674,GO:0003824,GO:0005575,GO:0005576,GO:0005618,GO:0005622,GO:0005623,GO:0005737,GO:0005886,GO:0008150,GO:0008152,GO:0009505,GO:0009607,GO:0009624,GO:0016020,GO:0016787,GO:0016788,GO:0030312,GO:0030599,GO:0044424,GO:0044464,GO:0048046,GO:0050896,GO:0051704,GO:0051707,GO:0052689,GO:0071944	K01051	G	pectinesterase
MSTRG.29819	MS_inoculated	MR_control	3.83912	4.39997	4.85761e-07	1.60337e-05	Up	Yes	XP_014524429.1		3847.GLYMA08G15650.1		GO:0005575,GO:0005618,GO:0005623,GO:0005886,GO:0016020,GO:0030312,GO:0044464,GO:0071944	K01051	G	pectinesterase
MSTRG.5413	MS_inoculated	MR_control	3.54949	3.61369	5.14733e-06	0.000115532	Up	Yes	XP_014496335.1		3847.GLYMA19G40020.1		GO:0005575,GO:0005618,GO:0005623,GO:0030312,GO:0044464,GO:0071944	K01051	G	pectinesterase
MSTRG.24974	MS_inoculated	MR_control	3.02177	6.49855	2.13125e-05	0.000367732	Up	Yes	XP_014520050.1		3847.GLYMA01G45110.1		GO:0005575,GO:0005618,GO:0005622,GO:0005623,GO:0005737,GO:0005773,GO:0005774,GO:0005829,GO:0016020,GO:0030312,GO:0031090,GO:0043226,GO:0043227,GO:0043229,GO:0043231,GO:0044422,GO:0044424,GO:0044437,GO:0044444,GO:0044446,GO:0044464,GO:0071944	K01051	G	pectinesterase
MSTRG.24970	MS_inoculated	MR_control	2.3125	3.01826	0.00173895	0.0128391	Up	Yes	XP_014520572.1		3847.GLYMA01G45110.1		GO:0005575,GO:0005618,GO:0005622,GO:0005623,GO:0005737,GO:0005773,GO:0005774,GO:0005829,GO:0016020,GO:0030312,GO:0031090,GO:0043226,GO:0043227,GO:0043229,GO:0043231,GO:0044422,GO:0044424,GO:0044437,GO:0044444,GO:0044446,GO:0044464,GO:0071944	K01051	G	pectinesterase
MSTRG.7659	MS_inoculated	MR_control	2.12277	5.46639	0.00210917	0.0149221	Up	Yes	XP_014499074.1		3694.POPTR_0003s07040.1		GO:0003674,GO:0003824,GO:0005575,GO:0005576,GO:0005618,GO:0005622,GO:0005623,GO:0005737,GO:0005886,GO:0008150,GO:0008152,GO:0009505,GO:0009607,GO:0009624,GO:0016020,GO:0016787,GO:0016788,GO:0030312,GO:0030599,GO:0044424,GO:0044464,GO:0048046,GO:0050896,GO:0051704,GO:0051707,GO:0052689,GO:0071944	K01051	G	pectinesterase
MSTRG.10716	MS_inoculated	MR_control	3.30333	6.25421	4.7607e-06	0.00010807	Up	Yes	XP_014499605.1		3847.GLYMA06G47200.1		GO:0005575,GO:0005618,GO:0005623,GO:0030312,GO:0044464,GO:0071944	K01051	G	pectinesterase pectinesterase inhibitor
MSTRG.22783	MS_inoculated	MR_control	5.022	5.61142	3.21483e-10	3.49852e-08	Up	Yes	XP_014515859.1		3847.GLYMA03G03100.2	CRR4	GO:0005575,GO:0005622,GO:0005623,GO:0005737,GO:0009507,GO:0009536,GO:0043226,GO:0043227,GO:0043229,GO:0043231,GO:0044424,GO:0044444,GO:0044464		S	Pentatricopeptide repeat-containing protein
MSTRG.17942	MS_inoculated	MR_control	3.77889	3.22147	2.43835e-06	6.21917e-05	Up	Yes	XP_014511157.1		3847.GLYMA10G00390.2		GO:0005575,GO:0005622,GO:0005623,GO:0005737,GO:0009507,GO:0009536,GO:0043226,GO:0043227,GO:0043229,GO:0043231,GO:0044424,GO:0044444,GO:0044464		S	Pentatricopeptide repeat-containing protein
MSTRG.3649	MS_inoculated	MR_control	3.69286	3.14389	3.89334e-06	9.15452e-05	Up	Yes	XP_022634295.1		3847.GLYMA18G18220.2				S	Pentatricopeptide repeat-containing protein
MSTRG.14218	MS_inoculated	MR_control	3.42834	4.6787	3.96754e-06	9.26414e-05	Up	Yes	XP_014506015.1		3847.GLYMA20G02830.2				S	Pentatricopeptide repeat-containing protein
MSTRG.24014	MS_inoculated	MR_control	3.41687	4.4701	4.83144e-06	0.000109518	Up	Yes	XP_014516891.1		3847.GLYMA09G01590.1				S	Pentatricopeptide repeat-containing protein
MSTRG.27274	MS_inoculated	MR_control	3.42114	3.63183	8.24124e-06	0.00016999	Up	Yes	XP_014521956.1		3847.GLYMA12G34221.1	OSI_05736	GO:0005575,GO:0005622,GO:0005623,GO:0005737,GO:0005739,GO:0043226,GO:0043227,GO:0043229,GO:0043231,GO:0044424,GO:0044444,GO:0044464		S	Pentatricopeptide repeat-containing protein
MSTRG.15711	MS_inoculated	MR_control	3.10368	4.92259	1.90512e-05	0.000339032	Up	Yes	XP_014507085.1		3847.GLYMA08G06580.1		GO:0005575,GO:0005622,GO:0005623,GO:0005737,GO:0005739,GO:0016020,GO:0043226,GO:0043227,GO:0043229,GO:0043231,GO:0044424,GO:0044444,GO:0044464		S	Pentatricopeptide repeat-containing protein
MSTRG.10521	MS_inoculated	MR_control	3.19801	3.07554	3.98031e-05	0.000614536	Up	Yes	XP_014500456.1		3847.GLYMA15G01970.1				S	Pentatricopeptide repeat-containing protein
MSTRG.4103	MS_inoculated	MR_control	3.08123	3.19898	6.49117e-05	0.000915597	Up	Yes	XP_014490261.1		3847.GLYMA13G20460.1				S	Pentatricopeptide repeat-containing protein
MSTRG.13988	MS_inoculated	MR_control	3.08265	2.70773	8.52354e-05	0.00114215	Up	Yes	XP_014506231.1		3847.GLYMA07G33060.1				S	Pentatricopeptide repeat-containing protein
MSTRG.24169	MS_inoculated	MR_control	2.89948	3.6978	9.29838e-05	0.00122766	Up	Yes	XP_014517169.1		3847.GLYMA15G10996.1		GO:0005575,GO:0005622,GO:0005623,GO:0005737,GO:0005739,GO:0016020,GO:0043226,GO:0043227,GO:0043229,GO:0043231,GO:0044424,GO:0044444,GO:0044464		S	Pentatricopeptide repeat-containing protein
MSTRG.18235	MS_inoculated	MR_control	2.94388	3.27433	9.72123e-05	0.00127319	Up	Yes	XP_014511377.2		3847.GLYMA02G29450.2		GO:0005575,GO:0005622,GO:0005623,GO:0005737,GO:0005739,GO:0043226,GO:0043227,GO:0043229,GO:0043231,GO:0044424,GO:0044444,GO:0044464		S	Pentatricopeptide repeat-containing protein
MSTRG.8644	MS_inoculated	MR_control	2.98942	2.97346	0.000103562	0.00133781	Up	Yes	XP_014499275.2		3847.GLYMA18G10770.2				S	Pentatricopeptide repeat-containing protein
MSTRG.27811	MS_inoculated	MR_control	2.77532	3.75641	0.000165866	0.00197107	Up	Yes	XP_014522544.1		3847.GLYMA18G09601.1				S	Pentatricopeptide repeat-containing protein
MSTRG.7086	MS_inoculated	MR_control	2.80663	3.32735	0.000186543	0.00217505	Up	Yes	XP_014497147.1		3847.GLYMA09G37956.1		GO:0005575,GO:0005622,GO:0005623,GO:0005737,GO:0009507,GO:0009536,GO:0043226,GO:0043227,GO:0043229,GO:0043231,GO:0044424,GO:0044444,GO:0044464		S	Pentatricopeptide repeat-containing protein
MSTRG.20268	MS_inoculated	MR_control	2.76546	3.18074	0.000222949	0.00250562	Up	Yes	XP_014512392.1		3847.GLYMA20G33930.1		GO:0005575,GO:0005622,GO:0005623,GO:0005737,GO:0009507,GO:0009536,GO:0043226,GO:0043227,GO:0043229,GO:0043231,GO:0044424,GO:0044444,GO:0044464		S	Pentatricopeptide repeat-containing protein
MSTRG.1139	MS_inoculated	MR_control	2.92261	2.46936	0.000226131	0.00252985	Up	Yes	XP_022640244.1		3847.GLYMA16G33110.1				S	Pentatricopeptide repeat-containing protein
MSTRG.20011	MS_inoculated	MR_control	2.76276	3.05757	0.000263056	0.00284031	Up	Yes	XP_014513290.1		3847.GLYMA20G36550.2				S	Pentatricopeptide repeat-containing protein
MSTRG.27582	MS_inoculated	MR_control	2.83381	2.58967	0.000340296	0.00349763	Up	Yes	XP_014522308.1		3847.GLYMA04G42220.1		GO:0005575,GO:0005622,GO:0005623,GO:0005737,GO:0005739,GO:0043226,GO:0043227,GO:0043229,GO:0043231,GO:0044424,GO:0044444,GO:0044464		S	Pentatricopeptide repeat-containing protein
MSTRG.19791	MS_inoculated	MR_control	2.60359	3.44534	0.000409579	0.00405424	Up	Yes	XP_014512613.1		3847.GLYMA10G28930.1				S	Pentatricopeptide repeat-containing protein
MSTRG.17205	MS_inoculated	MR_control	2.44836	6.31152	0.000420045	0.00413278	Up	Yes	XP_014509542.1		3847.GLYMA17G01050.1		GO:0005575,GO:0005622,GO:0005623,GO:0005737,GO:0006139,GO:0006396,GO:0006417,GO:0006725,GO:0006807,GO:0006996,GO:0008150,GO:0008152,GO:0009507,GO:0009532,GO:0009536,GO:0009570,GO:0009657,GO:0009658,GO:0009889,GO:0009891,GO:0009893,GO:0009987,GO:0010467,GO:0010468,GO:0010556,GO:0010557,GO:0010604,GO:0010608,GO:0016043,GO:0016070,GO:0019222,GO:0031323,GO:0031325,GO:0031326,GO:0031328,GO:0031425,GO:…		S	Pentatricopeptide repeat-containing protein
MSTRG.5177	MS_inoculated	MR_control	2.55073	3.31079	0.00060511	0.0055863	Up	Yes	XP_014494923.1		3847.GLYMA03G34810.2		GO:0003674,GO:0005488,GO:0005575,GO:0005622,GO:0005623,GO:0005737,GO:0005739,GO:0008270,GO:0043167,GO:0043169,GO:0043226,GO:0043227,GO:0043229,GO:0043231,GO:0044424,GO:0044444,GO:0044464,GO:0046872,GO:0046914		T	Pentatricopeptide repeat-containing protein
MSTRG.24440	MS_inoculated	MR_control	2.57618	2.69839	0.000707854	0.00629843	Up	Yes	XP_014518000.1		3847.GLYMA13G30520.1		GO:0005575,GO:0005622,GO:0005623,GO:0005737,GO:0005739,GO:0043226,GO:0043227,GO:0043229,GO:0043231,GO:0044424,GO:0044444,GO:0044464		S	Pentatricopeptide repeat-containing protein
MSTRG.7846	MS_inoculated	MR_control	2.52097	3.13908	0.000712678	0.00632568	Up	Yes	XP_014498977.1		3847.GLYMA15G16840.1		GO:0005575,GO:0005622,GO:0005623,GO:0005737,GO:0006139,GO:0006396,GO:0006725,GO:0006807,GO:0008150,GO:0008152,GO:0009507,GO:0009536,GO:0009987,GO:0010467,GO:0016070,GO:0031425,GO:0034641,GO:0043170,GO:0043226,GO:0043227,GO:0043229,GO:0043231,GO:0044237,GO:0044238,GO:0044260,GO:0044424,GO:0044444,GO:0044464,GO:0046483,GO:0071704,GO:0090304,GO:1901360		S	Pentatricopeptide repeat-containing protein
MSTRG.20229	MS_inoculated	MR_control	2.4752	3.10112	0.00088971	0.00765117	Up	Yes	XP_014512605.1		3847.GLYMA10G33420.1				S	Pentatricopeptide repeat-containing protein
MSTRG.11465	MS_inoculated	MR_control	2.30988	4.34439	0.00108068	0.00888089	Up	Yes	XP_022637650.1		3847.GLYMA02G44420.1				S	Pentatricopeptide repeat-containing protein
MSTRG.975	MS_inoculated	MR_control	2.33402	3.6358	0.00120757	0.00966976	Up	Yes	XP_022639643.1		3847.GLYMA16G34430.1				S	Pentatricopeptide repeat-containing protein
MSTRG.5637	MS_inoculated	MR_control	2.37016	3.25139	0.00123871	0.00984605	Up	Yes	XP_014495310.1		3847.GLYMA11G33310.1				S	Pentatricopeptide repeat-containing protein
MSTRG.482	MS_inoculated	MR_control	2.46497	2.28328	0.00147995	0.0113033	Up	Yes	XP_014506793.1		3847.GLYMA05G34000.2				S	Pentatricopeptide repeat-containing protein
MSTRG.14992	MS_inoculated	MR_control	2.32608	2.8155	0.00181907	0.0132994	Up	Yes	XP_014506479.1		29760.VIT_07s0031g00830.t01				I	Pentatricopeptide repeat-containing protein
MSTRG.1313	MS_inoculated	MR_control	2.38393	2.46635	0.00185778	0.0135163	Up	Yes	XP_014505581.1		3847.GLYMA19G03080.1		GO:0005575,GO:0005622,GO:0005623,GO:0005737,GO:0005739,GO:0043226,GO:0043227,GO:0043229,GO:0043231,GO:0044424,GO:0044444,GO:0044464		S	Pentatricopeptide repeat-containing protein
MSTRG.18243	MS_inoculated	MR_control	2.46374	2.08814	0.00196078	0.0141397	Up	Yes	XP_014511378.1		3847.GLYMA10G12335.1				S	Pentatricopeptide repeat-containing protein
MSTRG.7108	MS_inoculated	MR_control	2.22356	3.40873	0.00201864	0.0144871	Up	Yes	XP_022635690.1		3847.GLYMA09G37760.2				S	Pentatricopeptide repeat-containing protein
MSTRG.15765	MS_inoculated	MR_control	2.28364	2.94433	0.00209118	0.0148298	Up	Yes	XP_014508083.1		3847.GLYMA08G06580.1		GO:0005575,GO:0005622,GO:0005623,GO:0005737,GO:0005739,GO:0016020,GO:0043226,GO:0043227,GO:0043229,GO:0043231,GO:0044424,GO:0044444,GO:0044464		S	Pentatricopeptide repeat-containing protein
MSTRG.21195	MS_inoculated	MR_control	2.32301	2.62871	0.00231508	0.0161268	Up	Yes	XP_022641522.1		3847.GLYMA20G23811.1				S	Pentatricopeptide repeat-containing protein
MSTRG.9198	MS_inoculated	MR_control	2.07903	4.73337	0.00275273	0.018638	Up	Yes	XP_014501104.1		3847.GLYMA06G06430.2		GO:0005575,GO:0005622,GO:0005623,GO:0005737,GO:0009507,GO:0009536,GO:0043226,GO:0043227,GO:0043229,GO:0043231,GO:0044424,GO:0044444,GO:0044464		S	Pentatricopeptide repeat-containing protein
MSTRG.15179	MS_inoculated	MR_control	2.04695	5.78251	0.0028246	0.0189815	Up	Yes	XP_014508918.1		3847.GLYMA05G23860.2		GO:0005575,GO:0005622,GO:0005623,GO:0005737,GO:0009507,GO:0009536,GO:0043226,GO:0043227,GO:0043229,GO:0043231,GO:0044424,GO:0044444,GO:0044464		S	Pentatricopeptide repeat-containing protein
MSTRG.30074	MS_inoculated	MR_control	2.05277	4.78941	0.00303133	0.0200555	Up	Yes	XP_022632875.1		3847.GLYMA11G01090.1		GO:0005575,GO:0005622,GO:0005623,GO:0005737,GO:0006139,GO:0006725,GO:0006807,GO:0008150,GO:0008152,GO:0009451,GO:0009507,GO:0009536,GO:0009987,GO:0016070,GO:0034641,GO:0043170,GO:0043226,GO:0043227,GO:0043229,GO:0043231,GO:0043412,GO:0044237,GO:0044238,GO:0044260,GO:0044424,GO:0044444,GO:0044464,GO:0046483,GO:0071704,GO:0090304,GO:1901360		S	Pentatricopeptide repeat-containing protein
MSTRG.23655	MS_inoculated	MR_control	2.11307	3.5207	0.00334646	0.021685	Up	Yes	XP_014517870.2		3847.GLYMA03G39800.2				S	Pentatricopeptide repeat-containing protein
MSTRG.25102	MS_inoculated	MR_control	2.06315	4.12445	0.00340606	0.0219997	Up	Yes	XP_022631435.1		3847.GLYMA11G01570.1		GO:0005575,GO:0005622,GO:0005623,GO:0005737,GO:0009507,GO:0009536,GO:0043226,GO:0043227,GO:0043229,GO:0043231,GO:0044424,GO:0044444,GO:0044464	K17964	S	Pentatricopeptide repeat-containing protein
MSTRG.32534	MS_inoculated	MR_control	2.21663	2.08378	0.00407279	0.0252611	Up	Yes	XP_014492252.1		3847.GLYMA12G05960.1	OSI_15981	GO:0000959,GO:0005575,GO:0005622,GO:0005623,GO:0005737,GO:0005739,GO:0006139,GO:0006725,GO:0006807,GO:0007154,GO:0007165,GO:0008150,GO:0008152,GO:0009451,GO:0009743,GO:0009756,GO:0009987,GO:0010033,GO:0010182,GO:0016070,GO:0016071,GO:0016556,GO:0023052,GO:0034641,GO:0042221,GO:0043170,GO:0043226,GO:0043227,GO:0043229,GO:0043231,GO:0043412,GO:0044237,GO:0044238,GO:0044260,GO:0044424,GO:0044444,GO:…		S	Pentatricopeptide repeat-containing protein
MSTRG.29176	MS_inoculated	MR_control	2.25725	2.0226	0.00410872	0.0254488	Up	Yes	XP_014523929.1		3847.GLYMA10G39290.1		GO:0003674,GO:0003676,GO:0003723,GO:0003727,GO:0005488,GO:0005575,GO:0005622,GO:0005623,GO:0005737,GO:0005739,GO:0006066,GO:0006081,GO:0006082,GO:0006084,GO:0006090,GO:0006629,GO:0006637,GO:0006644,GO:0006720,GO:0006732,GO:0006793,GO:0006796,GO:0007275,GO:0008150,GO:0008152,GO:0008202,GO:0008299,GO:0008610,GO:0008654,GO:0009058,GO:0009240,GO:0009987,GO:0016125,GO:0019222,GO:0019287,GO:0019288,GO:…		S	Pentatricopeptide repeat-containing protein
MSTRG.28238	MS_inoculated	MR_control	2.09437	3.19313	0.00412327	0.0255214	Up	Yes	XP_014522970.1		3847.GLYMA12G13580.1		GO:0005575,GO:0005622,GO:0005623,GO:0005737,GO:0009507,GO:0009536,GO:0043226,GO:0043227,GO:0043229,GO:0043231,GO:0044424,GO:0044444,GO:0044464		S	Pentatricopeptide repeat-containing protein
MSTRG.26344	MS_inoculated	MR_control	2.09625	2.84478	0.00439829	0.0267896	Up	Yes	XP_014520163.1		3847.GLYMA01G05830.1		GO:0005575,GO:0005622,GO:0005623,GO:0005737,GO:0006139,GO:0006396,GO:0006725,GO:0006807,GO:0008150,GO:0008152,GO:0009507,GO:0009536,GO:0009987,GO:0010467,GO:0016070,GO:0031425,GO:0034641,GO:0043170,GO:0043226,GO:0043227,GO:0043229,GO:0043231,GO:0044237,GO:0044238,GO:0044260,GO:0044424,GO:0044444,GO:0044464,GO:0046483,GO:0071704,GO:0090304,GO:1901360		S	Pentatricopeptide repeat-containing protein
MSTRG.26184	MS_inoculated	MR_control	2.22724	1.99882	0.00442483	0.0268874	Up	Yes	XP_014520273.1		3847.GLYMA09G33310.1				S	Pentatricopeptide repeat-containing protein
MSTRG.2353	MS_inoculated	MR_control	2.27139	1.93381	0.00448249	0.0271654	Up	Yes	XP_014501228.1		3847.GLYMA16G29850.2		GO:0005575,GO:0005622,GO:0005623,GO:0005737,GO:0005739,GO:0043226,GO:0043227,GO:0043229,GO:0043231,GO:0044424,GO:0044444,GO:0044464		S	Pentatricopeptide repeat-containing protein
MSTRG.27403	MS_inoculated	MR_control	2.14136	2.48338	0.00502316	0.0297775	Up	Yes	XP_014522138.1		3847.GLYMA02G38350.1				S	Pentatricopeptide repeat-containing protein
MSTRG.17061	MS_inoculated	MR_control	2.19374	2.15326	0.00521152	0.0306612	Up	Yes	XP_022639782.1		3847.GLYMA17G02690.1				S	Pentatricopeptide repeat-containing protein
MSTRG.28733	MS_inoculated	MR_control	2.02516	3.01705	0.00545432	0.0317671	Up	Yes	XP_022632432.1		3847.GLYMA05G29020.1				S	Pentatricopeptide repeat-containing protein
MSTRG.3201	MS_inoculated	MR_control	2.00353	3.19691	0.00546442	0.0317846	Up	Yes	XP_014493356.1		3847.GLYMA11G14330.1		GO:0003674,GO:0005488,GO:0005575,GO:0005622,GO:0005623,GO:0005737,GO:0008270,GO:0009507,GO:0009536,GO:0043167,GO:0043169,GO:0043226,GO:0043227,GO:0043229,GO:0043231,GO:0044424,GO:0044444,GO:0044464,GO:0046872,GO:0046914		S	Pentatricopeptide repeat-containing protein
MSTRG.19978	MS_inoculated	MR_control	2.05383	2.76092	0.00576282	0.0331233	Up	Yes	XP_014512585.1		3847.GLYMA10G08580.1				S	Pentatricopeptide repeat-containing protein
MSTRG.4573	MS_inoculated	MR_control	2.14936	1.93753	0.00645693	0.0360849	Up	Yes	XP_014493546.2		3847.GLYMA12G36800.1				S	Pentatricopeptide repeat-containing protein
MSTRG.7187	MS_inoculated	MR_control	2.00464	2.61602	0.00667683	0.036991	Up	Yes	XP_022635721.1		3847.GLYMA18G49450.1				S	Pentatricopeptide repeat-containing protein
MSTRG.20934	MS_inoculated	MR_control	2.06467	2.28598	0.00668917	0.036991	Up	Yes	XP_022641425.1		3847.GLYMA10G40610.1				S	Pentatricopeptide repeat-containing protein
MSTRG.15197	MS_inoculated	MR_control	2.08218	1.97827	0.00726886	0.0394916	Up	Yes	XP_014506512.1		3847.GLYMA05G05870.1				S	Pentatricopeptide repeat-containing protein
MSTRG.32742	MS_inoculated	MR_control	2.03591	2.02972	0.0096235	0.0492968	Up	Yes	XP_022633820.1		3847.GLYMA18G43910.2				S	Pentatricopeptide repeat-containing protein
MSTRG.30736	MS_inoculated	MR_control	2.67988	2.71042	0.000472306	0.00454731	Up	Yes	XP_022633122.1		3847.GLYMA13G38960.2		GO:0005575,GO:0005622,GO:0005623,GO:0005737,GO:0006139,GO:0006725,GO:0006807,GO:0008150,GO:0008152,GO:0009451,GO:0009507,GO:0009536,GO:0009987,GO:0016070,GO:0034641,GO:0043170,GO:0043226,GO:0043227,GO:0043229,GO:0043231,GO:0043412,GO:0044237,GO:0044238,GO:0044260,GO:0044424,GO:0044444,GO:0044464,GO:0046483,GO:0071704,GO:0090304,GO:1901360		S	Pentatricopeptide repeat-containing protein At1g05750
MSTRG.17926	MS_inoculated	MR_control	3.37685	5.32834	4.01857e-06	9.35894e-05	Up	Yes	XP_014514786.1		3847.GLYMA02G00270.1		GO:0005575,GO:0005622,GO:0005623,GO:0005737,GO:0005739,GO:0009507,GO:0009526,GO:0009536,GO:0009941,GO:0031967,GO:0031975,GO:0043226,GO:0043227,GO:0043229,GO:0043231,GO:0044422,GO:0044424,GO:0044434,GO:0044435,GO:0044444,GO:0044446,GO:0044464		S	pentatricopeptide repeat-containing protein At1g80270
MSTRG.31335	MS_inoculated	MR_control	2.69134	4.30832	0.000191858	0.00222115	Up	Yes	XP_014491322.1		3847.GLYMA19G31020.1		GO:0005575,GO:0005622,GO:0005623,GO:0005737,GO:0005739,GO:0009507,GO:0009526,GO:0009536,GO:0009941,GO:0031967,GO:0031975,GO:0043226,GO:0043227,GO:0043229,GO:0043231,GO:0044422,GO:0044424,GO:0044434,GO:0044435,GO:0044444,GO:0044446,GO:0044464		S	pentatricopeptide repeat-containing protein At1g80270
MSTRG.610	MS_inoculated	MR_control	3.34256	3.84876	9.96493e-06	0.000198688	Up	Yes	XP_014503363.1		3847.GLYMA01G00640.2				S	pentatricopeptide repeat-containing protein At2g15690-like
MSTRG.6637	MS_inoculated	MR_control	3.24614	3.03385	3.59835e-05	0.000564789	Up	Yes	XP_022635519.1		3847.GLYMA16G05430.1		GO:0005575,GO:0005622,GO:0005623,GO:0005737,GO:0005739,GO:0043226,GO:0043227,GO:0043229,GO:0043231,GO:0044424,GO:0044444,GO:0044464		G	pentatricopeptide repeat-containing protein At3g26782
MSTRG.7327	MS_inoculated	MR_control	3.50475	3.64169	5.84289e-06	0.0001287	Up	Yes	XP_014497159.1		3847.GLYMA18G51040.1		GO:0005575,GO:0005622,GO:0005623,GO:0005737,GO:0006139,GO:0006396,GO:0006397,GO:0006725,GO:0006807,GO:0008150,GO:0008152,GO:0009507,GO:0009536,GO:0009987,GO:0010467,GO:0016070,GO:0016071,GO:0031425,GO:0031426,GO:0034641,GO:0043170,GO:0043226,GO:0043227,GO:0043229,GO:0043231,GO:0044237,GO:0044238,GO:0044260,GO:0044424,GO:0044444,GO:0044464,GO:0046483,GO:0071704,GO:0090304,GO:1901360		S	Pentatricopeptide repeat-containing protein At3g46790
MSTRG.1742	MS_inoculated	MR_control	2.71717	2.29653	0.000610422	0.00561801	Up	Yes	XP_014497591.1		3847.GLYMA08G14910.1		GO:0005575,GO:0005622,GO:0005623,GO:0005737,GO:0005739,GO:0043226,GO:0043227,GO:0043229,GO:0043231,GO:0044424,GO:0044444,GO:0044464		K	pentatricopeptide repeat-containing protein At4g19191
MSTRG.1434	MS_inoculated	MR_control	2.13654	5.68906	0.00190458	0.0138177	Up	Yes	XP_014497575.1		3847.GLYMA05G24161.1		GO:0005575,GO:0005622,GO:0005623,GO:0005737,GO:0005739,GO:0043226,GO:0043227,GO:0043229,GO:0043231,GO:0044424,GO:0044444,GO:0044464		S	pentatricopeptide repeat-containing protein At4g35850
MSTRG.4992	MS_inoculated	MR_control	2.1078	6.24756	0.00211723	0.0149732	Up	Yes	XP_022634908.1		3847.GLYMA19G36140.1		GO:0005575,GO:0005622,GO:0005623,GO:0005737,GO:0009507,GO:0009536,GO:0043226,GO:0043227,GO:0043229,GO:0043231,GO:0044424,GO:0044444,GO:0044464	K17710	S	pentatricopeptide repeat-containing protein At5g02830
MSTRG.1155	MS_inoculated	MR_control	2.31317	2.16064	0.00287658	0.0192659	Up	Yes	XP_014507935.1		3847.GLYMA16G32980.2				S	pentatricopeptide repeat-containing protein At5g66520-like
MSTRG.11550	MS_inoculated	MR_control	3.46304	5.60219	2.25967e-06	5.82052e-05	Up	Yes	XP_014504449.1		3847.GLYMA14G05270.1				O	peptidase (S8 and S53, subtilisin, kexin, sedolisin
MSTRG.7075	MS_inoculated	MR_control	2.41444	2.88758	0.00117541	0.00946495	Up	Yes	XP_014497182.1		3847.GLYMA18G48530.1				O	peptidase (S8 and S53, subtilisin, kexin, sedolisin
MSTRG.7079	MS_inoculated	MR_control	2.36045	2.65906	0.00199516	0.0143703	Up	Yes	XP_022635688.1		3847.GLYMA18G48530.1				O	peptidase (S8 and S53, subtilisin, kexin, sedolisin
MSTRG.24801	MS_inoculated	MR_control	2.30658	3.8257	0.00134025	0.0104678	Up	Yes	XP_022642323.1		3847.GLYMA15G05350.1	CUT1	GO:0000003,GO:0000902,GO:0003006,GO:0003674,GO:0003824,GO:0007049,GO:0007059,GO:0007063,GO:0007126,GO:0007275,GO:0008150,GO:0008152,GO:0008233,GO:0009653,GO:0009790,GO:0009791,GO:0009793,GO:0009826,GO:0009888,GO:0009960,GO:0009987,GO:0010154,GO:0010564,GO:0010638,GO:0016043,GO:0016049,GO:0016787,GO:0022402,GO:0022414,GO:0032501,GO:0032502,GO:0032989,GO:0033043,GO:0033044,GO:0040007,GO:0044699,GO:…	K02365	D	Peptidase family C50
MSTRG.4283	MS_inoculated	MR_control	2.0879	2.83817	0.00458751	0.0276893	Up	Yes	XP_022634549.1		3847.GLYMA18G01380.1			K01392,K01414	O	Peptidase family M3
MSTRG.7928	MS_inoculated	MR_control	3.86117	6.17062	1.91253e-07	7.38526e-06	Up	Yes	XP_014501975.1		3847.GLYMA09G08120.1		GO:0003674,GO:0003824,GO:0004175,GO:0004252,GO:0005575,GO:0005618,GO:0005622,GO:0005623,GO:0005737,GO:0005794,GO:0005911,GO:0008150,GO:0008152,GO:0008233,GO:0008236,GO:0009505,GO:0009506,GO:0016787,GO:0017171,GO:0030054,GO:0030312,GO:0043226,GO:0043227,GO:0043229,GO:0043231,GO:0044424,GO:0044444,GO:0044464,GO:0055044,GO:0070011,GO:0071944		O	Peptidase inhibitor I9
MSTRG.7468	MS_inoculated	MR_control	2.40924	4.52206	0.000662277	0.00595784	Up	Yes	XP_022635808.1		3847.GLYMA02G10340.1		GO:0003674,GO:0003824,GO:0004175,GO:0004252,GO:0005575,GO:0005618,GO:0005623,GO:0008150,GO:0008152,GO:0008233,GO:0008236,GO:0016787,GO:0017171,GO:0030312,GO:0044464,GO:0070011,GO:0071944		O	Peptidase inhibitor I9
MSTRG.17973	MS_inoculated	MR_control	3.20458	6.23975	8.03702e-06	0.000166835	Up	Yes	XP_014510866.1		3847.GLYMA10G00800.1		GO:0001101,GO:0003674,GO:0005215,GO:0005575,GO:0006810,GO:0006857,GO:0006950,GO:0006952,GO:0006970,GO:0006972,GO:0008150,GO:0009607,GO:0009611,GO:0009617,GO:0009628,GO:0009651,GO:0009719,GO:0009725,GO:0009737,GO:0009751,GO:0009753,GO:0010033,GO:0010243,GO:0014070,GO:0015197,GO:0015198,GO:0015833,GO:0016020,GO:0022892,GO:0033993,GO:0042221,GO:0042538,GO:0042742,GO:0042886,GO:0042936,GO:0042937,GO:…	K14638	P	peptide transporter
MSTRG.4021	MS_inoculated	MR_control	2.0456	4.39886	0.00341343	0.0220296	Up	Yes	XP_014519190.1		3847.GLYMA12G18230.1		GO:0005575,GO:0005618,GO:0005622,GO:0005623,GO:0005737,GO:0005773,GO:0005774,GO:0009505,GO:0016020,GO:0030312,GO:0031090,GO:0043226,GO:0043227,GO:0043229,GO:0043231,GO:0044422,GO:0044424,GO:0044437,GO:0044444,GO:0044446,GO:0044464,GO:0071944	K01599	S	Peptide-N4-(N-acetyl-beta-glucosaminyl)asparagine amidase
MSTRG.2183	MS_inoculated	MR_control	2.96937	2.61045	0.000152618	0.00184167	Up	Yes	XP_014504480.1		3847.GLYMA04G30630.2	OSI_30760	GO:0000413,GO:0003674,GO:0003755,GO:0003824,GO:0005488,GO:0005527,GO:0005528,GO:0005575,GO:0006464,GO:0008144,GO:0008150,GO:0008152,GO:0009987,GO:0016020,GO:0016853,GO:0016859,GO:0018193,GO:0018208,GO:0019538,GO:0036211,GO:0043170,GO:0043412,GO:0044237,GO:0044238,GO:0044260,GO:0044267,GO:0071704,GO:0097159,GO:1901363	K14826	O	Peptidyl-prolyl cis-trans isomerase
MSTRG.30761	MS_inoculated	MR_control	2.36276	6.65444	0.000627449	0.00573357	Up	Yes	XP_014490435.1		3847.GLYMA13G38730.1				M, W	periostin, osteoblast specific factor
MSTRG.25478	MS_inoculated	MR_control	3.3818	4.07829	7.23194e-06	0.000152057	Up	Yes	XP_014519903.1		3847.GLYMA01G39990.1		GO:0005575,GO:0005576,GO:0005622,GO:0005623,GO:0005737,GO:0006950,GO:0006970,GO:0008150,GO:0009628,GO:0009651,GO:0044424,GO:0044464,GO:0050896	K00430	G	peroxidase
MSTRG.30268	MS_inoculated	MR_control	3.09398	4.73304	2.06703e-05	0.000360696	Up	Yes	XP_014489937.1		3847.GLYMA06G15030.1		GO:0005575,GO:0005576,GO:0005618,GO:0005622,GO:0005623,GO:0005737,GO:0005794,GO:0005829,GO:0030312,GO:0043226,GO:0043227,GO:0043229,GO:0043231,GO:0044424,GO:0044444,GO:0044464,GO:0048046,GO:0071944	K00430	G	peroxidase
MSTRG.4399	MS_inoculated	MR_control	2.35072	2.83553	0.00159278	0.0119465	Up	Yes	XP_014491797.1		3847.GLYMA14G05850.1			K00430	G	peroxidase
MSTRG.20559	MS_inoculated	MR_control	2.12798	7.04823	0.00185137	0.0134861	Up	Yes	XP_014512391.1		3847.GLYMA10G36690.1	PRX20	GO:0005575,GO:0005576,GO:0005618,GO:0005622,GO:0005623,GO:0005737,GO:0005773,GO:0005911,GO:0009505,GO:0009506,GO:0016020,GO:0030054,GO:0030312,GO:0043226,GO:0043227,GO:0043229,GO:0043231,GO:0044424,GO:0044444,GO:0044464,GO:0055044,GO:0071944	K00430	G	peroxidase
MSTRG.12970	MS_inoculated	MR_control	2.09977	4.70989	0.00261589	0.0178869	Up	Yes	XP_014503876.1		3847.GLYMA17G33730.2		GO:0005575,GO:0005576	K00430	G	peroxidase
MSTRG.10381	MS_inoculated	MR_control	2.89352	5.71664	4.65715e-05	0.000703904	Up	Yes	XP_014498825.1		3847.GLYMA15G40740.1		GO:0005575,GO:0005622,GO:0005623,GO:0005737,GO:0009507,GO:0009532,GO:0009536,GO:0009570,GO:0043226,GO:0043227,GO:0043229,GO:0043231,GO:0044422,GO:0044424,GO:0044434,GO:0044435,GO:0044444,GO:0044446,GO:0044464		S	Pfam:DUF143
MSTRG.23826	MS_inoculated	MR_control	2.83437	3.11851	0.000185399	0.00216592	Up	Yes	XP_014517589.1		3847.GLYMA15G14130.2				S	Pfam:DUF185
MSTRG.8366	MS_inoculated	MR_control	4.00383	4.28478	2.26573e-07	8.5112e-06	Up	Yes	XP_014498448.1		3847.GLYMA06G14860.1		GO:0000228,GO:0005575,GO:0005622,GO:0005623,GO:0005634,GO:0005657,GO:0005694,GO:0005737,GO:0006139,GO:0006259,GO:0006260,GO:0006281,GO:0006301,GO:0006725,GO:0006807,GO:0006950,GO:0006974,GO:0006996,GO:0007049,GO:0007059,GO:0007062,GO:0008150,GO:0008152,GO:0009058,GO:0009059,GO:0009507,GO:0009526,GO:0009536,GO:0009941,GO:0009987,GO:0016043,GO:0022402,GO:0030894,GO:0031967,GO:0031974,GO:0031975,GO:…		S	Pfam:DUF2044
MSTRG.21165	MS_inoculated	MR_control	4.63359	5.09468	4.02029e-09	2.95854e-07	Up	Yes	XP_014512505.1		3847.GLYMA20G24410.1				S	Pfam:DUF231
MSTRG.28340	MS_inoculated	MR_control	3.51544	3.83842	4.01169e-06	9.35505e-05	Up	Yes	XP_014523052.1		3847.GLYMA12G36210.1				S	Pfam:DUF231
MSTRG.23483	MS_inoculated	MR_control	2.16092	4.661	0.00195401	0.0141078	Up	Yes	XP_022642463.1		3847.GLYMA18G06850.2		GO:0005575,GO:0005622,GO:0005623,GO:0005737,GO:0005783,GO:0008150,GO:0009607,GO:0009620,GO:0043226,GO:0043227,GO:0043229,GO:0043231,GO:0044424,GO:0044444,GO:0044464,GO:0050896,GO:0051704,GO:0051707		S	Pfam:DUF231
MSTRG.11603	MS_inoculated	MR_control	3.20523	5.52651	9.3992e-06	0.000189206	Up	Yes	XP_014502695.1		3847.GLYMA02G42696.1				S	Pfam:DUF827
MSTRG.4392	MS_inoculated	MR_control	3.02856	6.3167	2.11576e-05	0.00036635	Up	Yes	XP_014494564.1		3847.GLYMA18G02470.2				S	Pfam:DUF827
MSTRG.9144	MS_inoculated	MR_control	3.12623	3.7574	2.79684e-05	0.000461582	Up	Yes	XP_014499744.1		3847.GLYMA06G06760.1		GO:0005575,GO:0005623,GO:0005886,GO:0016020,GO:0044464,GO:0071944		S	Pfam:DUF862
MSTRG.15419	MS_inoculated	MR_control	2.86159	3.75023	0.00010077	0.00131213	Up	Yes	XP_014510695.1		3847.GLYMA05G03050.2		GO:0005575,GO:0005622,GO:0005623,GO:0005737,GO:0005739,GO:0043226,GO:0043227,GO:0043229,GO:0043231,GO:0044424,GO:0044444,GO:0044464		S	Pfam:DUF88
MSTRG.4056	MS_inoculated	MR_control	2.67286	2.62598	0.000571329	0.00533478	Up	Yes	XP_014493588.1		3847.GLYMA06G35090.1	OSI_22899	GO:0005575,GO:0005622,GO:0005623,GO:0005737,GO:0005739,GO:0043226,GO:0043227,GO:0043229,GO:0043231,GO:0044424,GO:0044444,GO:0044464	K18416,K18418	L	Pfam:Exonuc_X-T
MSTRG.31087	MS_inoculated	MR_control	3.81894	4.42934	6.23446e-07	1.97784e-05	Up	Yes	XP_014490683.1		3847.GLYMA01G07780.1	OSI_12536	GO:0005575,GO:0005622,GO:0005623,GO:0005737,GO:0006139,GO:0006351,GO:0006725,GO:0006807,GO:0006996,GO:0008150,GO:0008152,GO:0009058,GO:0009059,GO:0009295,GO:0009507,GO:0009532,GO:0009536,GO:0009570,GO:0009657,GO:0009658,GO:0009662,GO:0009987,GO:0010467,GO:0016043,GO:0016070,GO:0018130,GO:0019438,GO:0032774,GO:0034641,GO:0034645,GO:0034654,GO:0042644,GO:0042646,GO:0042793,GO:0043170,GO:0043226,GO:…		G	pfkB family carbohydrate kinase
MSTRG.21635	MS_inoculated	MR_control	3.39452	3.24877	1.40754e-05	0.000264524	Up	Yes	XP_014515881.1		3847.GLYMA08G20800.1				S	Phosphatase
MSTRG.5631	MS_inoculated	MR_control	2.57204	6.27297	0.000227839	0.00254578	Up	Yes	XP_014494709.1		3847.GLYMA19G41810.1		GO:0005575,GO:0005623,GO:0005886,GO:0016020,GO:0044464,GO:0071944		T	phosphatase 2C
MSTRG.16431	MS_inoculated	MR_control	2.47066	5.29818	0.000419707	0.00413172	Up	Yes	XP_014510658.1		3847.GLYMA13G23410.1			K14803,K17506	T	phosphatase 2C
MSTRG.25161	MS_inoculated	MR_control	2.86109	3.57415	0.000128959	0.00160137	Up	Yes	XP_014521438.1		3847.GLYMA01G43580.1				O	phosphatidylinositol 3- and 4-kinase family protein
MSTRG.17635	MS_inoculated	MR_control	2.23571	2.85332	0.00277368	0.0187516	Up	Yes	XP_014507239.1		3847.GLYMA05G36810.1				O	phosphatidylinositol 3- and 4-kinase family protein
MSTRG.8692	MS_inoculated	MR_control	2.71726	3.62652	0.000208915	0.00238438	Up	Yes	XP_014499791.1		3847.GLYMA06G10670.1				E	phospho-2-dehydro-3-deoxyheptonate aldolase
MSTRG.14159	MS_inoculated	MR_control	3.83648	5.11281	3.31841e-07	1.17525e-05	Up	Yes	XP_014507707.2		3847.GLYMA20G02220.1		GO:0003674,GO:0003824,GO:0004610,GO:0005575,GO:0005622,GO:0005623,GO:0005737,GO:0005829,GO:0006040,GO:0006047,GO:0006048,GO:0006139,GO:0006725,GO:0006753,GO:0006793,GO:0006796,GO:0006807,GO:0008150,GO:0008152,GO:0009058,GO:0009117,GO:0009165,GO:0009225,GO:0009226,GO:0009507,GO:0009532,GO:0009536,GO:0009570,GO:0009987,GO:0016853,GO:0016866,GO:0016868,GO:0018130,GO:0019438,GO:0019637,GO:0034641,GO:…		G	Phosphoglucomutase/phosphomannomutase, alpha/beta/alpha domain III
MSTRG.8444	MS_inoculated	MR_control	2.57828	6.2292	0.000225177	0.00252232	Up	Yes	XP_014502080.1		3847.GLYMA04G37360.1			K01114	I	phospholipase
MSTRG.11678	MS_inoculated	MR_control	3.9419	3.36955	9.47426e-07	2.80263e-05	Up	Yes	XP_014504372.2		3847.GLYMA14G06460.1		GO:0005575,GO:0005623,GO:0005886,GO:0016020,GO:0044464,GO:0071944	K05857	I	phospholipase C
MSTRG.13585	MS_inoculated	MR_control	2.28489	4.17882	0.00131789	0.0103291	Up	Yes	XP_014508964.1		3847.GLYMA20G08030.1			K01114	I	phospholipase C
MSTRG.12298	MS_inoculated	MR_control	2.2748	2.58983	0.0028317	0.0190221	Up	Yes	XP_014503861.1		3847.GLYMA14G37290.1			K05857	I	phospholipase C
MSTRG.21686	MS_inoculated	MR_control	2.85609	4.3177	8.50734e-05	0.00114151	Up	Yes	XP_014516618.1		3847.GLYMA08G20330.1		GO:0003674,GO:0005488,GO:0005575,GO:0005623,GO:0005886,GO:0008270,GO:0016020,GO:0043167,GO:0043169,GO:0044464,GO:0046872,GO:0046914,GO:0071944	K01530	P	phospholipid-transporting ATPase
MSTRG.14468	MS_inoculated	MR_control	5.07825	6.02976	1.73587e-10	2.1496e-08	Up	Yes	XP_022638890.1		3847.GLYMA20G03250.2		GO:0003674,GO:0003824,GO:0004645,GO:0005575,GO:0005622,GO:0005623,GO:0005737,GO:0006950,GO:0008150,GO:0008152,GO:0009266,GO:0009414,GO:0009415,GO:0009501,GO:0009507,GO:0009532,GO:0009536,GO:0009570,GO:0009628,GO:0010035,GO:0016740,GO:0016757,GO:0016758,GO:0042221,GO:0043226,GO:0043227,GO:0043229,GO:0043231,GO:0044422,GO:0044424,GO:0044434,GO:0044435,GO:0044444,GO:0044446,GO:0044464,GO:0050896,GO:…	K00688	G	Phosphorylase is an important allosteric enzyme in carbohydrate metabolism. Enzymes from different sources differ in their regulatory mechanisms and in their natural substrates. However, all known phosphorylases share catalytic and structural properties (By similarity)
MSTRG.23417	MS_inoculated	MR_control	3.357	7.01935	3.11224e-06	7.62161e-05	Up	Yes	XP_022642300.1		3847.GLYMA08G45210.1		GO:0003674,GO:0003824,GO:0004645,GO:0005575,GO:0005622,GO:0005623,GO:0005737,GO:0005829,GO:0006950,GO:0008150,GO:0008152,GO:0009414,GO:0009415,GO:0009507,GO:0009536,GO:0009628,GO:0010035,GO:0010038,GO:0016740,GO:0016757,GO:0016758,GO:0042221,GO:0043226,GO:0043227,GO:0043229,GO:0043231,GO:0044424,GO:0044444,GO:0044464,GO:0046686,GO:0050896,GO:1901700	K00688	G	Phosphorylase is an important allosteric enzyme in carbohydrate metabolism. Enzymes from different sources differ in their regulatory mechanisms and in their natural substrates. However, all known phosphorylases share catalytic and structural properties (By similarity)
MSTRG.1287	MS_inoculated	MR_control	2.02074	7.27631	0.00298752	0.0198319	Up	Yes	XP_022642216.1		3847.GLYMA13G06040.1		GO:0003674,GO:0003824,GO:0004645,GO:0005575,GO:0005622,GO:0005623,GO:0005737,GO:0006950,GO:0008150,GO:0008152,GO:0009266,GO:0009414,GO:0009415,GO:0009507,GO:0009532,GO:0009536,GO:0009570,GO:0009628,GO:0010035,GO:0016740,GO:0016757,GO:0016758,GO:0042221,GO:0043226,GO:0043227,GO:0043229,GO:0043231,GO:0044422,GO:0044424,GO:0044434,GO:0044435,GO:0044444,GO:0044446,GO:0044464,GO:0050896,GO:1901700	K00688	G	Phosphorylase is an important allosteric enzyme in carbohydrate metabolism. Enzymes from different sources differ in their regulatory mechanisms and in their natural substrates. However, all known phosphorylases share catalytic and structural properties (By similarity)
MSTRG.7221	MS_inoculated	MR_control	2.90282	4.30164	6.41911e-05	0.000909002	Up	Yes	XP_014497281.1		3847.GLYMA13G05890.1		GO:0005575,GO:0005622,GO:0005623,GO:0005737,GO:0005773,GO:0005774,GO:0016020,GO:0031090,GO:0043226,GO:0043227,GO:0043229,GO:0043231,GO:0044422,GO:0044424,GO:0044437,GO:0044444,GO:0044446,GO:0044464		S	Plant calmodulin-binding domain
MSTRG.10649	MS_inoculated	MR_control	5.31347	7.08038	2.26462e-11	3.76514e-09	Up	Yes	XP_014501157.1		3847.GLYMA13G42330.1	LOX10	GO:0005575,GO:0005622,GO:0005623,GO:0005737,GO:0044424,GO:0044464	K00454,K15718	S	Plant lipoxygenase may be involved in a number of diverse aspects of plant physiology including growth and development, pest resistance, and senescence or responses to wounding (By similarity)
MSTRG.19863	MS_inoculated	MR_control	3.26803	4.93564	8.17867e-06	0.000169458	Up	Yes	XP_014513974.1		3847.GLYMA10G29490.1	LOX	GO:0003674,GO:0003824,GO:0005575,GO:0005622,GO:0005623,GO:0005737,GO:0006629,GO:0006950,GO:0007275,GO:0008150,GO:0008152,GO:0009536,GO:0009607,GO:0009611,GO:0009653,GO:0009719,GO:0009725,GO:0009737,GO:0009753,GO:0009791,GO:0009886,GO:0009887,GO:0009987,GO:0010015,GO:0010033,GO:0010101,GO:0010102,GO:0010311,GO:0016165,GO:0016491,GO:0016701,GO:0016702,GO:0022622,GO:0030258,GO:0032501,GO:0032502,GO:…	K00454,K15718	S	Plant lipoxygenase may be involved in a number of diverse aspects of plant physiology including growth and development, pest resistance, and senescence or responses to wounding (By similarity)
MSTRG.29433	MS_inoculated	MR_control	3.10042	3.34832	4.75825e-05	0.000715571	Up	Yes	XP_014524158.1		3847.GLYMA20G28290.1	LOX	GO:0002831,GO:0002832,GO:0003674,GO:0003824,GO:0005575,GO:0005622,GO:0005623,GO:0005737,GO:0006629,GO:0006950,GO:0007275,GO:0008150,GO:0008152,GO:0009507,GO:0009536,GO:0009607,GO:0009611,GO:0009653,GO:0009791,GO:0009886,GO:0009887,GO:0009987,GO:0010015,GO:0010101,GO:0010102,GO:0010311,GO:0016165,GO:0016491,GO:0016701,GO:0016702,GO:0022622,GO:0030258,GO:0031347,GO:0031348,GO:0032501,GO:0032502,GO:…	K00454,K15718	S	Plant lipoxygenase may be involved in a number of diverse aspects of plant physiology including growth and development, pest resistance, and senescence or responses to wounding (By similarity)
MSTRG.21694	MS_inoculated	MR_control	2.69439	5.43174	0.000136281	0.00167263	Up	Yes	NP_001304246.1		3847.GLYMA08G20230.2	LOX10	GO:0005575,GO:0005622,GO:0005623,GO:0005737,GO:0044424,GO:0044464	K00454,K15718	S	Plant lipoxygenase may be involved in a number of diverse aspects of plant physiology including growth and development, pest resistance, and senescence or responses to wounding (By similarity)
MSTRG.29436	MS_inoculated	MR_control	2.6472	3.99245	0.000267003	0.00287428	Up	Yes	XP_022632700.1		3847.GLYMA20G28290.1	LOX	GO:0002831,GO:0002832,GO:0003674,GO:0003824,GO:0005575,GO:0005622,GO:0005623,GO:0005737,GO:0006629,GO:0006950,GO:0007275,GO:0008150,GO:0008152,GO:0009507,GO:0009536,GO:0009607,GO:0009611,GO:0009653,GO:0009791,GO:0009886,GO:0009887,GO:0009987,GO:0010015,GO:0010101,GO:0010102,GO:0010311,GO:0016165,GO:0016491,GO:0016701,GO:0016702,GO:0022622,GO:0030258,GO:0031347,GO:0031348,GO:0032501,GO:0032502,GO:…	K00454,K15718	S	Plant lipoxygenase may be involved in a number of diverse aspects of plant physiology including growth and development, pest resistance, and senescence or responses to wounding (By similarity)
MSTRG.30697	MS_inoculated	MR_control	2.34566	3.09409	0.00141013	0.0108998	Up	Yes	XP_022633107.1		3847.GLYMA03G04361.1				S	Plant mobile domain
MSTRG.30698	MS_inoculated	MR_control	6.34789	5.76915	1.63085e-13	5.5252e-11	Up	Yes	XP_014490351.1		3847.GLYMA03G04370.2				T	Plant non-specific lipid-transfer proteins transfer phospholipids as well as galactolipids across membranes. May play a role in wax or cutin deposition in the cell walls of expanding epidermal cells and certain secretory tissues (By similarity)
MSTRG.23561	MS_inoculated	MR_control	2.4899	2.20982	0.00152753	0.0115536	Up	Yes	XP_022642836.1		3847.GLYMA11G31850.1				S	Plant organelle RNA recognition domain
MSTRG.15029	MS_inoculated	MR_control	2.60291	4.50841	0.000262861	0.00283991	Up	Yes	XP_014509143.1		3847.GLYMA17G18720.1				S	plant protein
MSTRG.25529	MS_inoculated	MR_control	2.5072	5.63034	0.000337089	0.00346863	Up	Yes	XP_022631746.1		3847.GLYMA01G39510.1				S	plant protein
MSTRG.6449	MS_inoculated	MR_control	2.85808	3.42412	0.000135897	0.0016702	Up	Yes	XP_014497377.1		3847.GLYMA12G30690.1				S	Plant protein of unknown function (DUF868)
MSTRG.3495	MS_inoculated	MR_control	2.27139	1.93381	0.00448249	0.0271654	Up	Yes	XP_014493556.1		3847.GLYMA17G05260.1				S	Plant protein of unknown function (DUF868)
MSTRG.10237	MS_inoculated	MR_control	2.45866	2.73929	0.00123242	0.00980937	Up	Yes	XP_014500384.1		3847.GLYMA15G42160.1				S	Plant protein of unknown function (DUF946)
MSTRG.11887	MS_inoculated	MR_control	2.22344	4.71189	0.00147188	0.0112464	Up	Yes	XP_014502696.1		3847.GLYMA02G40790.1		GO:0005575,GO:0005618,GO:0005623,GO:0016020,GO:0030312,GO:0044464,GO:0071944		G	plant-type cell wall organization
MSTRG.16632	MS_inoculated	MR_control	3.33512	4.39655	7.75735e-06	0.000161966	Up	Yes	XP_014509164.1		3847.GLYMA17G06930.1	HA1	GO:0000287,GO:0003674,GO:0003824,GO:0005215,GO:0005488,GO:0005575,GO:0005622,GO:0005623,GO:0005634,GO:0005737,GO:0005773,GO:0005794,GO:0005886,GO:0005911,GO:0006139,GO:0006152,GO:0006163,GO:0006195,GO:0006200,GO:0006725,GO:0006753,GO:0006793,GO:0006796,GO:0006807,GO:0006810,GO:0006811,GO:0006812,GO:0006818,GO:0006950,GO:0008150,GO:0008152,GO:0008324,GO:0008553,GO:0009056,GO:0009116,GO:0009117,GO:…	K01535	P	Plasma membrane
MSTRG.16188	MS_inoculated	MR_control	7.12191	6.89032	5.59956e-16	6.28411e-13	Up	Yes	XP_022639436.1		3847.GLYMA05G30380.1		GO:0000003,GO:0003006,GO:0005575,GO:0005576,GO:0005578,GO:0005623,GO:0007275,GO:0008150,GO:0009791,GO:0009856,GO:0009908,GO:0022414,GO:0031012,GO:0032501,GO:0032502,GO:0044421,GO:0044464,GO:0044699,GO:0044703,GO:0044706,GO:0044707,GO:0044767,GO:0048046,GO:0048196,GO:0048367,GO:0048437,GO:0048438,GO:0048443,GO:0048466,GO:0048513,GO:0048569,GO:0048608,GO:0048653,GO:0048731,GO:0048827,GO:0048856,GO:…		S	Plastocyanin-like domain
MSTRG.24990	MS_inoculated	MR_control	2.72262	4.4564	0.000154371	0.00185908	Up	Yes	XP_014520339.1		3847.GLYMA01G44940.1				S	Plastocyanin-like domain
MSTRG.27247	MS_inoculated	MR_control	2.38647	5.22761	0.000638045	0.00580027	Up	Yes	XP_014522012.1		3847.GLYMA12G34100.1				S	Plastocyanin-like domain
MSTRG.27574	MS_inoculated	MR_control	2.42977	4.23165	0.00065277	0.00590189	Up	Yes	XP_014522321.1		3847.GLYMA06G12680.1				S	Plastocyanin-like domain
MSTRG.30600	MS_inoculated	MR_control	2.25195	3.72353	0.00167176	0.012435	Up	Yes	XP_014490266.1		3847.GLYMA18G45710.1				S	Plastocyanin-like domain
MSTRG.438	MS_inoculated	MR_control	2.60008	3.64597	0.000372964	0.00375599	Up	Yes	XP_014506236.1		3847.GLYMA08G05270.1				S	PLATZ transcription factor
MSTRG.7179	MS_inoculated	MR_control	5.58104	8.87423	2.52597e-12	6.2995e-10	Up	Yes	XP_014497686.2		3847.GLYMA18G49570.1		GO:0005575,GO:0005618,GO:0005623,GO:0016020,GO:0030312,GO:0044464,GO:0071944		G	Pollen allergen
MSTRG.29088	MS_inoculated	MR_control	2.95565	5.72751	3.31844e-05	0.000527308	Up	Yes	XP_014523832.1		3847.GLYMA16G05760.1				S	Pollen proteins Ole e I like
MSTRG.9801	MS_inoculated	MR_control	2.02812	5.56615	0.00312557	0.0205352	Up	Yes	XP_014500284.1		3847.GLYMA06G00720.1				S	Pollen proteins Ole e I like
MSTRG.8744	MS_inoculated	MR_control	2.0096	9.07719	0.00305374	0.0201814	Up	Yes	XP_014498557.1		3847.GLYMA04G11400.1				S	Pollen-specific protein
MSTRG.25855	MS_inoculated	MR_control	2.40977	3.23962	0.00109579	0.0089477	Up	Yes	XP_022643179.1		3847.GLYMA01G36420.2		GO:0005575,GO:0005622,GO:0005623,GO:0005737,GO:0009507,GO:0009536,GO:0043226,GO:0043227,GO:0043229,GO:0043231,GO:0044424,GO:0044444,GO:0044464		J	Poly A polymerase head domain
MSTRG.21606	MS_inoculated	MR_control	2.60146	6.59676	0.000191237	0.00221539	Up	Yes	XP_022642047.1		3847.GLYMA08G21440.1			K14376	A	poly(A) polymerase-like
MSTRG.10124	MS_inoculated	MR_control	2.39868	6.7008	0.000527359	0.00500225	Up	Yes	XP_022636983.1		3847.GLYMA11G20940.1				S	polyadenylate-binding protein-interacting protein
MSTRG.11903	MS_inoculated	MR_control	2.06372	3.97794	0.00336604	0.0217961	Up	Yes	XP_014505323.1		3847.GLYMA14G39020.1		GO:0003674,GO:0003824,GO:0005575,GO:0005622,GO:0005623,GO:0005737,GO:0005777,GO:0006576,GO:0006595,GO:0006598,GO:0006807,GO:0008150,GO:0008152,GO:0009056,GO:0009308,GO:0009310,GO:0009987,GO:0016491,GO:0016645,GO:0016647,GO:0034641,GO:0042402,GO:0042579,GO:0043226,GO:0043227,GO:0043229,GO:0043231,GO:0044106,GO:0044237,GO:0044424,GO:0044444,GO:0044464,GO:0044710,GO:0046592,GO:0055114,GO:0071704,GO:…	K17839	Q	Polyamine oxidase
MSTRG.10452	MS_inoculated	MR_control	2.60805	4.07703	0.000315876	0.00329377	Up	Yes	XP_014500250.1		3847.GLYMA15G01250.2		GO:0005575,GO:0005618,GO:0005623,GO:0009505,GO:0030312,GO:0044464,GO:0071944	K01213	M	polygalacturonase
MSTRG.28821	MS_inoculated	MR_control	2.94629	7.39756	2.99671e-05	0.000486079	Up	Yes	XP_014523621.1		3847.GLYMA18G18980.1		GO:0005575,GO:0005576,GO:0005618,GO:0005623,GO:0030312,GO:0044464,GO:0048046,GO:0071944		S	Polygalacturonase non-catalytic subunit
MSTRG.14945	MS_inoculated	MR_control	5.98752	5.60629	1.73037e-12	4.78007e-10	Up	Yes	XP_014508331.2		3847.GLYMA02G07040.1				S	polyneuridine-aldehyde esterase-like
MSTRG.15797	MS_inoculated	MR_control	6.06178	5.38397	1.43877e-12	4.10073e-10	Up	Yes	XP_014510331.2		3847.GLYMA13G25181.1	PPO		K00422	S	polyphenol oxidase
MSTRG.16291	MS_inoculated	MR_control	4.53867	5.00453	7.29171e-09	4.77846e-07	Up	Yes	XP_014505698.1		3847.GLYMA05G08230.1	AKT1	GO:0003674,GO:0005215,GO:0005216,GO:0005242,GO:0005244,GO:0005249,GO:0005261,GO:0005267,GO:0005575,GO:0005623,GO:0005886,GO:0006810,GO:0006811,GO:0006812,GO:0006813,GO:0006950,GO:0006970,GO:0007275,GO:0008150,GO:0008324,GO:0008544,GO:0009414,GO:0009415,GO:0009628,GO:0009651,GO:0009653,GO:0009888,GO:0009913,GO:0009987,GO:0010015,GO:0010035,GO:0010053,GO:0010054,GO:0010107,GO:0010119,GO:0015075,GO:…		P	Potassium channel
MSTRG.26445	MS_inoculated	MR_control	2.16868	2.68896	0.00362353	0.0230677	Up	Yes	XP_014520040.1		3847.GLYMA20G00820.1		GO:0005575,GO:0005622,GO:0005623,GO:0005737,GO:0005768,GO:0005794,GO:0005802,GO:0005886,GO:0016020,GO:0043226,GO:0043227,GO:0043229,GO:0043231,GO:0044424,GO:0044444,GO:0044464,GO:0071944	K12736	O	PPIases accelerate the folding of proteins. It catalyzes the cis-trans isomerization of proline imidic peptide bonds in oligopeptides (By similarity)
MSTRG.5574	MS_inoculated	MR_control	3.03147	2.66366	0.000110627	0.0014108	Up	Yes	XP_014495064.2		3847.GLYMA03G38690.1				S	PPR repeat
MSTRG.6471	MS_inoculated	MR_control	2.65786	2.24727	0.000794419	0.00693465	Up	Yes	XP_022635452.1		29760.VIT_06s0080g00300.t01				S	PPR repeat
MSTRG.7141	MS_inoculated	MR_control	4.56708	4.32538	1.3949e-08	8.25313e-07	Up	Yes	XP_014497452.1		3847.GLYMA18G49146.1				S	PQQ enzyme repeat
MSTRG.9851	MS_inoculated	MR_control	4.69302	5.09956	3.03576e-09	2.34764e-07	Up	Yes	XP_022636840.1		3847.GLYMA01G45650.2		GO:0003674,GO:0003824,GO:0004175,GO:0004222,GO:0005575,GO:0005576,GO:0005622,GO:0005623,GO:0005737,GO:0005739,GO:0005759,GO:0008150,GO:0008152,GO:0008233,GO:0008237,GO:0009507,GO:0009526,GO:0009532,GO:0009536,GO:0009570,GO:0009941,GO:0010035,GO:0010038,GO:0010467,GO:0016485,GO:0016787,GO:0019538,GO:0031967,GO:0031974,GO:0031975,GO:0042221,GO:0043170,GO:0043226,GO:0043227,GO:0043229,GO:0043231,GO:…	K06972	O	presequence protease
MSTRG.4859	MS_inoculated	MR_control	2.85413	4.9379	6.64681e-05	0.000932422	Up	Yes	XP_014496126.1		3847.GLYMA19G32510.1		GO:0005575,GO:0016020		T	probably inactive leucine-rich repeat receptor-like protein kinase
MSTRG.8387	MS_inoculated	MR_control	2.2102	6.89496	0.00127276	0.0100456	Up	Yes	XP_014501279.1		3847.GLYMA04G40080.1				T	probably inactive leucine-rich repeat receptor-like protein kinase
MSTRG.10731	MS_inoculated	MR_control	2.59794	5.10934	0.000230951	0.00256936	Up	Yes	XP_014499851.1		3847.GLYMA06G47520.1	PHB2	GO:0000302,GO:0005575,GO:0005618,GO:0005622,GO:0005623,GO:0005634,GO:0005730,GO:0005737,GO:0005739,GO:0005740,GO:0005743,GO:0005746,GO:0005747,GO:0005773,GO:0005774,GO:0005886,GO:0006950,GO:0006970,GO:0006979,GO:0006996,GO:0007005,GO:0007275,GO:0008150,GO:0009505,GO:0009507,GO:0009536,GO:0009628,GO:0009651,GO:0009719,GO:0009723,GO:0009725,GO:0009733,GO:0009791,GO:0009987,GO:0010033,GO:0010035,GO:…	K17080	O	prohibitin
MSTRG.31961	MS_inoculated	MR_control	2.77196	5.1145	9.67544e-05	0.00126904	Up	Yes	XP_014491667.1		3847.GLYMA12G33520.1	15	GO:0005575,GO:0005618,GO:0005622,GO:0005623,GO:0005737,GO:0005739,GO:0005740,GO:0005743,GO:0005746,GO:0005747,GO:0005773,GO:0005774,GO:0009507,GO:0009536,GO:0016020,GO:0019866,GO:0030312,GO:0030964,GO:0031090,GO:0031966,GO:0031967,GO:0031975,GO:0032991,GO:0043226,GO:0043227,GO:0043229,GO:0043231,GO:0043234,GO:0044422,GO:0044424,GO:0044425,GO:0044429,GO:0044437,GO:0044444,GO:0044446,GO:0044455,GO:…	K17081	O	prohibitin 2
MSTRG.11527	MS_inoculated	MR_control	3.30726	2.90327	2.65222e-05	0.000442184	Up	Yes	XP_022637372.1		3847.GLYMA20G11530.2		GO:0002218,GO:0002220,GO:0002221,GO:0002237,GO:0002238,GO:0002253,GO:0002376,GO:0002429,GO:0002682,GO:0002684,GO:0002752,GO:0002757,GO:0002758,GO:0002764,GO:0002768,GO:0003674,GO:0003824,GO:0004672,GO:0004674,GO:0004871,GO:0004872,GO:0004888,GO:0005488,GO:0005515,GO:0005575,GO:0005623,GO:0005886,GO:0006464,GO:0006468,GO:0006793,GO:0006796,GO:0006950,GO:0006952,GO:0006955,GO:0007154,GO:0007165,GO:…	K13429	T	proline-rich receptor-like protein kinase
MSTRG.28757	MS_inoculated	MR_control	2.21087	3.12194	0.00255104	0.0174767	Up	Yes	XP_022632441.1		3847.GLYMA02G13630.1		GO:0005575,GO:0005622,GO:0005623,GO:0005737,GO:0009507,GO:0009536,GO:0043226,GO:0043227,GO:0043229,GO:0043231,GO:0044424,GO:0044444,GO:0044464		O	protease
MSTRG.13943	MS_inoculated	MR_control	2.32616	5.38507	0.000826197	0.00717369	Up	Yes	XP_014508182.1		3847.GLYMA08G36180.1		GO:0005575,GO:0005911,GO:0009506,GO:0030054,GO:0055044		U	Protease inhibitor seed storage lipid transfer protein
MSTRG.10045	MS_inoculated	MR_control	2.42563	4.51715	0.000625107	0.00572091	Up	Yes	XP_014498678.1		3847.GLYMA04G16850.1	PRMT3	GO:0005575,GO:0005622,GO:0005623,GO:0005737,GO:0005829,GO:0044424,GO:0044444,GO:0044464	K11436	K, O, T	Protein arginine n-methyltransferase
MSTRG.8999	MS_inoculated	MR_control	2.24476	5.21785	0.00123324	0.00981131	Up	Yes	XP_014502375.1		3847.GLYMA04G07841.1		GO:0003674,GO:0003824,GO:0005575,GO:0005622,GO:0005623,GO:0005737,GO:0005829,GO:0006464,GO:0006479,GO:0008150,GO:0008152,GO:0008168,GO:0008213,GO:0008276,GO:0009909,GO:0009987,GO:0010219,GO:0010220,GO:0016740,GO:0016741,GO:0019538,GO:0032259,GO:0036211,GO:0043170,GO:0043412,GO:0043414,GO:0044237,GO:0044238,GO:0044260,GO:0044267,GO:0044424,GO:0044444,GO:0044464,GO:0048518,GO:0048580,GO:0048583,GO:…	K02516	D	Protein arginine n-methyltransferase
MSTRG.24262	MS_inoculated	MR_control	4.08827	3.703	3.74988e-07	1.28743e-05	Up	Yes	XP_014519084.2		3847.GLYMA15G09865.1			K10683	L	protein BREAST CANCER SUSCEPTIBILITY 1 homolog
MSTRG.13138	MS_inoculated	MR_control	3.38334	3.23885	1.46012e-05	0.00027307	Up	Yes	XP_014502666.1		3847.GLYMA14G10801.1				S	protein CHUP1, chloroplastic-like
MSTRG.8596	MS_inoculated	MR_control	3.94128	7.95416	9.18202e-08	4.01149e-06	Up	Yes	XP_014501963.1		3847.GLYMA04G42690.1	PDI	GO:0000003,GO:0000322,GO:0000323,GO:0000325,GO:0000326,GO:0000327,GO:0003006,GO:0003674,GO:0003756,GO:0003824,GO:0005575,GO:0005618,GO:0005622,GO:0005623,GO:0005737,GO:0005773,GO:0005774,GO:0005783,GO:0005788,GO:0005794,GO:0005886,GO:0006457,GO:0006950,GO:0006970,GO:0007275,GO:0008150,GO:0008152,GO:0009505,GO:0009507,GO:0009536,GO:0009579,GO:0009628,GO:0009651,GO:0009790,GO:0009791,GO:0009987,GO:…	K09580	O	Protein disulfide isomerase
MSTRG.6351	MS_inoculated	MR_control	2.11257	6.32464	0.00204989	0.0146057	Up	Yes	XP_014498371.1		3847.GLYMA12G29550.1	PDIL1-4	GO:0003674,GO:0003756,GO:0003824,GO:0005575,GO:0005618,GO:0005622,GO:0005623,GO:0005634,GO:0005737,GO:0005739,GO:0005773,GO:0005774,GO:0005783,GO:0005788,GO:0005794,GO:0006457,GO:0006950,GO:0006979,GO:0008150,GO:0008152,GO:0009507,GO:0009536,GO:0009987,GO:0016020,GO:0016853,GO:0016860,GO:0016862,GO:0016864,GO:0019538,GO:0030312,GO:0031090,GO:0031974,GO:0043170,GO:0043226,GO:0043227,GO:0043229,GO:…	K09580	O	protein disulfide isomerase-like
MSTRG.7101	MS_inoculated	MR_control	2.30477	4.86337	0.000974098	0.00821029	Up	Yes	XP_014498159.1		3847.GLYMA09G37810.1		GO:0003674,GO:0003824,GO:0005575,GO:0005622,GO:0005623,GO:0005634,GO:0005886,GO:0006793,GO:0006796,GO:0008150,GO:0008152,GO:0009987,GO:0010941,GO:0016020,GO:0016301,GO:0016310,GO:0016740,GO:0016772,GO:0043067,GO:0043069,GO:0043226,GO:0043227,GO:0043229,GO:0043231,GO:0044237,GO:0044424,GO:0044464,GO:0048519,GO:0048523,GO:0050789,GO:0050794,GO:0060548,GO:0065007,GO:0071944		T	protein kinase G11A-like
MSTRG.32298	MS_inoculated	MR_control	3.65598	3.21323	3.87813e-06	9.13853e-05	Up	Yes	XP_022633707.1		3847.GLYMA18G39570.2	OSI_18172		K19882	M	protein notum homolog
MSTRG.16837	MS_inoculated	MR_control	2.54002	6.12627	0.000269556	0.0028931	Up	Yes	XP_014509797.1		3847.GLYMA17G04770.1			K19882	M	protein notum homolog
MSTRG.5550	MS_inoculated	MR_control	2.28105	5.16235	0.00108176	0.00888212	Up	Yes	XP_022635077.1		3847.GLYMA19G41030.1			K19882	M	protein notum homolog
MSTRG.5572	MS_inoculated	MR_control	2.2033	5.27423	0.00148464	0.0113342	Up	Yes	XP_014495168.1		3847.GLYMA03G38650.1			K19882	M	protein notum homolog
MSTRG.12303	MS_inoculated	MR_control	5.71761	6.33162	3.07535e-12	7.07962e-10	Up	Yes	XP_022637879.1		3847.GLYMA14G37280.3		GO:0003674,GO:0005488,GO:0005515,GO:0005575,GO:0005622,GO:0005623,GO:0005634,GO:0008150,GO:0042752,GO:0042753,GO:0042802,GO:0042803,GO:0043226,GO:0043227,GO:0043229,GO:0043231,GO:0044424,GO:0044464,GO:0046983,GO:0048518,GO:0050789,GO:0065007		S	Protein of unknown function (DUF1313)
MSTRG.12968	MS_inoculated	MR_control	2.02801	2.79102	0.00592591	0.033801	Up	Yes	XP_014504142.1		3711.Bra006077.1-P				S	Protein of unknown function (DUF1336)
MSTRG.3437	MS_inoculated	MR_control	2.69344	5.34713	0.000141882	0.00173426	Up	Yes	XP_014491901.1		3847.GLYMA12G08590.1				S	Protein of unknown function (DUF1635)
MSTRG.6401	MS_inoculated	MR_control	2.7449	3.10414	0.000270853	0.0029047	Up	Yes	XP_014497173.1		3847.GLYMA13G39690.1				S	Protein of unknown function (DUF1635)
MSTRG.20286	MS_inoculated	MR_control	2.15038	3.15797	0.00305814	0.0201957	Up	Yes	XP_014512802.1		3847.GLYMA20G33550.1				S	Protein of unknown function (DUF1635)
MSTRG.9105	MS_inoculated	MR_control	2.04791	3.85037	0.00368155	0.0233342	Up	Yes	XP_014500444.1		3847.GLYMA18G00830.1				S	Protein of unknown function (DUF3339)
MSTRG.2398	MS_inoculated	MR_control	3.16554	5.74939	1.12356e-05	0.000220487	Up	Yes	XP_014507476.1		3847.GLYMA16G29640.1		GO:0005575,GO:0005622,GO:0005623,GO:0005737,GO:0009507,GO:0009534,GO:0009535,GO:0009536,GO:0009579,GO:0016020,GO:0031976,GO:0031984,GO:0034357,GO:0042651,GO:0043226,GO:0043227,GO:0043229,GO:0043231,GO:0044422,GO:0044424,GO:0044434,GO:0044435,GO:0044436,GO:0044444,GO:0044446,GO:0044464,GO:0055035		S	Protein of unknown function (DUF3464)
MSTRG.4968	MS_inoculated	MR_control	2.13924	5.02432	0.00203155	0.014539	Up	Yes	XP_022634894.1		3847.GLYMA03G33130.1	OSI_11027	GO:0005575,GO:0005623,GO:0005886,GO:0016020,GO:0044464,GO:0071944		S	Protein of unknown function (DUF3741)
MSTRG.24054	MS_inoculated	MR_control	3.67424	4.09485	1.65401e-06	4.44602e-05	Up	Yes	XP_022642644.1		3847.GLYMA09G01240.2				S	Protein of unknown function (DUF506)
MSTRG.20105	MS_inoculated	MR_control	2.83623	4.99273	7.27327e-05	0.00100437	Up	Yes	XP_014511218.1		3847.GLYMA20G35390.1				S	Protein of unknown function (DUF506)
MSTRG.14380	MS_inoculated	MR_control	2.19434	4.06071	0.00192098	0.0139141	Up	Yes	XP_022638864.1		3847.GLYMA18G15205.1	OSI_08925			S	Protein of unknown function (DUF616)
MSTRG.24289	MS_inoculated	MR_control	2.16528	1.95001	0.00598095	0.0340595	Up	Yes	XP_014518111.1		3847.GLYMA15G10090.1				S	Protein of unknown function (DUF616)
MSTRG.8923	MS_inoculated	MR_control	3.35501	3.21374	1.6931e-05	0.000308642	Up	Yes	XP_014498555.1		3847.GLYMA06G08520.1				S	Protein of unknown function (DUF632)
MSTRG.25767	MS_inoculated	MR_control	3.00107	2.53622	0.000159431	0.00190595	Up	Yes	XP_014520578.1		3847.GLYMA01G36920.1				S	Protein of unknown function (DUF632)
MSTRG.24409	MS_inoculated	MR_control	2.31349	2.62102	0.00243383	0.0168148	Up	Yes	XP_014516939.1		3847.GLYMA15G08880.3				S	Protein of unknown function (DUF640)
MSTRG.10032	MS_inoculated	MR_control	4.4569	7.37657	4.22892e-09	3.08322e-07	Up	Yes	XP_014502161.1		3847.GLYMA10G11620.1		GO:0005575,GO:0005618,GO:0005623,GO:0005886,GO:0016020,GO:0030312,GO:0044464,GO:0071944		S	Protein of unknown function (DUF642)
MSTRG.31121	MS_inoculated	MR_control	2.03031	5.55342	0.00312529	0.0205352	Up	Yes	XP_014490764.2		3847.GLYMA01G27040.1				S	Protein of unknown function (DUF674)
MSTRG.3916	MS_inoculated	MR_control	3.29977	5.09783	6.3479e-06	0.000137749	Up	Yes	XP_022634404.1		3847.GLYMA12G15390.1				S	Protein of unknown function (DUF688)
MSTRG.22403	MS_inoculated	MR_control	2.44651	5.7896	0.000442624	0.00432414	Up	Yes	XP_022642169.1		3847.GLYMA16G10780.1				S	Protein of unknown function (DUF760)
MSTRG.33216	MS_inoculated	MR_control	2.08253	5.68009	0.00242584	0.0167791	Up	Yes	XP_014492956.1		3847.GLYMA01G06640.1				S	Protein of unknown function, DUF538
MSTRG.31246	MS_inoculated	MR_control	3.20123	2.90549	5.48152e-05	0.000801516	Up	Yes	XP_014490915.1		3847.GLYMA20G00790.1				S	Protein of unknown function, DUF547
MSTRG.18051	MS_inoculated	MR_control	2.56913	4.39371	0.00031371	0.00327353	Up	Yes	XP_014514109.1		3847.GLYMA02G26710.1		GO:0005575,GO:0005622,GO:0005623,GO:0005634,GO:0005730,GO:0005886,GO:0006139,GO:0006364,GO:0006396,GO:0006725,GO:0006807,GO:0007275,GO:0008150,GO:0008152,GO:0009553,GO:0009987,GO:0010467,GO:0016020,GO:0016070,GO:0016072,GO:0022613,GO:0031974,GO:0031981,GO:0032501,GO:0032502,GO:0034470,GO:0034641,GO:0034660,GO:0042254,GO:0043170,GO:0043226,GO:0043227,GO:0043228,GO:0043229,GO:0043231,GO:0043232,GO:…	K14792	A	protein RRP5 homolog
MSTRG.21895	MS_inoculated	MR_control	2.89018	5.12322	5.32689e-05	0.000786592	Up	Yes	XP_022641741.1		3847.GLYMA07G06420.1	SPA1	GO:0000003,GO:0000151,GO:0003006,GO:0005575,GO:0005622,GO:0005623,GO:0005634,GO:0005654,GO:0006996,GO:0007154,GO:0007165,GO:0007275,GO:0007602,GO:0008150,GO:0009314,GO:0009416,GO:0009581,GO:0009582,GO:0009583,GO:0009585,GO:0009605,GO:0009628,GO:0009639,GO:0009640,GO:0009648,GO:0009657,GO:0009658,GO:0009791,GO:0009987,GO:0010017,GO:0010099,GO:0010100,GO:0010114,GO:0010218,GO:0010228,GO:0016043,GO:…	K16240	J	Protein SUPPRESSOR OF PHYA-105
MSTRG.6231	MS_inoculated	MR_control	2.96278	5.98764	3.06954e-05	0.000494764	Up	Yes	XP_014497985.1		3847.GLYMA15G04030.1	TOC75-III	GO:0005575,GO:0005622,GO:0005623,GO:0005737,GO:0005773,GO:0005774,GO:0006605,GO:0006810,GO:0006886,GO:0006996,GO:0007275,GO:0008104,GO:0008150,GO:0009507,GO:0009526,GO:0009527,GO:0009536,GO:0009653,GO:0009657,GO:0009658,GO:0009707,GO:0009790,GO:0009941,GO:0009987,GO:0010006,GO:0015031,GO:0016020,GO:0016021,GO:0016043,GO:0016482,GO:0017038,GO:0019867,GO:0031090,GO:0031224,GO:0031300,GO:0031301,GO:…		U	protein TOC75-3, chloroplastic-like
MSTRG.20674	MS_inoculated	MR_control	2.74624	6.9976	8.91607e-05	0.00118678	Up	Yes	XP_022641317.1		3847.GLYMA20G30140.1			K03327	V	protein TRANSPARENT TESTA
MSTRG.4096	MS_inoculated	MR_control	2.2117	7.40918	0.00124232	0.00987039	Up	Yes	XP_014494461.1		3847.GLYMA12G17950.1		GO:0005575,GO:0005622,GO:0005623,GO:0005737,GO:0005739,GO:0005794,GO:0005886,GO:0016020,GO:0043226,GO:0043227,GO:0043229,GO:0043231,GO:0044424,GO:0044444,GO:0044464,GO:0071944	K10956	O, U	protein transport protein SEC61 subunit
MSTRG.27691	MS_inoculated	MR_control	4.10762	3.72086	3.35822e-07	1.18468e-05	Up	Yes	XP_014522414.1		3847.GLYMA14G36100.1				S	protein VERNALIZATION INSENSITIVE
MSTRG.10693	MS_inoculated	MR_control	3.84723	3.81216	7.84766e-07	2.38863e-05	Up	Yes	XP_014499774.1		3847.GLYMA06G47110.2		GO:0000325,GO:0005575,GO:0005622,GO:0005623,GO:0005737,GO:0005773,GO:0005774,GO:0005886,GO:0008150,GO:0009607,GO:0009624,GO:0009628,GO:0009705,GO:0010035,GO:0010038,GO:0010043,GO:0016020,GO:0031090,GO:0042221,GO:0042592,GO:0043226,GO:0043227,GO:0043229,GO:0043231,GO:0044422,GO:0044424,GO:0044437,GO:0044444,GO:0044446,GO:0044464,GO:0048878,GO:0050801,GO:0050896,GO:0051704,GO:0051707,GO:0055065,GO:…		G	protein ZINC INDUCED FACILITATOR-LIKE 1-like
MSTRG.7259	MS_inoculated	MR_control	2.45399	4.0563	0.000596463	0.00552636	Up	Yes	XP_014497045.1		3847.GLYMA08G27040.1				T	protein)-like
MSTRG.1781	MS_inoculated	MR_control	4.14515	6.30001	3.68887e-08	1.83993e-06	Up	Yes	XP_014515311.1		3847.GLYMA05G32070.1		GO:0003674,GO:0003824,GO:0004748,GO:0005575,GO:0005622,GO:0005623,GO:0005737,GO:0006139,GO:0006259,GO:0006260,GO:0006725,GO:0006753,GO:0006793,GO:0006796,GO:0006807,GO:0008150,GO:0008152,GO:0009058,GO:0009059,GO:0009117,GO:0009141,GO:0009142,GO:0009165,GO:0009200,GO:0009202,GO:0009262,GO:0009263,GO:0009987,GO:0010035,GO:0010038,GO:0016491,GO:0016725,GO:0016728,GO:0018130,GO:0019438,GO:0019637,GO:…	K10807	F	Provides the precursors necessary for DNA synthesis. Catalyzes the biosynthesis of deoxyribonucleotides from the corresponding ribonucleotides (By similarity)
MSTRG.30310	MS_inoculated	MR_control	2.4174	4.05177	0.000755344	0.00665177	Up	Yes	XP_014489938.1		3847.GLYMA04G39500.1		GO:0003674,GO:0003824,GO:0004748,GO:0005575,GO:0005622,GO:0005623,GO:0005737,GO:0006139,GO:0006259,GO:0006260,GO:0006725,GO:0006753,GO:0006793,GO:0006796,GO:0006807,GO:0008150,GO:0008152,GO:0009058,GO:0009059,GO:0009117,GO:0009141,GO:0009142,GO:0009165,GO:0009200,GO:0009202,GO:0009262,GO:0009263,GO:0009987,GO:0010035,GO:0010038,GO:0016491,GO:0016725,GO:0016728,GO:0018130,GO:0019438,GO:0019637,GO:…	K10807	F	Provides the precursors necessary for DNA synthesis. Catalyzes the biosynthesis of deoxyribonucleotides from the corresponding ribonucleotides (By similarity)
MSTRG.26899	MS_inoculated	MR_control	2.6615	2.7695	0.00045733	0.00443402	Up	Yes	XP_014521676.1		3847.GLYMA18G00410.1	PAPHY			G	Purple acid phosphatase
MSTRG.5228	MS_inoculated	MR_control	2.03415	2.63908	0.00577741	0.033187	Up	Yes	XP_014495020.1		3847.GLYMA03G35200.2		GO:0003674,GO:0003824,GO:0003993,GO:0005575,GO:0005576,GO:0006793,GO:0006796,GO:0008150,GO:0008152,GO:0009987,GO:0016311,GO:0016787,GO:0016788,GO:0016791,GO:0042578,GO:0044237		G	Purple acid phosphatase
MSTRG.373	MS_inoculated	MR_control	2.06478	3.73882	0.00355995	0.0227609	Up	Yes	XP_014493365.1		3847.GLYMA19G02555.1				D	Putative death-receptor fusion protein (DUF2428)
MSTRG.161	MS_inoculated	MR_control	2.71171	3.4464	0.000275696	0.00295018	Up	Yes	XP_022637120.1		3847.GLYMA05G08680.1		GO:0005575,GO:0005622,GO:0005623,GO:0005634,GO:0005730,GO:0005911,GO:0009506,GO:0030054,GO:0031974,GO:0031981,GO:0043226,GO:0043227,GO:0043228,GO:0043229,GO:0043231,GO:0043232,GO:0043233,GO:0044422,GO:0044424,GO:0044428,GO:0044446,GO:0044464,GO:0055044,GO:0070013		S	PWWP domain
MSTRG.24074	MS_inoculated	MR_control	3.89188	5.57472	1.92386e-07	7.39719e-06	Up	Yes	XP_014516888.1		3847.GLYMA09G01050.1		GO:0000003,GO:0003006,GO:0003674,GO:0003824,GO:0005575,GO:0005618,GO:0005622,GO:0005623,GO:0005737,GO:0005829,GO:0005975,GO:0006793,GO:0006796,GO:0007275,GO:0008150,GO:0008152,GO:0008443,GO:0009790,GO:0009791,GO:0009793,GO:0009987,GO:0010035,GO:0010038,GO:0010154,GO:0015979,GO:0016020,GO:0016301,GO:0016310,GO:0016740,GO:0016772,GO:0016773,GO:0019200,GO:0022414,GO:0030312,GO:0032501,GO:0032502,GO:…	K00895	G	pyrophosphate--fructose 6-phosphate 1-phosphotransferase
MSTRG.30092	MS_inoculated	MR_control	3.37447	5.00793	4.59163e-06	0.000104895	Up	Yes	XP_014489731.1		3847.GLYMA19G31230.1	P5CR	GO:0003674,GO:0003824,GO:0004735,GO:0005575,GO:0005618,GO:0005622,GO:0005623,GO:0005737,GO:0006950,GO:0006970,GO:0008150,GO:0008152,GO:0009266,GO:0009408,GO:0009628,GO:0009651,GO:0016491,GO:0016645,GO:0016646,GO:0030312,GO:0044424,GO:0044464,GO:0044710,GO:0050896,GO:0055114,GO:0071944	K00286	E	pyrroline-5-carboxylate reductase
MSTRG.19455	MS_inoculated	MR_control	3.07265	4.16324	3.25106e-05	0.00051936	Up	Yes	XP_014512117.1		3847.GLYMA10G02720.2				T	rac GTPase activating protein
MSTRG.684	MS_inoculated	MR_control	3.19459	3.60953	2.72972e-05	0.000453303	Up	Yes	XP_014512729.1		3847.GLYMA07G09250.1	ROP6	GO:0005575,GO:0005622,GO:0005623,GO:0005737,GO:0005886,GO:0016020,GO:0044424,GO:0044464,GO:0071944	K04392	S	rac-like GTP-binding protein
MSTRG.18487	MS_inoculated	MR_control	2.20658	4.97499	0.00150678	0.0114498	Up	Yes	XP_014512158.1		3847.GLYMA02G09630.3	FSD1	GO:0000302,GO:0003674,GO:0003824,GO:0004784,GO:0005488,GO:0005507,GO:0005575,GO:0005622,GO:0005623,GO:0005737,GO:0005739,GO:0005886,GO:0006950,GO:0006979,GO:0007623,GO:0008150,GO:0008152,GO:0009295,GO:0009314,GO:0009411,GO:0009416,GO:0009507,GO:0009526,GO:0009532,GO:0009534,GO:0009536,GO:0009570,GO:0009579,GO:0009628,GO:0009642,GO:0009941,GO:0010035,GO:0010038,GO:0010193,GO:0016020,GO:0016209,GO:…	K04564	P	radicals which are normally produced within the cells and which are toxic to biological systems (By similarity)
MSTRG.22855	MS_inoculated	MR_control	2.30117	4.3568	0.00110985	0.00905015	Up	Yes	XP_014515787.1		3847.GLYMA01G29410.1			K15306	U	ran-binding protein 1
MSTRG.17846	MS_inoculated	MR_control	2.46818	2.98838	0.00105533	0.00872048	Up	Yes	XP_022640090.1		3847.GLYMA05G33430.1				I	Random slug protein
MSTRG.31724	MS_inoculated	MR_control	3.34556	4.7782	5.69305e-06	0.000126147	Up	Yes	XP_014491623.1		3847.GLYMA03G42030.1		GO:0005575,GO:0005622,GO:0005623,GO:0005634,GO:0005737,GO:0005768,GO:0005802,GO:0009504,GO:0010008,GO:0016020,GO:0031090,GO:0032588,GO:0043226,GO:0043227,GO:0043229,GO:0043231,GO:0044422,GO:0044424,GO:0044440,GO:0044444,GO:0044446,GO:0044464	K07904	U	ras-related protein
MSTRG.29741	MS_inoculated	MR_control	2.22843	4.47956	0.00149566	0.0113942	Up	Yes	XP_014524424.1		3847.GLYMA12G14070.1			K07904	U	ras-related protein
MSTRG.13489	MS_inoculated	MR_control	2.89214	6.37731	4.34828e-05	0.000665057	Up	Yes	XP_022638343.1		3847.GLYMA14G40470.1				V	receptor accessory protein
MSTRG.911	MS_inoculated	MR_control	2.61707	4.36625	0.000267504	0.00287795	Up	Yes	XP_014493652.1		3847.GLYMA07G11680.2				S	receptor kinase
MSTRG.28371	MS_inoculated	MR_control	2.80564	2.56587	0.000400533	0.0039796	Up	Yes	XP_014523094.1		3847.GLYMA08G45400.2		GO:0005575,GO:0005623,GO:0005886,GO:0006950,GO:0008150,GO:0009607,GO:0009611,GO:0009617,GO:0009719,GO:0009725,GO:0009751,GO:0009753,GO:0009987,GO:0010033,GO:0014070,GO:0016020,GO:0032870,GO:0042221,GO:0044464,GO:0044699,GO:0044763,GO:0050896,GO:0051704,GO:0051707,GO:0051716,GO:0070887,GO:0071310,GO:0071395,GO:0071407,GO:0071446,GO:0071495,GO:0071944,GO:1901700,GO:1901701		T	receptor like protein kinase
MSTRG.30728	MS_inoculated	MR_control	2.83153	4.29642	9.75757e-05	0.00127702	Up	Yes	XP_014490414.1		3847.GLYMA12G31360.2				T	receptor protein kinase TMK1-like
MSTRG.7292	MS_inoculated	MR_control	2.01109	4.79319	0.00370179	0.0234543	Up	Yes	XP_014498298.1		3847.GLYMA18G50610.1				T	receptor-like protein kinase
MSTRG.15852	MS_inoculated	MR_control	2.56124	4.34199	0.00034467	0.00353247	Up	Yes	XP_014510517.1		3847.GLYMA13G24550.1		GO:0005575,GO:0005622,GO:0005623,GO:0005737,GO:0005768,GO:0005794,GO:0005802,GO:0043226,GO:0043227,GO:0043229,GO:0043231,GO:0044424,GO:0044444,GO:0044464		T	receptor-like serine threonine-protein kinase
MSTRG.32129	MS_inoculated	MR_control	2.12162	3.95638	0.00275707	0.0186533	Up	Yes	XP_022633670.1		3847.GLYMA13G19960.2	OSI_37124	GO:0005575,GO:0005623,GO:0005886,GO:0005911,GO:0009506,GO:0016020,GO:0030054,GO:0044464,GO:0055044,GO:0071944		T	receptor-like serine threonine-protein kinase
MSTRG.21666	MS_inoculated	MR_control	2.16706	6.24799	0.00161375	0.0120735	Up	Yes	XP_014516330.1		3847.GLYMA07G01211.1				T	receptor-like serine threonine-protein kinase ALE2-like
MSTRG.18453	MS_inoculated	MR_control	2.57801	2.5471	0.000875267	0.00754141	Up	Yes	XP_014512949.2		3847.GLYMA02G18620.1		GO:0005575,GO:0005622,GO:0005623,GO:0005737,GO:0005777,GO:0008150,GO:0010035,GO:0010038,GO:0016020,GO:0042221,GO:0042579,GO:0043226,GO:0043227,GO:0043229,GO:0043231,GO:0044424,GO:0044444,GO:0044464,GO:0046686,GO:0050896		Q	reductase
MSTRG.29022	MS_inoculated	MR_control	3.21041	3.83169	1.78434e-05	0.0003213	Up	Yes	XP_014523777.1		3847.GLYMA05G32790.1				H	regulator of chromosome condensation
MSTRG.13771	MS_inoculated	MR_control	2.97745	4.18192	4.77103e-05	0.000716892	Up	Yes	XP_014505983.1		3847.GLYMA16G22850.1		GO:0005575,GO:0005622,GO:0005623,GO:0005737,GO:0005739,GO:0043226,GO:0043227,GO:0043229,GO:0043231,GO:0044424,GO:0044444,GO:0044464	K19476	Z	Regulator of Vps4 activity in the MVB pathway
MSTRG.18349	MS_inoculated	MR_control	4.17127	3.58011	2.42732e-07	9.01187e-06	Up	Yes	XP_014514690.1		3847.GLYMA02G18230.2			K06677	B, D	Regulatory subunit of the condensin complex, a complex required for conversion of interphase chromatin into mitotic-like condense chromosomes. The condensin complex probably introduces positive supercoils into relaxed DNA in the presence of type I topoisomerases and converts nicked DNA into positive knotted forms in the presence of type II topoisomerases (By similarity)
MSTRG.13273	MS_inoculated	MR_control	4.26306	5.06142	3.56302e-08	1.79712e-06	Up	Yes	XP_014505421.1		3847.GLYMA14G09170.1		GO:0005575,GO:0005623,GO:0005886,GO:0016020,GO:0044464,GO:0071944		S	remorin C-terminal domain containing protein
MSTRG.25228	MS_inoculated	MR_control	2.27758	3.55658	0.00163212	0.0121755	Up	Yes	XP_014520470.1		3847.GLYMA10G38080.1		GO:0003674,GO:0005488,GO:0005575,GO:0005623,GO:0005886,GO:0007154,GO:0007267,GO:0008150,GO:0009987,GO:0016020,GO:0023052,GO:0030246,GO:0031406,GO:0033293,GO:0043167,GO:0043168,GO:0044464,GO:0044699,GO:0044700,GO:0044763,GO:0048029,GO:0048032,GO:0071944		S	Remorin family
MSTRG.12187	MS_inoculated	MR_control	4.13956	3.65407	2.33694e-07	8.76035e-06	Up	Yes	XP_022637841.1		3847.GLYMA13G01910.2	OSI_31105	GO:0003674,GO:0003824,GO:0004805,GO:0005975,GO:0005984,GO:0005991,GO:0005992,GO:0006793,GO:0006796,GO:0008150,GO:0008152,GO:0009058,GO:0009311,GO:0009312,GO:0009987,GO:0016051,GO:0016311,GO:0016787,GO:0016788,GO:0016791,GO:0019203,GO:0034637,GO:0042578,GO:0044237,GO:0044238,GO:0044249,GO:0044262,GO:0044723,GO:0046351,GO:0071704,GO:1901576	K01087	G	Removes the phosphate from trehalose 6-phosphate to produce free trehalose. Trehalose accumulation in plant may improve abiotic stress tolerance
MSTRG.10188	MS_inoculated	MR_control	2.83125	2.98371	0.000236608	0.00262256	Up	Yes	XP_022636997.1		3847.GLYMA02G11370.2				S	repeat-containing protein
MSTRG.8616	MS_inoculated	MR_control	2.38149	3.76981	0.0009641	0.00815037	Up	Yes	XP_014500132.1		3847.GLYMA06G11980.1	RFC5		K10756	L	replication factor C
MSTRG.8583	MS_inoculated	MR_control	2.66443	4.0071	0.000245717	0.00269688	Up	Yes	XP_014500068.1		3847.GLYMA04G42550.3	EMB1968		K10755	L	Replication factor C subunit
MSTRG.1666	MS_inoculated	MR_control	2.06613	3.4833	0.0041535	0.0256289	Up	Yes	XP_014505079.1		29760.VIT_08s0032g00090.t01			K10756	L	Replication factor C subunit
MSTRG.2810	MS_inoculated	MR_control	2.85063	2.85459	0.00021031	0.00239766	Up	Yes	XP_014493313.1		3847.GLYMA11G10610.1			K10904	D	Replication Fork Protection Component Swi3
MSTRG.12858	MS_inoculated	MR_control	3.27508	3.68072	1.75337e-05	0.000316736	Up	Yes	XP_014503755.1		3847.GLYMA17G29730.1	RPA2	GO:0005575,GO:0005622,GO:0005623,GO:0005634,GO:0006139,GO:0006259,GO:0006260,GO:0006281,GO:0006725,GO:0006807,GO:0006950,GO:0006974,GO:0008150,GO:0008152,GO:0009058,GO:0009059,GO:0009892,GO:0009987,GO:0010468,GO:0010605,GO:0010629,GO:0016458,GO:0019222,GO:0033554,GO:0034641,GO:0034645,GO:0043170,GO:0043226,GO:0043227,GO:0043229,GO:0043231,GO:0044237,GO:0044238,GO:0044249,GO:0044260,GO:0044424,GO:…	K10739	L	Replication protein
MSTRG.15983	MS_inoculated	MR_control	4.73726	4.64347	3.44692e-09	2.61152e-07	Up	Yes	XP_014505654.1		3847.GLYMA05G00370.2	RPA70B		K07466	L	Replication protein A 70 kDa DNA-binding
MSTRG.17043	MS_inoculated	MR_control	2.33225	4.1958	0.00098894	0.00830292	Up	Yes	XP_014507887.1		3847.GLYMA17G10340.1	AT4G15770	GO:0005575,GO:0005622,GO:0005623,GO:0005737,GO:0005829,GO:0044424,GO:0044444,GO:0044464	K07565	J	Required for proper 27S pre-rRNA processing and 60S ribosome subunit assembly (By similarity)
MSTRG.31296	MS_inoculated	MR_control	3.40898	3.08819	1.79909e-05	0.000323368	Up	Yes	XP_022633327.1		3847.GLYMA14G01231.1			K13459	T	resistance protein
MSTRG.23301	MS_inoculated	MR_control	3.23683	2.9366	4.58106e-05	0.000694743	Up	Yes	XP_022642938.1		3847.GLYMA18G09800.1				T	resistance protein
MSTRG.26414	MS_inoculated	MR_control	3.12607	3.01276	5.76967e-05	0.000831463	Up	Yes	XP_014520365.1		3694.POPTR_0019s09620.1				T	resistance protein
MSTRG.21889	MS_inoculated	MR_control	2.81035	3.4831	0.000146751	0.00178286	Up	Yes	XP_014516597.2		3847.GLYMA07G07075.1			K13459	T	resistance protein
MSTRG.29925	MS_inoculated	MR_control	2.15385	3.38806	0.00298909	0.0198319	Up	Yes	XP_014489569.1		3847.GLYMA15G36990.1				T	resistance protein
MSTRG.27018	MS_inoculated	MR_control	2.15008	2.67417	0.00379971	0.0239078	Up	Yes	XP_014521820.2		3847.GLYMA01G01560.2				T	resistance protein
MSTRG.23298	MS_inoculated	MR_control	2.00156	2.77031	0.00674949	0.0372103	Up	Yes	XP_014517261.2		3847.GLYMA18G09800.1				T	resistance protein
MSTRG.849	MS_inoculated	MR_control	2.50002	4.12075	0.000505411	0.00482465	Up	Yes	XP_014508621.1		3847.GLYMA07G10870.1	OSI_20880	GO:0005575,GO:0005622,GO:0005623,GO:0005737,GO:0005783,GO:0005789,GO:0012505,GO:0016020,GO:0031090,GO:0042175,GO:0043226,GO:0043227,GO:0043229,GO:0043231,GO:0044422,GO:0044424,GO:0044425,GO:0044432,GO:0044444,GO:0044446,GO:0044464		U	Reticulon-like protein
MSTRG.21942	MS_inoculated	MR_control	2.32289	7.04109	0.000746335	0.00659183	Up	Yes	XP_014515381.1		3847.GLYMA16G03410.1				U	Reticulon-like protein
MSTRG.3794	MS_inoculated	MR_control	2.22185	4.43951	0.00158625	0.0119196	Up	Yes	XP_014493283.1		3847.GLYMA06G44420.1		GO:0005575,GO:0005622,GO:0005623,GO:0005737,GO:0005783,GO:0005789,GO:0012505,GO:0016020,GO:0031090,GO:0042175,GO:0043226,GO:0043227,GO:0043229,GO:0043231,GO:0044422,GO:0044424,GO:0044425,GO:0044432,GO:0044444,GO:0044446,GO:0044464		S	Reticulon-like protein
MSTRG.18836	MS_inoculated	MR_control	2.26133	2.28951	0.00351448	0.0225459	Up	Yes	XP_022640494.1		4533.OB07G14770.1				C	Retrotransposon protein
MSTRG.28138	MS_inoculated	MR_control	4.37696	3.97104	6.65793e-08	3.03426e-06	Up	Yes	XP_014522856.2		3847.GLYMA13G06690.1	UPTG1	GO:0000138,GO:0003674,GO:0003824,GO:0005575,GO:0005618,GO:0005622,GO:0005623,GO:0005737,GO:0005773,GO:0005774,GO:0005794,GO:0005795,GO:0005829,GO:0005840,GO:0005911,GO:0006139,GO:0006725,GO:0006753,GO:0006793,GO:0006796,GO:0006807,GO:0006950,GO:0006970,GO:0007275,GO:0008150,GO:0008152,GO:0008194,GO:0009117,GO:0009225,GO:0009506,GO:0009555,GO:0009628,GO:0009651,GO:0009832,GO:0009987,GO:0010035,GO:…	K13379	O	reversibly glycosylated polypeptide
MSTRG.7305	MS_inoculated	MR_control	2.58424	4.19169	0.000336991	0.00346863	Up	Yes	XP_014497019.1		3847.GLYMA18G50780.1	UPTG1	GO:0000138,GO:0003674,GO:0003824,GO:0005575,GO:0005618,GO:0005622,GO:0005623,GO:0005737,GO:0005773,GO:0005774,GO:0005794,GO:0005795,GO:0005829,GO:0005840,GO:0005911,GO:0006139,GO:0006725,GO:0006753,GO:0006793,GO:0006796,GO:0006807,GO:0006950,GO:0006970,GO:0007275,GO:0008150,GO:0008152,GO:0008194,GO:0009117,GO:0009225,GO:0009506,GO:0009555,GO:0009628,GO:0009651,GO:0009832,GO:0009987,GO:0010035,GO:…	K13379	O	reversibly glycosylated polypeptide
MSTRG.26948	MS_inoculated	MR_control	2.62125	3.27359	0.000408829	0.00404906	Up	Yes	XP_014521706.1		3847.GLYMA18G00760.1				O	Rho GDP dissociation inhibitor (GDI)
MSTRG.15628	MS_inoculated	MR_control	2.17999	4.71943	0.00182268	0.0133137	Up	Yes	XP_014507894.1		3847.GLYMA17G09900.1	OSI_14382	GO:0005575,GO:0005622,GO:0005623,GO:0005737,GO:0005773,GO:0043226,GO:0043227,GO:0043229,GO:0043231,GO:0044424,GO:0044444,GO:0044464		S	RIBOc
MSTRG.8962	MS_inoculated	MR_control	2.7055	2.28681	0.000651587	0.00589415	Up	Yes	XP_014500371.2		3847.GLYMA04G08161.1			K10744,K10768	D	ribonuclease H2 subunit
MSTRG.15460	MS_inoculated	MR_control	4.25281	5.20581	2.95399e-08	1.533e-06	Up	Yes	XP_014509890.1		3847.GLYMA17G13780.3		GO:0005575,GO:0005622,GO:0005623,GO:0005737,GO:0009507,GO:0009536,GO:0043226,GO:0043227,GO:0043229,GO:0043231,GO:0044424,GO:0044444,GO:0044464		A, K	ribonuclease J-like
MSTRG.5240	MS_inoculated	MR_control	3.55735	3.30985	6.64996e-06	0.000141982	Up	Yes	XP_014495852.1		3847.GLYMA19G25930.1		GO:0005575,GO:0005622,GO:0005623,GO:0005737,GO:0006139,GO:0006259,GO:0006260,GO:0006281,GO:0006725,GO:0006807,GO:0006950,GO:0006974,GO:0007275,GO:0008150,GO:0008152,GO:0008219,GO:0009058,GO:0009059,GO:0009987,GO:0012501,GO:0016265,GO:0032501,GO:0032502,GO:0033554,GO:0034641,GO:0034645,GO:0043170,GO:0044237,GO:0044238,GO:0044249,GO:0044260,GO:0044424,GO:0044464,GO:0044699,GO:0044707,GO:0044763,GO:…	K10808	F	ribonucleoside-diphosphate reductase small
MSTRG.10408	MS_inoculated	MR_control	2.14126	4.95741	0.00205299	0.0146057	Up	Yes	XP_014498861.1		3847.GLYMA15G40520.1		GO:0005575,GO:0005622,GO:0005623,GO:0005634,GO:0005730,GO:0016020,GO:0031974,GO:0031981,GO:0043226,GO:0043227,GO:0043228,GO:0043229,GO:0043231,GO:0043232,GO:0043233,GO:0044422,GO:0044424,GO:0044428,GO:0044446,GO:0044464,GO:0070013	K14775	K	ribosomal L1 domain-containing protein
MSTRG.11087	MS_inoculated	MR_control	2.6476	3.86448	0.000275292	0.00294761	Up	Yes	XP_022637479.1		3847.GLYMA02G47730.1				J	Ribosomal L18p/L5e family
MSTRG.14974	MS_inoculated	MR_control	2.67128	5.14432	0.000163545	0.00194865	Up	Yes	XP_014507158.1		3847.GLYMA05G09970.1		GO:0005575,GO:0005622,GO:0005623,GO:0005737,GO:0005739,GO:0043226,GO:0043227,GO:0043229,GO:0043231,GO:0044424,GO:0044444,GO:0044464	K02897	J	ribosomal protein
MSTRG.19101	MS_inoculated	MR_control	2.52841	7.43241	0.000265911	0.00286596	Up	Yes	XP_014512252.1		3847.GLYMA13G18830.1				J	ribosomal protein
MSTRG.23694	MS_inoculated	MR_control	2.43384	6.93397	0.000438909	0.00429251	Up	Yes	XP_014518289.1		3847.GLYMA15G10210.1	RPS14	GO:0005575,GO:0005622,GO:0005623,GO:0005634,GO:0005730,GO:0005737,GO:0005773,GO:0005774,GO:0005829,GO:0005840,GO:0005886,GO:0005911,GO:0009506,GO:0009507,GO:0009536,GO:0015935,GO:0016020,GO:0022626,GO:0022627,GO:0030054,GO:0030529,GO:0031090,GO:0031974,GO:0031981,GO:0032991,GO:0043226,GO:0043227,GO:0043228,GO:0043229,GO:0043231,GO:0043232,GO:0043233,GO:0044391,GO:0044422,GO:0044424,GO:0044428,GO:…	K02955	J	ribosomal protein
MSTRG.5217	MS_inoculated	MR_control	2.13444	7.98602	0.00175174	0.0129122	Up	Yes	XP_014495259.1		3847.GLYMA19G38170.1				J	Ribosomal protein
MSTRG.3934	MS_inoculated	MR_control	2.17915	4.33286	0.00193362	0.0139944	Up	Yes	XP_014492303.1		3847.GLYMA12G15450.1				J	ribosomal protein
MSTRG.20608	MS_inoculated	MR_control	2.06446	6.25876	0.00256277	0.0175504	Up	Yes	XP_014512182.1		3847.GLYMA20G30970.1	RPS18	GO:0003674,GO:0003735,GO:0005198,GO:0005575,GO:0005618,GO:0005622,GO:0005623,GO:0005634,GO:0005730,GO:0005737,GO:0005773,GO:0005774,GO:0005829,GO:0005840,GO:0005886,GO:0005911,GO:0006412,GO:0006413,GO:0008150,GO:0008152,GO:0009058,GO:0009059,GO:0009506,GO:0009987,GO:0010467,GO:0015935,GO:0016020,GO:0019538,GO:0022613,GO:0022626,GO:0022627,GO:0030054,GO:0030312,GO:0030529,GO:0031090,GO:0031974,GO:…	K02964	J	ribosomal protein
MSTRG.3985	MS_inoculated	MR_control	3.40502	3.79653	8.43806e-06	0.000172961	Up	Yes	XP_022634416.1		3847.GLYMA06G36076.1	OSI_20472			J	ribosomal protein L11
MSTRG.7957	MS_inoculated	MR_control	2.74902	3.91698	0.000172165	0.00203247	Up	Yes	XP_014500230.1		3847.GLYMA15G18610.1		GO:0005575,GO:0005622,GO:0005623,GO:0005737,GO:0005739,GO:0009536,GO:0043226,GO:0043227,GO:0043229,GO:0043231,GO:0044424,GO:0044444,GO:0044464	K02959	J	Ribosomal protein S16
MSTRG.8915	MS_inoculated	MR_control	2.37707	5.00333	0.000709401	0.00630874	Up	Yes	XP_022636516.1		3847.GLYMA04G08460.1		GO:0005575,GO:0005622,GO:0005623,GO:0005737,GO:0005768,GO:0005794,GO:0005802,GO:0043226,GO:0043227,GO:0043229,GO:0043231,GO:0044424,GO:0044444,GO:0044464	K02988	J	Ribosomal protein S5
MSTRG.20868	MS_inoculated	MR_control	2.5058	2.56592	0.00107461	0.00884641	Up	Yes	XP_022641411.1		3847.GLYMA20G27205.1			K09761	A	ribosomal RNA small subunit methyltransferase
MSTRG.6858	MS_inoculated	MR_control	2.27659	3.13078	0.00204467	0.0145922	Up	Yes	XP_022635584.1		3847.GLYMA18G46220.1		GO:0001510,GO:0003674,GO:0003824,GO:0006139,GO:0006725,GO:0006807,GO:0006950,GO:0008150,GO:0008152,GO:0008168,GO:0008173,GO:0008174,GO:0008757,GO:0009266,GO:0009409,GO:0009451,GO:0009628,GO:0009987,GO:0016070,GO:0016071,GO:0016422,GO:0016556,GO:0016740,GO:0016741,GO:0032259,GO:0034641,GO:0043170,GO:0043412,GO:0043414,GO:0044237,GO:0044238,GO:0044260,GO:0046483,GO:0050896,GO:0071704,GO:0080009,GO:…		A	ribosomal RNA small subunit methyltransferase
MSTRG.1237	MS_inoculated	MR_control	2.09759	3.50834	0.00362713	0.0230789	Up	Yes	XP_022640545.1		3847.GLYMA01G21660.1		GO:0000151,GO:0005575,GO:0005622,GO:0005623,GO:0005634,GO:0005654,GO:0005730,GO:0005911,GO:0009506,GO:0030054,GO:0031461,GO:0031974,GO:0031981,GO:0032991,GO:0043226,GO:0043227,GO:0043228,GO:0043229,GO:0043231,GO:0043232,GO:0043233,GO:0043234,GO:0044422,GO:0044424,GO:0044428,GO:0044446,GO:0044464,GO:0055044,GO:0070013,GO:0080008	K14863	Z	Ribosome biogenesis protein WDR12 homolog
MSTRG.7826	MS_inoculated	MR_control	2.78831	2.8763	0.00025077	0.0027323	Up	Yes	XP_014501666.1		3847.GLYMA15G16661.1				O	RING
MSTRG.24068	MS_inoculated	MR_control	2.02211	3.17425	0.00534263	0.0312585	Up	Yes	XP_014518037.1		3847.GLYMA15G11920.1				O	RING
MSTRG.23459	MS_inoculated	MR_control	2.78969	3.20136	0.000192753	0.00222875	Up	Yes	XP_014519049.1		3847.GLYMA18G07090.1				S	Ring finger protein
MSTRG.11713	MS_inoculated	MR_control	2.84827	4.44349	8.51235e-05	0.00114151	Up	Yes	XP_014503725.1		3847.GLYMA14G06880.1				A	RINGv
MSTRG.24752	MS_inoculated	MR_control	3.014	2.64866	0.000123016	0.00153822	Up	Yes	XP_014517807.1		3847.GLYMA15G05856.1			K17943	J	RNA binding
MSTRG.26536	MS_inoculated	MR_control	2.49059	5.50321	0.000376894	0.00378073	Up	Yes	XP_022631494.1		3847.GLYMA07G27300.1				S	RNA recognition
MSTRG.12266	MS_inoculated	MR_control	2.02306	3.21227	0.00511827	0.0302119	Up	Yes	XP_014502801.1		3847.GLYMA14G35110.1				S	RNA recognition motif containing protein
MSTRG.20586	MS_inoculated	MR_control	6.69215	7.41795	4.2831e-15	3.20447e-12	Up	Yes	XP_014514950.1		3847.GLYMA10G06620.1				K	RNA recognition motif. (a.k.a. RRM, RBD, or RNP domain)
MSTRG.20585	MS_inoculated	MR_control	5.71498	6.53691	2.65356e-12	6.52704e-10	Up	Yes	XP_014510849.1		3847.GLYMA10G06620.1				K	RNA recognition motif. (a.k.a. RRM, RBD, or RNP domain)
MSTRG.26909	MS_inoculated	MR_control	2.37833	7.34464	0.00056093	0.00526231	Up	Yes	XP_014521692.1		3847.GLYMA18G00480.2				A	RNA recognition motif. (a.k.a. RRM, RBD, or RNP domain)
MSTRG.15973	MS_inoculated	MR_control	2.13746	6.93964	0.00178229	0.0130944	Up	Yes	XP_022639351.1		3847.GLYMA17G08630.1			K12741	A	RNA recognition motif. (a.k.a. RRM, RBD, or RNP domain)
MSTRG.29358	MS_inoculated	MR_control	2.12354	3.73256	0.00289	0.0193414	Up	Yes	XP_014524097.1		3847.GLYMA07G05670.1				S	RNA recognition motif. (a.k.a. RRM, RBD, or RNP domain)
MSTRG.15631	MS_inoculated	MR_control	2.05263	4.01265	0.00362407	0.0230677	Up	Yes	XP_014510339.1		3847.GLYMA05G02000.1	RDR2	GO:0005575,GO:0005622,GO:0005623,GO:0005634,GO:0005730,GO:0006139,GO:0006396,GO:0006725,GO:0006807,GO:0006950,GO:0006952,GO:0007154,GO:0007267,GO:0008150,GO:0008152,GO:0009607,GO:0009620,GO:0009892,GO:0009987,GO:0010033,GO:0010467,GO:0010468,GO:0010495,GO:0010605,GO:0010608,GO:0010629,GO:0014070,GO:0016070,GO:0016246,GO:0016441,GO:0016458,GO:0019222,GO:0023052,GO:0030422,GO:0031047,GO:0031050,GO:…	K11699	A	RNA-dependent RNA polymerase
MSTRG.11723	MS_inoculated	MR_control	3.45035	5.02834	2.84382e-06	7.09217e-05	Up	Yes	XP_014505405.1		3847.GLYMA02G41980.1		GO:0003674,GO:0005083,GO:0005085,GO:0005088,GO:0005089,GO:0008150,GO:0019222,GO:0030234,GO:0030695,GO:0050789,GO:0050790,GO:0060589,GO:0065007,GO:0065009		T	rop guanine nucleotide exchange factor
MSTRG.6881	MS_inoculated	MR_control	2.93757	3.4399	9.51401e-05	0.00125245	Up	Yes	XP_014496553.1		3847.GLYMA03G01560.1		GO:0003674,GO:0005083,GO:0005085,GO:0005088,GO:0005089,GO:0008150,GO:0019222,GO:0030234,GO:0030695,GO:0050789,GO:0050790,GO:0060589,GO:0065007,GO:0065009		S	Rop guanine nucleotide exchange factor
MSTRG.5744	MS_inoculated	MR_control	2.18733	5.05218	0.00165385	0.0123222	Up	Yes	XP_014494723.1		3847.GLYMA18G03610.2		GO:0003674,GO:0005083,GO:0005085,GO:0005088,GO:0005089,GO:0008150,GO:0019222,GO:0030234,GO:0030695,GO:0050789,GO:0050790,GO:0060589,GO:0065007,GO:0065009		T	rop guanine nucleotide exchange factor
MSTRG.12876	MS_inoculated	MR_control	2.17917	6.22847	0.00153321	0.0115868	Up	Yes	XP_014503481.1		3847.GLYMA18G02340.1	OSI_09490	GO:0001510,GO:0003674,GO:0003676,GO:0003723,GO:0005488,GO:0005575,GO:0005622,GO:0005623,GO:0005634,GO:0005654,GO:0005730,GO:0006139,GO:0006364,GO:0006396,GO:0006725,GO:0006807,GO:0008150,GO:0008152,GO:0009451,GO:0009987,GO:0010467,GO:0016020,GO:0016070,GO:0016072,GO:0016592,GO:0022613,GO:0030515,GO:0031974,GO:0031981,GO:0032259,GO:0032991,GO:0034470,GO:0034641,GO:0034660,GO:0042254,GO:0043170,GO:…	K14563	A	rRNA 2'-O-methyltransferase fibrillarin
MSTRG.18484	MS_inoculated	MR_control	3.10611	4.15696	2.46225e-05	0.000415138	Up	Yes	XP_022640398.1		3847.GLYMA10G22860.3		GO:0000910,GO:0000911,GO:0005575,GO:0005622,GO:0005623,GO:0005737,GO:0007049,GO:0007275,GO:0007349,GO:0008150,GO:0009524,GO:0009553,GO:0009558,GO:0009561,GO:0009653,GO:0009987,GO:0022402,GO:0032501,GO:0032502,GO:0044424,GO:0044444,GO:0044464,GO:0044699,GO:0044707,GO:0044763,GO:0044767,GO:0048229,GO:0048646,GO:0048856,GO:0051301	K06228	T	S_TKc
MSTRG.9747	MS_inoculated	MR_control	3.02942	2.5605	0.000134444	0.00165916	Up	Yes	XP_014500548.1		3847.GLYMA06G01140.1				S	Salt tolerance-like protein
MSTRG.2764	MS_inoculated	MR_control	3.34733	2.83654	2.54965e-05	0.000427465	Up	Yes	XP_022632843.1		3847.GLYMA10G04995.1				S	SANTA (SANT Associated)
MSTRG.15398	MS_inoculated	MR_control	4.0396	5.27173	1.0118e-07	4.37779e-06	Up	Yes	XP_022639181.1		3847.GLYMA05G03490.3		GO:0001071,GO:0003674,GO:0003700,GO:0005575,GO:0005622,GO:0005623,GO:0005634,GO:0006355,GO:0008150,GO:0009889,GO:0010468,GO:0010556,GO:0019219,GO:0019222,GO:0031323,GO:0031326,GO:0043226,GO:0043227,GO:0043229,GO:0043231,GO:0044424,GO:0044464,GO:0050789,GO:0050794,GO:0051171,GO:0051252,GO:0060255,GO:0065007,GO:0080090,GO:2000112,GO:2001141	K19045	K	Scarecrow-like protein
MSTRG.29425	MS_inoculated	MR_control	2.12573	4.308	0.00241853	0.0167349	Up	Yes	XP_014524164.1		3847.GLYMA20G28380.3				I	SEC14 cytosolic factor family protein
MSTRG.22363	MS_inoculated	MR_control	2.67096	8.00723	0.000126149	0.00156865	Up	Yes	XP_014516776.1		3847.GLYMA16G09320.1	CBP1	GO:0005575,GO:0005576,GO:0005622,GO:0005623,GO:0005737,GO:0005773,GO:0043226,GO:0043227,GO:0043229,GO:0043231,GO:0044424,GO:0044444,GO:0044464	K13289,K16296	O	Serine Carboxypeptidase
MSTRG.1488	MS_inoculated	MR_control	6.54707	6.32289	2.74941e-14	1.17544e-11	Up	Yes	XP_014512915.1		3847.GLYMA16G26070.1			K16297	O	serine carboxypeptidase-like
MSTRG.27666	MS_inoculated	MR_control	3.24731	5.05071	8.6e-06	0.000175879	Up	Yes	XP_014522364.1		3847.GLYMA04G41970.2		GO:0005575,GO:0005576,GO:0005618,GO:0005623,GO:0030312,GO:0044464,GO:0071944	K16297	O	serine carboxypeptidase-like
MSTRG.17710	MS_inoculated	MR_control	2.85031	3.82088	0.000112405	0.00142899	Up	Yes	XP_022640031.1		3847.GLYMA08G01170.2	OSI_36290		K16297	O	serine carboxypeptidase-like
MSTRG.1485	MS_inoculated	MR_control	2.65015	5.55837	0.00016707	0.00198407	Up	Yes	XP_014512927.1		3847.GLYMA16G26070.1			K16297	O	serine carboxypeptidase-like
MSTRG.7250	MS_inoculated	MR_control	2.66654	4.94574	0.000169219	0.00200164	Up	Yes	XP_014498346.1		3847.GLYMA18G50170.1		GO:0005575,GO:0005576	K16297	O	serine carboxypeptidase-like
MSTRG.20453	MS_inoculated	MR_control	2.13636	6.22785	0.00185724	0.0135163	Up	Yes	XP_014514689.1		3847.GLYMA10G35660.1		GO:0005575,GO:0005576	K16297	O	serine carboxypeptidase-like
MSTRG.24798	MS_inoculated	MR_control	2.75743	2.52529	0.000499734	0.00478062	Up	Yes	XP_022642720.1		3847.GLYMA15G05480.2	OSI_37591			S	serine esterase family protein
MSTRG.20847	MS_inoculated	MR_control	3.81898	4.11443	6.83055e-07	2.13303e-05	Up	Yes	XP_022641402.1		3847.GLYMA20G27400.2				T	Serine Threonine protein kinase
MSTRG.12138	MS_inoculated	MR_control	2.67628	3.78447	0.000233143	0.00259054	Up	Yes	XP_014502730.1		3847.GLYMA02G38440.1				T	Serine Threonine protein kinase
MSTRG.24221	MS_inoculated	MR_control	3.47419	4.48602	3.16252e-06	7.70157e-05	Up	Yes	XP_014518688.1		3847.GLYMA15G10550.1		GO:0000910,GO:0000911,GO:0000912,GO:0000914,GO:0003674,GO:0005488,GO:0005515,GO:0005575,GO:0005911,GO:0006996,GO:0007010,GO:0007049,GO:0007275,GO:0007349,GO:0008017,GO:0008092,GO:0008150,GO:0009506,GO:0009653,GO:0009987,GO:0010342,GO:0015631,GO:0016043,GO:0022402,GO:0022607,GO:0030029,GO:0030036,GO:0030054,GO:0031032,GO:0032501,GO:0032502,GO:0032506,GO:0044085,GO:0044699,GO:0044707,GO:0044763,GO:…	K17545	T	serine threonine-protein kinase
MSTRG.8238	MS_inoculated	MR_control	3.3711	4.31853	6.35964e-06	0.000137749	Up	Yes	XP_022636261.1		3847.GLYMA04G35511.1		GO:0005575,GO:0005622,GO:0005623,GO:0005634,GO:0043226,GO:0043227,GO:0043229,GO:0043231,GO:0044424,GO:0044464	K04728	L	serine threonine-protein kinase
MSTRG.9670	MS_inoculated	MR_control	3.36367	4.10681	7.55045e-06	0.000158014	Up	Yes	XP_014501358.1		3847.GLYMA04G01440.1	OSI_10613	GO:0005575,GO:0005623,GO:0005886,GO:0016020,GO:0044464,GO:0071944	K04730	T	serine threonine-protein kinase
MSTRG.27207	MS_inoculated	MR_control	3.41587	3.49396	1.08546e-05	0.000213478	Up	Yes	XP_014522053.1		3847.GLYMA12G33930.1		GO:0005575,GO:0005623,GO:0005886,GO:0016020,GO:0044464,GO:0071944		T	serine threonine-protein kinase
MSTRG.22513	MS_inoculated	MR_control	2.99041	5.11042	3.23605e-05	0.000517884	Up	Yes	XP_014516819.1		3847.GLYMA03G15830.1		GO:0005575,GO:0005623,GO:0005886,GO:0016020,GO:0044464,GO:0071944	K14500	T	serine threonine-protein kinase
MSTRG.3864	MS_inoculated	MR_control	3.0336	4.57995	3.2494e-05	0.00051936	Up	Yes	XP_014493390.1		3847.GLYMA04G28420.1				T	serine threonine-protein kinase
MSTRG.5582	MS_inoculated	MR_control	3.13111	3.17123	4.42538e-05	0.00067398	Up	Yes	XP_014495227.1		3847.GLYMA19G41380.2		GO:0000278,GO:0000280,GO:0003674,GO:0003824,GO:0004672,GO:0004674,GO:0005575,GO:0005622,GO:0005623,GO:0005634,GO:0005737,GO:0006325,GO:0006464,GO:0006468,GO:0006793,GO:0006796,GO:0006996,GO:0007049,GO:0007067,GO:0008150,GO:0008152,GO:0009987,GO:0016043,GO:0016301,GO:0016310,GO:0016568,GO:0016569,GO:0016570,GO:0016572,GO:0016740,GO:0016772,GO:0016773,GO:0018107,GO:0018193,GO:0018210,GO:0019538,GO:…	K16315	D	serine threonine-protein kinase
MSTRG.6481	MS_inoculated	MR_control	3.04836	3.53613	5.36026e-05	0.00078849	Up	Yes	XP_014496724.1		3847.GLYMA08G46970.2				T	Serine threonine-protein kinase
MSTRG.26456	MS_inoculated	MR_control	2.96623	3.29363	8.76061e-05	0.00116956	Up	Yes	XP_014520224.1		3847.GLYMA20G00930.1			K02178	D	serine threonine-protein kinase
MSTRG.19956	MS_inoculated	MR_control	2.71343	5.38879	0.000125052	0.00155717	Up	Yes	XP_022640942.1		3847.GLYMA20G36690.1	NEK2		K08857	T	serine threonine-protein kinase
MSTRG.3169	MS_inoculated	MR_control	2.31546	2.06896	0.00306905	0.0202471	Up	Yes	XP_014493486.1		3847.GLYMA12G05990.1		GO:0000003,GO:0003006,GO:0003674,GO:0003824,GO:0004672,GO:0005575,GO:0005622,GO:0005623,GO:0005634,GO:0005737,GO:0005886,GO:0006464,GO:0006468,GO:0006793,GO:0006796,GO:0007275,GO:0008150,GO:0008152,GO:0009791,GO:0009888,GO:0009908,GO:0009987,GO:0016020,GO:0016301,GO:0016310,GO:0016740,GO:0016772,GO:0016773,GO:0019538,GO:0022414,GO:0032501,GO:0032502,GO:0035670,GO:0036211,GO:0036290,GO:0043170,GO:…		T	serine threonine-protein kinase
MSTRG.22120	MS_inoculated	MR_control	2.12092	3.46314	0.00317173	0.020786	Up	Yes	XP_014516009.1		3847.GLYMA03G00530.1				T	Serine threonine-protein kinase
MSTRG.3121	MS_inoculated	MR_control	2.35639	3.48058	0.00114716	0.00928611	Up	Yes	XP_014493063.1		3847.GLYMA12G05630.2	CR4	GO:0000003,GO:0003006,GO:0003674,GO:0003824,GO:0004672,GO:0004871,GO:0004872,GO:0004888,GO:0005488,GO:0005515,GO:0005575,GO:0005622,GO:0005623,GO:0005737,GO:0005768,GO:0005770,GO:0005771,GO:0005886,GO:0006464,GO:0006468,GO:0006793,GO:0006796,GO:0007154,GO:0007165,GO:0007275,GO:0008150,GO:0008152,GO:0009653,GO:0009786,GO:0009790,GO:0009791,GO:0009793,GO:0009886,GO:0009887,GO:0009986,GO:0009987,GO:…		T	Serine threonine-protein kinase-like protein
MSTRG.5368	MS_inoculated	MR_control	3.10321	3.07197	5.78338e-05	0.00083277	Up	Yes	XP_014495505.1		3847.GLYMA03G36670.2				Q	Sex determination protein
MSTRG.31263	MS_inoculated	MR_control	2.90957	4.21809	6.93445e-05	0.000963738	Up	Yes	XP_022633324.1		3847.GLYMA07G08050.1		GO:0003674,GO:0003824,GO:0004033,GO:0005575,GO:0005618,GO:0005622,GO:0005623,GO:0005737,GO:0005829,GO:0008106,GO:0008150,GO:0008152,GO:0009505,GO:0016491,GO:0016614,GO:0016616,GO:0030312,GO:0044424,GO:0044444,GO:0044464,GO:0044710,GO:0055114,GO:0071944	K15095	Q	short-chain dehydrogenase reductase
MSTRG.759	MS_inoculated	MR_control	4.4332	6.93731	5.34565e-09	3.73489e-07	Up	Yes	XP_014515973.1		3847.GLYMA09G31970.1				S	sigma factor SigB regulation protein RsbQ-like
MSTRG.19816	MS_inoculated	MR_control	3.77646	4.24147	8.45135e-07	2.54618e-05	Up	Yes	XP_014512676.1		3847.GLYMA10G29070.1	MTSSB	GO:0005575,GO:0005622,GO:0005623,GO:0005737,GO:0005739,GO:0043226,GO:0043227,GO:0043229,GO:0043231,GO:0044424,GO:0044444,GO:0044464		L	single-stranded DNA-binding protein
MSTRG.16045	MS_inoculated	MR_control	2.25822	4.75483	0.00122267	0.00976178	Up	Yes	XP_014507517.1		3847.GLYMA05G07840.1		GO:0005575,GO:0005622,GO:0005623,GO:0005737,GO:0005739,GO:0043226,GO:0043227,GO:0043229,GO:0043231,GO:0044424,GO:0044444,GO:0044464	K03111	L	single-stranded DNA-binding protein
MSTRG.1655	MS_inoculated	MR_control	2.23808	4.18347	0.00157105	0.011823	Up	Yes	XP_014506563.1		3847.GLYMA09G01705.1		GO:0005575,GO:0005622,GO:0005623,GO:0005634,GO:0005737,GO:0005739,GO:0005829,GO:0009507,GO:0009536,GO:0043226,GO:0043227,GO:0043229,GO:0043231,GO:0044424,GO:0044444,GO:0044464	K11267	D	Sister chromatid cohesion protein PDS5
MSTRG.17080	MS_inoculated	MR_control	2.02211	3.17425	0.00534263	0.0312585	Up	Yes	XP_014507069.1		3847.GLYMA17G02560.1			K14724	P	Sodium hydrogen exchanger
MSTRG.7590	MS_inoculated	MR_control	2.09344	7.06847	0.00217231	0.0152809	Up	Yes	XP_022635847.1		3847.GLYMA18G53770.1			K15287	G	solute carrier family 35 member
MSTRG.28102	MS_inoculated	MR_control	2.05601	3.80812	0.00377824	0.0238626	Up	Yes	XP_014522873.1		3847.GLYMA19G04990.2				E	Solute carrier family 38 member
MSTRG.1704	MS_inoculated	MR_control	3.75397	4.74137	6.13906e-07	1.95103e-05	Up	Yes	XP_022641671.1		3847.GLYMA02G08360.1	SERK1	GO:0000003,GO:0003006,GO:0003674,GO:0003824,GO:0004672,GO:0004674,GO:0004675,GO:0004871,GO:0004872,GO:0004888,GO:0005575,GO:0005622,GO:0005623,GO:0005737,GO:0005783,GO:0005789,GO:0005886,GO:0006464,GO:0006468,GO:0006793,GO:0006796,GO:0006996,GO:0007030,GO:0007049,GO:0007154,GO:0007165,GO:0007166,GO:0007167,GO:0007178,GO:0007275,GO:0008150,GO:0008152,GO:0009555,GO:0009556,GO:0009719,GO:0009725,GO:…	K13418	T	Somatic embryogenesis receptor kinase
MSTRG.15240	MS_inoculated	MR_control	2.04684	4.18913	0.00362962	0.0230866	Up	Yes	XP_022639117.1		3694.POPTR_0001s15110.1				A	SpoU rRNA Methylase family
MSTRG.22130	MS_inoculated	MR_control	2.12824	5.43791	0.00204437	0.0145922	Up	Yes	XP_014515970.1		3847.GLYMA03G27180.1		GO:0000003,GO:0003006,GO:0003674,GO:0003676,GO:0003677,GO:0005488,GO:0005575,GO:0005622,GO:0005623,GO:0005634,GO:0005737,GO:0007049,GO:0007275,GO:0008150,GO:0009553,GO:0009554,GO:0009555,GO:0009556,GO:0009791,GO:0009908,GO:0009987,GO:0022414,GO:0032501,GO:0032502,GO:0043226,GO:0043227,GO:0043229,GO:0043231,GO:0044424,GO:0044464,GO:0044699,GO:0044707,GO:0044763,GO:0044767,GO:0048229,GO:0048236,GO:…		K	Squamosa promoter-binding-like protein
MSTRG.6602	MS_inoculated	MR_control	2.10076	2.69147	0.00434863	0.0265682	Up	Yes	XP_014497496.1		3847.GLYMA01G15258.1		GO:0000003,GO:0003006,GO:0003674,GO:0003676,GO:0003677,GO:0005488,GO:0005575,GO:0005622,GO:0005623,GO:0005634,GO:0005737,GO:0007049,GO:0007275,GO:0008150,GO:0009553,GO:0009554,GO:0009555,GO:0009556,GO:0009791,GO:0009908,GO:0009987,GO:0022414,GO:0032501,GO:0032502,GO:0043226,GO:0043227,GO:0043229,GO:0043231,GO:0044424,GO:0044464,GO:0044699,GO:0044707,GO:0044763,GO:0044767,GO:0048229,GO:0048236,GO:…		K	Squamosa promoter-binding-like protein
MSTRG.8545	MS_inoculated	MR_control	2.65857	5.01686	0.000173723	0.00204415	Up	Yes	XP_014501824.1		3847.GLYMA06G17050.3		GO:0003674,GO:0003676,GO:0003723,GO:0005488,GO:0005575,GO:0005622,GO:0005623,GO:0005634,GO:0005635,GO:0005737,GO:0005783,GO:0005829,GO:0005911,GO:0006082,GO:0006629,GO:0006720,GO:0006721,GO:0006810,GO:0006950,GO:0006970,GO:0007275,GO:0008104,GO:0008150,GO:0008152,GO:0008299,GO:0008610,GO:0009058,GO:0009306,GO:0009506,GO:0009628,GO:0009651,GO:0009685,GO:0009686,GO:0009791,GO:0009845,GO:0009987,GO:…	K15979	K	Staphylococcal nuclease domain-containing protein
MSTRG.21598	MS_inoculated	MR_control	5.63768	7.1061	2.88924e-12	6.8262e-10	Up	Yes	XP_014515809.1		3847.GLYMA08G21420.1				S	stem 28 kDa
MSTRG.21602	MS_inoculated	MR_control	4.6586	6.61916	1.52941e-09	1.27139e-07	Up	Yes	XP_014516170.1		3847.GLYMA08G21390.1				S	stem 28 kDa
MSTRG.13932	MS_inoculated	MR_control	2.27894	6.66055	0.000937395	0.00797718	Up	Yes	XP_014505830.1		3847.GLYMA08G36350.1	OSI_28006			G	strictosidine synthase
MSTRG.379	MS_inoculated	MR_control	3.03003	3.93744	4.58541e-05	0.000694815	Up	Yes	XP_014516755.1		3847.GLYMA13G05430.1	SMC4	GO:0005575,GO:0005622,GO:0005623,GO:0005634,GO:0043226,GO:0043227,GO:0043229,GO:0043231,GO:0044424,GO:0044464	K06675	D	structural maintenance of chromosomes protein
MSTRG.19766	MS_inoculated	MR_control	2.81454	4.30923	0.000103672	0.00133828	Up	Yes	XP_014510865.1		3847.GLYMA20G22190.1	FEN1	GO:0005575,GO:0005622,GO:0005623,GO:0005634,GO:0005654,GO:0005730,GO:0005737,GO:0005739,GO:0005829,GO:0031974,GO:0031981,GO:0043226,GO:0043227,GO:0043228,GO:0043229,GO:0043231,GO:0043232,GO:0043233,GO:0044422,GO:0044424,GO:0044428,GO:0044444,GO:0044446,GO:0044464,GO:0070013	K04799	L	Structure-specific nuclease with 5'-flap endonuclease and 5'-3' exonuclease activities involved in DNA replication and repair. During DNA replication, cleaves the 5'-overhanging flap structure that is generated by displacement synthesis when DNA polymerase encounters the 5'-end of a downstream Okazaki fragment. It enters the flap from the 5'-end and then tracks to cleave the flap base, leaving a …
MSTRG.8053	MS_inoculated	MR_control	2.43073	5.06106	0.000537078	0.00507834	Up	Yes	XP_014502040.1		3847.GLYMA09G09850.1		GO:0003674,GO:0003824,GO:0004175,GO:0004252,GO:0005575,GO:0005618,GO:0005623,GO:0008150,GO:0008152,GO:0008233,GO:0008236,GO:0016787,GO:0017171,GO:0030312,GO:0044464,GO:0070011,GO:0071944		O	subtilase family
MSTRG.1188	MS_inoculated	MR_control	5.16062	5.25654	2.02593e-10	2.42518e-08	Up	Yes	XP_014510577.1		3847.GLYMA16G32660.1		GO:0003674,GO:0003824,GO:0004175,GO:0004252,GO:0005575,GO:0005618,GO:0005623,GO:0008150,GO:0008152,GO:0008233,GO:0008236,GO:0016787,GO:0017171,GO:0030312,GO:0044464,GO:0070011,GO:0071944		O	subtilisin-like
MSTRG.6987	MS_inoculated	MR_control	4.49447	5.19627	8.03078e-09	5.18708e-07	Up	Yes	XP_022635655.1		3847.GLYMA18G47450.1				O	subtilisin-like
MSTRG.19059	MS_inoculated	MR_control	2.80117	4.21356	0.00010947	0.00139704	Up	Yes	XP_014510881.1		3847.GLYMA15G35460.2				O	subtilisin-like
MSTRG.8028	MS_inoculated	MR_control	2.19829	6.98931	0.00134229	0.0104746	Up	Yes	XP_014501622.1		3847.GLYMA15G17830.2		GO:0003674,GO:0003824,GO:0004175,GO:0004252,GO:0005575,GO:0005618,GO:0005623,GO:0008150,GO:0008152,GO:0008233,GO:0008236,GO:0016787,GO:0017171,GO:0030312,GO:0031012,GO:0044464,GO:0048196,GO:0070011,GO:0071944		O	subtilisin-like
MSTRG.5021	MS_inoculated	MR_control	2.54811	5.35244	0.000288163	0.00305964	Up	Yes	XP_014496373.1		3847.GLYMA03G32470.1	OSI_09968	GO:0003674,GO:0003824,GO:0004175,GO:0004252,GO:0005575,GO:0005576,GO:0005618,GO:0005623,GO:0005886,GO:0007275,GO:0008150,GO:0008152,GO:0008233,GO:0008236,GO:0008544,GO:0009653,GO:0009791,GO:0009886,GO:0009888,GO:0009897,GO:0009986,GO:0010016,GO:0010103,GO:0010374,GO:0016020,GO:0016787,GO:0017171,GO:0030312,GO:0032501,GO:0032502,GO:0042127,GO:0043588,GO:0044425,GO:0044459,GO:0044464,GO:0044699,GO:…		O	subtilisin-like protease SDD1-like
MSTRG.28178	MS_inoculated	MR_control	3.60603	5.51806	9.89182e-07	2.907e-05	Up	Yes	XP_014522913.1		3847.GLYMA07G08760.1		GO:0005575,GO:0005618,GO:0005623,GO:0030312,GO:0031012,GO:0044464,GO:0071944		O	subtilisin-like protease-like
MSTRG.13611	MS_inoculated	MR_control	3.22599	4.33395	1.35393e-05	0.000256717	Up	Yes	XP_014505747.1		3847.GLYMA02G06400.1	SDH1-1	GO:0000104,GO:0000166,GO:0001882,GO:0001883,GO:0003674,GO:0003824,GO:0005488,GO:0005524,GO:0005575,GO:0005618,GO:0005622,GO:0005623,GO:0005737,GO:0005739,GO:0005740,GO:0005743,GO:0005746,GO:0005749,GO:0006091,GO:0006119,GO:0006121,GO:0006793,GO:0006796,GO:0008150,GO:0008152,GO:0009987,GO:0015980,GO:0016020,GO:0016310,GO:0016491,GO:0016627,GO:0017076,GO:0019866,GO:0022900,GO:0022904,GO:0030312,GO:…	K00234	C	succinate dehydrogenase
MSTRG.23338	MS_inoculated	MR_control	3.2913	3.07352	2.80997e-05	0.000462474	Up	Yes	XP_014517749.1		3847.GLYMA14G01640.1		GO:0005575,GO:0005622,GO:0005623,GO:0005737,GO:0005829,GO:0044424,GO:0044444,GO:0044464		S	Sucrase/ferredoxin-like
MSTRG.23602	MS_inoculated	MR_control	2.92023	3.71576	8.38153e-05	0.00112818	Up	Yes	XP_014517542.1		3847.GLYMA11G33240.1		GO:0003674,GO:0003824,GO:0005575,GO:0005618,GO:0005623,GO:0008150,GO:0008152,GO:0008194,GO:0016157,GO:0016740,GO:0016757,GO:0016758,GO:0030312,GO:0033036,GO:0033037,GO:0035251,GO:0044464,GO:0046527,GO:0051179,GO:0052545,GO:0071944,GO:0080165	K00695	M	Sucrose-cleaving enzyme that provides UDP-glucose and fructose for various metabolic pathways (By similarity)
MSTRG.11895	MS_inoculated	MR_control	2.02735	4.17362	0.00395045	0.0246353	Up	Yes	XP_014502543.1		3847.GLYMA14G39070.1		GO:0003674,GO:0003824,GO:0005575,GO:0005618,GO:0005623,GO:0008150,GO:0008152,GO:0008194,GO:0016157,GO:0016740,GO:0016757,GO:0016758,GO:0030312,GO:0033036,GO:0033037,GO:0035251,GO:0044464,GO:0046527,GO:0051179,GO:0052545,GO:0071944,GO:0080165	K00695	M	Sucrose-cleaving enzyme that provides UDP-glucose and fructose for various metabolic pathways (By similarity)
MSTRG.18663	MS_inoculated	MR_control	2.32109	2.97471	0.00178125	0.0130944	Up	Yes	XP_022640899.1		3847.GLYMA20G16990.6				S	sucrose-phosphatase
MSTRG.30141	MS_inoculated	MR_control	4.13871	5.87116	4.29797e-08	2.09713e-06	Up	Yes	XP_014489697.1		3847.GLYMA19G31760.2		GO:0005575,GO:0016020		G	Sugar phosphate phosphate translocator
MSTRG.12164	MS_inoculated	MR_control	2.13375	2.18841	0.00620948	0.035029	Up	Yes	XP_022637836.1		3847.GLYMA13G02060.1		GO:0003674,GO:0005215,GO:0005575,GO:0005623,GO:0005886,GO:0006810,GO:0006811,GO:0006820,GO:0006950,GO:0007154,GO:0008150,GO:0008272,GO:0008509,GO:0009267,GO:0009605,GO:0009970,GO:0009987,GO:0009991,GO:0015075,GO:0015103,GO:0015116,GO:0015698,GO:0016020,GO:0022857,GO:0022891,GO:0022892,GO:0031667,GO:0031668,GO:0031669,GO:0033554,GO:0034220,GO:0042594,GO:0044464,GO:0044699,GO:0044763,GO:0044765,GO:…	K17470	P	sulfate transporter
MSTRG.16257	MS_inoculated	MR_control	2.39305	2.61841	0.0018665	0.0135743	Up	Yes	XP_022638645.1		3847.GLYMA05G29780.2				S	Sulfite exporter TauE/SafE
MSTRG.1605	MS_inoculated	MR_control	4.85316	5.02462	1.30071e-09	1.12829e-07	Up	Yes	XP_014505632.1		3847.GLYMA16G26710.1	SYP111	GO:0005575,GO:0005622,GO:0005623,GO:0005737,GO:0005886,GO:0005911,GO:0009504,GO:0009506,GO:0009524,GO:0012505,GO:0016020,GO:0030054,GO:0044424,GO:0044444,GO:0044464,GO:0055044,GO:0071944	K08486	U	syntaxin-related protein
MSTRG.15713	MS_inoculated	MR_control	5.02353	4.98944	6.49811e-10	6.20638e-08	Up	Yes	XP_014508499.1		3694.POPTR_0004s02970.1		GO:0003674,GO:0003824,GO:0005575,GO:0005622,GO:0005623,GO:0005737,GO:0006629,GO:0006720,GO:0008150,GO:0008152,GO:0008299,GO:0008610,GO:0009058,GO:0009507,GO:0009536,GO:0009987,GO:0016829,GO:0016835,GO:0016838,GO:0034007,GO:0042214,GO:0043226,GO:0043227,GO:0043229,GO:0043231,GO:0043692,GO:0043693,GO:0044237,GO:0044238,GO:0044249,GO:0044255,GO:0044424,GO:0044444,GO:0044464,GO:0044710,GO:0046246,GO:…	K15086	S	synthase
MSTRG.24637	MS_inoculated	MR_control	3.54801	5.67979	1.3671e-06	3.78822e-05	Up	Yes	XP_014517007.1		29760.VIT_00s0266g00010.t01		GO:0003674,GO:0003824,GO:0005575,GO:0005622,GO:0005623,GO:0005737,GO:0006629,GO:0006720,GO:0008150,GO:0008152,GO:0008299,GO:0008610,GO:0009058,GO:0009507,GO:0009536,GO:0009987,GO:0016829,GO:0016835,GO:0016838,GO:0034007,GO:0042214,GO:0043226,GO:0043227,GO:0043229,GO:0043231,GO:0043692,GO:0043693,GO:0044237,GO:0044238,GO:0044249,GO:0044255,GO:0044424,GO:0044444,GO:0044464,GO:0044710,GO:0046246,GO:…	K15086	S	synthase
MSTRG.15570	MS_inoculated	MR_control	3.33375	4.97118	5.80179e-06	0.000127981	Up	Yes	XP_014505754.2		3847.GLYMA07G30700.2		GO:0003674,GO:0003824,GO:0005575,GO:0005622,GO:0005623,GO:0005737,GO:0006629,GO:0006720,GO:0008150,GO:0008152,GO:0008299,GO:0008610,GO:0009058,GO:0009507,GO:0009536,GO:0009987,GO:0016829,GO:0016835,GO:0016838,GO:0034007,GO:0042214,GO:0043226,GO:0043227,GO:0043229,GO:0043231,GO:0043692,GO:0043693,GO:0044237,GO:0044238,GO:0044249,GO:0044255,GO:0044424,GO:0044444,GO:0044464,GO:0044710,GO:0046246,GO:…	K15086	S	synthase
MSTRG.15786	MS_inoculated	MR_control	3.08123	3.19898	6.49117e-05	0.000915597	Up	Yes	XP_022639296.1		3694.POPTR_0004s03810.1		GO:0000302,GO:0000304,GO:0003674,GO:0003824,GO:0005575,GO:0005622,GO:0005623,GO:0005737,GO:0006629,GO:0006720,GO:0006721,GO:0006950,GO:0006979,GO:0008150,GO:0008152,GO:0008299,GO:0008610,GO:0009058,GO:0009607,GO:0009611,GO:0009617,GO:0009719,GO:0009725,GO:0009753,GO:0009987,GO:0010033,GO:0010035,GO:0016101,GO:0016102,GO:0016114,GO:0016829,GO:0016835,GO:0016838,GO:0042221,GO:0044237,GO:0044238,GO:…	K17982	S	synthase
MSTRG.23776	MS_inoculated	MR_control	2.29463	4.4455	0.00112807	0.00916957	Up	Yes	XP_022642412.1		3847.GLYMA03G40600.1		GO:0003674,GO:0003824,GO:0008150,GO:0008152,GO:0009982,GO:0016853,GO:0016866	K06176	S	synthase
MSTRG.28983	MS_inoculated	MR_control	2.37881	2.67399	0.00180882	0.013246	Up	Yes	XP_014523746.1		3847.GLYMA06G45780.2			K12742	O	synthase
MSTRG.14588	MS_inoculated	MR_control	4.51979	4.00813	2.31992e-08	1.24348e-06	Up	Yes	XP_014507191.1		3847.GLYMA05G06371.1				S	Targeting protein for Xklp2 (TPX2)
MSTRG.20171	MS_inoculated	MR_control	3.26228	5.62177	6.49355e-06	0.000139639	Up	Yes	XP_022641022.1		3847.GLYMA10G32860.5				S	Targeting protein for Xklp2 (TPX2)
MSTRG.19976	MS_inoculated	MR_control	2.19795	5.0942	0.00158827	0.0119276	Up	Yes	XP_014514699.1		3847.GLYMA20G36900.1				S	Targeting protein for Xklp2 (TPX2)
MSTRG.3520	MS_inoculated	MR_control	2.13028	6.23734	0.00191536	0.0138846	Up	Yes	XP_014494506.1		3847.GLYMA12G09250.1	CCT2	GO:0005575,GO:0005618,GO:0005622,GO:0005623,GO:0005737,GO:0005829,GO:0005886,GO:0016020,GO:0030312,GO:0031224,GO:0031225,GO:0031226,GO:0044424,GO:0044425,GO:0044444,GO:0044459,GO:0044464,GO:0046658,GO:0071944	K09494	O	t-complex protein 1
MSTRG.7597	MS_inoculated	MR_control	2.31824	6.59673	0.000780225	0.00683401	Up	Yes	XP_014498116.1		3847.GLYMA18G53590.1		GO:0005575,GO:0005622,GO:0005623,GO:0005737,GO:0005829,GO:0008150,GO:0010035,GO:0010038,GO:0010043,GO:0016020,GO:0042221,GO:0044424,GO:0044444,GO:0044464,GO:0046686,GO:0050896	K09498	O	T-complex protein 1 subunit
MSTRG.6253	MS_inoculated	MR_control	2.03653	5.18723	0.00316888	0.020786	Up	Yes	XP_022635348.1		3847.GLYMA15G04200.2	OSI_10944	GO:0005575,GO:0005622,GO:0005623,GO:0005634,GO:0043226,GO:0043227,GO:0043229,GO:0043231,GO:0044424,GO:0044464		K	Telomere repeat-binding protein
MSTRG.14933	MS_inoculated	MR_control	3.49637	3.63416	6.18293e-06	0.000134734	Up	Yes	XP_022639027.1		3847.GLYMA16G25820.2				S	Ternary complex factor MIP1
MSTRG.25608	MS_inoculated	MR_control	2.34485	3.70866	0.00120442	0.0096504	Up	Yes	XP_014519432.1		3847.GLYMA11G06611.1				S	Ternary complex factor MIP1
MSTRG.20818	MS_inoculated	MR_control	2.06039	5.93059	0.00265487	0.0181142	Up	Yes	XP_014514554.1		3847.GLYMA20G28740.3		GO:0000003,GO:0001071,GO:0003006,GO:0003674,GO:0003700,GO:0005575,GO:0005622,GO:0005623,GO:0005634,GO:0006355,GO:0007275,GO:0008150,GO:0009653,GO:0009791,GO:0009886,GO:0009887,GO:0009889,GO:0009908,GO:0009934,GO:0010468,GO:0010556,GO:0019219,GO:0019222,GO:0022414,GO:0022603,GO:0031323,GO:0031326,GO:0032501,GO:0032502,GO:0043226,GO:0043227,GO:0043229,GO:0043231,GO:0044424,GO:0044464,GO:0044699,GO:…		P	tesmin tso1-like cxc
MSTRG.494	MS_inoculated	MR_control	3.6414	4.52466	1.42544e-06	3.92565e-05	Up	Yes	XP_014503355.1		3847.GLYMA08G05820.1		GO:0005575,GO:0005911,GO:0009506,GO:0016020,GO:0030054,GO:0055044		S	thaumatin-like
MSTRG.2874	MS_inoculated	MR_control	3.64243	6.10594	6.88538e-07	2.14642e-05	Up	Yes	XP_014494622.1		3847.GLYMA12G03510.1		GO:0005575,GO:0016020,GO:0031224,GO:0031225,GO:0044425		S	thaumatin-like protein
MSTRG.25077	MS_inoculated	MR_control	3.58116	4.01029	2.82791e-06	7.0623e-05	Up	Yes	XP_014520577.1		3847.GLYMA11G01350.1	CHS1	GO:0000325,GO:0005575,GO:0005622,GO:0005623,GO:0005634,GO:0005737,GO:0005773,GO:0005774,GO:0005783,GO:0006810,GO:0006950,GO:0006979,GO:0008150,GO:0008152,GO:0009058,GO:0009314,GO:0009411,GO:0009416,GO:0009611,GO:0009628,GO:0009629,GO:0009705,GO:0009719,GO:0009725,GO:0009733,GO:0009753,GO:0009812,GO:0009813,GO:0009889,GO:0009914,GO:0009926,GO:0009962,GO:0010033,GO:0010224,GO:0010817,GO:0016020,GO:…	K00660	H	The primary product of this enzyme is 4,2',4',6'- tetrahydroxychalcone (also termed naringenin-chalcone or chalcone) which can under specific conditions spontaneously isomerize into naringenin
MSTRG.23447	MS_inoculated	MR_control	5.80484	9.40675	5.41116e-13	1.67522e-10	Up	Yes	XP_014518300.1		3847.GLYMA18G07290.1	THIC	GO:0003674,GO:0003824,GO:0005488,GO:0005575,GO:0005622,GO:0005623,GO:0005737,GO:0006725,GO:0006766,GO:0006767,GO:0006772,GO:0006790,GO:0006807,GO:0007584,GO:0008150,GO:0008152,GO:0009058,GO:0009110,GO:0009228,GO:0009507,GO:0009532,GO:0009536,GO:0009570,GO:0009605,GO:0009719,GO:0009987,GO:0009991,GO:0010033,GO:0010243,GO:0010266,GO:0014070,GO:0016462,GO:0016787,GO:0016817,GO:0016818,GO:0018130,GO:…	K03147	H	Thiamine biosynthesis protein ThiC
MSTRG.16768	MS_inoculated	MR_control	2.81107	8.21121	5.90341e-05	0.000847335	Up	Yes	XP_014510611.1		3847.GLYMA17G05670.1		GO:0003674,GO:0003824,GO:0005575,GO:0005622,GO:0005623,GO:0005737,GO:0005773,GO:0007568,GO:0008150,GO:0008152,GO:0008233,GO:0008234,GO:0016787,GO:0032502,GO:0043226,GO:0043227,GO:0043229,GO:0043231,GO:0044424,GO:0044444,GO:0044464,GO:0044699,GO:0044767,GO:0070011	K01366	O	Thiol protease
MSTRG.10187	MS_inoculated	MR_control	3.18259	4.03095	1.82019e-05	0.000326833	Up	Yes	XP_014501338.1		3847.GLYMA15G42660.1		GO:0008150,GO:0009987,GO:0019725,GO:0042592,GO:0044699,GO:0044763,GO:0045454,GO:0050789,GO:0050794,GO:0065007,GO:0065008		O	Thioredoxin-like protein
MSTRG.10052	MS_inoculated	MR_control	3.30519	4.50475	7.53294e-06	0.000157831	Up	Yes	XP_014500173.1		3847.GLYMA11G25540.1		GO:0003674,GO:0003824,GO:0005575,GO:0005622,GO:0005623,GO:0005737,GO:0006996,GO:0008150,GO:0008152,GO:0009295,GO:0009507,GO:0009536,GO:0009579,GO:0009657,GO:0009987,GO:0015035,GO:0015036,GO:0016043,GO:0016491,GO:0016651,GO:0016667,GO:0016668,GO:0019725,GO:0042592,GO:0043226,GO:0043227,GO:0043229,GO:0043231,GO:0044424,GO:0044444,GO:0044464,GO:0044699,GO:0044710,GO:0044763,GO:0045454,GO:0047134,GO:…		O	thioredoxin-like protein CITRX
MSTRG.23408	MS_inoculated	MR_control	3.89461	5.25311	2.34755e-07	8.76353e-06	Up	Yes	XP_014517615.1		3847.GLYMA08G45120.2	PCNA	GO:0005575,GO:0005622,GO:0005623,GO:0005634,GO:0005730,GO:0005737,GO:0006139,GO:0006259,GO:0006281,GO:0006301,GO:0006725,GO:0006807,GO:0006950,GO:0006974,GO:0008150,GO:0008152,GO:0009058,GO:0009059,GO:0009987,GO:0018130,GO:0019438,GO:0019985,GO:0031974,GO:0031981,GO:0033554,GO:0034641,GO:0034645,GO:0034654,GO:0042276,GO:0043170,GO:0043226,GO:0043227,GO:0043228,GO:0043229,GO:0043231,GO:0043232,GO:…	K04802	L	This protein is an auxiliary protein of DNA polymerase delta and is involved in the control of eukaryotic DNA replication by increasing the polymerase's processibility during elongation of the leading strand (By similarity)
MSTRG.4690	MS_inoculated	MR_control	3.24108	5.71391	7.33106e-06	0.000153961	Up	Yes	XP_014494726.1		3847.GLYMA03G30720.1	TUFM	GO:0000166,GO:0001882,GO:0001883,GO:0003674,GO:0005488,GO:0005524,GO:0005575,GO:0005618,GO:0005622,GO:0005623,GO:0005737,GO:0005739,GO:0008150,GO:0008270,GO:0010035,GO:0010038,GO:0017076,GO:0030312,GO:0030554,GO:0032549,GO:0032550,GO:0032553,GO:0032555,GO:0032559,GO:0035639,GO:0036094,GO:0042221,GO:0043167,GO:0043168,GO:0043169,GO:0043226,GO:0043227,GO:0043229,GO:0043231,GO:0044424,GO:0044444,GO:…	K02358	J	This protein promotes the GTP-dependent binding of aminoacyl-tRNA to the A-site of ribosomes during protein biosynthesis (By similarity)
MSTRG.16189	MS_inoculated	MR_control	3.45047	3.37801	8.81889e-06	0.000179131	Up	Yes	XP_022638629.1		3847.GLYMA05G30350.2				S	THN
MSTRG.16826	MS_inoculated	MR_control	2.31477	7.44226	0.000765039	0.00672725	Up	Yes	XP_014507182.2		3847.GLYMA09G09100.1		GO:0005575,GO:0005622,GO:0005623,GO:0005634,GO:0043226,GO:0043227,GO:0043229,GO:0043231,GO:0044424,GO:0044464	K13464	S	tify domain
MSTRG.20629	MS_inoculated	MR_control	2.95845	3.09266	0.000123873	0.00154462	Up	Yes	XP_022641299.1		3847.GLYMA20G30420.1			K03155	L	Timeless protein C terminal region
MSTRG.22633	MS_inoculated	MR_control	2.35949	3.51957	0.00110523	0.00901655	Up	Yes	XP_022642029.1		3847.GLYMA16G10020.1				S	TMV resistance protein N-like
MSTRG.24155	MS_inoculated	MR_control	4.82235	4.18963	4.44219e-09	3.21629e-07	Up	Yes	XP_014518209.1		3847.GLYMA13G27880.1		GO:0001071,GO:0003674,GO:0003700,GO:0005575,GO:0005622,GO:0005623,GO:0005634,GO:0006355,GO:0007275,GO:0008150,GO:0008544,GO:0009791,GO:0009888,GO:0009889,GO:0010374,GO:0010468,GO:0010556,GO:0019219,GO:0019222,GO:0031323,GO:0031326,GO:0032501,GO:0032502,GO:0043226,GO:0043227,GO:0043229,GO:0043231,GO:0043588,GO:0044424,GO:0044464,GO:0044699,GO:0044707,GO:0048513,GO:0048731,GO:0048856,GO:0050789,GO:…		K	Transcription factor
MSTRG.7906	MS_inoculated	MR_control	3.93433	4.58226	2.9372e-07	1.06331e-05	Up	Yes	XP_014500406.1		3847.GLYMA09G08330.1				K	Transcription factor
MSTRG.25136	MS_inoculated	MR_control	3.61734	4.65208	1.53689e-06	4.18128e-05	Up	Yes	XP_014519928.1		3847.GLYMA01G43450.1		GO:0001071,GO:0003674,GO:0003700,GO:0005575,GO:0005622,GO:0005623,GO:0005634,GO:0006355,GO:0008150,GO:0009719,GO:0009889,GO:0010033,GO:0010200,GO:0010243,GO:0010468,GO:0010556,GO:0019219,GO:0019222,GO:0031323,GO:0031326,GO:0042221,GO:0043226,GO:0043227,GO:0043229,GO:0043231,GO:0044424,GO:0044464,GO:0050789,GO:0050794,GO:0050896,GO:0051171,GO:0051252,GO:0060255,GO:0065007,GO:0080090,GO:1901698,GO:…		K	Transcription factor
MSTRG.8397	MS_inoculated	MR_control	3.40944	4.69216	4.23622e-06	9.81491e-05	Up	Yes	XP_014500012.1		3847.GLYMA04G40130.1	WRKY70	GO:0001071,GO:0002218,GO:0002252,GO:0002253,GO:0002376,GO:0002682,GO:0002684,GO:0003674,GO:0003700,GO:0005575,GO:0005622,GO:0005623,GO:0005634,GO:0006355,GO:0006950,GO:0006952,GO:0006955,GO:0007154,GO:0007165,GO:0008150,GO:0009607,GO:0009617,GO:0009620,GO:0009627,GO:0009682,GO:0009719,GO:0009725,GO:0009751,GO:0009753,GO:0009755,GO:0009814,GO:0009862,GO:0009863,GO:0009864,GO:0009867,GO:0009889,GO:…		K	Transcription factor
MSTRG.4489	MS_inoculated	MR_control	3.09199	4.73128	2.0943e-05	0.000363686	Up	Yes	XP_014492976.1		3847.GLYMA06G22650.2	FUL1	GO:0000003,GO:0001071,GO:0003006,GO:0003674,GO:0003700,GO:0005575,GO:0005622,GO:0005623,GO:0005634,GO:0006355,GO:0007275,GO:0008150,GO:0009888,GO:0009889,GO:0009909,GO:0009911,GO:0009987,GO:0010073,GO:0010074,GO:0010077,GO:0010154,GO:0010468,GO:0010556,GO:0019219,GO:0019222,GO:0019827,GO:0022414,GO:0030154,GO:0031323,GO:0031326,GO:0032501,GO:0032502,GO:0043226,GO:0043227,GO:0043229,GO:0043231,GO:…	K09264	K	transcription factor
MSTRG.15272	MS_inoculated	MR_control	3.02446	4.46476	3.47096e-05	0.000547187	Up	Yes	XP_014508177.1		3847.GLYMA17G15310.1			K09286	K	Transcription factor
MSTRG.8869	MS_inoculated	MR_control	3.06793	3.38193	5.11579e-05	0.00076295	Up	Yes	XP_014500589.1		3847.GLYMA06G09080.1				K	Transcription factor
MSTRG.22027	MS_inoculated	MR_control	2.9551	3.28401	9.06873e-05	0.00120176	Up	Yes	XP_014515020.1		3847.GLYMA07G07740.1	BHLH1	GO:0001071,GO:0003002,GO:0003674,GO:0003700,GO:0005575,GO:0005622,GO:0005623,GO:0005634,GO:0006355,GO:0007154,GO:0007267,GO:0007275,GO:0007389,GO:0008150,GO:0008544,GO:0009888,GO:0009889,GO:0009913,GO:0009987,GO:0010026,GO:0010468,GO:0010556,GO:0019219,GO:0019222,GO:0023052,GO:0030154,GO:0030855,GO:0031323,GO:0031326,GO:0032501,GO:0032502,GO:0043226,GO:0043227,GO:0043229,GO:0043231,GO:0043588,GO:…		K	Transcription factor
MSTRG.11955	MS_inoculated	MR_control	2.72621	5.42385	0.000119277	0.00149982	Up	Yes	XP_014502842.2		3847.GLYMA02G40270.1		GO:0001071,GO:0003674,GO:0003700,GO:0005575,GO:0005622,GO:0005623,GO:0005634,GO:0006355,GO:0008150,GO:0009889,GO:0010468,GO:0010556,GO:0019219,GO:0019222,GO:0031323,GO:0031326,GO:0043226,GO:0043227,GO:0043229,GO:0043231,GO:0044424,GO:0044464,GO:0050789,GO:0050794,GO:0051171,GO:0051252,GO:0060255,GO:0065007,GO:0080090,GO:2000112,GO:2001141		K	transcription factor
MSTRG.22850	MS_inoculated	MR_control	2.68435	4.35208	0.000185598	0.00216684	Up	Yes	XP_014515003.1		3847.GLYMA01G29150.2		GO:0001071,GO:0003674,GO:0003700,GO:0003824,GO:0005575,GO:0005622,GO:0005623,GO:0005634,GO:0006139,GO:0006163,GO:0006355,GO:0006725,GO:0006753,GO:0006790,GO:0006793,GO:0006796,GO:0006807,GO:0008150,GO:0008152,GO:0009117,GO:0009150,GO:0009259,GO:0009889,GO:0009987,GO:0010468,GO:0010556,GO:0016787,GO:0016817,GO:0016819,GO:0019219,GO:0019222,GO:0019637,GO:0019693,GO:0031323,GO:0031326,GO:0034641,GO:…	K10863	K	Transcription factor
MSTRG.410	MS_inoculated	MR_control	2.65213	4.27485	0.000231444	0.00257326	Up	Yes	XP_014504502.1		3847.GLYMA08G36590.1	OSI_17190	GO:0001071,GO:0003674,GO:0003700,GO:0005575,GO:0005622,GO:0005623,GO:0005634,GO:0006355,GO:0008150,GO:0009889,GO:0010468,GO:0010556,GO:0019219,GO:0019222,GO:0031323,GO:0031326,GO:0043226,GO:0043227,GO:0043229,GO:0043231,GO:0044424,GO:0044464,GO:0050789,GO:0050794,GO:0051171,GO:0051252,GO:0060255,GO:0065007,GO:0080090,GO:2000112,GO:2001141		K	transcription factor
MSTRG.9141	MS_inoculated	MR_control	2.88173	2.4347	0.000287367	0.00305504	Up	Yes	XP_014500676.1		3847.GLYMA04G06690.1				K	Transcription factor
MSTRG.20745	MS_inoculated	MR_control	2.7682	2.99769	0.000288311	0.00305964	Up	Yes	XP_022641352.1		3847.GLYMA20G29440.1		GO:0001071,GO:0003674,GO:0003700,GO:0005575,GO:0005622,GO:0005623,GO:0005634,GO:0006355,GO:0006950,GO:0006952,GO:0008150,GO:0009607,GO:0009620,GO:0009889,GO:0010468,GO:0010556,GO:0019219,GO:0019222,GO:0031323,GO:0031326,GO:0043226,GO:0043227,GO:0043229,GO:0043231,GO:0044424,GO:0044464,GO:0050789,GO:0050794,GO:0050832,GO:0050896,GO:0051171,GO:0051252,GO:0051704,GO:0051707,GO:0060255,GO:0065007,GO:…		K	Transcription factor
MSTRG.15462	MS_inoculated	MR_control	2.62324	3.73951	0.000305035	0.00320679	Up	Yes	XP_022639213.1		3847.GLYMA08G07260.3				K	transcription factor
MSTRG.9342	MS_inoculated	MR_control	2.5381	3.55544	0.000538947	0.00509333	Up	Yes	XP_014502280.1		3847.GLYMA04G05080.2	OSI_13681	GO:0001071,GO:0003674,GO:0003676,GO:0003677,GO:0003700,GO:0005488,GO:0005575,GO:0005622,GO:0005623,GO:0005634,GO:0006355,GO:0007275,GO:0008150,GO:0009888,GO:0009889,GO:0009987,GO:0010073,GO:0010074,GO:0010468,GO:0010492,GO:0010556,GO:0019219,GO:0019222,GO:0019827,GO:0030154,GO:0031323,GO:0031326,GO:0032501,GO:0032502,GO:0042127,GO:0043226,GO:0043227,GO:0043229,GO:0043231,GO:0044424,GO:0044464,GO:…	K09285	K	transcription factor
MSTRG.19566	MS_inoculated	MR_control	2.44159	4.09739	0.000660189	0.00595199	Up	Yes	XP_014512761.1		3847.GLYMA02G01740.1	MYB12	GO:0005575,GO:0005622,GO:0005623,GO:0005634,GO:0043226,GO:0043227,GO:0043229,GO:0043231,GO:0044424,GO:0044464	K09422	K	Transcription factor
MSTRG.20762	MS_inoculated	MR_control	2.52733	2.2404	0.00124941	0.00991634	Up	Yes	XP_022641364.1		3847.GLYMA10G38580.1	MADS17	GO:0000003,GO:0003002,GO:0003006,GO:0005575,GO:0005622,GO:0005623,GO:0005634,GO:0007275,GO:0007389,GO:0008150,GO:0009653,GO:0009791,GO:0009886,GO:0009887,GO:0009908,GO:0010092,GO:0010093,GO:0022414,GO:0032501,GO:0032502,GO:0043226,GO:0043227,GO:0043229,GO:0043231,GO:0044424,GO:0044464,GO:0044699,GO:0044707,GO:0044767,GO:0048367,GO:0048437,GO:0048444,GO:0048449,GO:0048513,GO:0048563,GO:0048569,GO:…	K09264	K	Transcription factor
MSTRG.8951	MS_inoculated	MR_control	2.2332	4.8715	0.0013543	0.0105402	Up	Yes	XP_014499625.1		3847.GLYMA06G08660.1	MYB3R1	GO:0000988,GO:0000989,GO:0001071,GO:0003674,GO:0003700,GO:0003712,GO:0003713,GO:0005575,GO:0005622,GO:0005623,GO:0005634,GO:0006275,GO:0006355,GO:0008150,GO:0009889,GO:0010468,GO:0010556,GO:0010564,GO:0019219,GO:0019222,GO:0031323,GO:0031326,GO:0032875,GO:0043226,GO:0043227,GO:0043229,GO:0043231,GO:0044424,GO:0044464,GO:0050789,GO:0050794,GO:0051052,GO:0051171,GO:0051252,GO:0051726,GO:0060255,GO:…	K09420,K09422	K	Transcription factor
MSTRG.29718	MS_inoculated	MR_control	2.2827	3.42032	0.00162481	0.012131	Up	Yes	XP_022632771.1		3847.GLYMA13G36840.2				K	Transcription factor
MSTRG.16625	MS_inoculated	MR_control	2.27659	3.13078	0.00204467	0.0145922	Up	Yes	XP_014505771.1		3847.GLYMA13G00950.1		GO:0001071,GO:0003002,GO:0003674,GO:0003700,GO:0005575,GO:0005622,GO:0005623,GO:0005634,GO:0006355,GO:0007275,GO:0007389,GO:0008150,GO:0009791,GO:0009845,GO:0009889,GO:0009956,GO:0010468,GO:0010556,GO:0019219,GO:0019222,GO:0022622,GO:0031323,GO:0031326,GO:0032501,GO:0032502,GO:0040019,GO:0043226,GO:0043227,GO:0043229,GO:0043231,GO:0044424,GO:0044464,GO:0044699,GO:0044707,GO:0044767,GO:0045995,GO:…	K09285	K	Transcription factor
MSTRG.14275	MS_inoculated	MR_control	2.14686	3.92956	0.00237302	0.0164772	Up	Yes	XP_014507488.1		3847.GLYMA08G40541.1		GO:0000003,GO:0001071,GO:0003006,GO:0003674,GO:0003700,GO:0005575,GO:0005622,GO:0005623,GO:0005634,GO:0006355,GO:0007275,GO:0008150,GO:0009653,GO:0009791,GO:0009886,GO:0009887,GO:0009889,GO:0009908,GO:0010468,GO:0010556,GO:0019219,GO:0019222,GO:0022414,GO:0031323,GO:0031326,GO:0032501,GO:0032502,GO:0043226,GO:0043227,GO:0043229,GO:0043231,GO:0044424,GO:0044464,GO:0044699,GO:0044707,GO:0044767,GO:…		K	Transcription factor
MSTRG.30045	MS_inoculated	MR_control	2.07251	4.48429	0.00304301	0.020118	Up	Yes	XP_014489625.1		3847.GLYMA11G30940.1		GO:0001071,GO:0003674,GO:0003700,GO:0005575,GO:0005622,GO:0005623,GO:0005634,GO:0006355,GO:0008150,GO:0009889,GO:0010468,GO:0010556,GO:0019219,GO:0019222,GO:0031323,GO:0031326,GO:0043226,GO:0043227,GO:0043229,GO:0043231,GO:0044424,GO:0044464,GO:0050789,GO:0050794,GO:0051171,GO:0051252,GO:0060255,GO:0065007,GO:0080090,GO:2000112,GO:2001141		K	transcription factor
MSTRG.29363	MS_inoculated	MR_control	2.0488	4.46532	0.00335496	0.0217322	Up	Yes	XP_014524090.1		3847.GLYMA16G02320.2		GO:0001071,GO:0003674,GO:0003700,GO:0005575,GO:0005622,GO:0005623,GO:0005634,GO:0006355,GO:0008150,GO:0009889,GO:0010468,GO:0010556,GO:0019219,GO:0019222,GO:0031323,GO:0031326,GO:0043226,GO:0043227,GO:0043229,GO:0043231,GO:0044424,GO:0044464,GO:0050789,GO:0050794,GO:0051171,GO:0051252,GO:0060255,GO:0065007,GO:0080090,GO:2000112,GO:2001141		K	Transcription factor
MSTRG.4778	MS_inoculated	MR_control	2.11924	2.70609	0.00415031	0.0256181	Up	Yes	XP_014495614.1		3847.GLYMA03G31640.2				K	Transcription factor
MSTRG.24459	MS_inoculated	MR_control	2.15238	2.12064	0.00637124	0.0357268	Up	Yes	XP_014518162.1		3847.GLYMA15G08560.1		GO:0005575,GO:0005622,GO:0005623,GO:0005634,GO:0043226,GO:0043227,GO:0043229,GO:0043231,GO:0044424,GO:0044464	K13433	K	Transcription factor
MSTRG.17714	MS_inoculated	MR_control	2.13913	3.2288	0.00338191	0.0218673	Up	Yes	XP_014507569.1		3847.GLYMA05G38430.2	BBR/BPC4	GO:0001071,GO:0003674,GO:0003676,GO:0003677,GO:0003700,GO:0005488,GO:0005515,GO:0005575,GO:0005622,GO:0005623,GO:0005634,GO:0006355,GO:0008150,GO:0009719,GO:0009723,GO:0009725,GO:0009889,GO:0010033,GO:0010468,GO:0010556,GO:0019219,GO:0019222,GO:0031323,GO:0031326,GO:0042221,GO:0042802,GO:0042803,GO:0043226,GO:0043227,GO:0043229,GO:0043231,GO:0044424,GO:0044464,GO:0046983,GO:0050789,GO:0050793,GO:…		K	transcriptional activator
MSTRG.30009	MS_inoculated	MR_control	4.73696	4.48612	4.79673e-09	3.43148e-07	Up	Yes	XP_014489648.1		3847.GLYMA18G06310.1				S	Transferase family
MSTRG.25353	MS_inoculated	MR_control	2.7129	3.19298	0.000325944	0.00337601	Up	Yes	XP_014520284.1		3847.GLYMA11G04000.1				S	Transferase family
MSTRG.28152	MS_inoculated	MR_control	2.19458	3.06461	0.00293759	0.0195795	Up	Yes	XP_022632260.1		3847.GLYMA13G06550.1			K13264	S	Transferase family
MSTRG.15028	MS_inoculated	MR_control	4.06731	4.65929	1.42489e-07	5.80166e-06	Up	Yes	XP_014505643.1		3847.GLYMA05G18410.1				S	transferase, family
MSTRG.4687	MS_inoculated	MR_control	4.43699	3.93054	3.89272e-08	1.92556e-06	Up	Yes	XP_014495376.1		3847.GLYMA19G36680.1				S	Translin family
MSTRG.13060	MS_inoculated	MR_control	3.33313	7.09339	3.59188e-06	8.56517e-05	Up	Yes	XP_014505006.1		3847.GLYMA17G34020.1		GO:0005575,GO:0005618,GO:0005622,GO:0005623,GO:0005737,GO:0005768,GO:0005773,GO:0005774,GO:0005794,GO:0005802,GO:0009505,GO:0016020,GO:0030312,GO:0031090,GO:0043226,GO:0043227,GO:0043229,GO:0043231,GO:0044422,GO:0044424,GO:0044437,GO:0044444,GO:0044446,GO:0044464,GO:0071944	K17086	U	transmembrane 9 superfamily member
MSTRG.4233	MS_inoculated	MR_control	2.66744	6.07606	0.000144983	0.00176307	Up	Yes	XP_014494481.1		3847.GLYMA02G47950.1		GO:0005575,GO:0005622,GO:0005623,GO:0005737,GO:0005768,GO:0005773,GO:0005774,GO:0005794,GO:0005802,GO:0005911,GO:0009506,GO:0016020,GO:0030054,GO:0031090,GO:0043226,GO:0043227,GO:0043229,GO:0043231,GO:0044422,GO:0044424,GO:0044437,GO:0044444,GO:0044446,GO:0044464,GO:0055044	K17086	U	transmembrane 9 superfamily member
MSTRG.11880	MS_inoculated	MR_control	2.23976	3.59118	0.00180483	0.0132222	Up	Yes	XP_014504041.1		3847.GLYMA02G40890.2				S	transmembrane 9 superfamily member
MSTRG.14746	MS_inoculated	MR_control	2.8216	4.94524	8.15287e-05	0.00110319	Up	Yes	XP_014508041.1		3847.GLYMA05G26970.1		GO:0005575,GO:0016020	K08360	C	transmembrane ascorbate ferrireductase 3-like
MSTRG.26522	MS_inoculated	MR_control	2.25405	3.32132	0.00202644	0.0145182	Up	Yes	XP_014520447.1		3847.GLYMA07G27950.1		GO:0005575,GO:0016020	K08360	C	transmembrane ascorbate ferrireductase 3-like
MSTRG.1319	MS_inoculated	MR_control	2.44456	3.91119	0.000653697	0.00590648	Up	Yes	XP_014505033.1		3847.GLYMA19G03020.1		GO:0005575,GO:0016020		U	Transmembrane emp24 domain-containing protein
MSTRG.7188	MS_inoculated	MR_control	3.56292	3.12981	6.44285e-06	0.000139028	Up	Yes	XP_014497466.1		3847.GLYMA09G37230.1				E	transporter
MSTRG.3738	MS_inoculated	MR_control	3.09268	5.69677	1.66614e-05	0.000304037	Up	Yes	XP_014494634.1		3847.GLYMA06G45000.1		GO:0005575,GO:0016020		G	transporter
MSTRG.14208	MS_inoculated	MR_control	3.00085	4.20241	4.18306e-05	0.000642524	Up	Yes	XP_014505817.1		3847.GLYMA20G02770.1		GO:0000041,GO:0000302,GO:0003674,GO:0005215,GO:0005375,GO:0005381,GO:0005575,GO:0005622,GO:0005623,GO:0005802,GO:0005886,GO:0006810,GO:0006811,GO:0006812,GO:0006825,GO:0006826,GO:0006950,GO:0006979,GO:0008150,GO:0008324,GO:0009607,GO:0009617,GO:0009719,GO:0009723,GO:0009725,GO:0009987,GO:0010033,GO:0010035,GO:0010038,GO:0010039,GO:0015075,GO:0015088,GO:0015675,GO:0016020,GO:0022857,GO:0022890,GO:…	K14709	P	transporter
MSTRG.3176	MS_inoculated	MR_control	2.66802	2.35644	0.00065602	0.00591935	Up	Yes	XP_014493628.1		3847.GLYMA11G14090.2		GO:0005575,GO:0005622,GO:0005623,GO:0005737,GO:0005783,GO:0005789,GO:0012505,GO:0016020,GO:0031090,GO:0042175,GO:0043226,GO:0043227,GO:0043229,GO:0043231,GO:0044422,GO:0044424,GO:0044425,GO:0044432,GO:0044444,GO:0044446,GO:0044464	K07238	P	transporter
MSTRG.13600	MS_inoculated	MR_control	2.31141	3.06618	0.00163698	0.0122066	Up	Yes	XP_022638377.1		3847.GLYMA16G25540.1		GO:0005575,GO:0016020		G	transporter
MSTRG.22103	MS_inoculated	MR_control	2.05897	4.97076	0.00289771	0.0193785	Up	Yes	XP_014515125.1		3847.GLYMA18G44960.1		GO:0005575,GO:0016020		P	transporter
MSTRG.31606	MS_inoculated	MR_control	2.72019	4.5445	0.000156233	0.00187647	Up	Yes	XP_014491301.1		3847.GLYMA16G05050.3	OSI_36354			A	TRCF domain
MSTRG.31650	MS_inoculated	MR_control	2.8447	4.0665	9.64755e-05	0.00126631	Up	Yes	XP_014491154.1		3847.GLYMA16G06230.1		GO:0002213,GO:0003674,GO:0003824,GO:0005575,GO:0005576,GO:0006950,GO:0006952,GO:0008150,GO:0008152,GO:0009607,GO:0009625,GO:0016298,GO:0016787,GO:0016788,GO:0050896,GO:0051704,GO:0051707	K01052	I	Triacylglycerol lipase
MSTRG.11138	MS_inoculated	MR_control	2.43377	2.42864	0.00171588	0.0127053	Up	Yes	XP_014503895.1		3847.GLYMA14G01580.1			K15285	E, G	Triose-phosphate Transporter family
MSTRG.10938	MS_inoculated	MR_control	2.72539	3.86196	0.0002015	0.00231043	Up	Yes	XP_014498615.1		3847.GLYMA13G34680.1		GO:0005575,GO:0005622,GO:0005623,GO:0005737,GO:0044424,GO:0044464	K00791	J	tRNA dimethylallyltransferase
MSTRG.30364	MS_inoculated	MR_control	3.73808	3.28723	2.48006e-06	6.30764e-05	Up	Yes	XP_014490100.1		3847.GLYMA08G08040.1		GO:0006139,GO:0006396,GO:0006399,GO:0006400,GO:0006725,GO:0006807,GO:0008033,GO:0008150,GO:0008152,GO:0009116,GO:0009119,GO:0009451,GO:0009987,GO:0010467,GO:0016070,GO:0034470,GO:0034641,GO:0034660,GO:0042278,GO:0043170,GO:0043412,GO:0044237,GO:0044238,GO:0044260,GO:0044281,GO:0044710,GO:0046128,GO:0046483,GO:0055086,GO:0071704,GO:0072521,GO:0080180,GO:0090304,GO:1901068,GO:1901135,GO:1901360,GO:…	K15430	L	tRNA guanosine-2'-O-methyltransferase TRM11 homolog
MSTRG.17438	MS_inoculated	MR_control	2.29715	3.92659	0.00123809	0.00984549	Up	Yes	XP_014510341.1		3847.GLYMA07G39030.1		GO:0006139,GO:0006396,GO:0006399,GO:0006400,GO:0006725,GO:0006807,GO:0008033,GO:0008150,GO:0008152,GO:0009058,GO:0009451,GO:0009987,GO:0010467,GO:0016070,GO:0031590,GO:0031591,GO:0034470,GO:0034641,GO:0034660,GO:0043170,GO:0043412,GO:0044237,GO:0044238,GO:0044260,GO:0044710,GO:0046483,GO:0071704,GO:0090304,GO:1901135,GO:1901137,GO:1901360,GO:1901564,GO:1901566,GO:1901576,GO:1901657,GO:1901659	K07055,K15450	S	tRNA wybutosine-synthesizing protein 2 3
MSTRG.9757	MS_inoculated	MR_control	2.3218	6.1725	0.000786703	0.00688068	Up	Yes	XP_014502237.1		3847.GLYMA04G00940.2			K05544	J	TRNA-dihydrouridine synthase
MSTRG.6040	MS_inoculated	MR_control	3.11129	2.63092	9.12797e-05	0.00120872	Up	Yes	XP_014496998.1		3847.GLYMA18G40480.2			K08081	Q	Tropinone reductase
MSTRG.5699	MS_inoculated	MR_control	2.1231	5.79939	0.00202783	0.0145182	Up	Yes	XP_014495752.1		3847.GLYMA11G34270.1			K08081	Q	Tropinone reductase
MSTRG.4180	MS_inoculated	MR_control	2.5844	3.33896	0.000514642	0.00489714	Up	Yes	XP_014493427.1		3847.GLYMA08G25510.1		GO:0003674,GO:0004857,GO:0004866,GO:0004867,GO:0008150,GO:0010466,GO:0010951,GO:0015066,GO:0019222,GO:0030234,GO:0030414,GO:0043086,GO:0044092,GO:0050789,GO:0050790,GO:0051336,GO:0051346,GO:0052547,GO:0052548,GO:0061134,GO:0061135,GO:0065007,GO:0065009		O	trypsin and protease inhibitor family protein Kunitz family protein
MSTRG.33351	MS_inoculated	MR_control	5.45917	8.98115	5.49764e-12	1.11238e-09	Up	Yes	XP_014493060.1		3847.GLYMA08G45560.1				O	trypsin inhibitor
MSTRG.27464	MS_inoculated	MR_control	4.46152	7.37167	3.96468e-09	2.92962e-07	Up	Yes	XP_014522198.1		3847.GLYMA08G45590.1				O	trypsin inhibitor
MSTRG.27465	MS_inoculated	MR_control	3.28399	9.28045	4.17184e-06	9.67823e-05	Up	Yes	XP_014522196.1		3847.GLYMA08G45600.1				O	trypsin inhibitor
MSTRG.1356	MS_inoculated	MR_control	3.34746	5.20329	4.92671e-06	0.000111276	Up	Yes	XP_022640848.1		3847.GLYMA13G07130.1	OSI_23796	GO:0000162,GO:0003674,GO:0003824,GO:0005488,GO:0005515,GO:0006082,GO:0006520,GO:0006568,GO:0006576,GO:0006586,GO:0006725,GO:0006807,GO:0008150,GO:0008152,GO:0008652,GO:0009058,GO:0009072,GO:0009073,GO:0009308,GO:0009309,GO:0009987,GO:0016053,GO:0016829,GO:0016835,GO:0016836,GO:0018130,GO:0019438,GO:0019752,GO:0034641,GO:0042401,GO:0042430,GO:0042435,GO:0042802,GO:0042803,GO:0043436,GO:0044106,GO:…	K06001	E	tryptophan synthase, beta chain
MSTRG.17079	MS_inoculated	MR_control	2.03564	5.12894	0.0032259	0.0210787	Up	Yes	XP_014505463.1		3847.GLYMA07G38150.2				O	tubby like protein
MSTRG.22496	MS_inoculated	MR_control	2.95377	7.12578	2.91e-05	0.000475196	Up	Yes	XP_014516385.1		3847.GLYMA01G26950.1		GO:0005575,GO:0005622,GO:0005623,GO:0005856,GO:0043226,GO:0043228,GO:0043229,GO:0043232,GO:0044424,GO:0044464	K07375	Z	Tubulin is the major constituent of microtubules. It binds two moles of GTP, one at an exchangeable site on the beta chain and one at a non-exchangeable site on the alpha chain
MSTRG.13464	MS_inoculated	MR_control	2.91824	6.4138	3.73135e-05	0.00058198	Up	Yes	XP_014505185.1		3847.GLYMA14G40380.1	TUB1	GO:0000902,GO:0005575,GO:0005622,GO:0005623,GO:0005737,GO:0005773,GO:0005856,GO:0008150,GO:0009314,GO:0009416,GO:0009628,GO:0009653,GO:0009826,GO:0009987,GO:0016043,GO:0016049,GO:0032502,GO:0032989,GO:0040007,GO:0043226,GO:0043227,GO:0043228,GO:0043229,GO:0043231,GO:0043232,GO:0044424,GO:0044444,GO:0044464,GO:0044699,GO:0044763,GO:0044767,GO:0048589,GO:0048856,GO:0048869,GO:0050896,GO:0060560,GO:…	K07375	Z	Tubulin is the major constituent of microtubules. It binds two moles of GTP, one at an exchangeable site on the beta chain and one at a non-exchangeable site on the alpha chain
MSTRG.9592	MS_inoculated	MR_control	2.57206	9.65956	0.000203194	0.00232837	Up	Yes	XP_014501098.1		3847.GLYMA06G02650.1	TUB1	GO:0000902,GO:0005575,GO:0005622,GO:0005623,GO:0005737,GO:0005773,GO:0005856,GO:0008150,GO:0009314,GO:0009416,GO:0009628,GO:0009653,GO:0009826,GO:0009987,GO:0016043,GO:0016049,GO:0032502,GO:0032989,GO:0040007,GO:0043226,GO:0043227,GO:0043228,GO:0043229,GO:0043231,GO:0043232,GO:0044424,GO:0044444,GO:0044464,GO:0044699,GO:0044763,GO:0044767,GO:0048589,GO:0048856,GO:0048869,GO:0050896,GO:0060560,GO:…	K07375	Z	Tubulin is the major constituent of microtubules. It binds two moles of GTP, one at an exchangeable site on the beta chain and one at a non-exchangeable site on the alpha chain
MSTRG.20696	MS_inoculated	MR_control	2.0988	8.383	0.00205274	0.0146057	Up	Yes	XP_014513367.1		3847.GLYMA10G37960.1	TUB8	GO:0003674,GO:0005198,GO:0005200,GO:0005575,GO:0005622,GO:0005623,GO:0005737,GO:0005794,GO:0005856,GO:0006950,GO:0006970,GO:0007017,GO:0008150,GO:0009628,GO:0009651,GO:0009987,GO:0016020,GO:0032991,GO:0043226,GO:0043227,GO:0043228,GO:0043229,GO:0043231,GO:0043232,GO:0043234,GO:0044422,GO:0044424,GO:0044430,GO:0044444,GO:0044446,GO:0044464,GO:0044699,GO:0044763,GO:0045298,GO:0050896	K07375	Z	Tubulin is the major constituent of microtubules. It binds two moles of GTP, one at an exchangeable site on the beta chain and one at a non-exchangeable site on the alpha chain
MSTRG.25430	MS_inoculated	MR_control	3.69261	3.81143	2.00446e-06	5.23545e-05	Up	Yes	XP_014521241.1		3694.POPTR_0002s11250.1	TUA1	GO:0000226,GO:0003674,GO:0005198,GO:0005200,GO:0005575,GO:0005618,GO:0005622,GO:0005623,GO:0005634,GO:0005730,GO:0005737,GO:0005773,GO:0005829,GO:0005856,GO:0005874,GO:0005886,GO:0005911,GO:0006950,GO:0006970,GO:0006996,GO:0007010,GO:0007017,GO:0008150,GO:0009506,GO:0009628,GO:0009629,GO:0009651,GO:0009987,GO:0015630,GO:0016020,GO:0016043,GO:0030054,GO:0030312,GO:0031974,GO:0031981,GO:0032991,GO:…	K07374	Z	Tubulin is the major constituent of microtubules. It binds two moles of GTP, one at an exchangeable site on the beta chain and one at a non-exchangeable site on the alpha chain (By similarity)
MSTRG.30430	MS_inoculated	MR_control	2.38813	5.65182	0.000600665	0.0055567	Up	Yes	XP_014490128.1		3847.GLYMA05G25610.1	TUB2	GO:0005575,GO:0005622,GO:0005623,GO:0005856,GO:0043226,GO:0043228,GO:0043229,GO:0043232,GO:0044424,GO:0044464	K07375	Z	Tubulin is the major constituent of microtubules. It binds two moles of GTP, one at an exchangeable site on the beta chain and one at a non-exchangeable site on the alpha chain (By similarity)
MSTRG.31539	MS_inoculated	MR_control	2.31169	8.56525	0.000751934	0.00663475	Up	Yes	XP_014491284.1		3847.GLYMA19G28990.1				Z	Tubulin is the major constituent of microtubules. It binds two moles of GTP, one at an exchangeable site on the beta chain and one at a non-exchangeable site on the alpha chain (By similarity)
MSTRG.20861	MS_inoculated	MR_control	2.26245	8.88796	0.000949711	0.00805907	Up	Yes	XP_014513756.1		3847.GLYMA20G27280.1	TUA1	GO:0000226,GO:0003674,GO:0005198,GO:0005200,GO:0005575,GO:0005618,GO:0005622,GO:0005623,GO:0005634,GO:0005730,GO:0005737,GO:0005773,GO:0005829,GO:0005856,GO:0005874,GO:0005886,GO:0005911,GO:0006950,GO:0006970,GO:0006996,GO:0007010,GO:0007017,GO:0008150,GO:0009506,GO:0009628,GO:0009629,GO:0009651,GO:0009987,GO:0015630,GO:0016020,GO:0016043,GO:0030054,GO:0030312,GO:0031974,GO:0031981,GO:0032991,GO:…	K07374	Z	Tubulin is the major constituent of microtubules. It binds two moles of GTP, one at an exchangeable site on the beta chain and one at a non-exchangeable site on the alpha chain (By similarity)
MSTRG.32122	MS_inoculated	MR_control	2.77659	6.95765	7.65888e-05	0.00104819	Up	Yes	XP_022633676.1		3847.GLYMA10G05520.2	PRR7	GO:0003674,GO:0003676,GO:0003677,GO:0005488,GO:0005575,GO:0005622,GO:0005623,GO:0005634,GO:0005737,GO:0005739,GO:0006355,GO:0007154,GO:0007165,GO:0007623,GO:0008150,GO:0009266,GO:0009314,GO:0009416,GO:0009628,GO:0009639,GO:0009889,GO:0009890,GO:0009892,GO:0009987,GO:0010017,GO:0010468,GO:0010556,GO:0010558,GO:0010605,GO:0010629,GO:0019219,GO:0019222,GO:0023052,GO:0031323,GO:0031324,GO:0031326,GO:…	K12129	K	Two-component response regulator-like
MSTRG.5788	MS_inoculated	MR_control	2.36934	5.80862	0.000640201	0.00581165	Up	Yes	XP_014494669.1		3847.GLYMA04G33110.1	TOC1	GO:0001071,GO:0003674,GO:0003676,GO:0003677,GO:0003700,GO:0005488,GO:0005575,GO:0005622,GO:0005623,GO:0005634,GO:0006139,GO:0006351,GO:0006355,GO:0006725,GO:0006807,GO:0007623,GO:0008150,GO:0008152,GO:0009058,GO:0009059,GO:0009889,GO:0009892,GO:0009987,GO:0010031,GO:0010467,GO:0010468,GO:0010556,GO:0010605,GO:0010629,GO:0016070,GO:0018130,GO:0019219,GO:0019222,GO:0019438,GO:0031323,GO:0031326,GO:…	K12127	K	Two-component response regulator-like
MSTRG.23906	MS_inoculated	MR_control	2.01755	3.7776	0.00441022	0.0268235	Up	Yes	XP_014519153.1		3847.GLYMA15G13600.2		GO:0005575,GO:0005622,GO:0005623,GO:0005737,GO:0005739,GO:0043226,GO:0043227,GO:0043229,GO:0043231,GO:0044424,GO:0044444,GO:0044464		S	Type II intron maturase
MSTRG.10926	MS_inoculated	MR_control	2.97679	3.76488	6.17615e-05	0.000881392	Up	Yes	XP_022637323.1		3847.GLYMA12G35820.1				T	Tyrosine 3-monooxygenase tryptophan 5-monooxygenase activation protein
MSTRG.11308	MS_inoculated	MR_control	2.48127	5.16643	0.000414737	0.00409177	Up	Yes	XP_022637564.1		3847.GLYMA02G45960.2		GO:0005575,GO:0005622,GO:0005623,GO:0005634,GO:0005730,GO:0031974,GO:0031981,GO:0043226,GO:0043227,GO:0043228,GO:0043229,GO:0043231,GO:0043232,GO:0043233,GO:0044422,GO:0044424,GO:0044428,GO:0044446,GO:0044464,GO:0070013	K14550	J	U3 small nucleolar RNA-associated protein 10
MSTRG.17417	MS_inoculated	MR_control	2.08246	4.36146	0.00289675	0.0193785	Up	Yes	XP_014509332.1		3847.GLYMA07G39170.1	UTP6		K14557	A	U3 small nucleolar RNA-associated protein 6
MSTRG.25997	MS_inoculated	MR_control	2.26035	4.22266	0.00138004	0.0107041	Up	Yes	XP_014520326.1		3847.GLYMA04G14800.1	AOX1	GO:0003674,GO:0003824,GO:0005575,GO:0005622,GO:0005623,GO:0005737,GO:0005739,GO:0005740,GO:0005743,GO:0006091,GO:0006950,GO:0007154,GO:0007165,GO:0008150,GO:0008152,GO:0009266,GO:0009409,GO:0009628,GO:0009916,GO:0009987,GO:0015980,GO:0016020,GO:0016491,GO:0016679,GO:0016682,GO:0019866,GO:0023052,GO:0031090,GO:0031930,GO:0031966,GO:0031967,GO:0031975,GO:0043226,GO:0043227,GO:0043229,GO:0043231,GO:…	K17893	C	Ubiquinol oxidase
MSTRG.2898	MS_inoculated	MR_control	4.10253	5.1703	7.50137e-08	3.3758e-06	Up	Yes	XP_014493239.1		3847.GLYMA12G02460.1	UBC19	GO:0003674,GO:0003824,GO:0004842,GO:0005575,GO:0005622,GO:0005623,GO:0005634,GO:0005737,GO:0006464,GO:0006508,GO:0006511,GO:0008150,GO:0008152,GO:0008283,GO:0009056,GO:0009057,GO:0009987,GO:0016567,GO:0016874,GO:0016879,GO:0016881,GO:0019538,GO:0019787,GO:0019941,GO:0030163,GO:0032446,GO:0036211,GO:0043170,GO:0043226,GO:0043227,GO:0043229,GO:0043231,GO:0043412,GO:0043632,GO:0044237,GO:0044238,GO:…	K06688	O	ubiquitin-conjugating enzyme
MSTRG.13944	MS_inoculated	MR_control	2.70152	3.43775	0.000284192	0.00302569	Up	Yes	XP_022638668.1		3847.GLYMA16G18500.2				V	ubiquitin-like with PHD and ring finger domains 2, E3 ubiquitin protein ligase
MSTRG.11863	MS_inoculated	MR_control	3.08894	4.10514	2.84087e-05	0.000466277	Up	Yes	XP_014503550.1		3847.GLYMA14G39300.1		GO:0008150,GO:0009719,GO:0010033,GO:0010200,GO:0010243,GO:0042221,GO:0050896,GO:1901698,GO:1901700		O	U-box domain-containing protein
MSTRG.32526	MS_inoculated	MR_control	3.08335	3.39539	4.63907e-05	0.000701761	Up	Yes	XP_014492265.1		3847.GLYMA06G15960.1				S	U-box domain-containing protein
MSTRG.13005	MS_inoculated	MR_control	2.48528	5.91335	0.00036883	0.00372272	Up	Yes	XP_022638185.1		3847.GLYMA17G33310.2				S	U-box domain-containing protein
MSTRG.22928	MS_inoculated	MR_control	2.28421	2.7228	0.00236251	0.0164169	Up	Yes	XP_022642017.1		3847.GLYMA07G08385.1			K18726	O	UBX domain-containing protein
MSTRG.20549	MS_inoculated	MR_control	2.16018	2.20923	0.00545834	0.0317698	Up	Yes	XP_022641229.1		3847.GLYMA10G36620.2		GO:0005575,GO:0005623,GO:0005886,GO:0016020,GO:0044464,GO:0071944	K15285	E, G	UDP-galactose transporter 2-like
MSTRG.17650	MS_inoculated	MR_control	2.00464	2.61602	0.00667683	0.036991	Up	Yes	XP_014507612.1		3847.GLYMA05G36850.1	UGE2	GO:0003674,GO:0003824,GO:0003978,GO:0005575,GO:0005622,GO:0005623,GO:0005737,GO:0005829,GO:0006950,GO:0008150,GO:0008152,GO:0009987,GO:0016853,GO:0016854,GO:0016857,GO:0042546,GO:0044085,GO:0044424,GO:0044444,GO:0044464,GO:0044699,GO:0044763,GO:0050896,GO:0071554,GO:0071840	K01784	M	UDP-glucose 4-epimerase
MSTRG.5425	MS_inoculated	MR_control	2.0669	4.06628	0.00329322	0.0214221	Up	Yes	XP_014496236.1		3847.GLYMA03G37280.1				G	udp-glucuronic acid decarboxylase
MSTRG.20262	MS_inoculated	MR_control	3.00573	4.70253	3.46475e-05	0.000546687	Up	Yes	XP_014511114.1		3847.GLYMA10G33790.1	OSI_36007			C, G	UDP-glycosyltransferase
MSTRG.6159	MS_inoculated	MR_control	2.17703	4.9981	0.00171942	0.012721	Up	Yes	XP_022635312.1		3847.GLYMA08G46270.1				C, G	UDP-Glycosyltransferase
MSTRG.16229	MS_inoculated	MR_control	2.06173	3.08748	0.0045019	0.0272574	Up	Yes	XP_022639448.1		3847.GLYMA05G30010.1				S	Uncharacterized conserved protein
MSTRG.23412	MS_inoculated	MR_control	2.02986	4.1373	0.00377506	0.0238511	Up	Yes	XP_022642314.1		3847.GLYMA18G07540.1				O	UnCoupling Protein
MSTRG.12640	MS_inoculated	MR_control	3.79932	3.69274	1.21398e-06	3.45121e-05	Up	Yes	XP_014503875.1		3847.GLYMA14G23560.1				S	Universal stress protein
MSTRG.19588	MS_inoculated	MR_control	2.67465	6.57376	0.000132882	0.00164553	Up	Yes	XP_014512708.1		3847.GLYMA10G01690.1		GO:0005575,GO:0005622,GO:0005623,GO:0005737,GO:0005773,GO:0043226,GO:0043227,GO:0043229,GO:0043231,GO:0044424,GO:0044444,GO:0044464		T	Universal stress protein
MSTRG.22573	MS_inoculated	MR_control	2.42142	4.53221	0.000625877	0.00572504	Up	Yes	XP_014515005.1		3847.GLYMA03G12130.1		GO:0005575,GO:0005622,GO:0005623,GO:0005737,GO:0005739,GO:0005829,GO:0043226,GO:0043227,GO:0043229,GO:0043231,GO:0044424,GO:0044444,GO:0044464		S	UPF0160 protein MYG1
MSTRG.12149	MS_inoculated	MR_control	3.121	4.57755	1.9798e-05	0.000349207	Up	Yes	XP_014502705.2		3847.GLYMA02G38340.2				S	UPF0176 protein
MSTRG.9078	MS_inoculated	MR_control	2.66493	2.53623	0.000666394	0.00599092	Up	Yes	XP_014499329.1		3847.GLYMA04G07250.1				S	UPF0481 protein
MSTRG.14549	MS_inoculated	MR_control	2.04327	2.58991	0.00587836	0.0336152	Up	Yes	XP_014508178.1		3847.GLYMA19G22280.1				S	UPF0481 protein
MSTRG.26466	MS_inoculated	MR_control	2.76417	3.12048	0.0002415	0.0026669	Up	Yes	XP_014520622.1		3847.GLYMA07G20530.1		GO:0005575,GO:0005622,GO:0005623,GO:0005634,GO:0016020,GO:0043226,GO:0043227,GO:0043229,GO:0043231,GO:0044424,GO:0044464		S	UPF0496 protein
MSTRG.31101	MS_inoculated	MR_control	2.82431	4.37116	9.23571e-05	0.00122118	Up	Yes	XP_014490721.1		3847.GLYMA01G27360.1		GO:0003002,GO:0005575,GO:0005622,GO:0005623,GO:0005737,GO:0005886,GO:0006810,GO:0007275,GO:0007389,GO:0008150,GO:0009507,GO:0009536,GO:0009888,GO:0010051,GO:0010087,GO:0010088,GO:0010232,GO:0010233,GO:0010588,GO:0016020,GO:0016324,GO:0022622,GO:0032501,GO:0032502,GO:0043226,GO:0043227,GO:0043229,GO:0043231,GO:0044424,GO:0044425,GO:0044444,GO:0044459,GO:0044464,GO:0044699,GO:0044707,GO:0044765,GO:…		S	UPF0503 protein At3g09070
MSTRG.29611	MS_inoculated	MR_control	2.67391	4.85257	0.000169958	0.00200906	Up	Yes	XP_014524332.1		3694.POPTR_0016s11900.1		GO:0003002,GO:0005575,GO:0005622,GO:0005623,GO:0005737,GO:0005886,GO:0006810,GO:0007275,GO:0007389,GO:0008150,GO:0009507,GO:0009536,GO:0009888,GO:0010051,GO:0010087,GO:0010088,GO:0010232,GO:0010233,GO:0010588,GO:0016020,GO:0016324,GO:0022622,GO:0032501,GO:0032502,GO:0043226,GO:0043227,GO:0043229,GO:0043231,GO:0044424,GO:0044425,GO:0044444,GO:0044459,GO:0044464,GO:0044699,GO:0044707,GO:0044765,GO:…		S	UPF0503 protein At3g09070
MSTRG.28044	MS_inoculated	MR_control	2.26349	3.95042	0.00151187	0.0114835	Up	Yes	XP_022632226.1		3847.GLYMA08G10450.2				S	Urb2/Npa2 family
MSTRG.1798	MS_inoculated	MR_control	2.76479	5.13835	0.000103154	0.00133543	Up	Yes	XP_014503160.1		3847.GLYMA05G32340.1		GO:0005575,GO:0005622,GO:0005623,GO:0005737,GO:0009507,GO:0009536,GO:0043226,GO:0043227,GO:0043229,GO:0043231,GO:0044424,GO:0044444,GO:0044464	K09903	F	Uridylate
MSTRG.9454	MS_inoculated	MR_control	2.60692	4.8948	0.000230692	0.00256807	Up	Yes	XP_022636704.1		3847.GLYMA04G03940.2		GO:0003674,GO:0003824,GO:0004852,GO:0005575,GO:0005622,GO:0005623,GO:0005737,GO:0006082,GO:0006725,GO:0006778,GO:0006779,GO:0006780,GO:0006807,GO:0008150,GO:0008152,GO:0009058,GO:0009507,GO:0009536,GO:0009987,GO:0016053,GO:0016829,GO:0016835,GO:0016836,GO:0018130,GO:0019438,GO:0019752,GO:0033013,GO:0033014,GO:0034641,GO:0043226,GO:0043227,GO:0043229,GO:0043231,GO:0043436,GO:0044237,GO:0044249,GO:…	K01719	H	Uroporphyrinogen-III synthase
MSTRG.563	MS_inoculated	MR_control	2.36787	4.08583	0.000892797	0.00767404	Up	Yes	XP_014518112.1		3847.GLYMA08G47440.1	OSI_23879		K14554	S	Utp21 specific WD40 associated putative domain
MSTRG.12293	MS_inoculated	MR_control	2.18801	6.88311	0.00142059	0.0109618	Up	Yes	XP_014504115.1		3847.GLYMA02G39150.1			K07300	P	Vacuolar cation proton exchanger
MSTRG.27759	MS_inoculated	MR_control	2.5237	3.79314	0.00048567	0.00466847	Up	Yes	XP_022632112.1		3847.GLYMA03G01910.2	OSI_34367		K08332	U	vacuolar protein 8-like
MSTRG.8043	MS_inoculated	MR_control	2.62032	3.54436	0.000343396	0.00352344	Up	Yes	XP_014500179.1		3847.GLYMA09G10020.1		GO:0000815,GO:0005575,GO:0005622,GO:0005623,GO:0005737,GO:0005768,GO:0010008,GO:0016020,GO:0031090,GO:0032991,GO:0043226,GO:0043227,GO:0043229,GO:0043231,GO:0043234,GO:0044422,GO:0044424,GO:0044425,GO:0044440,GO:0044444,GO:0044446,GO:0044464	K12191,K12192	U	Vacuolar protein sorting-associated protein
MSTRG.22123	MS_inoculated	MR_control	2.17315	1.85635	0.00666475	0.0369473	Up	Yes	XP_014516600.1		3847.GLYMA07G14800.2	VSR1	GO:0000139,GO:0003674,GO:0005048,GO:0005488,GO:0005575,GO:0005622,GO:0005623,GO:0005737,GO:0005768,GO:0005770,GO:0005783,GO:0005794,GO:0005886,GO:0006605,GO:0006623,GO:0006810,GO:0006886,GO:0006892,GO:0006896,GO:0007034,GO:0008104,GO:0008150,GO:0009940,GO:0009987,GO:0010008,GO:0010209,GO:0012505,GO:0012506,GO:0015031,GO:0016020,GO:0016023,GO:0016192,GO:0016482,GO:0030135,GO:0030136,GO:0030659,GO:…		U	vacuolar-sorting receptor
MSTRG.7796	MS_inoculated	MR_control	2.80726	2.37191	0.000390798	0.00390494	Up	Yes	XP_014502065.1		3847.GLYMA15G15760.1		GO:0005575,GO:0016020	K08511	U	vesicle-associated membrane protein
MSTRG.13219	MS_inoculated	MR_control	3.80432	3.53289	1.61177e-06	4.35202e-05	Up	Yes	XP_014503813.1		3694.POPTR_0014s01660.1				P	voltage-dependent anion channel
MSTRG.9644	MS_inoculated	MR_control	2.01606	4.82132	0.00353546	0.0226643	Up	Yes	XP_014500095.1		3847.GLYMA06G01780.1		GO:0003674,GO:0005215,GO:0005216,GO:0005244,GO:0005253,GO:0005575,GO:0005622,GO:0005623,GO:0005737,GO:0006810,GO:0006811,GO:0006820,GO:0008150,GO:0008308,GO:0008509,GO:0009507,GO:0009513,GO:0009526,GO:0009527,GO:0009536,GO:0009707,GO:0009941,GO:0009987,GO:0015075,GO:0015267,GO:0015288,GO:0016020,GO:0016021,GO:0019867,GO:0022803,GO:0022829,GO:0022832,GO:0022836,GO:0022838,GO:0022839,GO:0022857,GO:…		P	Voltage-dependent rectifying anion channel that facilitates the translocation between chloroplast and cytoplasm of phosphorylated carbohydrates such as triosephosphate, 3- phosphoglycerate and inorganic phosphate (Pi) depending of ATP to triosephosphate ratio in the plastidial intermembrane space
MSTRG.5065	MS_inoculated	MR_control	3.11624	3.48356	3.64341e-05	0.000570171	Up	Yes	XP_014495541.1		3847.GLYMA03G33790.1		GO:0000325,GO:0003674,GO:0003824,GO:0005215,GO:0005575,GO:0005622,GO:0005623,GO:0005737,GO:0005773,GO:0005774,GO:0005794,GO:0005829,GO:0005886,GO:0006139,GO:0006152,GO:0006163,GO:0006195,GO:0006200,GO:0006725,GO:0006753,GO:0006793,GO:0006796,GO:0006807,GO:0006810,GO:0006811,GO:0006812,GO:0006818,GO:0008150,GO:0008152,GO:0008324,GO:0009056,GO:0009116,GO:0009117,GO:0009119,GO:0009123,GO:0009125,GO:…	K02152	C	V-type proton ATPase subunit
MSTRG.22268	MS_inoculated	MR_control	5.58355	6.20085	7.48234e-12	1.46036e-09	Up	Yes	XP_014515887.1		3847.GLYMA07G14010.1		GO:0005575,GO:0005622,GO:0005623,GO:0005737,GO:0005783,GO:0005789,GO:0012505,GO:0016020,GO:0031090,GO:0042175,GO:0043226,GO:0043227,GO:0043229,GO:0043231,GO:0044422,GO:0044424,GO:0044425,GO:0044432,GO:0044444,GO:0044446,GO:0044464	K15404	I	WAX2 C-terminal domain
MSTRG.22269	MS_inoculated	MR_control	2.90866	6.69733	3.85758e-05	0.000598674	Up	Yes	XP_014515140.1		3847.GLYMA07G12741.1		GO:0005575,GO:0005622,GO:0005623,GO:0005737,GO:0005783,GO:0005789,GO:0012505,GO:0016020,GO:0031090,GO:0042175,GO:0043226,GO:0043227,GO:0043229,GO:0043231,GO:0044422,GO:0044424,GO:0044425,GO:0044432,GO:0044444,GO:0044446,GO:0044464	K15404	I	WAX2 C-terminal domain
MSTRG.4506	MS_inoculated	MR_control	2.98942	2.97346	0.000103562	0.00133781	Up	Yes	XP_014493747.1		3847.GLYMA04G31220.1			K11274	S	WD repeat and HMG-box DNA-binding protein
MSTRG.5127	MS_inoculated	MR_control	2.40009	4.27393	0.000760954	0.00669789	Up	Yes	XP_014496093.1		3847.GLYMA19G37051.1		GO:0005575,GO:0005622,GO:0005623,GO:0005634,GO:0005730,GO:0031974,GO:0031981,GO:0043226,GO:0043227,GO:0043228,GO:0043229,GO:0043231,GO:0043232,GO:0043233,GO:0044422,GO:0044424,GO:0044428,GO:0044446,GO:0044464,GO:0070013	K14556	A	WD repeat-containing protein
MSTRG.21517	MS_inoculated	MR_control	3.1336	3.43934	3.58985e-05	0.000563949	Up	Yes	XP_022642052.1		3847.GLYMA07G03646.1		GO:0005575,GO:0005911,GO:0009506,GO:0030054,GO:0055044	K14546	J	WD repeat-containing protein 43-like
MSTRG.16454	MS_inoculated	MR_control	2.42926	3.30003	0.000952091	0.00807546	Up	Yes	XP_022639534.1		3847.GLYMA13G22410.1		GO:0000151,GO:0005575,GO:0005622,GO:0005623,GO:0006950,GO:0008150,GO:0009414,GO:0009415,GO:0009628,GO:0009719,GO:0009725,GO:0009737,GO:0010033,GO:0010035,GO:0031461,GO:0032991,GO:0033993,GO:0042221,GO:0043234,GO:0044424,GO:0044464,GO:0050896,GO:0080008,GO:0097305,GO:1901700		S	WD repeat-containing protein 76-like
MSTRG.3160	MS_inoculated	MR_control	3.27812	2.77586	3.77033e-05	0.000586705	Up	Yes	XP_014493385.1		3847.GLYMA11G13931.1		GO:0000151,GO:0005575,GO:0005622,GO:0005623,GO:0031461,GO:0032991,GO:0043234,GO:0044424,GO:0044464,GO:0080008		S	WD40
MSTRG.10430	MS_inoculated	MR_control	2.25164	3.19777	0.00201516	0.0144853	Up	Yes	XP_022637114.1		3847.GLYMA10G12305.1				S	WD40
MSTRG.2954	MS_inoculated	MR_control	3.14471	4.87139	1.5448e-05	0.000285669	Up	Yes	XP_014520098.2		3847.GLYMA12G03700.1		GO:0000151,GO:0005575,GO:0005622,GO:0005623,GO:0005634,GO:0005737,GO:0005829,GO:0031461,GO:0032991,GO:0043226,GO:0043227,GO:0043229,GO:0043231,GO:0043234,GO:0044424,GO:0044444,GO:0044464,GO:0080008	K10752	B	WD-40 repeat-containing protein
MSTRG.16165	MS_inoculated	MR_control	2.97305	7.08271	2.61773e-05	0.00043684	Up	Yes	XP_014507528.1		3847.GLYMA05G31310.1		GO:0005575,GO:0005622,GO:0005623,GO:0005737,GO:0005773,GO:0005774,GO:0005886,GO:0009507,GO:0009534,GO:0009535,GO:0009536,GO:0009579,GO:0016020,GO:0031090,GO:0031976,GO:0031984,GO:0034357,GO:0042651,GO:0043226,GO:0043227,GO:0043229,GO:0043231,GO:0044422,GO:0044424,GO:0044434,GO:0044435,GO:0044436,GO:0044437,GO:0044444,GO:0044446,GO:0044464,GO:0055035,GO:0071944		S	wound stress protein
MSTRG.30387	MS_inoculated	MR_control	2.90634	2.65122	0.000247451	0.00271094	Up	Yes	XP_014490118.2		3847.GLYMA05G25270.1		GO:0001071,GO:0003674,GO:0003700,GO:0005575,GO:0005622,GO:0005623,GO:0005634,GO:0006355,GO:0008150,GO:0009889,GO:0010468,GO:0010556,GO:0019219,GO:0019222,GO:0031323,GO:0031326,GO:0043226,GO:0043227,GO:0043229,GO:0043231,GO:0044424,GO:0044464,GO:0050789,GO:0050794,GO:0051171,GO:0051252,GO:0060255,GO:0065007,GO:0080090,GO:2000112,GO:2001141		K	WRKY transcription factor
MSTRG.13038	MS_inoculated	MR_control	2.06504	2.21247	0.00731991	0.0397209	Up	Yes	XP_014504155.1		3847.GLYMA06G06530.1				K	WRKY transcription factor
MSTRG.28865	MS_inoculated	MR_control	2.51906	3.37454	0.000629058	0.00574243	Up	Yes	XP_014523673.1		3847.GLYMA20G06250.2				S	X8 domain
MSTRG.10298	MS_inoculated	MR_control	2.47693	2.29303	0.00138778	0.0107502	Up	Yes	XP_014500335.1		3847.GLYMA15G41630.2	OSI_32389		K03006	S	X8 domain
MSTRG.8145	MS_inoculated	MR_control	2.22047	3.03978	0.0027192	0.0184458	Up	Yes	XP_014499685.1		3847.GLYMA15G23435.1				S	X8 domain
MSTRG.31591	MS_inoculated	MR_control	3.2442	4.45019	1.06613e-05	0.000210599	Up	Yes	XP_014491317.1		3847.GLYMA16G04950.1		GO:0005575,GO:0005576,GO:0005618,GO:0005623,GO:0030312,GO:0044464,GO:0048046,GO:0071944	K08235	G	xyloglucan
MSTRG.10900	MS_inoculated	MR_control	3.242	7.41247	5.84871e-06	0.0001287	Up	Yes	XP_014501794.1		3847.GLYMA13G38040.1		GO:0003674,GO:0003824,GO:0005575,GO:0005576,GO:0005618,GO:0005623,GO:0008150,GO:0008152,GO:0016740,GO:0016757,GO:0016758,GO:0016762,GO:0030312,GO:0044464,GO:0048046,GO:0071944	K08235	G	Xyloglucan endotransglucosylase hydrolase protein
MSTRG.32082	MS_inoculated	MR_control	2.97124	4.07433	5.65086e-05	0.000820266	Up	Yes	XP_014491871.1		3847.GLYMA20G27970.1		GO:0005575,GO:0005576,GO:0005618,GO:0005623,GO:0030312,GO:0044464,GO:0048046,GO:0071944	K08235	G	Xyloglucan endotransglucosylase hydrolase protein
MSTRG.20852	MS_inoculated	MR_control	2.40806	2.32493	0.00213241	0.015055	Up	Yes	XP_014512443.1		3847.GLYMA20G27380.1		GO:0005575,GO:0005576,GO:0005618,GO:0005623,GO:0030312,GO:0044464,GO:0048046,GO:0071944	K08235	G	Xyloglucan endotransglucosylase hydrolase protein
MSTRG.5100	MS_inoculated	MR_control	2.1936	3.34815	0.00239967	0.0166301	Up	Yes	XP_014494835.1		3847.GLYMA03G34170.1		GO:0005575,GO:0005576,GO:0005618,GO:0005623,GO:0008150,GO:0008152,GO:0009056,GO:0009987,GO:0016998,GO:0030312,GO:0043170,GO:0044036,GO:0044237,GO:0044248,GO:0044260,GO:0044464,GO:0044699,GO:0044763,GO:0048046,GO:0071554,GO:0071704,GO:0071840,GO:0071944	K08235	G	Xyloglucan endotransglucosylase hydrolase protein
MSTRG.22590	MS_inoculated	MR_control	2.05047	3.53198	0.00411788	0.0254968	Up	Yes	XP_014516596.1		3847.GLYMA18G28140.1				G	xylosyltransferase 2-like
MSTRG.26290	MS_inoculated	MR_control	3.52179	3.51717	5.13878e-06	0.000115484	Up	Yes	XP_014520131.1		3847.GLYMA02G04550.2				S	ZF-HD homeobox protein
MSTRG.12587	MS_inoculated	MR_control	2.25776	4.72538	0.00126418	0.0100086	Up	Yes	XP_022638001.1		3847.GLYMA14G35770.1				S	ZF-HD protein dimerisation region
MSTRG.32685	MS_inoculated	MR_control	3.34739	3.56606	1.23393e-05	0.000238241	Up	Yes	XP_022633806.1		3847.GLYMA10G27850.1		GO:0005575,GO:0016020	K20027	S	zinc finger
MSTRG.23434	MS_inoculated	MR_control	2.59121	5.88058	0.000213715	0.00242264	Up	Yes	XP_014516996.1		3847.GLYMA18G07330.1		GO:0001071,GO:0003674,GO:0003700,GO:0005575,GO:0006355,GO:0008150,GO:0009889,GO:0010468,GO:0010556,GO:0016020,GO:0019219,GO:0019222,GO:0031224,GO:0031225,GO:0031323,GO:0031326,GO:0044425,GO:0050789,GO:0050794,GO:0051171,GO:0051252,GO:0060255,GO:0065007,GO:0080090,GO:2000112,GO:2001141		S	zinc finger
MSTRG.5101	MS_inoculated	MR_control	2.04263	2.53078	0.00630102	0.035423	Up	Yes	XP_014495451.1		3847.GLYMA03G34180.2	OSI_09670		K15691	O	zinc finger
MSTRG.21515	MS_inoculated	MR_control	2.49235	5.79658	0.000352662	0.00358573	Up	Yes	XP_014515860.1		3847.GLYMA07G03620.1				S	zinc finger (Ran-binding) family protein
MSTRG.21773	MS_inoculated	MR_control	2.54829	2.52254	0.00103169	0.00858086	Up	Yes	XP_014516081.1		3847.GLYMA16G01296.1	OSI_33425			S	zinc finger CCCH domain-containing protein
MSTRG.8232	MS_inoculated	MR_control	2.96631	5.5218	3.36736e-05	0.000533195	Up	Yes	XP_014499844.1		3847.GLYMA04G35650.1		GO:0000003,GO:0001071,GO:0003006,GO:0003674,GO:0003700,GO:0005575,GO:0005622,GO:0005623,GO:0005634,GO:0006355,GO:0007275,GO:0008150,GO:0009790,GO:0009791,GO:0009793,GO:0009888,GO:0009889,GO:0009891,GO:0009893,GO:0010065,GO:0010067,GO:0010087,GO:0010154,GO:0010468,GO:0010556,GO:0010557,GO:0010604,GO:0010628,GO:0019219,GO:0019222,GO:0022414,GO:0031323,GO:0031325,GO:0031326,GO:0031328,GO:0032501,GO:…		S	zinc finger protein
MSTRG.19178	MS_inoculated	MR_control	2.48381	2.82422	0.00101144	0.00845506	Up	Yes	XP_014512829.2		3847.GLYMA13G19570.1				S	Zinc finger protein
[truncated: 1,670 more rows]
