# Supplementary material for: Comparative RNA-Seq analysis unfolds a complex regulatory network imparting yellow mosaic disease resistance in mungbean [Vigna radiata (L.) R. Wilczek]
Source: PLoS One. 2021 Jan 12;16(1):e0244593. doi: 10.1371/journal.pone.0244593 (PMC7802970; doi:10.1371/journal.pone.0244593)
Supplement: S6 Table — (XLS) [file pone.0244593.s014.xls]

## Sheet: MS_inoculated_vs_MS_control.DEG
S6 Table. Details of the DEGs as obtained from MSI vs MSC sample comparision.
StringTieID	Sample A	Sample B	logFC	logCPM	pvalue	FDR	Reg	Sig	Protein		Annotated Ortholog	Gene	GO	KEGG	COG	Function
MSTRG.7677	MS_inoculated	MS_control	-10.7145	9.89871	2.0275e-26	3.71012e-22	Down	Yes	XP_022636096.1		3847.GLYMA03G42260.4			K12133	K	Myb transcription factor
MSTRG.32083	MS_inoculated	MS_control	9.03947	9.81273	4.09112e-22	3.74317e-18	Up	Yes	XP_014491873.1		3847.GLYMA10G39740.1	THI1	GO:0003674,GO:0005488,GO:0005575,GO:0005622,GO:0005623,GO:0005737,GO:0005739,GO:0006725,GO:0006766,GO:0006767,GO:0006772,GO:0006790,GO:0006807,GO:0006950,GO:0006974,GO:0008150,GO:0008152,GO:0008270,GO:0009058,GO:0009110,GO:0009228,GO:0009266,GO:0009409,GO:0009507,GO:0009526,GO:0009532,GO:0009536,GO:0009570,GO:0009579,GO:0009628,GO:0009941,GO:0009987,GO:0010319,GO:0018130,GO:0018131,GO:0019438,GO:…	K03146	H	Involved in biosynthesis of the thiamine precursor thiazole. Catalyzes the conversion of NAD and glycine to adenosine diphosphate 5-(2-hydroxyethyl)-4-methylthiazole-2-carboxylic acid (ADT), an adenylated thiazole intermediate. The reaction includes an iron-dependent sulfide transfer from a conserved cysteine residue of the protein to a thiazole intermediate. The enzyme can only undergo a single …
MSTRG.26837	MS_inoculated	MS_control	-7.91734	10.6656	3.38749e-19	2.06626e-15	Down	Yes	XP_022631790.1		3847.GLYMA07G05410.4			K12133	K	Myb transcription factor
MSTRG.3045	MS_inoculated	MS_control	-7.74655	8.05064	3.9032e-18	1.77352e-14	Down	Yes	XP_014493893.1		3847.GLYMA12G04890.1	PMT5	GO:0003674,GO:0005215,GO:0005351,GO:0005354,GO:0005355,GO:0005365,GO:0005402,GO:0005575,GO:0005623,GO:0005886,GO:0006810,GO:0006811,GO:0006812,GO:0006818,GO:0008150,GO:0008324,GO:0008643,GO:0008645,GO:0009987,GO:0015075,GO:0015144,GO:0015145,GO:0015146,GO:0015148,GO:0015149,GO:0015166,GO:0015168,GO:0015291,GO:0015293,GO:0015294,GO:0015295,GO:0015575,GO:0015576,GO:0015591,GO:0015665,GO:0015672,GO:…		G	Transporter
MSTRG.1948	MS_inoculated	MS_control	7.7038	8.29084	4.84594e-18	1.77352e-14	Up	Yes	XP_014514153.1		3847.GLYMA20G30980.2	GI	GO:0000003,GO:0000302,GO:0003006,GO:0005575,GO:0005622,GO:0005623,GO:0005634,GO:0005654,GO:0005737,GO:0006355,GO:0006950,GO:0006979,GO:0007275,GO:0007623,GO:0008150,GO:0009266,GO:0009314,GO:0009409,GO:0009416,GO:0009628,GO:0009637,GO:0009639,GO:0009791,GO:0009889,GO:0009908,GO:0010035,GO:0010218,GO:0010378,GO:0010468,GO:0010556,GO:0019219,GO:0019222,GO:0022414,GO:0031323,GO:0031326,GO:0031974,GO:…	K12124	S	gigantea
MSTRG.5508	MS_inoculated	MS_control	-7.48787	7.28589	3.605e-17	1.09947e-13	Down	Yes	XP_014496146.1		3847.GLYMA19G40720.1		GO:0003674,GO:0005215,GO:0005575,GO:0005622,GO:0005623,GO:0005737,GO:0005768,GO:0005773,GO:0005886,GO:0006810,GO:0006811,GO:0006820,GO:0008150,GO:0008509,GO:0009987,GO:0010036,GO:0015075,GO:0015103,GO:0015562,GO:0015698,GO:0016020,GO:0016328,GO:0022857,GO:0022891,GO:0022892,GO:0031012,GO:0034220,GO:0035445,GO:0042221,GO:0043226,GO:0043227,GO:0043229,GO:0043231,GO:0043667,GO:0043668,GO:0043673,GO:…	K13862	P	boron transporter
MSTRG.23203	MS_inoculated	MS_control	-7.1582	9.71997	6.33408e-17	1.65582e-13	Down	Yes	XP_014518831.1		3847.GLYMA02G25930.1				C, G	UDP-glycosyltransferase
MSTRG.16958	MS_inoculated	MS_control	-7.37866	6.28936	2.12131e-16	4.85223e-13	Down	Yes
MSTRG.7368	MS_inoculated	MS_control	-6.99855	8.36167	2.77036e-16	5.63275e-13	Down	Yes	XP_014498167.1		3847.GLYMA18G51320.1	CO1	GO:0000003,GO:0001071,GO:0003006,GO:0003674,GO:0003676,GO:0003677,GO:0003700,GO:0005488,GO:0005575,GO:0005622,GO:0005623,GO:0005634,GO:0006355,GO:0006996,GO:0007154,GO:0007165,GO:0007275,GO:0008150,GO:0008270,GO:0009314,GO:0009416,GO:0009628,GO:0009639,GO:0009648,GO:0009657,GO:0009658,GO:0009791,GO:0009889,GO:0009890,GO:0009892,GO:0009909,GO:0009987,GO:0010017,GO:0010018,GO:0010218,GO:0010229,GO:…	K12135	K	Zinc finger protein
MSTRG.32127	MS_inoculated	MS_control	-7.10877	7.20705	3.74188e-16	6.06887e-13	Down	Yes	XP_014491924.1		3847.GLYMA13G19910.1				K	Myb-like DNA-binding domain
MSTRG.14922	MS_inoculated	MS_control	-7.10231	7.15497	3.82949e-16	6.06887e-13	Down	Yes	XP_022639023.1		3847.GLYMA16G25700.1				G	PQ-loop repeat family protein
MSTRG.17892	MS_inoculated	MS_control	-7.27659	6.37887	3.9798e-16	6.06887e-13	Down	Yes	XP_014509987.1		3847.GLYMA05G32950.1		GO:0005575,GO:0005622,GO:0005623,GO:0005737,GO:0005739,GO:0043226,GO:0043227,GO:0043229,GO:0043231,GO:0044424,GO:0044444,GO:0044464		S	Polyketide cyclase / dehydrase and lipid transport
MSTRG.5544	MS_inoculated	MS_control	-6.8128	7.4662	1.73884e-15	2.44723e-12	Down	Yes
MSTRG.990	MS_inoculated	MS_control	-6.79451	7.38544	1.8723e-15	2.44723e-12	Down	Yes	XP_014511786.1		3847.GLYMA16G34340.1				K	Myb-like DNA-binding domain
MSTRG.9989	MS_inoculated	MS_control	-6.8249	6.24941	4.82314e-15	5.88391e-12	Down	Yes	XP_014498439.1		3847.GLYMA15G36790.2
MSTRG.30457	MS_inoculated	MS_control	-6.4668	9.20343	7.07393e-15	8.09037e-12	Down	Yes
MSTRG.8215	MS_inoculated	MS_control	-6.53609	6.22455	2.26264e-14	2.43553e-11	Down	Yes	XP_022635928.1		3847.GLYMA04G35130.1				S	embryo development ending in birth or egg hatching
MSTRG.29954	MS_inoculated	MS_control	6.43348	6.87141	3.0906e-14	3.14194e-11	Up	Yes	XP_014489588.1		3847.GLYMA08G47070.1		GO:0006792,GO:0006950,GO:0007154,GO:0008150,GO:0009267,GO:0009605,GO:0009987,GO:0009991,GO:0010438,GO:0031667,GO:0031668,GO:0031669,GO:0033554,GO:0042594,GO:0044699,GO:0044763,GO:0050789,GO:0050896,GO:0051716,GO:0065007,GO:0071496		S	male sterility MS5 family protein
MSTRG.33351	MS_inoculated	MS_control	6.22781	9.00355	3.79958e-14	3.65939e-11	Up	Yes	XP_014493060.1		3847.GLYMA08G45560.1				O	trypsin inhibitor
MSTRG.4565	MS_inoculated	MS_control	-6.43566	6.18363	4.5444e-14	3.75694e-11	Down	Yes	XP_014493290.1		3847.GLYMA12G36690.1			K13265	V	Male sterility protein
MSTRG.10013	MS_inoculated	MS_control	-6.23856	7.89633	4.59832e-14	3.75694e-11	Down	Yes	XP_022635973.1		4113.PGSC0003DMT400020053				S	MLP-like protein
MSTRG.23411	MS_inoculated	MS_control	6.16529	10.0286	4.73235e-14	3.75694e-11	Up	Yes	XP_014518016.1		3847.GLYMA08G45150.4				S	expressed protein
MSTRG.11758	MS_inoculated	MS_control	-6.33459	6.79555	4.89858e-14	3.75694e-11	Down	Yes	XP_022637702.1		3847.GLYMA14G07160.2				H	regulator of chromosome condensation
MSTRG.32844	MS_inoculated	MS_control	-6.22503	7.86754	4.93685e-14	3.75694e-11	Down	Yes	XP_022633846.1		3847.GLYMA13G35191.1		GO:0000151,GO:0005575,GO:0005622,GO:0005623,GO:0005634,GO:0031461,GO:0032991,GO:0043226,GO:0043227,GO:0043229,GO:0043231,GO:0043234,GO:0044424,GO:0044464,GO:0080008	K10143	J	Protein SUPPRESSOR OF PHYA-105
MSTRG.25836	MS_inoculated	MS_control	6.528	6.23521	5.13271e-14	3.75694e-11	Up	Yes	XP_014520490.1		3847.GLYMA14G02970.1		GO:0005575,GO:0005622,GO:0005623,GO:0005737,GO:0005777,GO:0042579,GO:0043226,GO:0043227,GO:0043229,GO:0043231,GO:0044424,GO:0044444,GO:0044464	K13993	O	Hsp20/alpha crystallin family
MSTRG.3251	MS_inoculated	MS_control	-6.1516	9.14409	5.67808e-14	3.99628e-11	Down	Yes	XP_014493849.1		3847.GLYMA11G14880.1		GO:0005575,GO:0005622,GO:0005623,GO:0005856,GO:0043226,GO:0043228,GO:0043229,GO:0043232,GO:0044424,GO:0044464	K10355	Z	Actins are highly conserved proteins that are involved in various types of cell motility and are ubiquitously expressed in all eukaryotic cells
MSTRG.17720	MS_inoculated	MS_control	-6.10591	9.36505	7.11952e-14	4.82519e-11	Down	Yes	XP_014507220.1		3847.GLYMA08G01300.1				K	sugar transporter
MSTRG.20586	MS_inoculated	MS_control	6.208	7.45969	7.41052e-14	4.84304e-11	Up	Yes	XP_014514950.1		3847.GLYMA10G06620.1				K	RNA recognition motif. (a.k.a. RRM, RBD, or RNP domain)
MSTRG.18029	MS_inoculated	MS_control	-6.09961	8.56176	8.81185e-14	5.56028e-11	Down	Yes	XP_014512466.1		3847.GLYMA20G21520.1	PGR5	GO:0003674,GO:0005575,GO:0005622,GO:0005623,GO:0005737,GO:0006091,GO:0006950,GO:0008150,GO:0008152,GO:0009055,GO:0009314,GO:0009414,GO:0009415,GO:0009416,GO:0009507,GO:0009534,GO:0009535,GO:0009536,GO:0009579,GO:0009628,GO:0009642,GO:0009644,GO:0009767,GO:0009773,GO:0009987,GO:0010035,GO:0010117,GO:0015979,GO:0016020,GO:0019684,GO:0022900,GO:0031976,GO:0031984,GO:0034357,GO:0042221,GO:0042651,GO:…		S	proton gradient regulation 5
MSTRG.21900	MS_inoculated	MS_control	-6.09463	8.26549	9.58373e-14	5.84575e-11	Down	Yes	XP_014515389.1		3847.GLYMA16G03140.1		GO:0005575,GO:0005622,GO:0005623,GO:0005737,GO:0009507,GO:0009536,GO:0043226,GO:0043227,GO:0043229,GO:0043231,GO:0044424,GO:0044444,GO:0044464		S	Protein of unknown function (DUF2996)
MSTRG.16188	MS_inoculated	MS_control	6.23344	6.93563	1.08577e-13	6.40917e-11	Up	Yes	XP_022639436.1		3847.GLYMA05G30380.1		GO:0000003,GO:0003006,GO:0005575,GO:0005576,GO:0005578,GO:0005623,GO:0007275,GO:0008150,GO:0009791,GO:0009856,GO:0009908,GO:0022414,GO:0031012,GO:0032501,GO:0032502,GO:0044421,GO:0044464,GO:0044699,GO:0044703,GO:0044706,GO:0044707,GO:0044767,GO:0048046,GO:0048196,GO:0048367,GO:0048437,GO:0048438,GO:0048443,GO:0048466,GO:0048513,GO:0048569,GO:0048608,GO:0048653,GO:0048731,GO:0048827,GO:0048856,GO:…		S	Plastocyanin-like domain
MSTRG.12303	MS_inoculated	MS_control	6.31194	6.35989	1.30728e-13	7.47558e-11	Up	Yes	XP_022637879.1		3847.GLYMA14G37280.3		GO:0003674,GO:0005488,GO:0005515,GO:0005575,GO:0005622,GO:0005623,GO:0005634,GO:0008150,GO:0042752,GO:0042753,GO:0042802,GO:0042803,GO:0043226,GO:0043227,GO:0043229,GO:0043231,GO:0044424,GO:0044464,GO:0046983,GO:0048518,GO:0050789,GO:0065007		S	Protein of unknown function (DUF1313)
MSTRG.11886	MS_inoculated	MS_control	-6.4137	5.3289	1.45805e-13	8.08511e-11	Down	Yes	XP_014502591.1		3847.GLYMA14G39130.1				K	MYB family transcription factor
MSTRG.17640	MS_inoculated	MS_control	-5.96146	8.4431	2.13615e-13	1.14969e-10	Down	Yes	XP_022638543.1		3847.GLYMA08G13130.1		GO:0005575,GO:0005622,GO:0005623,GO:0005634,GO:0005737,GO:0005829,GO:0043226,GO:0043227,GO:0043229,GO:0043231,GO:0044424,GO:0044444,GO:0044464	K20102	L	YT521-B-like family domain containing protein, expressed
MSTRG.1488	MS_inoculated	MS_control	6.1712	6.36464	2.38643e-13	1.2477e-10	Up	Yes	XP_014512915.1		3847.GLYMA16G26070.1			K16297	O	serine carboxypeptidase-like
MSTRG.16475	MS_inoculated	MS_control	-5.89252	11.1045	2.6379e-13	1.34086e-10	Down	Yes	XP_014509202.1		3847.GLYMA17G08310.1	ALDH11A3	GO:0005575,GO:0005622,GO:0005623,GO:0005737,GO:0044424,GO:0044464	K00131	C	glyceraldehyde-3-phosphate dehydrogenase
MSTRG.22374	MS_inoculated	MS_control	-6.06117	6.48967	3.01266e-13	1.48996e-10	Down	Yes	XP_014515497.1		3847.GLYMA09G05550.1	OSI_02229		K04730	T	LRR receptor-like serine threonine-protein kinase
MSTRG.23593	MS_inoculated	MS_control	-6.3	5.21598	3.11731e-13	1.50115e-10	Down	Yes	XP_022642711.1		3847.GLYMA18G05050.1				K	Transcription factor
MSTRG.17416	MS_inoculated	MS_control	-5.86559	7.75521	4.83663e-13	2.26937e-10	Down	Yes	XP_014509333.1		3847.GLYMA07G39180.5
MSTRG.29335	MS_inoculated	MS_control	-5.85494	7.82133	5.20577e-13	2.38151e-10	Down	Yes	XP_022632652.1		3847.GLYMA16G07750.1				S	Inherit from KOG: Leo1, Paf1 RNA polymerase II complex component, homolog (S. cerevisiae)
MSTRG.27838	MS_inoculated	MS_control	5.88393	7.23612	6.36491e-13	2.84077e-10	Up	Yes
MSTRG.33433	MS_inoculated	MS_control	-5.92855	6.56019	6.64117e-13	2.8935e-10	Down	Yes	XP_014493156.1		3847.GLYMA07G16740.1		GO:0005575,GO:0005622,GO:0005623,GO:0005634,GO:0016020,GO:0043226,GO:0043227,GO:0043229,GO:0043231,GO:0044424,GO:0044464	K14638	E	transporter
MSTRG.23226	MS_inoculated	MS_control	6.06403	5.95864	7.26292e-13	3.03109e-10	Up	Yes	XP_014517922.1		3847.GLYMA13G10360.1		GO:0000096,GO:0000098,GO:0003674,GO:0003824,GO:0005575,GO:0005622,GO:0005623,GO:0005737,GO:0005829,GO:0006082,GO:0006461,GO:0006520,GO:0006555,GO:0006790,GO:0006807,GO:0006950,GO:0007154,GO:0008150,GO:0008152,GO:0009056,GO:0009063,GO:0009066,GO:0009068,GO:0009087,GO:0009267,GO:0009414,GO:0009415,GO:0009605,GO:0009628,GO:0009970,GO:0009987,GO:0009991,GO:0010035,GO:0016043,GO:0016054,GO:0016829,GO:…	K01761	E	methionine
MSTRG.150	MS_inoculated	MS_control	-5.86216	6.80384	7.28827e-13	3.03109e-10	Down	Yes	XP_014496692.1		3847.GLYMA19G00270.1		GO:0003674,GO:0005215,GO:0005342,GO:0005575,GO:0005622,GO:0005623,GO:0005737,GO:0006810,GO:0006811,GO:0006820,GO:0008028,GO:0008150,GO:0008509,GO:0008514,GO:0008643,GO:0009507,GO:0009526,GO:0009536,GO:0009941,GO:0009987,GO:0015075,GO:0015120,GO:0015121,GO:0015291,GO:0015297,GO:0015301,GO:0015711,GO:0015713,GO:0015714,GO:0015718,GO:0015748,GO:0015849,GO:0016020,GO:0022804,GO:0022857,GO:0022891,GO:…	K15283	G	phosphate translocator 2
MSTRG.7725	MS_inoculated	MS_control	-5.91169	6.30567	7.98741e-13	3.24804e-10	Down	Yes	XP_014499052.1		3847.GLYMA09G04337.1	BXL1	GO:0000003,GO:0003006,GO:0003674,GO:0003824,GO:0004553,GO:0005575,GO:0005576,GO:0005578,GO:0005618,GO:0005623,GO:0007275,GO:0008150,GO:0008152,GO:0009505,GO:0009791,GO:0010154,GO:0010214,GO:0016787,GO:0016798,GO:0022414,GO:0030312,GO:0031012,GO:0032501,GO:0032502,GO:0044421,GO:0044464,GO:0044699,GO:0044707,GO:0046556,GO:0048046,GO:0048316,GO:0048608,GO:0048731,GO:0048856,GO:0061458,GO:0071944		G	beta-D-xylosidase
MSTRG.24327	MS_inoculated	MS_control	5.81777	6.90381	1.20087e-12	4.77713e-10	Up	Yes	XP_014518003.1		3847.GLYMA06G44100.1				S	GDSL esterase lipase
MSTRG.9659	MS_inoculated	MS_control	-5.7178	7.41355	1.39811e-12	5.4434e-10	Down	Yes	XP_014498632.1		3847.GLYMA04G01550.1	PMT5	GO:0003674,GO:0005215,GO:0005351,GO:0005354,GO:0005355,GO:0005365,GO:0005402,GO:0005575,GO:0005623,GO:0005886,GO:0006810,GO:0006811,GO:0006812,GO:0006818,GO:0008150,GO:0008324,GO:0008643,GO:0008645,GO:0009987,GO:0015075,GO:0015144,GO:0015145,GO:0015146,GO:0015148,GO:0015149,GO:0015166,GO:0015168,GO:0015291,GO:0015293,GO:0015294,GO:0015295,GO:0015575,GO:0015576,GO:0015591,GO:0015665,GO:0015672,GO:…		G	Transporter
MSTRG.25750	MS_inoculated	MS_control	-5.7136	7.34804	1.50303e-12	5.68619e-10	Down	Yes	XP_014521115.1		3847.GLYMA01G37370.1				S	salt tolerance-like protein At1g78600-like
MSTRG.26996	MS_inoculated	MS_control	-5.67216	8.17592	1.52262e-12	5.68619e-10	Down	Yes	XP_014521795.1		3847.GLYMA09G09310.1	CIPK1	GO:0005575,GO:0005623,GO:0005886,GO:0006950,GO:0006970,GO:0008150,GO:0009628,GO:0009651,GO:0009719,GO:0009725,GO:0009737,GO:0010033,GO:0016020,GO:0033993,GO:0042221,GO:0044464,GO:0050896,GO:0071944,GO:0097305,GO:1901700	K07198	T	Cbl-interacting protein kinase
MSTRG.10300	MS_inoculated	MS_control	-5.89986	5.65342	1.64861e-12	6.03357e-10	Down	Yes	XP_014501491.1		3847.GLYMA15G41610.1				S	Uncharacterized conserved protein (DUF2358)
MSTRG.10913	MS_inoculated	MS_control	-5.77355	6.55624	1.69274e-12	6.07362e-10	Down	Yes	XP_014500916.1		3847.GLYMA13G37970.1				S	BBOX
MSTRG.3020	MS_inoculated	MS_control	-5.68402	7.38036	1.75404e-12	6.17255e-10	Down	Yes	XP_014494053.1		3847.GLYMA12G04630.1		GO:0000271,GO:0003674,GO:0003824,GO:0005575,GO:0005622,GO:0005623,GO:0005737,GO:0005975,GO:0005976,GO:0005982,GO:0006073,GO:0008150,GO:0008152,GO:0008878,GO:0009058,GO:0009059,GO:0009250,GO:0009507,GO:0009536,GO:0009987,GO:0016051,GO:0016740,GO:0016772,GO:0016779,GO:0019252,GO:0033692,GO:0034637,GO:0034645,GO:0043170,GO:0043226,GO:0043227,GO:0043229,GO:0043231,GO:0044042,GO:0044237,GO:0044238,GO:…	K00975	M	This protein plays a role in synthesis of starch. It catalyzes the synthesis of the activated glycosyl donor, ADP- glucose from Glc-1-P and ATP
MSTRG.9496	MS_inoculated	MS_control	-5.63995	7.77442	2.07575e-12	7.16683e-10	Down	Yes	XP_014501510.1		3847.GLYMA04G03581.1				O	DnaJ domain
MSTRG.28545	MS_inoculated	MS_control	-5.70802	6.06757	3.01502e-12	1.0217e-09	Down	Yes	XP_014523324.1		3847.GLYMA18G12890.1	SPS	GO:0005575,GO:0005622,GO:0005623,GO:0005634,GO:0043226,GO:0043227,GO:0043229,GO:0043231,GO:0044424,GO:0044464	K00696	M	Plays a role in photosynthetic sucrose synthesis by catalyzing the rate-limiting step of sucrose biosynthesis from UDP-glucose and fructose- 6-phosphate. Involved in the regulation of carbon partitioning in the leaves of plants. May regulate the synthesis of sucrose and therefore play a major role as a limiting factor in the export of photoassimilates out of the leaf. Plays a role for sucrose ava…
MSTRG.11660	MS_inoculated	MS_control	-5.84392	5.41413	3.51474e-12	1.16834e-09	Down	Yes	XP_014503519.1		3847.GLYMA14G06400.1		GO:0008150,GO:0009628,GO:0050896,GO:0080167		Q	oxidoreductase, 2OG-Fe(II) oxygenase family protein
MSTRG.27886	MS_inoculated	MS_control	-5.53459	8.25603	3.57544e-12	1.16834e-09	Down	Yes	XP_014522652.1		3847.GLYMA05G35470.2			K17710	T	Pentatricopeptide repeat-containing protein
MSTRG.30065	MS_inoculated	MS_control	5.66498	6.28056	4.75954e-12	1.52798e-09	Up	Yes
MSTRG.15324	MS_inoculated	MS_control	-5.50993	7.57878	4.90507e-12	1.54755e-09	Down	Yes	NP_001304253.1		3847.GLYMA05G04290.1	SAI	GO:0000325,GO:0003674,GO:0003824,GO:0004553,GO:0004564,GO:0005575,GO:0005618,GO:0005622,GO:0005623,GO:0005737,GO:0005773,GO:0007275,GO:0008150,GO:0008152,GO:0009505,GO:0009607,GO:0009617,GO:0009719,GO:0009725,GO:0009739,GO:0009987,GO:0010033,GO:0016787,GO:0016798,GO:0022622,GO:0030312,GO:0032501,GO:0032502,GO:0032870,GO:0033993,GO:0042221,GO:0043226,GO:0043227,GO:0043229,GO:0043231,GO:0044424,GO:…	K01193	G	beta-fructofuranosidase
MSTRG.23951	MS_inoculated	MS_control	-5.46924	8.57907	5.34718e-12	1.65844e-09	Down	Yes	XP_014518532.1		3847.GLYMA15G13090.1		GO:0000293,GO:0003674,GO:0003824,GO:0005575,GO:0005622,GO:0005623,GO:0005737,GO:0005886,GO:0006091,GO:0008150,GO:0008152,GO:0009314,GO:0009416,GO:0009507,GO:0009526,GO:0009536,GO:0009628,GO:0009767,GO:0009941,GO:0009987,GO:0015979,GO:0016020,GO:0016491,GO:0016722,GO:0016723,GO:0019684,GO:0022900,GO:0031090,GO:0031967,GO:0031969,GO:0031975,GO:0042170,GO:0043226,GO:0043227,GO:0043229,GO:0043231,GO:…		P, Q	reductase
MSTRG.23447	MS_inoculated	MS_control	5.45019	9.44938	5.57585e-12	1.70054e-09	Up	Yes	XP_014518300.1		3847.GLYMA18G07290.1	THIC	GO:0003674,GO:0003824,GO:0005488,GO:0005575,GO:0005622,GO:0005623,GO:0005737,GO:0006725,GO:0006766,GO:0006767,GO:0006772,GO:0006790,GO:0006807,GO:0007584,GO:0008150,GO:0008152,GO:0009058,GO:0009110,GO:0009228,GO:0009507,GO:0009532,GO:0009536,GO:0009570,GO:0009605,GO:0009719,GO:0009987,GO:0009991,GO:0010033,GO:0010243,GO:0010266,GO:0014070,GO:0016462,GO:0016787,GO:0016817,GO:0016818,GO:0018130,GO:…	K03147	H	Thiamine biosynthesis protein ThiC
MSTRG.11061	MS_inoculated	MS_control	-5.61938	5.86181	6.66526e-12	1.99947e-09	Down	Yes
MSTRG.6714	MS_inoculated	MS_control	-5.55644	6.12992	7.51611e-12	2.21834e-09	Down	Yes	XP_014496600.1		3847.GLYMA09G41270.1	WNK5	GO:0000003,GO:0003006,GO:0003674,GO:0003824,GO:0004672,GO:0006464,GO:0006468,GO:0006793,GO:0006796,GO:0007275,GO:0008150,GO:0008152,GO:0009314,GO:0009416,GO:0009628,GO:0009648,GO:0009791,GO:0009987,GO:0010228,GO:0016301,GO:0016310,GO:0016740,GO:0016772,GO:0016773,GO:0019538,GO:0022414,GO:0032501,GO:0032502,GO:0036211,GO:0043170,GO:0043412,GO:0044237,GO:0044238,GO:0044260,GO:0044267,GO:0044699,GO:…	K08867	T	With no lysine
MSTRG.28577	MS_inoculated	MS_control	-5.42949	7.30072	9.50443e-12	2.76066e-09	Down	Yes	XP_014523335.1		3847.GLYMA02G03695.1				S	auxin-induced protein
MSTRG.25055	MS_inoculated	MS_control	-5.37929	7.16915	1.32677e-11	3.79352e-09	Down	Yes	XP_022631555.1		3847.GLYMA01G44491.1		GO:0005575,GO:0005622,GO:0005623,GO:0005634,GO:0006355,GO:0008150,GO:0009889,GO:0010468,GO:0010556,GO:0019219,GO:0019222,GO:0031323,GO:0031326,GO:0040007,GO:0043226,GO:0043227,GO:0043229,GO:0043231,GO:0044424,GO:0044464,GO:0050789,GO:0050794,GO:0051171,GO:0051252,GO:0060255,GO:0065007,GO:0080090,GO:2000112,GO:2001141		S	Plus-3 domain
MSTRG.3316	MS_inoculated	MS_control	-5.34965	7.69659	1.3736e-11	3.86699e-09	Down	Yes	XP_022634173.1		3847.GLYMA12G07890.3	NPH1	GO:0000166,GO:0003674,GO:0003824,GO:0004672,GO:0004674,GO:0004871,GO:0004872,GO:0005488,GO:0005575,GO:0005622,GO:0005623,GO:0005737,GO:0005773,GO:0005886,GO:0006464,GO:0006468,GO:0006793,GO:0006796,GO:0006996,GO:0007154,GO:0007165,GO:0008150,GO:0008152,GO:0009314,GO:0009416,GO:0009605,GO:0009606,GO:0009628,GO:0009637,GO:0009638,GO:0009657,GO:0009658,GO:0009785,GO:0009881,GO:0009882,GO:0009898,GO:…	K08282	T	blue light photoreceptor
MSTRG.17724	MS_inoculated	MS_control	-5.304	8.52652	1.51999e-11	4.2143e-09	Down	Yes	XP_014505737.1		3847.GLYMA08G01310.1		GO:0003674,GO:0005215,GO:0005575,GO:0005623,GO:0005886,GO:0005887,GO:0006810,GO:0008150,GO:0008515,GO:0008643,GO:0009987,GO:0015144,GO:0015154,GO:0015157,GO:0015766,GO:0015770,GO:0015772,GO:0016020,GO:0016021,GO:0022857,GO:0022891,GO:0022892,GO:0031224,GO:0031226,GO:0034219,GO:0044425,GO:0044459,GO:0044464,GO:0044699,GO:0044763,GO:0044765,GO:0051119,GO:0051179,GO:0051234,GO:0055085,GO:0071702,GO:…	K15382	U	bidirectional sugar transporter
MSTRG.28742	MS_inoculated	MS_control	-5.50661	5.47986	1.66807e-11	4.52442e-09	Down	Yes	XP_014523510.1		3847.GLYMA05G28900.1		GO:0005575,GO:0005622,GO:0005623,GO:0005737,GO:0009507,GO:0009526,GO:0009528,GO:0009536,GO:0009706,GO:0009941,GO:0016020,GO:0019866,GO:0031090,GO:0031967,GO:0031969,GO:0031975,GO:0042170,GO:0043226,GO:0043227,GO:0043229,GO:0043231,GO:0044422,GO:0044424,GO:0044434,GO:0044435,GO:0044444,GO:0044446,GO:0044464		P	pheophorbide a oxygenase
MSTRG.24539	MS_inoculated	MS_control	-5.60724	5.18072	1.6813e-11	4.52442e-09	Down	Yes	XP_022642773.1		3847.GLYMA15G07930.1				S	Pfam:DUF3711
MSTRG.30164	MS_inoculated	MS_control	-5.6885	4.70949	1.73616e-11	4.60435e-09	Down	Yes	XP_014489838.1		3847.GLYMA08G23700.1		GO:0001071,GO:0003674,GO:0003700,GO:0005575,GO:0005622,GO:0005623,GO:0005634,GO:0005737,GO:0006355,GO:0007154,GO:0007165,GO:0007275,GO:0008150,GO:0009314,GO:0009416,GO:0009628,GO:0009637,GO:0009639,GO:0009640,GO:0009719,GO:0009785,GO:0009791,GO:0009889,GO:0009890,GO:0009892,GO:0009909,GO:0009987,GO:0010017,GO:0010033,GO:0010200,GO:0010243,GO:0010468,GO:0010556,GO:0010558,GO:0010605,GO:0010629,GO:…		S	Inherit from euNOG: B-box zinc finger family protein
MSTRG.23312	MS_inoculated	MS_control	-5.5254	5.28438	1.96881e-11	5.14676e-09	Down	Yes	XP_014517742.1		3847.GLYMA18G09015.1				S	zinc finger CCCH domain-containing protein
MSTRG.22583	MS_inoculated	MS_control	-5.28481	7.62362	2.07827e-11	5.35638e-09	Down	Yes	XP_014516759.1		3847.GLYMA03G19810.1			K07025,K18551	S	Haloacid dehalogenase-like hydrolase family protein
MSTRG.13480	MS_inoculated	MS_control	-5.37467	6.29955	2.1985e-11	5.58754e-09	Down	Yes	XP_014503907.1		3847.GLYMA17G37760.1	SN2	GO:0005575,GO:0005618,GO:0005623,GO:0030312,GO:0044464,GO:0071944		O	Gibberellin regulated protein
MSTRG.3042	MS_inoculated	MS_control	-5.62853	4.74315	2.54007e-11	6.36724e-09	Down	Yes	XP_014493593.1		3847.GLYMA11G12690.1				S	Protein of unknown function (DUF2775)
MSTRG.27213	MS_inoculated	MS_control	-5.32184	6.16842	2.8886e-11	7.14305e-09	Down	Yes	XP_022631954.1		3847.GLYMA12G33970.1	AT2G42750	GO:0005575,GO:0005622,GO:0005623,GO:0005737,GO:0009507,GO:0009536,GO:0043226,GO:0043227,GO:0043229,GO:0043231,GO:0044424,GO:0044444,GO:0044464		O	DNAJ heat shock N-terminal domain-containing protein
MSTRG.7532	MS_inoculated	MS_control	-5.2583	6.7004	3.57838e-11	8.73077e-09	Down	Yes	XP_022635828.1		3847.GLYMA02G09801.1		GO:0005575,GO:0005622,GO:0005623,GO:0005737,GO:0005829,GO:0006996,GO:0008150,GO:0009314,GO:0009416,GO:0009628,GO:0009637,GO:0009657,GO:0009658,GO:0009902,GO:0009903,GO:0009904,GO:0009987,GO:0016043,GO:0044424,GO:0044444,GO:0044464,GO:0044699,GO:0044763,GO:0050896,GO:0051179,GO:0051234,GO:0051640,GO:0051641,GO:0051644,GO:0051649,GO:0051656,GO:0051667,GO:0071840		S	protein PLASTID MOVEMENT IMPAIRED
MSTRG.25482	MS_inoculated	MS_control	-5.22718	6.85592	3.70181e-11	8.91308e-09	Down	Yes	XP_014521445.1		3847.GLYMA11G05320.1				S	BTB POZ domain-containing protein
MSTRG.4911	MS_inoculated	MS_control	-5.133	9.9537	4.21281e-11	9.94065e-09	Down	Yes	XP_014495735.1		3847.GLYMA19G32070.1	CHLH	GO:0003674,GO:0003824,GO:0005575,GO:0005622,GO:0005623,GO:0005737,GO:0005739,GO:0008150,GO:0008152,GO:0009507,GO:0009526,GO:0009528,GO:0009532,GO:0009536,GO:0009570,GO:0009706,GO:0009941,GO:0010007,GO:0016020,GO:0016851,GO:0016874,GO:0019866,GO:0031090,GO:0031967,GO:0031969,GO:0031975,GO:0032991,GO:0042170,GO:0043226,GO:0043227,GO:0043229,GO:0043231,GO:0043234,GO:0044422,GO:0044424,GO:0044434,GO:…	K03403	H	chelatase subunit
MSTRG.3152	MS_inoculated	MS_control	5.51839	5.25057	4.23723e-11	9.94065e-09	Up	Yes
MSTRG.8211	MS_inoculated	MS_control	5.26448	6.471	4.49205e-11	1.04051e-08	Up	Yes	XP_014500583.1		3847.GLYMA06G19400.1			K01673	P	carbonic anhydrase
MSTRG.28585	MS_inoculated	MS_control	5.61771	4.9088	4.88464e-11	1.1173e-08	Up	Yes	XP_014523352.1		3847.GLYMA01G04015.1				S	auxin-induced protein 5NG4-like
MSTRG.9918	MS_inoculated	MS_control	-5.31671	5.6054	5.03194e-11	1.13678e-08	Down	Yes	XP_014498419.1		3847.GLYMA15G00620.1		GO:0003674,GO:0005215,GO:0005575,GO:0005623,GO:0005886,GO:0006810,GO:0006811,GO:0006820,GO:0007154,GO:0008150,GO:0008509,GO:0008643,GO:0009605,GO:0009987,GO:0009991,GO:0010036,GO:0015075,GO:0015103,GO:0015144,GO:0015166,GO:0015168,GO:0015204,GO:0015665,GO:0015698,GO:0015791,GO:0015793,GO:0015840,GO:0015850,GO:0016020,GO:0019755,GO:0022857,GO:0022891,GO:0022892,GO:0031667,GO:0031668,GO:0031669,GO:…	K09874	G	Aquaporin
MSTRG.19592	MS_inoculated	MS_control	5.11644	8.58364	5.50998e-11	1.21942e-08	Up	Yes	XP_014512700.1		3847.GLYMA10G01610.1				S	Calvin cycle protein
MSTRG.8160	MS_inoculated	MS_control	-5.12331	7.78628	5.53099e-11	1.21942e-08	Down	Yes	XP_014501088.1		3847.GLYMA15G22820.1	INT2	GO:0003674,GO:0005215,GO:0005365,GO:0005366,GO:0005575,GO:0005623,GO:0005886,GO:0006810,GO:0006811,GO:0006812,GO:0006818,GO:0008150,GO:0008324,GO:0009987,GO:0015075,GO:0015166,GO:0015291,GO:0015293,GO:0015294,GO:0015295,GO:0015665,GO:0015672,GO:0015791,GO:0015798,GO:0015850,GO:0015992,GO:0016020,GO:0022804,GO:0022857,GO:0022891,GO:0022892,GO:0023052,GO:0034220,GO:0042995,GO:0044464,GO:0044699,GO:…	K08150	G	inositol transporter
MSTRG.15930	MS_inoculated	MS_control	-5.1516	6.8443	5.8277e-11	1.26954e-08	Down	Yes	XP_014510300.1		3847.GLYMA17G10920.3		GO:0001071,GO:0003674,GO:0003700,GO:0005575,GO:0005622,GO:0005623,GO:0005634,GO:0006355,GO:0008150,GO:0009889,GO:0010468,GO:0010556,GO:0019219,GO:0019222,GO:0031323,GO:0031326,GO:0043226,GO:0043227,GO:0043229,GO:0043231,GO:0044424,GO:0044464,GO:0050789,GO:0050794,GO:0051171,GO:0051252,GO:0060255,GO:0065007,GO:0080090,GO:2000112,GO:2001141		K	dof zinc finger protein
MSTRG.10468	MS_inoculated	MS_control	5.12522	7.27774	6.80761e-11	1.46556e-08	Up	Yes	XP_014502118.1		3847.GLYMA15G01420.1		GO:0003674,GO:0005215,GO:0005471,GO:0005575,GO:0005622,GO:0005623,GO:0005737,GO:0006810,GO:0008150,GO:0009507,GO:0009526,GO:0009536,GO:0009941,GO:0009987,GO:0015291,GO:0015297,GO:0016020,GO:0022804,GO:0022857,GO:0031090,GO:0031967,GO:0031969,GO:0031975,GO:0042170,GO:0043226,GO:0043227,GO:0043229,GO:0043231,GO:0044422,GO:0044424,GO:0044434,GO:0044435,GO:0044444,GO:0044446,GO:0044464,GO:0044699,GO:…	K03301	P	ADP,ATP carrier protein 1
MSTRG.6597	MS_inoculated	MS_control	5.28769	5.69468	7.18594e-11	1.51525e-08	Up	Yes	XP_014497323.1		3847.GLYMA07G23800.1		GO:0005575,GO:0005622,GO:0005623,GO:0005737,GO:0006091,GO:0008150,GO:0008152,GO:0009507,GO:0009536,GO:0009767,GO:0009773,GO:0009987,GO:0010598,GO:0015979,GO:0016020,GO:0019684,GO:0022900,GO:0032991,GO:0043226,GO:0043227,GO:0043229,GO:0043231,GO:0043234,GO:0044237,GO:0044424,GO:0044425,GO:0044444,GO:0044464,GO:0044710,GO:0055114
MSTRG.13181	MS_inoculated	MS_control	-5.09629	7.49691	7.22073e-11	1.51525e-08	Down	Yes	XP_022638235.1		3847.GLYMA0041S00290.1		GO:0005575,GO:0005576		S	early-responsive to dehydration
MSTRG.516	MS_inoculated	MS_control	-5.46013	4.74681	7.28685e-11	1.51525e-08	Down	Yes	XP_014498681.1		3847.GLYMA08G06060.2			K03549,K12236	P	K+ potassium transporter
MSTRG.2362	MS_inoculated	MS_control	-5.18628	5.86258	7.39149e-11	1.51974e-08	Down	Yes	XP_014503371.1		3847.GLYMA16G29790.1	OSI_09800	GO:0003674,GO:0003824,GO:0004497,GO:0005575,GO:0005622,GO:0005623,GO:0005737,GO:0006629,GO:0006720,GO:0006721,GO:0008150,GO:0008152,GO:0008299,GO:0008610,GO:0009058,GO:0009507,GO:0009526,GO:0009536,GO:0009941,GO:0009987,GO:0010291,GO:0016020,GO:0016108,GO:0016109,GO:0016114,GO:0016116,GO:0016117,GO:0016119,GO:0016122,GO:0016123,GO:0016491,GO:0031090,GO:0031967,GO:0031969,GO:0031975,GO:0042170,GO:…	K15746	I	Beta-carotene hydroxylase
MSTRG.783	MS_inoculated	MS_control	-5.04236	8.42592	8.52934e-11	1.7342e-08	Down	Yes	XP_014511026.1		3847.GLYMA07G10161.1				K	B-box zinc finger
MSTRG.20396	MS_inoculated	MS_control	-5.05793	7.30238	9.3907e-11	1.88836e-08	Down	Yes
MSTRG.6195	MS_inoculated	MS_control	-5.21373	5.46399	9.66252e-11	1.9219e-08	Down	Yes	XP_014496622.1		3847.GLYMA15G03670.1				C, G	UDP-glycosyltransferase 92A1-like
MSTRG.5359	MS_inoculated	MS_control	-5.42256	4.44724	9.89516e-11	1.94701e-08	Down	Yes	XP_014495486.1		3847.GLYMA19G39521.1			K03676	O	Glutaredoxin
MSTRG.31913	MS_inoculated	MS_control	-5.01515	8.41359	1.00311e-10	1.95275e-08	Down	Yes	XP_014491726.1		3847.GLYMA12G12660.1
MSTRG.11371	MS_inoculated	MS_control	-5.01157	8.38657	1.0277e-10	1.97956e-08	Down	Yes	XP_022637591.1		3847.GLYMA14G03500.1	PSY2		K02291	I	Phytoene synthase
MSTRG.29347	MS_inoculated	MS_control	-4.97213	8.76222	1.28624e-10	2.45176e-08	Down	Yes	NP_001304242.1		3847.GLYMA07G05580.3	WX	GO:0003674,GO:0003824,GO:0004373,GO:0005575,GO:0005622,GO:0005623,GO:0005737,GO:0005975,GO:0005976,GO:0005982,GO:0006073,GO:0008150,GO:0008152,GO:0008194,GO:0009501,GO:0009507,GO:0009536,GO:0009987,GO:0016740,GO:0016757,GO:0016758,GO:0035251,GO:0043170,GO:0043226,GO:0043227,GO:0043229,GO:0043231,GO:0044042,GO:0044237,GO:0044238,GO:0044260,GO:0044262,GO:0044264,GO:0044424,GO:0044444,GO:0044464,GO:…	K13679	M	Granule-bound starch synthase
MSTRG.24637	MS_inoculated	MS_control	5.17153	5.6407	1.34515e-10	2.53761e-08	Up	Yes	XP_014517007.1		29760.VIT_00s0266g00010.t01		GO:0003674,GO:0003824,GO:0005575,GO:0005622,GO:0005623,GO:0005737,GO:0006629,GO:0006720,GO:0008150,GO:0008152,GO:0008299,GO:0008610,GO:0009058,GO:0009507,GO:0009536,GO:0009987,GO:0016829,GO:0016835,GO:0016838,GO:0034007,GO:0042214,GO:0043226,GO:0043227,GO:0043229,GO:0043231,GO:0043692,GO:0043693,GO:0044237,GO:0044238,GO:0044249,GO:0044255,GO:0044424,GO:0044444,GO:0044464,GO:0044710,GO:0046246,GO:…	K15086	S	synthase
MSTRG.1598	MS_inoculated	MS_control	-5.10345	5.89965	1.41081e-10	2.63432e-08	Down	Yes
MSTRG.1786	MS_inoculated	MS_control	-4.93604	10.1923	1.49801e-10	2.76891e-08	Down	Yes	XP_014503217.1		3847.GLYMA04G39370.1		GO:0005575,GO:0005622,GO:0005623,GO:0005737,GO:0009507,GO:0009534,GO:0009535,GO:0009536,GO:0009579,GO:0016020,GO:0031976,GO:0031984,GO:0034357,GO:0042651,GO:0043226,GO:0043227,GO:0043229,GO:0043231,GO:0044422,GO:0044424,GO:0044434,GO:0044435,GO:0044436,GO:0044444,GO:0044446,GO:0044464,GO:0055035		C	Photosystem I reaction centre subunit N (PSAN or PSI-N)
MSTRG.2856	MS_inoculated	MS_control	-5.02814	6.30387	1.52659e-10	2.79351e-08	Down	Yes	XP_014519401.1		3847.GLYMA11G11080.1	OSI_00064	GO:0005575,GO:0005622,GO:0005623,GO:0005737,GO:0009507,GO:0009536,GO:0043226,GO:0043227,GO:0043229,GO:0043231,GO:0044424,GO:0044444,GO:0044464		S	Protein of unknown function (DUF3067)
MSTRG.23527	MS_inoculated	MS_control	-4.93888	9.22815	1.54323e-10	2.796e-08	Down	Yes	XP_014518852.1		3847.GLYMA18G05720.1		GO:0005575,GO:0005622,GO:0005623,GO:0005634,GO:0008150,GO:0009314,GO:0009416,GO:0009605,GO:0009606,GO:0009628,GO:0009637,GO:0009638,GO:0032501,GO:0043226,GO:0043227,GO:0043229,GO:0043231,GO:0044424,GO:0044464,GO:0044699,GO:0044707,GO:0050896		S	Root phototropism protein
MSTRG.19531	MS_inoculated	MS_control	-4.92133	8.93694	1.77157e-10	3.17823e-08	Down	Yes	XP_014512475.1		3847.GLYMA02G02070.1				S	Late embryogenesis abundant protein
MSTRG.24973	MS_inoculated	MS_control	5.21975	5.13985	1.88534e-10	3.33975e-08	Up	Yes	XP_014519914.1		3847.GLYMA01G45110.1		GO:0005575,GO:0005618,GO:0005622,GO:0005623,GO:0005737,GO:0005773,GO:0005774,GO:0005829,GO:0016020,GO:0030312,GO:0031090,GO:0043226,GO:0043227,GO:0043229,GO:0043231,GO:0044422,GO:0044424,GO:0044437,GO:0044444,GO:0044446,GO:0044464,GO:0071944	K01051	G	pectinesterase
MSTRG.14547	MS_inoculated	MS_control	-5.01528	6.27089	1.8981e-10	3.33975e-08	Down	Yes	XP_014509989.1		3847.GLYMA05G14760.1		GO:0000325,GO:0003674,GO:0005215,GO:0005575,GO:0005622,GO:0005623,GO:0005737,GO:0005773,GO:0005774,GO:0006810,GO:0006811,GO:0006812,GO:0006818,GO:0006820,GO:0006821,GO:0008150,GO:0008324,GO:0008509,GO:0009671,GO:0009705,GO:0009987,GO:0010035,GO:0010167,GO:0015075,GO:0015077,GO:0015078,GO:0015103,GO:0015112,GO:0015291,GO:0015293,GO:0015294,GO:0015296,GO:0015672,GO:0015698,GO:0015706,GO:0015992,GO:…	K05016	P	chloride channel
MSTRG.15096	MS_inoculated	MS_control	-4.96717	6.75333	1.94375e-10	3.3875e-08	Down	Yes	XP_014510403.1		3847.GLYMA17G17530.1		GO:0005575,GO:0005622,GO:0005623,GO:0005737,GO:0005773,GO:0043226,GO:0043227,GO:0043229,GO:0043231,GO:0044424,GO:0044444,GO:0044464	K01455	C	K01455 formamidase EC 3.5.1.49
MSTRG.22448	MS_inoculated	MS_control	-4.99459	6.23001	2.12737e-10	3.67252e-08	Down	Yes	XP_014516701.1		3847.GLYMA01G25890.1		GO:0005575,GO:0005622,GO:0005623,GO:0005634,GO:0005886,GO:0016020,GO:0043226,GO:0043227,GO:0043229,GO:0043231,GO:0044424,GO:0044464,GO:0071944	K14638	E	transporter
MSTRG.11770	MS_inoculated	MS_control	-4.87403	11.2434	2.15079e-10	3.67826e-08	Down	Yes	XP_014504832.1		3847.GLYMA14G07270.1	RCA	GO:0000166,GO:0001882,GO:0001883,GO:0003674,GO:0005488,GO:0005524,GO:0005575,GO:0005576,GO:0005618,GO:0005622,GO:0005623,GO:0005634,GO:0005737,GO:0006950,GO:0006952,GO:0007275,GO:0007568,GO:0008047,GO:0008150,GO:0009266,GO:0009314,GO:0009409,GO:0009416,GO:0009507,GO:0009526,GO:0009532,GO:0009534,GO:0009535,GO:0009536,GO:0009570,GO:0009579,GO:0009607,GO:0009617,GO:0009628,GO:0009719,GO:0009725,GO:…		O	Ribulose bisphosphate carboxylase oxygenase activase
MSTRG.5410	MS_inoculated	MS_control	-4.98057	6.13018	2.49535e-10	4.228e-08	Down	Yes	XP_014495383.1		3847.GLYMA19G39840.1		GO:0005575,GO:0005622,GO:0005623,GO:0005737,GO:0005773,GO:0005794,GO:0005886,GO:0016020,GO:0043226,GO:0043227,GO:0043229,GO:0043231,GO:0044424,GO:0044444,GO:0044464,GO:0071944		T	Universal stress protein
MSTRG.14159	MS_inoculated	MS_control	5.17386	5.09578	2.52898e-10	4.24567e-08	Up	Yes	XP_014507707.2		3847.GLYMA20G02220.1		GO:0003674,GO:0003824,GO:0004610,GO:0005575,GO:0005622,GO:0005623,GO:0005737,GO:0005829,GO:0006040,GO:0006047,GO:0006048,GO:0006139,GO:0006725,GO:0006753,GO:0006793,GO:0006796,GO:0006807,GO:0008150,GO:0008152,GO:0009058,GO:0009117,GO:0009165,GO:0009225,GO:0009226,GO:0009507,GO:0009532,GO:0009536,GO:0009570,GO:0009987,GO:0016853,GO:0016866,GO:0016868,GO:0018130,GO:0019438,GO:0019637,GO:0034641,GO:…		G	Phosphoglucomutase/phosphomannomutase, alpha/beta/alpha domain III
MSTRG.10649	MS_inoculated	MS_control	4.8992	7.12848	2.89408e-10	4.77386e-08	Up	Yes	XP_014501157.1		3847.GLYMA13G42330.1	LOX10	GO:0005575,GO:0005622,GO:0005623,GO:0005737,GO:0044424,GO:0044464	K00454,K15718	S	Plant lipoxygenase may be involved in a number of diverse aspects of plant physiology including growth and development, pest resistance, and senescence or responses to wounding (By similarity)
MSTRG.21463	MS_inoculated	MS_control	-4.87954	7.16011	2.89578e-10	4.77386e-08	Down	Yes	XP_014515118.1		3847.GLYMA07G03260.1		GO:0005575,GO:0005622,GO:0005623,GO:0005737,GO:0009507,GO:0009526,GO:0009532,GO:0009536,GO:0009570,GO:0009941,GO:0031967,GO:0031975,GO:0043226,GO:0043227,GO:0043229,GO:0043231,GO:0044422,GO:0044424,GO:0044434,GO:0044435,GO:0044444,GO:0044446,GO:0044464		S	Putative lysophospholipase
MSTRG.4921	MS_inoculated	MS_control	4.9638	6.37153	3.01271e-10	4.92228e-08	Up	Yes	XP_014495292.1		3847.GLYMA03G29150.1				Q	ABC-2 type transporter
MSTRG.9753	MS_inoculated	MS_control	-5.2232	4.34424	3.5227e-10	5.70459e-08	Down	Yes	XP_022636806.1		3847.GLYMA04G00980.1				O	Ubiquitin fusion degradation protein
MSTRG.17338	MS_inoculated	MS_control	4.90376	6.48232	3.74127e-10	6.00539e-08	Up	Yes	XP_014505789.1		3847.GLYMA05G34530.1	FKF1	GO:0000975,GO:0001047,GO:0001067,GO:0003674,GO:0003676,GO:0003677,GO:0005488,GO:0005575,GO:0005622,GO:0005623,GO:0005634,GO:0005737,GO:0006355,GO:0007623,GO:0008150,GO:0009314,GO:0009416,GO:0009628,GO:0009637,GO:0009889,GO:0009909,GO:0009911,GO:0010468,GO:0010556,GO:0019219,GO:0019222,GO:0031323,GO:0031326,GO:0043226,GO:0043227,GO:0043229,GO:0043231,GO:0044212,GO:0044424,GO:0044464,GO:0048511,GO:…	K12116	O	Component of an E3 ubiquitin ligase complex that plays a central role in blue light-dependent circadian cycles. Acts as a blue light photoreceptor, due to the presence of FMN, that mediates light-regulated protein degradation of critical clock components by targeting them to the proteasome complex
MSTRG.11054	MS_inoculated	MS_control	-4.81446	7.65496	3.99234e-10	6.35268e-08	Down	Yes	XP_014505333.1		3847.GLYMA02G47960.1	LHCA3	GO:0005575,GO:0005622,GO:0005623,GO:0005737,GO:0009507,GO:0009532,GO:0009534,GO:0009535,GO:0009536,GO:0009570,GO:0009579,GO:0010287,GO:0016020,GO:0031976,GO:0031984,GO:0034357,GO:0042651,GO:0043226,GO:0043227,GO:0043229,GO:0043231,GO:0044422,GO:0044424,GO:0044434,GO:0044435,GO:0044436,GO:0044444,GO:0044446,GO:0044464,GO:0055035	K08909	S	Chlorophyll a-b binding protein
MSTRG.8930	MS_inoculated	MS_control	5.16697	4.91239	4.12062e-10	6.50029e-08	Up	Yes
MSTRG.5414	MS_inoculated	MS_control	5.283	4.58722	4.27004e-10	6.67842e-08	Up	Yes	XP_014495120.2		3847.GLYMA03G37420.1	GH9B13	GO:0003674,GO:0003824,GO:0004553,GO:0005575,GO:0005576,GO:0007275,GO:0007389,GO:0008150,GO:0008152,GO:0008810,GO:0009607,GO:0009624,GO:0016787,GO:0016798,GO:0032501,GO:0032502,GO:0044699,GO:0044707,GO:0050896,GO:0051704,GO:0051707		G	Endoglucanase
MSTRG.22505	MS_inoculated	MS_control	4.82263	7.03773	4.88525e-10	7.57587e-08	Up	Yes	XP_014515116.1		3847.GLYMA03G16140.1				S	GDSL esterase lipase
MSTRG.20665	MS_inoculated	MS_control	-4.86235	5.99304	5.25309e-10	8.07784e-08	Down	Yes	XP_014512347.1		3847.GLYMA10G37560.1	OSI_09800	GO:0003674,GO:0003824,GO:0004497,GO:0005575,GO:0005622,GO:0005623,GO:0005737,GO:0006629,GO:0006720,GO:0006721,GO:0008150,GO:0008152,GO:0008299,GO:0008610,GO:0009058,GO:0009507,GO:0009526,GO:0009536,GO:0009941,GO:0009987,GO:0010291,GO:0016020,GO:0016108,GO:0016109,GO:0016114,GO:0016116,GO:0016117,GO:0016119,GO:0016122,GO:0016123,GO:0016491,GO:0031090,GO:0031967,GO:0031969,GO:0031975,GO:0042170,GO:…	K15746	I	Beta-carotene hydroxylase
MSTRG.33073	MS_inoculated	MS_control	-4.84057	6.05946	5.64804e-10	8.61279e-08	Down	Yes	XP_014492788.1		29760.VIT_18s0122g00190.t01		GO:0005575,GO:0005622,GO:0005623,GO:0005737,GO:0009507,GO:0009536,GO:0043226,GO:0043227,GO:0043229,GO:0043231,GO:0044424,GO:0044444,GO:0044464		S	Uncharacterised protein family UPF0047
MSTRG.7448	MS_inoculated	MS_control	-4.91511	5.3656	5.77086e-10	8.72735e-08	Down	Yes	XP_022635270.1		3847.GLYMA16G13570.1		GO:0001071,GO:0003674,GO:0003700,GO:0005575,GO:0005622,GO:0005623,GO:0005634,GO:0006355,GO:0008150,GO:0009314,GO:0009411,GO:0009416,GO:0009628,GO:0009889,GO:0010224,GO:0010468,GO:0010556,GO:0019219,GO:0019222,GO:0031323,GO:0031326,GO:0043226,GO:0043227,GO:0043229,GO:0043231,GO:0044424,GO:0044464,GO:0050789,GO:0050794,GO:0050896,GO:0051171,GO:0051252,GO:0060255,GO:0065007,GO:0080090,GO:0080167,GO:…	K16241	K	Transcription factor
MSTRG.8301	MS_inoculated	MS_control	-4.75774	7.57931	5.9016e-10	8.85192e-08	Down	Yes
MSTRG.16942	MS_inoculated	MS_control	-4.75019	7.53657	6.22803e-10	9.26559e-08	Down	Yes	XP_014510330.1		3847.GLYMA17G03680.1		GO:0005575,GO:0005622,GO:0005623,GO:0005737,GO:0005773,GO:0005774,GO:0006139,GO:0006396,GO:0006417,GO:0006725,GO:0006807,GO:0006996,GO:0008150,GO:0008152,GO:0009507,GO:0009526,GO:0009532,GO:0009536,GO:0009570,GO:0009657,GO:0009889,GO:0009941,GO:0009987,GO:0010467,GO:0010468,GO:0010556,GO:0010608,GO:0016020,GO:0016043,GO:0016070,GO:0019222,GO:0031090,GO:0031323,GO:0031326,GO:0031967,GO:0031975,GO:…	K12869	A	psbB mRNA maturation factor Mbb1, chloroplastic-like
MSTRG.16081	MS_inoculated	MS_control	5.02673	4.95485	6.53732e-10	9.64729e-08	Up	Yes	XP_014507650.2		3847.GLYMA08G13640.2	OSI_39096	GO:0003333,GO:0003674,GO:0005215,GO:0005310,GO:0005313,GO:0005342,GO:0005575,GO:0005623,GO:0005886,GO:0006810,GO:0006811,GO:0006812,GO:0006820,GO:0006835,GO:0006865,GO:0008150,GO:0008324,GO:0008509,GO:0008514,GO:0009987,GO:0015075,GO:0015171,GO:0015172,GO:0015174,GO:0015179,GO:0015181,GO:0015189,GO:0015326,GO:0015711,GO:0015800,GO:0015802,GO:0015807,GO:0015809,GO:0015813,GO:0015819,GO:0015849,GO:…	K03294	E	cationic amino acid transporter
MSTRG.21475	MS_inoculated	MS_control	-4.79545	6.40435	6.72194e-10	9.84038e-08	Down	Yes	XP_014515716.1		3847.GLYMA07G03370.2		GO:0005575,GO:0005622,GO:0005623,GO:0005737,GO:0006082,GO:0006629,GO:0006631,GO:0006633,GO:0006636,GO:0008150,GO:0008152,GO:0008610,GO:0009058,GO:0009314,GO:0009416,GO:0009507,GO:0009526,GO:0009536,GO:0009579,GO:0009628,GO:0009642,GO:0009644,GO:0009892,GO:0009941,GO:0009987,GO:0010109,GO:0010205,GO:0016020,GO:0016053,GO:0019222,GO:0019752,GO:0031090,GO:0031323,GO:0031324,GO:0031967,GO:0031969,GO:…	K00507	I	desaturase
MSTRG.16984	MS_inoculated	MS_control	4.77597	6.7717	7.27029e-10	1.05587e-07	Up	Yes	XP_014506982.1		3847.GLYMA17G03365.1				S	Pathogenesis-related protein Bet v I family
MSTRG.20801	MS_inoculated	MS_control	-4.69386	9.41284	7.37767e-10	1.06302e-07	Down	Yes	XP_014513965.1		3847.GLYMA20G28890.1	ELIP1			S	early light-induced protein
MSTRG.4284	MS_inoculated	MS_control	-4.78815	6.2252	7.49223e-10	1.0711e-07	Down	Yes	XP_014493053.1		3847.GLYMA11G37450.1	OSI_19337		K13993	O	Heat Shock Protein
MSTRG.7899	MS_inoculated	MS_control	-5.00047	4.44802	8.60809e-10	1.22108e-07	Down	Yes	XP_014500685.2		3847.GLYMA09G08440.1
MSTRG.1747	MS_inoculated	MS_control	-4.67786	8.08276	9.24587e-10	1.30146e-07	Down	Yes	XP_014511585.1		3847.GLYMA05G31670.1		GO:0003674,GO:0005215,GO:0005575,GO:0005622,GO:0005623,GO:0005737,GO:0006810,GO:0008150,GO:0009507,GO:0009526,GO:0009536,GO:0009941,GO:0031967,GO:0031975,GO:0043226,GO:0043227,GO:0043229,GO:0043231,GO:0044422,GO:0044424,GO:0044434,GO:0044435,GO:0044444,GO:0044446,GO:0044464,GO:0051179,GO:0051234		S	ABC1 family
MSTRG.16997	MS_inoculated	MS_control	-5.07371	4.0052	9.67985e-10	1.35215e-07	Down	Yes	XP_014507851.1		3847.GLYMA15G16260.1		GO:0000160,GO:0001071,GO:0003674,GO:0003676,GO:0003677,GO:0003700,GO:0005488,GO:0005575,GO:0005622,GO:0005623,GO:0005634,GO:0005737,GO:0005886,GO:0006355,GO:0006950,GO:0007154,GO:0007165,GO:0008150,GO:0008219,GO:0009607,GO:0009719,GO:0009723,GO:0009725,GO:0009735,GO:0009753,GO:0009755,GO:0009873,GO:0009889,GO:0009891,GO:0009893,GO:0009987,GO:0010033,GO:0010468,GO:0010556,GO:0010557,GO:0010604,GO:…	K09286	K	Transcription factor
MSTRG.5740	MS_inoculated	MS_control	-4.7952	5.38687	1.08794e-09	1.5082e-07	Down	Yes	XP_014494921.1		3847.GLYMA18G03740.1
MSTRG.27314	MS_inoculated	MS_control	-4.76874	5.70955	1.13862e-09	1.55908e-07	Down	Yes	XP_014522087.2		3847.GLYMA06G47470.1		GO:0005575,GO:0016020		G	hexose carrier protein
MSTRG.5772	MS_inoculated	MS_control	-4.63911	8.15809	1.14168e-09	1.55908e-07	Down	Yes	XP_014496046.1		3847.GLYMA11G35030.1	PIP1	GO:0003674,GO:0005215,GO:0005372,GO:0005575,GO:0005623,GO:0005886,GO:0005911,GO:0006810,GO:0006833,GO:0008150,GO:0009506,GO:0009987,GO:0015250,GO:0015267,GO:0016020,GO:0022803,GO:0022838,GO:0022857,GO:0022891,GO:0022892,GO:0030054,GO:0042044,GO:0044464,GO:0044699,GO:0044763,GO:0044765,GO:0051179,GO:0051234,GO:0055044,GO:0055085,GO:0071944	K09872,K09873	G	Aquaporin
MSTRG.13281	MS_inoculated	MS_control	4.93514	4.86742	1.18405e-09	1.60495e-07	Up	Yes	XP_022638267.1		3847.GLYMA17G36060.1		GO:0006950,GO:0008150,GO:0009266,GO:0009409,GO:0009628,GO:0050896,GO:0080167		S	expressed protein
MSTRG.28089	MS_inoculated	MS_control	4.67632	7.0433	1.25276e-09	1.6856e-07	Up	Yes	XP_014522835.1		3847.GLYMA13G26600.1		GO:0005575,GO:0005618,GO:0005623,GO:0009505,GO:0030312,GO:0044464,GO:0071944		O	aspartic proteinase
MSTRG.27834	MS_inoculated	MS_control	4.95842	4.61613	1.36492e-09	1.82311e-07	Up	Yes
MSTRG.4341	MS_inoculated	MS_control	-4.92371	4.51072	1.43151e-09	1.88853e-07	Down	Yes
MSTRG.1127	MS_inoculated	MS_control	4.95019	4.6083	1.43454e-09	1.88853e-07	Up	Yes	XP_014506311.1		29760.VIT_17s0119g00120.t01		GO:0005575,GO:0005576,GO:0005618,GO:0005623,GO:0030312,GO:0044464,GO:0048046,GO:0071944		O	miraculin-like
MSTRG.11115	MS_inoculated	MS_control	-4.66921	6.24961	1.45666e-09	1.89566e-07	Down	Yes	XP_014503961.1		3847.GLYMA14G01340.1		GO:0003674,GO:0005488,GO:0005515,GO:0005575,GO:0005622,GO:0005623,GO:0005737,GO:0006457,GO:0008150,GO:0008152,GO:0009507,GO:0009532,GO:0009536,GO:0009570,GO:0009987,GO:0019538,GO:0043170,GO:0043226,GO:0043227,GO:0043229,GO:0043231,GO:0044183,GO:0044237,GO:0044238,GO:0044260,GO:0044267,GO:0044422,GO:0044424,GO:0044434,GO:0044435,GO:0044444,GO:0044446,GO:0044464,GO:0061077,GO:0071704		S	RbcX protein
MSTRG.22783	MS_inoculated	MS_control	4.7773	5.6575	1.46067e-09	1.89566e-07	Up	Yes	XP_014515859.1		3847.GLYMA03G03100.2	CRR4	GO:0005575,GO:0005622,GO:0005623,GO:0005737,GO:0009507,GO:0009536,GO:0043226,GO:0043227,GO:0043229,GO:0043231,GO:0044424,GO:0044444,GO:0044464		S	Pentatricopeptide repeat-containing protein
MSTRG.5732	MS_inoculated	MS_control	-4.91681	4.50399	1.48221e-09	1.91007e-07	Down	Yes	XP_022635133.1		3847.GLYMA18G03870.1	OSI_20201			D, Z	Regulator of chromosome condensation
MSTRG.3804	MS_inoculated	MS_control	-4.65325	6.42079	1.59896e-09	2.04611e-07	Down	Yes	XP_014494176.1		3847.GLYMA06G44330.1	GLK1	GO:0005575,GO:0005622,GO:0005623,GO:0005634,GO:0006355,GO:0008150,GO:0009889,GO:0009891,GO:0009893,GO:0010468,GO:0010556,GO:0010557,GO:0010604,GO:0010628,GO:0010638,GO:0019219,GO:0019222,GO:0031323,GO:0031325,GO:0031326,GO:0031328,GO:0033043,GO:0043226,GO:0043227,GO:0043229,GO:0043231,GO:0044424,GO:0044464,GO:0045893,GO:0045935,GO:0048518,GO:0048522,GO:0050789,GO:0050794,GO:0051128,GO:0051130,GO:…		K	transcription factor
MSTRG.1037	MS_inoculated	MS_control	4.79082	5.21773	1.77043e-09	2.2498e-07	Up	Yes	XP_014505690.1		3694.POPTR_0004s06640.1		GO:0005575,GO:0005576,GO:0005618,GO:0005623,GO:0030312,GO:0044464,GO:0048046,GO:0071944		O	miraculin-like
MSTRG.4129	MS_inoculated	MS_control	-4.88391	4.53614	1.84663e-09	2.33045e-07	Down	Yes
MSTRG.3223	MS_inoculated	MS_control	4.749	5.39671	1.86164e-09	2.3333e-07	Up	Yes	XP_022634152.1		3847.GLYMA12G06406.1				K	MYB family transcription factor
MSTRG.25096	MS_inoculated	MS_control	-4.55951	7.99681	1.91941e-09	2.38934e-07	Down	Yes	XP_014519379.1		3847.GLYMA11G01470.2		GO:0005575,GO:0005622,GO:0005623,GO:0005737,GO:0009507,GO:0009526,GO:0009534,GO:0009535,GO:0009536,GO:0009579,GO:0009941,GO:0016020,GO:0031967,GO:0031975,GO:0031976,GO:0031984,GO:0034357,GO:0042651,GO:0043226,GO:0043227,GO:0043229,GO:0043231,GO:0044422,GO:0044424,GO:0044434,GO:0044435,GO:0044436,GO:0044444,GO:0044446,GO:0044464,GO:0055035		S	PDZ
MSTRG.31024	MS_inoculated	MS_control	4.7509	5.2376	2.02181e-09	2.49981e-07	Up	Yes
MSTRG.7939	MS_inoculated	MS_control	-4.72019	5.21223	2.06572e-09	2.53696e-07	Down	Yes	XP_014500543.1		3847.GLYMA15G19360.1				K	Myblike DNAbinding domain containing protein
MSTRG.29014	MS_inoculated	MS_control	-4.63882	5.73104	2.10811e-09	2.56363e-07	Down	Yes	XP_014523786.1		3847.GLYMA05G32620.2		GO:0005575,GO:0016020		Q	ABC transporter G family member
MSTRG.14468	MS_inoculated	MS_control	4.66094	6.08096	2.11546e-09	2.56363e-07	Up	Yes	XP_022638890.1		3847.GLYMA20G03250.2		GO:0003674,GO:0003824,GO:0004645,GO:0005575,GO:0005622,GO:0005623,GO:0005737,GO:0006950,GO:0008150,GO:0008152,GO:0009266,GO:0009414,GO:0009415,GO:0009501,GO:0009507,GO:0009532,GO:0009536,GO:0009570,GO:0009628,GO:0010035,GO:0016740,GO:0016757,GO:0016758,GO:0042221,GO:0043226,GO:0043227,GO:0043229,GO:0043231,GO:0044422,GO:0044424,GO:0044434,GO:0044435,GO:0044444,GO:0044446,GO:0044464,GO:0050896,GO:…	K00688	G	Phosphorylase is an important allosteric enzyme in carbohydrate metabolism. Enzymes from different sources differ in their regulatory mechanisms and in their natural substrates. However, all known phosphorylases share catalytic and structural properties (By similarity)
MSTRG.1271	MS_inoculated	MS_control	-4.58109	6.68801	2.14975e-09	2.58805e-07	Down	Yes	XP_014517621.1		3847.GLYMA13G05880.1	OSI_20596	GO:0007623,GO:0008150,GO:0048511
MSTRG.6406	MS_inoculated	MS_control	-4.63293	5.77122	2.30033e-09	2.75123e-07	Down	Yes	XP_014497090.1		3847.GLYMA12G30270.1				K	zinc finger protein ZAT5-like
MSTRG.21291	MS_inoculated	MS_control	4.5847	6.52749	2.49209e-09	2.96122e-07	Up	Yes	XP_014513270.2		3847.GLYMA20G38560.1		GO:0005575,GO:0005622,GO:0005623,GO:0005634,GO:0005694,GO:0043226,GO:0043227,GO:0043228,GO:0043229,GO:0043231,GO:0043232,GO:0044424,GO:0044464	K01859	G	Catalyzes the intramolecular cyclization of bicyclic chalcones into tricyclic (S)-flavanones. Responsible for the isomerization of 4,2',4',6'-tetrahydroxychalcone (also termed chalcone) into naringenin
MSTRG.31462	MS_inoculated	MS_control	-4.83229	4.21001	2.52708e-09	2.98342e-07	Down	Yes	XP_014491205.2		3847.GLYMA19G29730.1	OSI_34941			G, M, W	exostosin family domain containing protein, expressed
MSTRG.26389	MS_inoculated	MS_control	-4.82804	4.20588	2.58148e-09	3.0281e-07	Down	Yes	XP_014519460.1		3847.GLYMA02G02560.1				S	DUF1338
MSTRG.8913	MS_inoculated	MS_control	-4.91188	4.03953	2.61249e-09	3.04497e-07	Down	Yes	XP_014500302.1		3847.GLYMA04G08440.1		GO:0005575,GO:0005622,GO:0005623,GO:0005737,GO:0044424,GO:0044464	K11816	Q	flavin-containing monooxygenase
MSTRG.27464	MS_inoculated	MS_control	4.52875	7.40508	2.74609e-09	3.18043e-07	Up	Yes	XP_014522198.1		3847.GLYMA08G45590.1				O	trypsin inhibitor
MSTRG.10075	MS_inoculated	MS_control	-4.49206	8.08463	2.94263e-09	3.38662e-07	Down	Yes	XP_014501135.1		3847.GLYMA11G21580.4
MSTRG.11964	MS_inoculated	MS_control	-4.62752	5.438	3.02922e-09	3.46448e-07	Down	Yes	XP_014505026.1		3847.GLYMA02G40200.1		GO:0003674,GO:0003824,GO:0004672,GO:0004674,GO:0005575,GO:0005622,GO:0005623,GO:0005634,GO:0005737,GO:0006464,GO:0006468,GO:0006793,GO:0006796,GO:0008150,GO:0008152,GO:0009987,GO:0016301,GO:0016310,GO:0016740,GO:0016772,GO:0016773,GO:0019538,GO:0036211,GO:0043170,GO:0043226,GO:0043227,GO:0043229,GO:0043231,GO:0043412,GO:0044237,GO:0044238,GO:0044260,GO:0044267,GO:0044424,GO:0044464,GO:0046777,GO:…	K08867	T	With no lysine
MSTRG.3575	MS_inoculated	MS_control	-4.69632	4.68882	3.19732e-09	3.63402e-07	Down	Yes	XP_014520527.1		3847.GLYMA12G10100.1		GO:0005575,GO:0005622,GO:0005623,GO:0005737,GO:0009507,GO:0009536,GO:0043226,GO:0043227,GO:0043229,GO:0043231,GO:0044424,GO:0044444,GO:0044464		S	protein FAF-like, chloroplastic-like
MSTRG.18463	MS_inoculated	MS_control	4.79946	4.65296	3.40497e-09	3.84615e-07	Up	Yes	XP_014512748.1		3847.GLYMA10G14630.1				S	Pfam:DUF231
MSTRG.16224	MS_inoculated	MS_control	-4.46748	8.08569	3.46268e-09	3.88733e-07	Down	Yes	XP_014505743.1		3847.GLYMA05G30040.1		GO:0005575,GO:0005622,GO:0005623,GO:0005737,GO:0006950,GO:0008150,GO:0009507,GO:0009526,GO:0009532,GO:0009534,GO:0009535,GO:0009536,GO:0009570,GO:0009579,GO:0009611,GO:0009941,GO:0016020,GO:0031967,GO:0031975,GO:0031976,GO:0031984,GO:0034357,GO:0042651,GO:0043226,GO:0043227,GO:0043229,GO:0043231,GO:0044422,GO:0044424,GO:0044434,GO:0044435,GO:0044436,GO:0044444,GO:0044446,GO:0044464,GO:0050896,GO:…
MSTRG.7696	MS_inoculated	MS_control	-4.56861	5.56704	3.56521e-09	3.97803e-07	Down	Yes
MSTRG.26068	MS_inoculated	MS_control	-4.63562	5.1653	3.61869e-09	4.01324e-07	Down	Yes	XP_014519855.1		3847.GLYMA01G35450.1				S	Nodulin-like
MSTRG.27288	MS_inoculated	MS_control	4.87162	4.31764	4.17963e-09	4.60741e-07	Up	Yes	XP_014522025.1		3847.GLYMA12G34230.1		GO:0005575,GO:0005622,GO:0005623,GO:0005737,GO:0009507,GO:0009532,GO:0009536,GO:0009570,GO:0043226,GO:0043227,GO:0043229,GO:0043231,GO:0044422,GO:0044424,GO:0044434,GO:0044435,GO:0044444,GO:0044446,GO:0044464
MSTRG.7437	MS_inoculated	MS_control	4.69638	5.00462	4.21087e-09	4.61405e-07	Up	Yes	XP_014497023.1		3847.GLYMA18G52250.1				S	NAD(P)H-dependent oxidoreductase
MSTRG.22628	MS_inoculated	MS_control	-4.69147	4.46966	4.28896e-09	4.67165e-07	Down	Yes	XP_014515129.1		3847.GLYMA16G10880.1				H	1-deoxy-D-xylulose 5-phosphate reductoisomerase
MSTRG.29377	MS_inoculated	MS_control	-4.45529	6.96813	4.48301e-09	4.85412e-07	Down	Yes	XP_014524137.1		3847.GLYMA07G05820.1				Q	cytochrome P450
MSTRG.22681	MS_inoculated	MS_control	-4.51739	5.51776	4.93535e-09	5.31247e-07	Down	Yes	XP_014516027.1		3847.GLYMA03G05050.2				S	wound-induced protein
MSTRG.24043	MS_inoculated	MS_control	-4.42238	7.09397	5.34099e-09	5.71548e-07	Down	Yes	XP_014519100.1		3847.GLYMA15G12200.1		GO:0003674,GO:0005215,GO:0005310,GO:0005342,GO:0005575,GO:0005622,GO:0005623,GO:0005737,GO:0005773,GO:0005774,GO:0006810,GO:0006811,GO:0006820,GO:0006835,GO:0006873,GO:0006885,GO:0008150,GO:0008509,GO:0008514,GO:0009987,GO:0015075,GO:0015140,GO:0015556,GO:0015711,GO:0015740,GO:0015743,GO:0015849,GO:0016020,GO:0019725,GO:0022857,GO:0022891,GO:0022892,GO:0030003,GO:0030004,GO:0030641,GO:0031090,GO:…	K14430,K14445	P	tonoplast dicarboxylate
MSTRG.21598	MS_inoculated	MS_control	4.39949	7.18033	6.52558e-09	6.94254e-07	Up	Yes	XP_014515809.1		3847.GLYMA08G21420.1				S	stem 28 kDa
MSTRG.5153	MS_inoculated	MS_control	-4.75091	3.88272	7.11888e-09	7.52997e-07	Down	Yes	XP_014495403.1		3847.GLYMA19G37290.1				T	wall-associated receptor kinase-like
MSTRG.5020	MS_inoculated	MS_control	-4.49394	5.096	7.37664e-09	7.75776e-07	Down	Yes	XP_022634877.1		3847.GLYMA13G18930.2	PSB28	GO:0005575,GO:0005622,GO:0005623,GO:0005737,GO:0009507,GO:0009534,GO:0009535,GO:0009536,GO:0009579,GO:0016020,GO:0031976,GO:0031984,GO:0034357,GO:0042651,GO:0043226,GO:0043227,GO:0043229,GO:0043231,GO:0044422,GO:0044424,GO:0044434,GO:0044435,GO:0044436,GO:0044444,GO:0044446,GO:0044464,GO:0055035	K08903	H	Photosystem II reaction center PSB28 protein
MSTRG.11874	MS_inoculated	MS_control	-4.659	4.18627	7.49154e-09	7.83358e-07	Down	Yes	XP_014504733.1		3847.GLYMA14G39190.1		GO:0005575,GO:0005623,GO:0005886,GO:0016020,GO:0044464,GO:0071944		S	Universal stress protein
MSTRG.19205	MS_inoculated	MS_control	4.66224	4.68888	7.61359e-09	7.91597e-07	Up	Yes
MSTRG.759	MS_inoculated	MS_control	4.38121	6.97617	7.70495e-09	7.9657e-07	Up	Yes	XP_014515973.1		3847.GLYMA09G31970.1				S	sigma factor SigB regulation protein RsbQ-like
MSTRG.4457	MS_inoculated	MS_control	-4.43865	5.58438	7.87847e-09	8.09934e-07	Down	Yes	XP_014493567.1		3847.GLYMA18G23000.1
MSTRG.20585	MS_inoculated	MS_control	4.37938	6.61387	8.29993e-09	8.48494e-07	Up	Yes	XP_014510849.1		3847.GLYMA10G06620.1				K	RNA recognition motif. (a.k.a. RRM, RBD, or RNP domain)
MSTRG.6255	MS_inoculated	MS_control	-4.34901	6.69972	8.63001e-09	8.77336e-07	Down	Yes	XP_014497922.1		3847.GLYMA13G41130.1		GO:0005575,GO:0005622,GO:0005623,GO:0005737,GO:0005886,GO:0009507,GO:0009536,GO:0016020,GO:0043226,GO:0043227,GO:0043229,GO:0043231,GO:0044424,GO:0044444,GO:0044464,GO:0071944		T	Protein kinase APK1A
MSTRG.29596	MS_inoculated	MS_control	-4.29694	11.6739	8.75267e-09	8.8488e-07	Down	Yes	XP_014524329.1		3847.GLYMA12G04150.1		GO:0003674,GO:0003824,GO:0004332,GO:0005575,GO:0005576,GO:0005622,GO:0005623,GO:0005737,GO:0005829,GO:0005840,GO:0008150,GO:0008152,GO:0009507,GO:0009526,GO:0009532,GO:0009534,GO:0009536,GO:0009570,GO:0009579,GO:0009719,GO:0009725,GO:0009737,GO:0009941,GO:0010033,GO:0010035,GO:0010038,GO:0010287,GO:0016020,GO:0016829,GO:0016830,GO:0016832,GO:0022626,GO:0030529,GO:0031967,GO:0031975,GO:0031976,GO:…	K01623	G	fructose-bisphosphate aldolase
MSTRG.16957	MS_inoculated	MS_control	-4.36546	6.2157	8.80092e-09	8.8488e-07	Down	Yes
MSTRG.28715	MS_inoculated	MS_control	4.46217	5.44144	9.16412e-09	9.16362e-07	Up	Yes	XP_022632418.1		3847.GLYMA05G29200.2				T	Glycogen synthase kinase
MSTRG.7849	MS_inoculated	MS_control	4.59555	4.54545	1.01407e-08	1.00851e-06	Up	Yes	XP_014501041.1		3847.GLYMA09G05580.1		GO:0003333,GO:0003674,GO:0005215,GO:0005310,GO:0005313,GO:0005342,GO:0005575,GO:0005623,GO:0005886,GO:0006810,GO:0006811,GO:0006812,GO:0006820,GO:0006835,GO:0006865,GO:0008150,GO:0008324,GO:0008509,GO:0008514,GO:0009987,GO:0015075,GO:0015171,GO:0015172,GO:0015174,GO:0015179,GO:0015181,GO:0015189,GO:0015711,GO:0015800,GO:0015802,GO:0015807,GO:0015809,GO:0015813,GO:0015819,GO:0015849,GO:0016020,GO:…	K03294	E	Cationic amino acid transporter
MSTRG.15367	MS_inoculated	MS_control	4.40999	5.75009	1.06667e-08	1.05326e-06	Up	Yes	XP_014507326.1		3847.GLYMA17G14330.1		GO:0005575,GO:0005622,GO:0005623,GO:0005737,GO:0005783,GO:0043226,GO:0043227,GO:0043229,GO:0043231,GO:0044424,GO:0044444,GO:0044464	K00512	Q	cytochrome P450
MSTRG.10424	MS_inoculated	MS_control	-4.27702	8.80319	1.07058e-08	1.05326e-06	Down	Yes	XP_014501923.1		3847.GLYMA13G33710.1		GO:0003674,GO:0003824,GO:0005575,GO:0005622,GO:0005623,GO:0005737,GO:0005783,GO:0006732,GO:0006733,GO:0006743,GO:0006744,GO:0008150,GO:0008152,GO:0009058,GO:0009108,GO:0009507,GO:0009532,GO:0009536,GO:0009570,GO:0009987,GO:0016740,GO:0016765,GO:0042180,GO:0042181,GO:0042375,GO:0043226,GO:0043227,GO:0043229,GO:0043231,GO:0044237,GO:0044249,GO:0044281,GO:0044283,GO:0044422,GO:0044424,GO:0044434,GO:…	K05356	H	Solanesyl diphosphate synthase
MSTRG.1241	MS_inoculated	MS_control	-4.5927	4.05158	1.12808e-08	1.10389e-06	Down	Yes	XP_014511467.1		3847.GLYMA13G06530.1			K04730	T	receptor-like protein kinase FERONIA-like
MSTRG.3067	MS_inoculated	MS_control	4.62006	4.29607	1.14842e-08	1.11781e-06	Up	Yes	XP_014493453.1		3847.GLYMA12G05080.1
MSTRG.6239	MS_inoculated	MS_control	-4.35934	5.57462	1.18314e-08	1.14551e-06	Down	Yes	XP_014496702.1		3847.GLYMA12G06480.1		GO:0005575,GO:0005576,GO:0006950,GO:0008150,GO:0009414,GO:0009415,GO:0009628,GO:0010035,GO:0042221,GO:0048046,GO:0050896,GO:1901700	K05909	Q	Multicopper oxidase
MSTRG.27885	MS_inoculated	MS_control	-4.26363	7.32006	1.33377e-08	1.28457e-06	Down	Yes	XP_022632156.1		3847.GLYMA08G24280.1		GO:0005575,GO:0005622,GO:0005623,GO:0005737,GO:0006412,GO:0006413,GO:0008150,GO:0008152,GO:0009058,GO:0009059,GO:0009507,GO:0009526,GO:0009532,GO:0009536,GO:0009570,GO:0009941,GO:0009987,GO:0010467,GO:0019538,GO:0031967,GO:0031975,GO:0034645,GO:0043170,GO:0043226,GO:0043227,GO:0043229,GO:0043231,GO:0044237,GO:0044238,GO:0044249,GO:0044260,GO:0044267,GO:0044422,GO:0044424,GO:0044434,GO:0044435,GO:…		G	Complex I intermediate-associated protein 30 (CIA30)
MSTRG.21492	MS_inoculated	MS_control	-4.43701	4.66854	1.34914e-08	1.29256e-06	Down	Yes	XP_014515706.1		3847.GLYMA07G03560.1				G	glyoxalase family
MSTRG.12653	MS_inoculated	MS_control	-4.64746	3.58948	1.40952e-08	1.34338e-06	Down	Yes	XP_014503460.1		3847.GLYMA14G24030.1		GO:0005575,GO:0016020		S	auxin-induced protein
MSTRG.17421	MS_inoculated	MS_control	4.38088	5.3646	1.52982e-08	1.44941e-06	Up	Yes	XP_014510707.1		3847.GLYMA07G39140.3		GO:0005575,GO:0005623,GO:0005886,GO:0016020,GO:0044464,GO:0071944	K19891	G	glucan endo-1-3-beta-glucosidase
MSTRG.11863	MS_inoculated	MS_control	4.71372	4.04738	1.5377e-08	1.44941e-06	Up	Yes	XP_014503550.1		3847.GLYMA14G39300.1		GO:0008150,GO:0009719,GO:0010033,GO:0010200,GO:0010243,GO:0042221,GO:0050896,GO:1901698,GO:1901700		O	U-box domain-containing protein
MSTRG.16343	MS_inoculated	MS_control	-4.37243	4.94611	1.54453e-08	1.44941e-06	Down	Yes	XP_014509661.1		3847.GLYMA17G12230.1		GO:0005575,GO:0005623,GO:0005886,GO:0016020,GO:0044464,GO:0071944	K15014	P	equilibrative nucleoside transporter
MSTRG.30350	MS_inoculated	MS_control	4.44689	5.00502	1.55446e-08	1.45128e-06	Up	Yes	XP_022632935.1		3847.GLYMA04G37020.2		GO:0005575,GO:0005622,GO:0005623,GO:0005737,GO:0009507,GO:0009536,GO:0043226,GO:0043227,GO:0043229,GO:0043231,GO:0044424,GO:0044444,GO:0044464		A, K	ribonuclease J-like
MSTRG.8345	MS_inoculated	MS_control	4.37224	5.35645	1.60632e-08	1.49208e-06	Up	Yes
MSTRG.20172	MS_inoculated	MS_control	-4.22564	7.52276	1.64276e-08	1.51326e-06	Down	Yes	XP_014513716.1		3847.GLYMA01G44491.1		GO:0005575,GO:0005622,GO:0005623,GO:0005634,GO:0006355,GO:0008150,GO:0009889,GO:0010468,GO:0010556,GO:0019219,GO:0019222,GO:0031323,GO:0031326,GO:0040007,GO:0043226,GO:0043227,GO:0043229,GO:0043231,GO:0044424,GO:0044464,GO:0050789,GO:0050794,GO:0051171,GO:0051252,GO:0060255,GO:0065007,GO:0080090,GO:2000112,GO:2001141		S	Plus-3 domain
MSTRG.23397	MS_inoculated	MS_control	-4.26249	6.39462	1.64712e-08	1.51326e-06	Down	Yes	XP_014517013.1		3847.GLYMA08G45070.1		GO:0003674,GO:0005488,GO:0005515,GO:0005575,GO:0005622,GO:0005623,GO:0005737,GO:0006457,GO:0008150,GO:0008152,GO:0009507,GO:0009532,GO:0009536,GO:0009570,GO:0009987,GO:0019538,GO:0043170,GO:0043226,GO:0043227,GO:0043229,GO:0043231,GO:0044183,GO:0044237,GO:0044238,GO:0044260,GO:0044267,GO:0044422,GO:0044424,GO:0044434,GO:0044435,GO:0044444,GO:0044446,GO:0044464,GO:0061077,GO:0071704		S	RbcX protein
MSTRG.8625	MS_inoculated	MS_control	-4.53442	3.99524	1.65392e-08	1.51326e-06	Down	Yes	XP_014498773.1		3847.GLYMA04G43000.1		GO:0005575,GO:0016020		S	auxin-induced protein
MSTRG.982	MS_inoculated	MS_control	4.21276	8.22171	1.69985e-08	1.54754e-06	Up	Yes	XP_014517585.1		3847.GLYMA09G29900.1		GO:0005575,GO:0005911,GO:0009506,GO:0030054,GO:0055044	K01580	E	glutamate
MSTRG.278	MS_inoculated	MS_control	-4.31512	5.29872	1.71587e-08	1.55439e-06	Down	Yes	XP_014513321.1		3847.GLYMA19G01831.1				Q	Cytochrome p450
MSTRG.8167	MS_inoculated	MS_control	-4.28071	5.60351	1.86503e-08	1.68119e-06	Down	Yes	XP_014499847.1		3847.GLYMA06G19710.1		GO:0005575,GO:0005622,GO:0005623,GO:0005737,GO:0005739,GO:0043226,GO:0043227,GO:0043229,GO:0043231,GO:0044424,GO:0044444,GO:0044464		S	Protein of unknown function, DUF393
MSTRG.13287	MS_inoculated	MS_control	-4.45602	4.24222	1.90706e-08	1.71065e-06	Down	Yes
MSTRG.11101	MS_inoculated	MS_control	-4.35992	4.79295	1.91834e-08	1.71238e-06	Down	Yes
MSTRG.30102	MS_inoculated	MS_control	-4.20392	7.43936	1.93593e-08	1.71969e-06	Down	Yes	XP_014489780.1		3847.GLYMA03G28600.1				S	Haloacid dehalogenase-like hydrolase domain-containing protein
MSTRG.33461	MS_inoculated	MS_control	4.52157	4.39068	1.9558e-08	1.72895e-06	Up	Yes
MSTRG.1033	MS_inoculated	MS_control	4.2624	6.26218	1.96693e-08	1.73042e-06	Up	Yes
MSTRG.16129	MS_inoculated	MS_control	-4.23195	6.16939	2.0341e-08	1.78096e-06	Down	Yes	XP_014510315.1		3847.GLYMA08G14210.1		GO:0003674,GO:0003824,GO:0005575,GO:0005622,GO:0005623,GO:0005634,GO:0005737,GO:0005829,GO:0006793,GO:0006796,GO:0006950,GO:0006970,GO:0008150,GO:0008152,GO:0009628,GO:0009651,GO:0009987,GO:0016301,GO:0016310,GO:0016740,GO:0016772,GO:0043226,GO:0043227,GO:0043229,GO:0043231,GO:0044237,GO:0044424,GO:0044444,GO:0044464,GO:0050896	K14498	T	serine threonine-protein kinase
MSTRG.28239	MS_inoculated	MS_control	4.42317	4.68083	2.0646e-08	1.79906e-06	Up	Yes	XP_014522971.2		3847.GLYMA02G08650.2				S	CONTAINS InterPro DOMAIN s Munc13 homology 1 (InterPro IPR014770), Protein of
MSTRG.30640	MS_inoculated	MS_control	-4.14925	10.0231	2.23522e-08	1.9385e-06	Down	Yes	XP_014490309.1		3847.GLYMA08G41460.1		GO:0003674,GO:0003824,GO:0004760,GO:0005575,GO:0005576,GO:0005622,GO:0005623,GO:0005737,GO:0005777,GO:0005886,GO:0008150,GO:0008152,GO:0008453,GO:0008483,GO:0009058,GO:0009507,GO:0009532,GO:0009536,GO:0009570,GO:0009853,GO:0009987,GO:0016020,GO:0016740,GO:0016769,GO:0042579,GO:0043094,GO:0043226,GO:0043227,GO:0043229,GO:0043231,GO:0044237,GO:0044249,GO:0044422,GO:0044424,GO:0044434,GO:0044435,GO:…	K00830	E	serine-glyoxylate
MSTRG.6987	MS_inoculated	MS_control	4.33968	5.24213	2.31373e-08	1.98879e-06	Up	Yes	XP_022635655.1		3847.GLYMA18G47450.1				O	subtilisin-like
MSTRG.31697	MS_inoculated	MS_control	4.30171	5.33003	2.31494e-08	1.98879e-06	Up	Yes	XP_014491495.2		3847.GLYMA09G04010.1				C	Iron-Sulfur binding protein C terminal
MSTRG.23861	MS_inoculated	MS_control	-4.47935	4.01262	2.33016e-08	1.99251e-06	Down	Yes	XP_014517601.1		3847.GLYMA15G14540.1		GO:0005575,GO:0005618,GO:0005623,GO:0030312,GO:0044464,GO:0071944		M	polygalacturonase
MSTRG.24645	MS_inoculated	MS_control	-4.19766	6.36694	2.36696e-08	2.00328e-06	Down	Yes	XP_014518539.1		3847.GLYMA15G06900.1				H	regulator of ribonuclease-like protein
MSTRG.678	MS_inoculated	MS_control	-4.47512	4.07579	2.37379e-08	2.00328e-06	Down	Yes
MSTRG.5322	MS_inoculated	MS_control	-4.24625	5.72292	2.3756e-08	2.00328e-06	Down	Yes	XP_022635021.1		3847.GLYMA19G38970.1		GO:0005575,GO:0005623,GO:0005886,GO:0006810,GO:0006833,GO:0006950,GO:0008150,GO:0009414,GO:0009415,GO:0009628,GO:0010035,GO:0010148,GO:0016020,GO:0042044,GO:0042221,GO:0044464,GO:0044699,GO:0044765,GO:0050896,GO:0051179,GO:0051234,GO:0071944,GO:1901700		Q	ABC transporter
MSTRG.20668	MS_inoculated	MS_control	-4.30707	4.94927	2.44841e-08	2.0552e-06	Down	Yes	XP_014511234.1		3847.GLYMA10G37610.2				P, Q	Ferric-chelate reductase
MSTRG.4989	MS_inoculated	MS_control	-4.2146	5.83051	2.63009e-08	2.19646e-06	Down	Yes	XP_014495342.1		3847.GLYMA19G36170.1				K	Myb-like DNA-binding domain
MSTRG.2634	MS_inoculated	MS_control	-4.16417	6.98989	2.6407e-08	2.19646e-06	Down	Yes	XP_022632660.1		3847.GLYMA12G00790.1		GO:0003674,GO:0003824,GO:0004805,GO:0005975,GO:0005984,GO:0005991,GO:0005992,GO:0006793,GO:0006796,GO:0006950,GO:0006970,GO:0008150,GO:0008152,GO:0009058,GO:0009266,GO:0009311,GO:0009312,GO:0009409,GO:0009628,GO:0009651,GO:0009987,GO:0016051,GO:0016311,GO:0016787,GO:0016788,GO:0016791,GO:0019203,GO:0034637,GO:0042578,GO:0044237,GO:0044238,GO:0044249,GO:0044262,GO:0044723,GO:0046351,GO:0050896,GO:…	K01087	G	Removes the phosphate from trehalose 6-phosphate to produce free trehalose. Trehalose accumulation in plant may improve abiotic stress tolerance
MSTRG.15317	MS_inoculated	MS_control	-4.1764	6.41241	2.72068e-08	2.25275e-06	Down	Yes	XP_014510114.1		3847.GLYMA17G14830.1	OSI_09629	GO:0003674,GO:0005215,GO:0005575,GO:0005623,GO:0005886,GO:0006810,GO:0006811,GO:0006820,GO:0006950,GO:0008150,GO:0008509,GO:0009414,GO:0009415,GO:0009628,GO:0009987,GO:0010035,GO:0010167,GO:0015075,GO:0015103,GO:0015112,GO:0015698,GO:0015706,GO:0016020,GO:0022857,GO:0022891,GO:0022892,GO:0034220,GO:0042221,GO:0044464,GO:0044699,GO:0044763,GO:0044765,GO:0050896,GO:0051179,GO:0051234,GO:0055085,GO:…	K14638	P	Nitrate transporter
MSTRG.5358	MS_inoculated	MS_control	-4.45143	4.05297	2.79176e-08	2.30119e-06	Down	Yes	XP_014495597.1		3847.GLYMA19G39510.1			K03676	O	Glutaredoxin
MSTRG.16291	MS_inoculated	MS_control	4.33347	5.05294	2.85145e-08	2.32422e-06	Up	Yes	XP_014505698.1		3847.GLYMA05G08230.1	AKT1	GO:0003674,GO:0005215,GO:0005216,GO:0005242,GO:0005244,GO:0005249,GO:0005261,GO:0005267,GO:0005575,GO:0005623,GO:0005886,GO:0006810,GO:0006811,GO:0006812,GO:0006813,GO:0006950,GO:0006970,GO:0007275,GO:0008150,GO:0008324,GO:0008544,GO:0009414,GO:0009415,GO:0009628,GO:0009651,GO:0009653,GO:0009888,GO:0009913,GO:0009987,GO:0010015,GO:0010035,GO:0010053,GO:0010054,GO:0010107,GO:0010119,GO:0015075,GO:…		P	Potassium channel
MSTRG.13216	MS_inoculated	MS_control	-4.14821	7.10393	2.85423e-08	2.32422e-06	Down	Yes	XP_014505072.1		3847.GLYMA14G09830.6		GO:0005575,GO:0005622,GO:0005623,GO:0005634,GO:0005737,GO:0006950,GO:0006970,GO:0008150,GO:0009628,GO:0009651,GO:0043226,GO:0043227,GO:0043229,GO:0043231,GO:0044424,GO:0044464,GO:0050896		Z	Interferon-related developmental regulator
MSTRG.24054	MS_inoculated	MS_control	4.51423	4.09326	2.85781e-08	2.32422e-06	Up	Yes	XP_022642644.1		3847.GLYMA09G01240.2				S	Protein of unknown function (DUF506)
MSTRG.7354	MS_inoculated	MS_control	-4.12364	7.99411	2.90419e-08	2.3515e-06	Down	Yes	XP_014498040.1		3847.GLYMA18G51380.2	SAMDC		K01611	E	S-adenosylmethionine decarboxylase proenzyme
MSTRG.24186	MS_inoculated	MS_control	-4.14897	6.50937	3.02042e-08	2.43483e-06	Down	Yes	XP_014518910.1		3847.GLYMA13G28210.1		GO:0005575,GO:0005622,GO:0005623,GO:0005634,GO:0043226,GO:0043227,GO:0043229,GO:0043231,GO:0044424,GO:0044464		S	F-box kelch-repeat protein
MSTRG.12580	MS_inoculated	MS_control	-4.28035	4.67923	3.04446e-08	2.44345e-06	Down	Yes	XP_014503879.1		3847.GLYMA02G37490.1				T	receptor-like protein kinase
MSTRG.4991	MS_inoculated	MS_control	-4.15681	6.1496	3.16225e-08	2.5269e-06	Down	Yes	XP_022634909.1		3847.GLYMA19G36130.1				O	AhpC/TSA family
MSTRG.27979	MS_inoculated	MS_control	-4.41925	3.95472	3.36345e-08	2.66251e-06	Down	Yes
MSTRG.29628	MS_inoculated	MS_control	-4.10419	7.8495	3.37261e-08	2.66251e-06	Down	Yes	XP_014524345.1		3847.GLYMA14G23860.1		GO:0003674,GO:0003824,GO:0004497,GO:0005575,GO:0005622,GO:0005623,GO:0005737,GO:0006725,GO:0006778,GO:0006779,GO:0006807,GO:0008150,GO:0008152,GO:0009058,GO:0009507,GO:0009526,GO:0009528,GO:0009534,GO:0009535,GO:0009536,GO:0009579,GO:0009706,GO:0009941,GO:0009987,GO:0010277,GO:0015994,GO:0015995,GO:0016020,GO:0016491,GO:0016701,GO:0016703,GO:0018130,GO:0019438,GO:0019866,GO:0031090,GO:0031967,GO:…	K13600	H	chlorophyllide a oxygenase
MSTRG.6080	MS_inoculated	MS_control	-4.09688	8.33573	3.37832e-08	2.66251e-06	Down	Yes	XP_014497245.1		3847.GLYMA18G40100.1		GO:0005575,GO:0005622,GO:0005623,GO:0005737,GO:0009507,GO:0009534,GO:0009535,GO:0009536,GO:0009579,GO:0016020,GO:0031976,GO:0031984,GO:0034357,GO:0042651,GO:0043226,GO:0043227,GO:0043229,GO:0043231,GO:0044422,GO:0044424,GO:0044434,GO:0044435,GO:0044436,GO:0044444,GO:0044446,GO:0044464,GO:0055035
MSTRG.8801	MS_inoculated	MS_control	4.42146	4.46219	3.39173e-08	2.66251e-06	Up	Yes	XP_014502329.1		3847.GLYMA04G09770.1				S	Mitochondrial
MSTRG.10476	MS_inoculated	MS_control	-4.15713	5.88649	3.40471e-08	2.66251e-06	Down	Yes	XP_014498710.1		3847.GLYMA15G01510.1				O	katanin p60
MSTRG.7906	MS_inoculated	MS_control	4.33932	4.60219	3.44782e-08	2.68397e-06	Up	Yes	XP_014500406.1		3847.GLYMA09G08330.1				K	Transcription factor
MSTRG.17999	MS_inoculated	MS_control	4.20351	5.61727	3.46149e-08	2.68397e-06	Up	Yes	XP_014511140.1		3847.GLYMA02G00780.1		GO:0005575,GO:0005622,GO:0005623,GO:0005737,GO:0009507,GO:0009526,GO:0009532,GO:0009536,GO:0009570,GO:0009941,GO:0031967,GO:0031975,GO:0043226,GO:0043227,GO:0043229,GO:0043231,GO:0044422,GO:0044424,GO:0044434,GO:0044435,GO:0044444,GO:0044446,GO:0044464		C	Aldo keto reductase family protein
MSTRG.10459	MS_inoculated	MS_control	4.22285	5.4752	3.51151e-08	2.70224e-06	Up	Yes	XP_014498612.1		3847.GLYMA13G43970.1				S	Protein of unknown function (DUF642)
MSTRG.32426	MS_inoculated	MS_control	-4.17697	5.62041	3.51458e-08	2.70224e-06	Down	Yes
MSTRG.11162	MS_inoculated	MS_control	-4.41271	4.0157	3.53601e-08	2.70734e-06	Down	Yes	XP_014504146.1		3847.GLYMA14G01800.1
MSTRG.24501	MS_inoculated	MS_control	-4.09834	7.32319	3.65413e-08	2.78612e-06	Down	Yes	XP_014517555.1		3847.GLYMA13G31060.1				S	Auxin-repressed 12.5 kDa
MSTRG.29777	MS_inoculated	MS_control	-4.11082	6.57745	3.837e-08	2.91342e-06	Down	Yes	XP_014524523.1		3847.GLYMA06G16600.1		GO:0005575,GO:0005622,GO:0005623,GO:0005737,GO:0005739,GO:0043226,GO:0043227,GO:0043229,GO:0043231,GO:0044424,GO:0044444,GO:0044464		S	Polyketide cyclase / dehydrase and lipid transport
MSTRG.12517	MS_inoculated	MS_control	-4.48219	3.52912	3.86222e-08	2.92044e-06	Down	Yes	XP_022637981.1		3847.GLYMA17G26520.2				P	transporter
MSTRG.18380	MS_inoculated	MS_control	4.26579	4.93968	3.89879e-08	2.93597e-06	Up	Yes	XP_014512056.1		3847.GLYMA14G07940.1	DFR	GO:0003674,GO:0003824,GO:0005575,GO:0005622,GO:0005623,GO:0005737,GO:0005783,GO:0005789,GO:0008150,GO:0008152,GO:0009058,GO:0009718,GO:0009812,GO:0009813,GO:0012505,GO:0016020,GO:0016491,GO:0016614,GO:0016616,GO:0019898,GO:0031090,GO:0031312,GO:0042175,GO:0042406,GO:0042440,GO:0043226,GO:0043227,GO:0043229,GO:0043231,GO:0044422,GO:0044424,GO:0044425,GO:0044432,GO:0044444,GO:0044446,GO:0044464,GO:…	K13082	Q	Dihydroflavonol4-reductase
MSTRG.21086	MS_inoculated	MS_control	4.40511	4.28158	3.98648e-08	2.9897e-06	Up	Yes	XP_022641480.1		3847.GLYMA03G30450.4				S	Coiled-coil domain-containing protein
MSTRG.5338	MS_inoculated	MS_control	4.28975	4.74414	4.10418e-08	3.0654e-06	Up	Yes	XP_014495035.1		3847.GLYMA03G36500.1				S	alpha/beta hydrolase fold
MSTRG.24648	MS_inoculated	MS_control	-4.11121	6.23943	4.1706e-08	3.10046e-06	Down	Yes	XP_014517896.1		3847.GLYMA12G16560.1		GO:0001071,GO:0003674,GO:0003700,GO:0005575,GO:0005622,GO:0005623,GO:0005634,GO:0006355,GO:0008150,GO:0009889,GO:0010468,GO:0010556,GO:0019219,GO:0019222,GO:0031323,GO:0031326,GO:0043226,GO:0043227,GO:0043229,GO:0043231,GO:0044424,GO:0044464,GO:0050789,GO:0050794,GO:0051171,GO:0051252,GO:0060255,GO:0065007,GO:0080090,GO:2000112,GO:2001141		K	Transcription factor
MSTRG.23706	MS_inoculated	MS_control	4.0629	8.60427	4.18716e-08	3.10046e-06	Up	Yes	XP_014518445.1		3847.GLYMA19G42890.1	CSD1	GO:0000302,GO:0000303,GO:0003674,GO:0003824,GO:0004784,GO:0005488,GO:0005507,GO:0005575,GO:0005576,GO:0005622,GO:0005623,GO:0005737,GO:0005829,GO:0006801,GO:0006950,GO:0006952,GO:0006970,GO:0006979,GO:0008150,GO:0008152,GO:0008270,GO:0009314,GO:0009411,GO:0009416,GO:0009607,GO:0009617,GO:0009628,GO:0009642,GO:0009651,GO:0009743,GO:0009744,GO:0009892,GO:0009987,GO:0010033,GO:0010035,GO:0010038,GO:…	K04565	P	Destroys radicals which are normally produced within the cells and which are toxic to biological systems (By similarity)
MSTRG.10921	MS_inoculated	MS_control	4.20036	5.34861	4.20195e-08	3.10046e-06	Up	Yes	XP_014499764.1		3847.GLYMA13G34520.1		GO:0005575,GO:0005576,GO:0005618,GO:0005622,GO:0005623,GO:0005737,GO:0005773,GO:0005774,GO:0005794,GO:0005829,GO:0009505,GO:0016020,GO:0030312,GO:0031090,GO:0043226,GO:0043227,GO:0043229,GO:0043231,GO:0044422,GO:0044424,GO:0044437,GO:0044444,GO:0044446,GO:0044464,GO:0048046,GO:0071944		S	Curculin-like mannose-binding lectin family protein
MSTRG.8174	MS_inoculated	MS_control	-4.04232	10.3287	4.34346e-08	3.19201e-06	Down	Yes	XP_014499927.1		3847.GLYMA15G22780.2	PSAK	GO:0005575,GO:0005622,GO:0005623,GO:0005737,GO:0009507,GO:0009534,GO:0009535,GO:0009536,GO:0009579,GO:0016020,GO:0031976,GO:0031984,GO:0034357,GO:0042651,GO:0043226,GO:0043227,GO:0043229,GO:0043231,GO:0044422,GO:0044424,GO:0044434,GO:0044435,GO:0044436,GO:0044444,GO:0044446,GO:0044464,GO:0055035	K02698	G	Photosystem I reaction center subunit
MSTRG.17418	MS_inoculated	MS_control	4.18073	5.5339	4.43638e-08	3.24726e-06	Up	Yes	XP_014510485.1		3847.GLYMA07G39160.1	OSI_26158	GO:0005575,GO:0005618,GO:0005623,GO:0005911,GO:0009505,GO:0009506,GO:0016020,GO:0030054,GO:0030312,GO:0044464,GO:0055044,GO:0071944	K19791	Q	L-ascorbate oxidase homolog
MSTRG.22270	MS_inoculated	MS_control	-4.13677	5.46653	4.56132e-08	3.3254e-06	Down	Yes	XP_014516401.1		3847.GLYMA08G41970.1		GO:0003674,GO:0003824,GO:0004364,GO:0004601,GO:0004602,GO:0005488,GO:0005507,GO:0005575,GO:0005576,GO:0005622,GO:0005623,GO:0005737,GO:0005773,GO:0005829,GO:0005886,GO:0005911,GO:0006950,GO:0006952,GO:0008150,GO:0008152,GO:0009056,GO:0009404,GO:0009407,GO:0009506,GO:0009507,GO:0009532,GO:0009536,GO:0009570,GO:0009579,GO:0009607,GO:0009617,GO:0009987,GO:0010035,GO:0010038,GO:0010043,GO:0016020,GO:…	K00799	O	glutathione s-transferase
MSTRG.9513	MS_inoculated	MS_control	-4.11935	5.62026	4.69876e-08	3.41201e-06	Down	Yes	XP_014502294.1		3847.GLYMA04G03410.2				F	Cytosolic purine
MSTRG.15187	MS_inoculated	MS_control	-4.11677	5.83292	4.81771e-08	3.48455e-06	Down	Yes	XP_022639109.1		3847.GLYMA17G16360.1	APRR2	GO:0001071,GO:0003674,GO:0003700,GO:0005575,GO:0005622,GO:0005623,GO:0005634,GO:0006355,GO:0008150,GO:0009889,GO:0010468,GO:0010556,GO:0019219,GO:0019222,GO:0031323,GO:0031326,GO:0043226,GO:0043227,GO:0043229,GO:0043231,GO:0044424,GO:0044464,GO:0050789,GO:0050794,GO:0051171,GO:0051252,GO:0060255,GO:0065007,GO:0080090,GO:2000112,GO:2001141		K	Two-component response
MSTRG.4766	MS_inoculated	MS_control	-4.03021	9.189	4.864e-08	3.50419e-06	Down	Yes	XP_014495741.1		3847.GLYMA03G31530.1		GO:0005575,GO:0005622,GO:0005623,GO:0005634,GO:0043226,GO:0043227,GO:0043229,GO:0043231,GO:0044424,GO:0044464	K14484	K	auxin-responsive protein
MSTRG.17292	MS_inoculated	MS_control	-4.35653	3.89442	4.92298e-08	3.53277e-06	Down	Yes	XP_014505676.1		3847.GLYMA05G35180.1	OSI_08806	GO:0000325,GO:0003674,GO:0005215,GO:0005216,GO:0005253,GO:0005575,GO:0005622,GO:0005623,GO:0005737,GO:0005773,GO:0005774,GO:0006810,GO:0006811,GO:0006820,GO:0006835,GO:0008150,GO:0008509,GO:0009705,GO:0009987,GO:0015075,GO:0015267,GO:0015711,GO:0015740,GO:0015743,GO:0015849,GO:0016020,GO:0022803,GO:0022838,GO:0022857,GO:0022891,GO:0022892,GO:0031090,GO:0034220,GO:0043226,GO:0043227,GO:0043229,GO:…		K	Aluminum-activated malate transporter
MSTRG.27465	MS_inoculated	MS_control	4.02905	9.26092	4.94866e-08	3.53733e-06	Up	Yes	XP_014522196.1		3847.GLYMA08G45600.1				O	trypsin inhibitor
MSTRG.16547	MS_inoculated	MS_control	-4.1956	4.87468	5.00792e-08	3.56575e-06	Down	Yes
MSTRG.13067	MS_inoculated	MS_control	4.33649	4.30249	5.03827e-08	3.57346e-06	Up	Yes	XP_014502674.1		3847.GLYMA14G11760.1				S	Early nodulin-like protein
MSTRG.6219	MS_inoculated	MS_control	-4.10911	5.51845	5.14808e-08	3.63725e-06	Down	Yes	XP_022635344.1		3847.GLYMA13G41460.1		GO:0005575,GO:0005623,GO:0005886,GO:0016020,GO:0044464,GO:0071944		V	Mate efflux family protein
MSTRG.1550	MS_inoculated	MS_control	-4.04021	7.12633	5.27109e-08	3.70983e-06	Down	Yes	XP_022641341.1		3847.GLYMA19G06130.1				T	Rhomboid family
MSTRG.8604	MS_inoculated	MS_control	-4.01091	9.83723	5.29813e-08	3.71458e-06	Down	Yes	XP_014498578.1		3847.GLYMA04G42870.1	PSBS	GO:0003674,GO:0005488,GO:0005575,GO:0005622,GO:0005623,GO:0005737,GO:0006996,GO:0008150,GO:0008289,GO:0009314,GO:0009416,GO:0009503,GO:0009507,GO:0009517,GO:0009534,GO:0009535,GO:0009536,GO:0009579,GO:0009628,GO:0009657,GO:0009668,GO:0009987,GO:0010027,GO:0010196,GO:0016020,GO:0016043,GO:0016044,GO:0016168,GO:0019840,GO:0030076,GO:0031409,GO:0031976,GO:0031984,GO:0032991,GO:0034357,GO:0042651,GO:…	K03542	I	Photosystem II 22 kDa protein
MSTRG.24547	MS_inoculated	MS_control	-4.19017	4.59316	5.36248e-08	3.74535e-06	Down	Yes	XP_014517573.1		29760.VIT_19s0014g03130.t01		GO:0005575,GO:0005622,GO:0005623,GO:0005634,GO:0005737,GO:0005829,GO:0005886,GO:0005911,GO:0009506,GO:0016020,GO:0030054,GO:0043226,GO:0043227,GO:0043229,GO:0043231,GO:0044424,GO:0044444,GO:0044464,GO:0055044,GO:0071944		S	Stem-specific protein
MSTRG.15008	MS_inoculated	MS_control	-4.0109	8.5857	5.67178e-08	3.94631e-06	Down	Yes	XP_014509031.1		3847.GLYMA17G20020.1	ZEP	GO:0003674,GO:0003824,GO:0004497,GO:0005575,GO:0005622,GO:0005623,GO:0005737,GO:0006066,GO:0006082,GO:0006629,GO:0006714,GO:0006720,GO:0006721,GO:0006950,GO:0007154,GO:0007165,GO:0008150,GO:0008152,GO:0008299,GO:0008610,GO:0009058,GO:0009266,GO:0009314,GO:0009408,GO:0009414,GO:0009415,GO:0009416,GO:0009507,GO:0009526,GO:0009534,GO:0009535,GO:0009536,GO:0009540,GO:0009579,GO:0009628,GO:0009639,GO:…	K09838	C	Converts zeaxanthin into antheraxanthin and subsequently violaxanthin (By similarity)
MSTRG.3456	MS_inoculated	MS_control	-4.15782	4.74117	5.81114e-08	4.02796e-06	Down	Yes	XP_014493277.1		3847.GLYMA12G08660.1				S	Zinc finger protein
MSTRG.18549	MS_inoculated	MS_control	-4.01158	7.38524	6.1221e-08	4.22748e-06	Down	Yes	XP_014514054.1		3847.GLYMA10G24540.2		GO:0005575,GO:0005622,GO:0005623,GO:0005737,GO:0009507,GO:0009536,GO:0043226,GO:0043227,GO:0043229,GO:0043231,GO:0044424,GO:0044444,GO:0044464	K08869	S	Phosphotransferase enzyme family
MSTRG.13853	MS_inoculated	MS_control	-3.99356	8.77715	6.25708e-08	4.30444e-06	Down	Yes	XP_014510193.1		29760.VIT_18s0001g10560.t01		GO:0005575,GO:0005622,GO:0005623,GO:0005737,GO:0005829,GO:0005886,GO:0006996,GO:0008150,GO:0009657,GO:0009658,GO:0009902,GO:0009903,GO:0009904,GO:0009987,GO:0016020,GO:0016043,GO:0044424,GO:0044444,GO:0044464,GO:0044699,GO:0044763,GO:0051179,GO:0051234,GO:0051640,GO:0051641,GO:0051644,GO:0051649,GO:0051656,GO:0051667,GO:0071840,GO:0071944		S	Pfam:DUF827
MSTRG.24755	MS_inoculated	MS_control	-3.99319	8.24593	6.37305e-08	4.36781e-06	Down	Yes	XP_022642801.1		3847.GLYMA15G05850.2
MSTRG.18101	MS_inoculated	MS_control	-4.31111	3.9181	6.54917e-08	4.47176e-06	Down	Yes
MSTRG.14218	MS_inoculated	MS_control	4.20932	4.66897	6.79062e-08	4.61939e-06	Up	Yes	XP_014506015.1		3847.GLYMA20G02830.2				S	Pentatricopeptide repeat-containing protein
MSTRG.22504	MS_inoculated	MS_control	-4.03048	6.18601	7.07389e-08	4.78727e-06	Down	Yes	XP_014515896.1		3847.GLYMA01G26970.1		GO:0005575,GO:0005622,GO:0005623,GO:0005737,GO:0005773,GO:0005794,GO:0005886,GO:0007154,GO:0007165,GO:0008150,GO:0009314,GO:0009416,GO:0009628,GO:0009639,GO:0009987,GO:0010017,GO:0016020,GO:0023052,GO:0043226,GO:0043227,GO:0043229,GO:0043231,GO:0044424,GO:0044444,GO:0044464,GO:0044699,GO:0044700,GO:0044763,GO:0050789,GO:0050794,GO:0050896,GO:0051716,GO:0065007,GO:0071214,GO:0071478,GO:0071482,GO:…		S	SOUL heme-binding protein
MSTRG.30842	MS_inoculated	MS_control	-4.02731	6.17161	7.08974e-08	4.78727e-06	Down	Yes	XP_014490487.1		3847.GLYMA04G37640.4				S	Inherit from KOG: family with sequence similarity 214, member
MSTRG.8646	MS_inoculated	MS_control	-4.04339	5.89558	7.15609e-08	4.81431e-06	Down	Yes	XP_022636384.1		3847.GLYMA04G43110.2		GO:0005575,GO:0005623,GO:0005886,GO:0016020,GO:0044464,GO:0071944		S	Camphor resistance CrcB family protein
MSTRG.25136	MS_inoculated	MS_control	4.19717	4.65763	7.23063e-08	4.83494e-06	Up	Yes	XP_014519928.1		3847.GLYMA01G43450.1		GO:0001071,GO:0003674,GO:0003700,GO:0005575,GO:0005622,GO:0005623,GO:0005634,GO:0006355,GO:0008150,GO:0009719,GO:0009889,GO:0010033,GO:0010200,GO:0010243,GO:0010468,GO:0010556,GO:0019219,GO:0019222,GO:0031323,GO:0031326,GO:0042221,GO:0043226,GO:0043227,GO:0043229,GO:0043231,GO:0044424,GO:0044464,GO:0050789,GO:0050794,GO:0050896,GO:0051171,GO:0051252,GO:0060255,GO:0065007,GO:0080090,GO:1901698,GO:…		K	Transcription factor
MSTRG.8803	MS_inoculated	MS_control	4.09189	5.48196	7.23959e-08	4.83494e-06	Up	Yes	XP_014502330.1		3847.GLYMA06G09830.1		GO:0005575,GO:0005576,GO:0005618,GO:0005623,GO:0009505,GO:0030312,GO:0044464,GO:0048046,GO:0071944		O	aspartic proteinase
MSTRG.31784	MS_inoculated	MS_control	-3.97443	7.89753	7.44414e-08	4.94376e-06	Down	Yes	XP_014491609.1		3847.GLYMA03G41690.1		GO:0005575,GO:0005622,GO:0005623,GO:0005634,GO:0005737,GO:0005739,GO:0005740,GO:0005743,GO:0016020,GO:0019866,GO:0031090,GO:0031966,GO:0031967,GO:0031975,GO:0043226,GO:0043227,GO:0043229,GO:0043231,GO:0044422,GO:0044424,GO:0044429,GO:0044444,GO:0044446,GO:0044464	K14684	C	mitochondrial substrate carrier family protein
MSTRG.9998	MS_inoculated	MS_control	-4.37538	3.32653	7.45657e-08	4.94376e-06	Down	Yes	XP_014500005.2		3847.GLYMA15G42870.1				K	protein TRANSPARENT TESTA 1-like
MSTRG.22268	MS_inoculated	MS_control	4.02206	6.29374	7.50559e-08	4.9583e-06	Up	Yes	XP_014515887.1		3847.GLYMA07G14010.1		GO:0005575,GO:0005622,GO:0005623,GO:0005737,GO:0005783,GO:0005789,GO:0012505,GO:0016020,GO:0031090,GO:0042175,GO:0043226,GO:0043227,GO:0043229,GO:0043231,GO:0044422,GO:0044424,GO:0044425,GO:0044432,GO:0044444,GO:0044446,GO:0044464	K15404	I	WAX2 C-terminal domain
MSTRG.31397	MS_inoculated	MS_control	-3.94937	10.2367	7.72531e-08	5.08509e-06	Down	Yes	XP_014491316.1		3847.GLYMA19G30350.1	CRD1	GO:0003674,GO:0003676,GO:0003677,GO:0003824,GO:0004497,GO:0005488,GO:0005575,GO:0005622,GO:0005623,GO:0005737,GO:0008150,GO:0008152,GO:0009507,GO:0009526,GO:0009528,GO:0009534,GO:0009535,GO:0009536,GO:0009579,GO:0009706,GO:0009941,GO:0016020,GO:0016491,GO:0016705,GO:0016709,GO:0019866,GO:0031090,GO:0031967,GO:0031969,GO:0031975,GO:0031976,GO:0031984,GO:0034357,GO:0042170,GO:0042651,GO:0043226,GO:…	K04035	H	Magnesium-protoporphyrin IX monomethyl ester oxidative cyclase
MSTRG.27029	MS_inoculated	MS_control	4.02757	6.13869	7.87942e-08	5.16794e-06	Up	Yes	XP_014521821.2		3847.GLYMA01G01570.1				I, O, T	Lipase (class 3)
MSTRG.26565	MS_inoculated	MS_control	-3.98761	6.58369	7.98607e-08	5.21918e-06	Down	Yes	XP_014521156.1		3847.GLYMA02G11110.1		GO:0003674,GO:0003824,GO:0004672,GO:0005575,GO:0005622,GO:0005623,GO:0005737,GO:0006464,GO:0006468,GO:0006793,GO:0006796,GO:0007623,GO:0008150,GO:0008152,GO:0009507,GO:0009534,GO:0009535,GO:0009536,GO:0009579,GO:0009987,GO:0010109,GO:0016020,GO:0016301,GO:0016310,GO:0016740,GO:0016772,GO:0016773,GO:0019222,GO:0019538,GO:0031323,GO:0031976,GO:0031984,GO:0034357,GO:0036211,GO:0042548,GO:0042651,GO:…		T	serine threonine-protein kinase
MSTRG.13643	MS_inoculated	MS_control	3.99139	6.77129	8.19646e-08	5.33209e-06	Up	Yes	XP_014507838.1		3847.GLYMA02G06070.1			K08241	S	carboxyl methyltransferase
MSTRG.19542	MS_inoculated	MS_control	4.22309	4.42499	8.21712e-08	5.33209e-06	Up	Yes	XP_014512061.1		3847.GLYMA02G02000.2		GO:0005575,GO:0005618,GO:0005623,GO:0030312,GO:0044464,GO:0071944	K01051	G	pectinesterase
MSTRG.21634	MS_inoculated	MS_control	-3.99715	6.25348	8.38336e-08	5.42074e-06	Down	Yes	XP_014516621.1		3847.GLYMA07G01410.1		GO:0003674,GO:0003824,GO:0004427,GO:0006461,GO:0006793,GO:0006796,GO:0006950,GO:0007154,GO:0008150,GO:0008152,GO:0009267,GO:0009605,GO:0009987,GO:0009991,GO:0016036,GO:0016043,GO:0016311,GO:0016462,GO:0016787,GO:0016788,GO:0016791,GO:0016817,GO:0016818,GO:0022607,GO:0031667,GO:0031668,GO:0031669,GO:0033554,GO:0042578,GO:0042594,GO:0043933,GO:0044085,GO:0044237,GO:0044699,GO:0044763,GO:0050896,GO:…	K06124,K13248	S	phosphatase
MSTRG.27701	MS_inoculated	MS_control	-3.98264	6.27133	8.84792e-08	5.70099e-06	Down	Yes	XP_014522412.1		3847.GLYMA14G36050.1				S	Inherit from euNOG: expressed protein
MSTRG.16726	MS_inoculated	MS_control	-3.93926	7.90411	9.09656e-08	5.82577e-06	Down	Yes	XP_014510027.1		3847.GLYMA17G06060.1		GO:0005575,GO:0005622,GO:0005623,GO:0005737,GO:0009507,GO:0009536,GO:0043226,GO:0043227,GO:0043229,GO:0043231,GO:0044424,GO:0044444,GO:0044464	K08234	S	Glyoxalase/Bleomycin resistance protein/Dioxygenase superfamily
MSTRG.4285	MS_inoculated	MS_control	-3.93317	8.39974	9.10526e-08	5.82577e-06	Down	Yes	XP_014519093.1		3847.GLYMA11G37440.3		GO:0005575,GO:0005622,GO:0005623,GO:0005737,GO:0009507,GO:0009526,GO:0009534,GO:0009536,GO:0009579,GO:0009941,GO:0031967,GO:0031975,GO:0031976,GO:0031984,GO:0043226,GO:0043227,GO:0043229,GO:0043231,GO:0044422,GO:0044424,GO:0044434,GO:0044435,GO:0044444,GO:0044446,GO:0044464
MSTRG.4564	MS_inoculated	MS_control	-4.16052	4.22288	9.25734e-08	5.88691e-06	Down	Yes	XP_014493526.1		3847.GLYMA12G36660.2				K	protein TRANSPARENT TESTA 1-like
MSTRG.11189	MS_inoculated	MS_control	-4.03512	5.15403	9.27201e-08	5.88691e-06	Down	Yes	XP_022637525.1		3847.GLYMA14G01930.1				S	zinc finger CCCH domain-containing protein
MSTRG.17483	MS_inoculated	MS_control	-4.00154	5.57847	9.30556e-08	5.88691e-06	Down	Yes	XP_014509750.1		3694.POPTR_0006s16130.1				G	transporter
MSTRG.21663	MS_inoculated	MS_control	4.22803	4.35752	9.32949e-08	5.88691e-06	Up	Yes	XP_014515741.1		3847.GLYMA08G20560.1		GO:0005575,GO:0005622,GO:0005623,GO:0005737,GO:0005739,GO:0005773,GO:0005774,GO:0008150,GO:0010035,GO:0010038,GO:0016020,GO:0031090,GO:0042221,GO:0043226,GO:0043227,GO:0043229,GO:0043231,GO:0044422,GO:0044424,GO:0044437,GO:0044444,GO:0044446,GO:0044464,GO:0046686,GO:0050896	K04077	O	chaperonin CPN60-like 2
MSTRG.7179	MS_inoculated	MS_control	3.92559	8.97189	9.46715e-08	5.95324e-06	Up	Yes	XP_014497686.2		3847.GLYMA18G49570.1		GO:0005575,GO:0005618,GO:0005623,GO:0016020,GO:0030312,GO:0044464,GO:0071944		G	Pollen allergen
MSTRG.26775	MS_inoculated	MS_control	-4.06746	4.87353	9.86602e-08	6.18282e-06	Down	Yes	XP_014521535.1		3847.GLYMA13G34300.1	GGH2	GO:0003674,GO:0003824,GO:0005575,GO:0005576,GO:0005615,GO:0005618,GO:0005622,GO:0005623,GO:0005737,GO:0005773,GO:0006082,GO:0006520,GO:0006575,GO:0006725,GO:0006732,GO:0006760,GO:0006807,GO:0008150,GO:0008152,GO:0008233,GO:0008238,GO:0008242,GO:0009987,GO:0016787,GO:0019752,GO:0030312,GO:0042558,GO:0043226,GO:0043227,GO:0043229,GO:0043231,GO:0043436,GO:0044237,GO:0044238,GO:0044281,GO:0044421,GO:…	K01307	H	gamma-glutamyl hydrolase
MSTRG.22566	MS_inoculated	MS_control	-4.09638	4.57815	9.95686e-08	6.21845e-06	Down	Yes	XP_014516843.1		3847.GLYMA03G12070.1				O	26S protease regulatory subunit
MSTRG.17107	MS_inoculated	MS_control	-3.92937	7.48714	1.00411e-07	6.24973e-06	Down	Yes	XP_014508702.1		3847.GLYMA17G02371.1	PPDK	GO:0005575,GO:0005622,GO:0005623,GO:0005634,GO:0005737,GO:0005829,GO:0009507,GO:0009532,GO:0009536,GO:0009570,GO:0043226,GO:0043227,GO:0043229,GO:0043231,GO:0044422,GO:0044424,GO:0044434,GO:0044435,GO:0044444,GO:0044446,GO:0044464	K01006	C	Pyruvate phosphate dikinase
MSTRG.13729	MS_inoculated	MS_control	-4.06793	4.65579	1.01258e-07	6.28108e-06	Down	Yes	XP_014509790.1		3847.GLYMA02G05220.1		GO:0000003,GO:0003002,GO:0003006,GO:0003674,GO:0003824,GO:0004871,GO:0004872,GO:0004888,GO:0005034,GO:0005575,GO:0005623,GO:0005886,GO:0006793,GO:0006796,GO:0006950,GO:0006970,GO:0007154,GO:0007165,GO:0007275,GO:0007389,GO:0008150,GO:0008152,GO:0009414,GO:0009415,GO:0009628,GO:0009791,GO:0009927,GO:0009987,GO:0010035,GO:0010154,GO:0010375,GO:0010431,GO:0016020,GO:0016301,GO:0016310,GO:0016740,GO:…		T	Histidine kinase
MSTRG.16969	MS_inoculated	MS_control	-4.01889	5.16182	1.04639e-07	6.44998e-06	Down	Yes	XP_014507285.1		3847.GLYMA07G37120.1				S	Inherit from NOG: epimerase dehydratase
MSTRG.7192	MS_inoculated	MS_control	-3.95002	6.4348	1.04686e-07	6.44998e-06	Down	Yes	NP_001304233.1		3847.GLYMA13G05441.1	SS2	GO:0003674,GO:0003824,GO:0005575,GO:0005622,GO:0005623,GO:0005737,GO:0008150,GO:0008152,GO:0009011,GO:0009058,GO:0009059,GO:0009501,GO:0009507,GO:0009536,GO:0010021,GO:0016740,GO:0016757,GO:0016758,GO:0043170,GO:0043226,GO:0043227,GO:0043229,GO:0043231,GO:0044424,GO:0044444,GO:0044464,GO:0046527,GO:0071704,GO:1901135,GO:1901137,GO:1901576,GO:2000896	K00703	M	starch synthase
MSTRG.3759	MS_inoculated	MS_control	4.04535	5.309	1.05342e-07	6.46863e-06	Up	Yes	XP_014519185.1		3847.GLYMA06G44930.1		GO:0005575,GO:0005618,GO:0005623,GO:0005911,GO:0006949,GO:0008150,GO:0009506,GO:0009653,GO:0009987,GO:0016020,GO:0030054,GO:0030312,GO:0032502,GO:0044464,GO:0044699,GO:0044763,GO:0044767,GO:0048646,GO:0048856,GO:0055044,GO:0071944		G	May cause loosening and extension of plant cell walls by disrupting non-covalent bonding between cellulose microfibrils and matrix glucans. No enzymatic activity has been found
MSTRG.29333	MS_inoculated	MS_control	-3.89698	11.0675	1.06179e-07	6.49824e-06	Down	Yes	NP_001304228.1		3847.GLYMA12G34770.1	LHCB3-1	GO:0003674,GO:0005198,GO:0005575,GO:0005622,GO:0005623,GO:0005737,GO:0008150,GO:0008152,GO:0009507,GO:0009534,GO:0009535,GO:0009536,GO:0009579,GO:0009987,GO:0015979,GO:0016020,GO:0031976,GO:0031984,GO:0034357,GO:0042651,GO:0043226,GO:0043227,GO:0043229,GO:0043231,GO:0044237,GO:0044422,GO:0044424,GO:0044434,GO:0044435,GO:0044436,GO:0044444,GO:0044446,GO:0044464,GO:0055035	K08914	S	Chlorophyll A-B binding protein
MSTRG.12636	MS_inoculated	MS_control	-3.9484	6.11998	1.08953e-07	6.6458e-06	Down	Yes	XP_022638021.1		3847.GLYMA13G08390.2		GO:0000988,GO:0000990,GO:0000996,GO:0001053,GO:0003674,GO:0003824,GO:0003899,GO:0005575,GO:0005622,GO:0005623,GO:0005737,GO:0005739,GO:0006091,GO:0006139,GO:0006351,GO:0006352,GO:0006355,GO:0006461,GO:0006725,GO:0006807,GO:0006996,GO:0008150,GO:0008152,GO:0009058,GO:0009059,GO:0009314,GO:0009416,GO:0009507,GO:0009536,GO:0009628,GO:0009637,GO:0009639,GO:0009657,GO:0009658,GO:0009889,GO:0009891,GO:…	K03093	K	RNA polymerase sigma factor
MSTRG.17127	MS_inoculated	MS_control	3.99202	5.71916	1.1129e-07	6.76576e-06	Up	Yes	XP_022639802.1		3847.GLYMA07G38540.1				H	Dienelactone hydrolase family protein
MSTRG.2686	MS_inoculated	MS_control	-3.93299	6.62969	1.13466e-07	6.87522e-06	Down	Yes	XP_014523292.1		3847.GLYMA12G01540.1		GO:0003674,GO:0005488,GO:0005515,GO:0005575,GO:0005622,GO:0005623,GO:0005737,GO:0005777,GO:0005778,GO:0006996,GO:0007031,GO:0008150,GO:0009987,GO:0016020,GO:0016043,GO:0016559,GO:0031090,GO:0031903,GO:0032535,GO:0042579,GO:0042802,GO:0043226,GO:0043227,GO:0043229,GO:0043231,GO:0044375,GO:0044422,GO:0044424,GO:0044438,GO:0044439,GO:0044444,GO:0044446,GO:0044464,GO:0044699,GO:0044763,GO:0048285,GO:…		U	Peroxisomal membrane protein
MSTRG.15188	MS_inoculated	MS_control	-3.98852	5.46036	1.14432e-07	6.88849e-06	Down	Yes	XP_022639108.1		3847.GLYMA05G06090.1		GO:0003674,GO:0003824,GO:0004445,GO:0005975,GO:0006066,GO:0006793,GO:0006796,GO:0007275,GO:0008150,GO:0008152,GO:0009056,GO:0009719,GO:0009725,GO:0009737,GO:0009791,GO:0009845,GO:0009987,GO:0010033,GO:0016311,GO:0016787,GO:0016788,GO:0016791,GO:0019637,GO:0019751,GO:0032501,GO:0032502,GO:0032957,GO:0033993,GO:0042221,GO:0042578,GO:0043647,GO:0044237,GO:0044238,GO:0044262,GO:0044281,GO:0044282,GO:…		U	type I inositol-1,4,5-trisphosphate 5-phosphatase
MSTRG.14617	MS_inoculated	MS_control	-3.92607	6.80025	1.14601e-07	6.88849e-06	Down	Yes	XP_014509915.1		3847.GLYMA01G02570.1	ELI3-2	GO:0003674,GO:0003824,GO:0006725,GO:0008150,GO:0008152,GO:0009058,GO:0009607,GO:0009617,GO:0009698,GO:0009699,GO:0009808,GO:0009809,GO:0009987,GO:0016491,GO:0016614,GO:0016616,GO:0019438,GO:0019748,GO:0044237,GO:0044249,GO:0044550,GO:0044710,GO:0044711,GO:0045551,GO:0047681,GO:0050896,GO:0051704,GO:0051707,GO:0055114,GO:0071704,GO:1901360,GO:1901362,GO:1901576	K00083	Q	Cinnamyl alcohol dehydrogenase
MSTRG.7304	MS_inoculated	MS_control	3.98479	5.85298	1.14815e-07	6.88849e-06	Up	Yes	XP_014497881.1		3847.GLYMA18G50760.1		GO:0005575,GO:0005622,GO:0005623,GO:0005737,GO:0005794,GO:0005886,GO:0016020,GO:0031224,GO:0031225,GO:0031226,GO:0043226,GO:0043227,GO:0043229,GO:0043231,GO:0044424,GO:0044425,GO:0044444,GO:0044459,GO:0044464,GO:0046658,GO:0071944		S	cobra-like protein
MSTRG.20121	MS_inoculated	MS_control	3.97657	5.86745	1.16199e-07	6.93288e-06	Up	Yes	XP_014514750.1		3847.GLYMA20G35310.1		GO:0005575,GO:0005622,GO:0005623,GO:0005737,GO:0009507,GO:0009526,GO:0009536,GO:0009941,GO:0016020,GO:0031967,GO:0031975,GO:0043226,GO:0043227,GO:0043229,GO:0043231,GO:0044422,GO:0044424,GO:0044434,GO:0044435,GO:0044444,GO:0044446,GO:0044464		P	Ion channel
MSTRG.4414	MS_inoculated	MS_control	-3.90205	7.67037	1.16312e-07	6.93288e-06	Down	Yes	XP_022634585.1		3847.GLYMA11G35750.1		GO:0005575,GO:0005622,GO:0005623,GO:0005737,GO:0009507,GO:0009536,GO:0043226,GO:0043227,GO:0043229,GO:0043231,GO:0044424,GO:0044444,GO:0044464		S	Protein of unknown function, DUF399
MSTRG.716	MS_inoculated	MS_control	-4.09506	4.42444	1.18718e-07	7.05334e-06	Down	Yes
MSTRG.16867	MS_inoculated	MS_control	-4.10566	4.07082	1.23008e-07	7.28452e-06	Down	Yes	XP_014506948.1		3847.GLYMA17G04470.1				T	Pyruvate dehydrogenase kinase
MSTRG.15548	MS_inoculated	MS_control	3.9047	7.37564	1.2454e-07	7.35146e-06	Up	Yes	XP_014507514.1		3847.GLYMA08G06630.1		GO:0003674,GO:0003824,GO:0008150,GO:0008152,GO:0009889,GO:0009890,GO:0009892,GO:0009962,GO:0009964,GO:0016491,GO:0016627,GO:0016628,GO:0019222,GO:0033729,GO:0044710,GO:0048519,GO:0050789,GO:0055114,GO:0065007,GO:0080090	K08695	Q	anthocyanidin reductase
MSTRG.21744	MS_inoculated	MS_control	3.90707	7.05717	1.25962e-07	7.4115e-06	Up	Yes	XP_014516831.1		3847.GLYMA16G01060.1			K07408	Q	flavonoid 3'-monooxygenase-like
MSTRG.31464	MS_inoculated	MS_control	4.36621	3.72328	1.28191e-07	7.51849e-06	Up	Yes	XP_022633391.1		3847.GLYMA03G00900.2		GO:0000096,GO:0000097,GO:0003674,GO:0003824,GO:0004124,GO:0005575,GO:0005622,GO:0005623,GO:0005737,GO:0006082,GO:0006520,GO:0006534,GO:0006790,GO:0006807,GO:0008150,GO:0008152,GO:0008652,GO:0009058,GO:0009069,GO:0009070,GO:0009314,GO:0009416,GO:0009507,GO:0009536,GO:0009579,GO:0009628,GO:0009642,GO:0009643,GO:0009987,GO:0010310,GO:0015979,GO:0016053,GO:0016829,GO:0016835,GO:0019222,GO:0019344,GO:…	K01738	E	cysteine synthase
MSTRG.11815	MS_inoculated	MS_control	-3.9202	6.11586	1.33861e-07	7.82598e-06	Down	Yes	XP_014502716.1		3847.GLYMA02G41340.1				T	receptor-like protein kinase
MSTRG.305	MS_inoculated	MS_control	-3.90053	6.49339	1.34594e-07	7.84375e-06	Down	Yes	XP_014506215.1		3847.GLYMA19G01990.2			K01099	U	type I inositol-1,4,5-trisphosphate 5-phosphatase CVP2-like
MSTRG.15503	MS_inoculated	MS_control	4.04954	4.88192	1.35576e-07	7.87591e-06	Up	Yes	XP_014507817.1		3847.GLYMA08G07140.1				F	glutamine amidotransferase
MSTRG.28449	MS_inoculated	MS_control	-3.86415	8.90086	1.36393e-07	7.89826e-06	Down	Yes	XP_014523208.1		3847.GLYMA09G38470.2	TRXF1	GO:0003674,GO:0004857,GO:0005575,GO:0005622,GO:0005623,GO:0005737,GO:0005829,GO:0006109,GO:0008047,GO:0008150,GO:0009507,GO:0009532,GO:0009534,GO:0009536,GO:0009570,GO:0009579,GO:0019222,GO:0030234,GO:0031976,GO:0031984,GO:0043085,GO:0043086,GO:0043226,GO:0043227,GO:0043229,GO:0043231,GO:0044092,GO:0044093,GO:0044422,GO:0044424,GO:0044434,GO:0044435,GO:0044444,GO:0044446,GO:0044464,GO:0050789,GO:…	K03671	O	Thioredoxin
MSTRG.31183	MS_inoculated	MS_control	-4.18667	3.73174	1.38596e-07	8.00054e-06	Down	Yes	XP_014490795.1		3847.GLYMA08G10950.1	OSI_36134			Q	cytochrome P450
MSTRG.25821	MS_inoculated	MS_control	-3.89081	6.57431	1.43451e-07	8.25474e-06	Down	Yes	XP_014519419.1		3847.GLYMA01G36620.1		GO:0003674,GO:0003824,GO:0004792,GO:0005575,GO:0005622,GO:0005623,GO:0005737,GO:0006950,GO:0006979,GO:0007568,GO:0008150,GO:0008152,GO:0009507,GO:0009536,GO:0009579,GO:0009611,GO:0009719,GO:0009725,GO:0009753,GO:0010033,GO:0016740,GO:0016782,GO:0016783,GO:0032502,GO:0042221,GO:0043226,GO:0043227,GO:0043229,GO:0043231,GO:0044424,GO:0044444,GO:0044464,GO:0044699,GO:0044767,GO:0050896,GO:1901700		P	RHOD
MSTRG.33482	MS_inoculated	MS_control	-4.04499	4.251	1.47086e-07	8.43737e-06	Down	Yes	XP_014493191.1		3847.GLYMA03G03630.1	CYP83B1	GO:0000162,GO:0002376,GO:0003674,GO:0003824,GO:0004497,GO:0005575,GO:0005622,GO:0005623,GO:0005737,GO:0005739,GO:0005783,GO:0005886,GO:0006082,GO:0006520,GO:0006568,GO:0006576,GO:0006586,GO:0006725,GO:0006790,GO:0006807,GO:0006950,GO:0006952,GO:0006955,GO:0007275,GO:0008150,GO:0008152,GO:0008652,GO:0009058,GO:0009072,GO:0009073,GO:0009308,GO:0009309,GO:0009314,GO:0009416,GO:0009607,GO:0009617,GO:…	K11818	Q	cytochrome P450
MSTRG.22922	MS_inoculated	MS_control	-4.24869	3.56807	1.51424e-07	8.65001e-06	Down	Yes
MSTRG.4114	MS_inoculated	MS_control	-3.88948	6.37792	1.51738e-07	8.65001e-06	Down	Yes	XP_014491474.1		3847.GLYMA06G41220.1
MSTRG.53	MS_inoculated	MS_control	-3.88341	6.51072	1.57008e-07	8.92265e-06	Down	Yes	XP_022636815.1		3847.GLYMA19G00770.1			K03327	V	Mate efflux family protein
MSTRG.26809	MS_inoculated	MS_control	4.20969	4.00958	1.61454e-07	9.14692e-06	Up	Yes	XP_014521587.1		3847.GLYMA16G01690.1
MSTRG.31951	MS_inoculated	MS_control	-3.84505	7.97014	1.62128e-07	9.15672e-06	Down	Yes	XP_014491654.1		3847.GLYMA12G33430.1	GLK1	GO:0005575,GO:0005622,GO:0005623,GO:0005634,GO:0006355,GO:0008150,GO:0009889,GO:0009891,GO:0009893,GO:0010468,GO:0010556,GO:0010557,GO:0010604,GO:0010628,GO:0010638,GO:0019219,GO:0019222,GO:0031323,GO:0031325,GO:0031326,GO:0031328,GO:0033043,GO:0043226,GO:0043227,GO:0043229,GO:0043231,GO:0044424,GO:0044464,GO:0045893,GO:0045935,GO:0048518,GO:0048522,GO:0050789,GO:0050794,GO:0051128,GO:0051130,GO:…		K	transcription factor
MSTRG.9090	MS_inoculated	MS_control	-3.92236	5.36095	1.6535e-07	9.2984e-06	Down	Yes	XP_014500516.1		3847.GLYMA06G07130.1		GO:0001071,GO:0003674,GO:0003700,GO:0005575,GO:0005622,GO:0005623,GO:0005634,GO:0006355,GO:0008150,GO:0009314,GO:0009416,GO:0009628,GO:0009639,GO:0009719,GO:0009725,GO:0009733,GO:0009889,GO:0010033,GO:0010114,GO:0010218,GO:0010468,GO:0010556,GO:0019219,GO:0019222,GO:0031323,GO:0031326,GO:0042221,GO:0043226,GO:0043227,GO:0043229,GO:0043231,GO:0044424,GO:0044464,GO:0050789,GO:0050794,GO:0050896,GO:…	K14484	K	AUX/IAA family
MSTRG.22353	MS_inoculated	MS_control	-3.8722	6.3976	1.65653e-07	9.2984e-06	Down	Yes	XP_014516770.1		3847.GLYMA03G22780.1				G	NmrA-like family
MSTRG.32604	MS_inoculated	MS_control	-3.85295	7.18137	1.67592e-07	9.37851e-06	Down	Yes	XP_014492339.1		3847.GLYMA12G36300.1		GO:0003674,GO:0005215,GO:0005575,GO:0005623,GO:0005886,GO:0005887,GO:0006810,GO:0008150,GO:0008643,GO:0009987,GO:0015144,GO:0016020,GO:0016021,GO:0022857,GO:0022891,GO:0022892,GO:0031224,GO:0031226,GO:0034219,GO:0044425,GO:0044459,GO:0044464,GO:0044699,GO:0044763,GO:0044765,GO:0051119,GO:0051179,GO:0051234,GO:0055085,GO:0071702,GO:0071944,GO:1901476	K15382	P	bidirectional sugar transporter
MSTRG.17851	MS_inoculated	MS_control	-4.15631	3.70277	1.69765e-07	9.47017e-06	Down	Yes
MSTRG.20420	MS_inoculated	MS_control	-4.24346	3.19989	1.70265e-07	9.47017e-06	Down	Yes	XP_022641154.1		3847.GLYMA20G32260.1		GO:0005575,GO:0005622,GO:0005623,GO:0005737,GO:0005773,GO:0005774,GO:0016020,GO:0031090,GO:0043226,GO:0043227,GO:0043229,GO:0043231,GO:0044422,GO:0044424,GO:0044437,GO:0044444,GO:0044446,GO:0044464	K15015	E	amino acid transporter
MSTRG.11864	MS_inoculated	MS_control	-3.85084	6.52088	1.78931e-07	9.92197e-06	Down	Yes	XP_014505028.1		3847.GLYMA14G39330.1		GO:0003674,GO:0005215,GO:0005216,GO:0005244,GO:0005249,GO:0005261,GO:0005267,GO:0005575,GO:0006810,GO:0006811,GO:0006812,GO:0006813,GO:0008150,GO:0008324,GO:0009987,GO:0015075,GO:0015077,GO:0015079,GO:0015267,GO:0015271,GO:0015672,GO:0016020,GO:0022803,GO:0022832,GO:0022836,GO:0022838,GO:0022839,GO:0022843,GO:0022857,GO:0022890,GO:0022891,GO:0022892,GO:0030001,GO:0032879,GO:0034220,GO:0034762,GO:…		P	Potassium channel
MSTRG.25086	MS_inoculated	MS_control	4.04723	4.51827	1.81939e-07	1.00583e-05	Up	Yes	XP_014520236.1		3847.GLYMA01G43980.1	CDC20.1	GO:0005575,GO:0005622,GO:0005623,GO:0005634,GO:0032991,GO:0033597,GO:0043226,GO:0043227,GO:0043229,GO:0043231,GO:0043234,GO:0044422,GO:0044424,GO:0044428,GO:0044446,GO:0044464	K03363,K15028	D	Anaphase-promoting complex subunit
MSTRG.9691	MS_inoculated	MS_control	-3.95794	4.74073	1.8549e-07	1.02237e-05	Down	Yes	XP_014500193.1		3847.GLYMA04G02210.1	OSI_32246	GO:0001071,GO:0003674,GO:0003676,GO:0003677,GO:0003700,GO:0005488,GO:0005575,GO:0005622,GO:0005623,GO:0005634,GO:0006355,GO:0008150,GO:0009889,GO:0010468,GO:0010556,GO:0019219,GO:0019222,GO:0031323,GO:0031326,GO:0043226,GO:0043227,GO:0043229,GO:0043231,GO:0044424,GO:0044464,GO:0050789,GO:0050794,GO:0051171,GO:0051252,GO:0060255,GO:0065007,GO:0080090,GO:0097159,GO:1901363,GO:2000112,GO:2001141		K	High mobility group
MSTRG.7990	MS_inoculated	MS_control	-3.85171	6.38723	1.89749e-07	1.04109e-05	Down	Yes	XP_014499949.1		3847.GLYMA15G18380.1		GO:0000975,GO:0001067,GO:0001071,GO:0003674,GO:0003676,GO:0003677,GO:0003700,GO:0005488,GO:0005575,GO:0005622,GO:0005623,GO:0005634,GO:0006355,GO:0007154,GO:0007165,GO:0007623,GO:0008150,GO:0009314,GO:0009416,GO:0009628,GO:0009719,GO:0009725,GO:0009735,GO:0009739,GO:0009740,GO:0009755,GO:0009889,GO:0009909,GO:0009910,GO:0009987,GO:0010029,GO:0010033,GO:0010187,GO:0010380,GO:0010468,GO:0010476,GO:…		K	Transcription factor
MSTRG.5627	MS_inoculated	MS_control	3.82464	7.88169	1.90023e-07	1.04109e-05	Up	Yes	XP_014496192.1		3847.GLYMA03G39210.1				U	importin subunit alpha
MSTRG.13370	MS_inoculated	MS_control	-3.819	7.72816	1.90828e-07	1.04238e-05	Down	Yes	XP_022638303.1		3847.GLYMA17G36860.2
MSTRG.30683	MS_inoculated	MS_control	-3.85737	6.16396	1.92944e-07	1.0508e-05	Down	Yes	XP_014490323.1		3847.GLYMA01G15930.1		GO:0000003,GO:0001071,GO:0003674,GO:0003700,GO:0005575,GO:0005622,GO:0005623,GO:0005634,GO:0005911,GO:0006355,GO:0008150,GO:0009506,GO:0009566,GO:0009567,GO:0009889,GO:0010468,GO:0010556,GO:0019219,GO:0019222,GO:0019953,GO:0022414,GO:0030054,GO:0031323,GO:0031326,GO:0043226,GO:0043227,GO:0043229,GO:0043231,GO:0044424,GO:0044464,GO:0044699,GO:0044702,GO:0050789,GO:0050794,GO:0051171,GO:0051252,GO:…		K	Transcription factor
MSTRG.3581	MS_inoculated	MS_control	-3.86049	6.01466	1.9754e-07	1.07264e-05	Down	Yes	XP_014494220.1		3847.GLYMA12G10030.2		GO:0005575,GO:0005622,GO:0005623,GO:0005634,GO:0043226,GO:0043227,GO:0043229,GO:0043231,GO:0044424,GO:0044464		K	BEL1-like homeodomain protein
MSTRG.25377	MS_inoculated	MS_control	4.05317	4.46383	1.98695e-07	1.07572e-05	Up	Yes	XP_014520146.1		3847.GLYMA01G41190.1	CT-BMY	GO:0000023,GO:0000024,GO:0000272,GO:0003674,GO:0003824,GO:0004553,GO:0005575,GO:0005622,GO:0005623,GO:0005737,GO:0005975,GO:0005976,GO:0005982,GO:0005983,GO:0005984,GO:0006073,GO:0006950,GO:0008150,GO:0008152,GO:0009056,GO:0009057,GO:0009058,GO:0009251,GO:0009266,GO:0009311,GO:0009312,GO:0009409,GO:0009507,GO:0009532,GO:0009536,GO:0009570,GO:0009628,GO:0009987,GO:0016051,GO:0016052,GO:0016160,GO:…	K01177	G	beta-amylase
MSTRG.17880	MS_inoculated	MS_control	-3.86163	5.83257	2.03593e-07	1.09898e-05	Down	Yes	XP_014505605.1		3847.GLYMA05G33101.1
MSTRG.26004	MS_inoculated	MS_control	-3.78892	10.5327	2.06026e-07	1.10884e-05	Down	Yes	XP_014521095.1		3847.GLYMA09G34410.1	PRK	GO:0005575,GO:0005576,GO:0005622,GO:0005623,GO:0005737,GO:0006950,GO:0006952,GO:0008150,GO:0009266,GO:0009409,GO:0009507,GO:0009526,GO:0009532,GO:0009534,GO:0009535,GO:0009536,GO:0009570,GO:0009579,GO:0009607,GO:0009617,GO:0009628,GO:0009941,GO:0010319,GO:0016020,GO:0031967,GO:0031975,GO:0031976,GO:0031984,GO:0034357,GO:0042651,GO:0042742,GO:0043226,GO:0043227,GO:0043229,GO:0043231,GO:0044422,GO:…	K00855	T, Z	Phosphoribulokinase
MSTRG.254	MS_inoculated	MS_control	-3.86387	5.53153	2.10136e-07	1.12765e-05	Down	Yes	XP_014517597.1		3847.GLYMA19G01470.1		GO:0000302,GO:0001561,GO:0002376,GO:0003674,GO:0003824,GO:0006082,GO:0006629,GO:0006631,GO:0006950,GO:0006952,GO:0006955,GO:0006979,GO:0008150,GO:0008152,GO:0008219,GO:0009056,GO:0009062,GO:0009607,GO:0009617,GO:0009627,GO:0009719,GO:0009725,GO:0009737,GO:0009751,GO:0009814,GO:0009987,GO:0010033,GO:0010035,GO:0014070,GO:0016042,GO:0016054,GO:0016165,GO:0016265,GO:0016491,GO:0016701,GO:0016702,GO:…	K10529	S	alpha-dioxygenase
MSTRG.21263	MS_inoculated	MS_control	4.1639	3.96725	2.12151e-07	1.13513e-05	Up	Yes
MSTRG.13445	MS_inoculated	MS_control	3.98775	4.68065	2.12794e-07	1.13525e-05	Up	Yes	XP_014503781.1		3847.GLYMA14G39950.1		GO:0005575,GO:0005623,GO:0005886,GO:0016020,GO:0044464,GO:0071944
MSTRG.23554	MS_inoculated	MS_control	-3.98979	4.28389	2.15917e-07	1.14856e-05	Down	Yes
MSTRG.11596	MS_inoculated	MS_control	3.95414	4.83834	2.21652e-07	1.17566e-05	Up	Yes
MSTRG.17448	MS_inoculated	MS_control	-3.77518	9.23249	2.26456e-07	1.19766e-05	Down	Yes	XP_014508800.1		3847.GLYMA13G26930.1
MSTRG.16119	MS_inoculated	MS_control	-3.82582	6.2341	2.29162e-07	1.20848e-05	Down	Yes
MSTRG.16196	MS_inoculated	MS_control	-3.92742	4.76983	2.35466e-07	1.23816e-05	Down	Yes	XP_014506003.1		3847.GLYMA05G30290.1				S	globulin seed storage protein 2-like
MSTRG.23417	MS_inoculated	MS_control	3.80131	7.02164	2.38734e-07	1.25175e-05	Up	Yes	XP_022642300.1		3847.GLYMA08G45210.1		GO:0003674,GO:0003824,GO:0004645,GO:0005575,GO:0005622,GO:0005623,GO:0005737,GO:0005829,GO:0006950,GO:0008150,GO:0008152,GO:0009414,GO:0009415,GO:0009507,GO:0009536,GO:0009628,GO:0010035,GO:0010038,GO:0016740,GO:0016757,GO:0016758,GO:0042221,GO:0043226,GO:0043227,GO:0043229,GO:0043231,GO:0044424,GO:0044444,GO:0044464,GO:0046686,GO:0050896,GO:1901700	K00688	G	Phosphorylase is an important allosteric enzyme in carbohydrate metabolism. Enzymes from different sources differ in their regulatory mechanisms and in their natural substrates. However, all known phosphorylases share catalytic and structural properties (By similarity)
MSTRG.20058	MS_inoculated	MS_control	-3.79983	6.63254	2.4396e-07	1.27549e-05	Down	Yes	XP_022640988.1		3847.GLYMA20G35980.1		GO:0000003,GO:0003006,GO:0003674,GO:0005215,GO:0005575,GO:0005623,GO:0005886,GO:0006810,GO:0007275,GO:0008150,GO:0009791,GO:0009987,GO:0010035,GO:0010038,GO:0010039,GO:0010154,GO:0015603,GO:0015688,GO:0016020,GO:0022414,GO:0022857,GO:0032501,GO:0032502,GO:0042221,GO:0044464,GO:0044699,GO:0044707,GO:0044763,GO:0044765,GO:0048316,GO:0048608,GO:0048731,GO:0048856,GO:0050896,GO:0051179,GO:0051234,GO:…		P	transporter
MSTRG.3756	MS_inoculated	MS_control	3.91034	5.07821	2.47459e-07	1.2901e-05	Up	Yes	XP_014493444.1		3847.GLYMA12G12800.1				I	alpha/beta hydrolase fold
MSTRG.18968	MS_inoculated	MS_control	-3.79377	6.82778	2.48351e-07	1.29107e-05	Down	Yes	XP_022640402.1		3847.GLYMA07G16400.1	OSI_20201			D, Z	Regulator of chromosome condensation
MSTRG.30776	MS_inoculated	MS_control	4.15051	3.75581	2.62454e-07	1.36052e-05	Up	Yes
MSTRG.31333	MS_inoculated	MS_control	4.02844	4.24457	2.66336e-07	1.37675e-05	Up	Yes	XP_014491147.1		3847.GLYMA03G28281.1				G	Glycosyl hydrolases family 31
MSTRG.20694	MS_inoculated	MS_control	-3.95346	4.29033	2.76652e-07	1.42604e-05	Down	Yes	XP_014512233.1		3847.GLYMA20G29850.2	O7	GO:0000003,GO:0003006,GO:0003674,GO:0003824,GO:0005575,GO:0005576,GO:0005622,GO:0005623,GO:0005737,GO:0005911,GO:0006082,GO:0006950,GO:0006952,GO:0007275,GO:0008150,GO:0008152,GO:0009056,GO:0009506,GO:0009507,GO:0009532,GO:0009536,GO:0009570,GO:0009607,GO:0009620,GO:0009791,GO:0009987,GO:0010029,GO:0010030,GO:0010035,GO:0010038,GO:0010154,GO:0010214,GO:0016054,GO:0016874,GO:0016877,GO:0016878,GO:…		I	synthetase
MSTRG.9202	MS_inoculated	MS_control	3.87443	5.24827	2.86757e-07	1.47312e-05	Up	Yes	XP_014500328.2		3847.GLYMA04G06410.2		GO:0005575,GO:0005623,GO:0005886,GO:0016020,GO:0031224,GO:0031225,GO:0044425,GO:0044464,GO:0071944		S	Early nodulin-like protein
MSTRG.17210	MS_inoculated	MS_control	-3.7659	6.88084	2.87394e-07	1.47312e-05	Down	Yes	XP_014508999.1		3847.GLYMA17G01740.1				S	Pfam:DUF584
MSTRG.13733	MS_inoculated	MS_control	3.9564	4.43433	3.09555e-07	1.58228e-05	Up	Yes	XP_014507152.1		3847.GLYMA16G23380.1				S	Tetratricopeptide repeat
MSTRG.22551	MS_inoculated	MS_control	3.81294	5.84142	3.1167e-07	1.58865e-05	Up	Yes	XP_014514988.1		3847.GLYMA17G36090.1	AMY	GO:0000272,GO:0003674,GO:0003824,GO:0004553,GO:0004556,GO:0005575,GO:0005576,GO:0005615,GO:0005975,GO:0005976,GO:0005982,GO:0005983,GO:0005984,GO:0005985,GO:0005987,GO:0006073,GO:0008150,GO:0008152,GO:0009056,GO:0009057,GO:0009251,GO:0009311,GO:0009313,GO:0009719,GO:0009725,GO:0009737,GO:0009739,GO:0009987,GO:0010033,GO:0016052,GO:0016160,GO:0016787,GO:0016798,GO:0033993,GO:0042221,GO:0043170,GO:…	K01176	G	alpha-amylase
MSTRG.26161	MS_inoculated	MS_control	-3.73331	7.91764	3.1689e-07	1.61077e-05	Down	Yes	XP_014520857.1		3847.GLYMA01G02400.1		GO:0005575,GO:0005623,GO:0005886,GO:0016020,GO:0044464,GO:0071944		S	Protein of unknown function (DUF1399)
MSTRG.2054	MS_inoculated	MS_control	-3.90818	4.43587	3.22029e-07	1.63236e-05	Down	Yes	XP_014506762.1		3847.GLYMA08G45590.1				O	trypsin inhibitor
MSTRG.2953	MS_inoculated	MS_control	-3.75302	6.45335	3.35181e-07	1.69176e-05	Down	Yes
MSTRG.17286	MS_inoculated	MS_control	-3.74013	6.88612	3.35596e-07	1.69176e-05	Down	Yes	XP_014505914.1		3847.GLYMA08G04570.1				K	Transcription factor
MSTRG.1188	MS_inoculated	MS_control	3.82506	5.3525	3.43359e-07	1.72614e-05	Up	Yes	XP_014510577.1		3847.GLYMA16G32660.1		GO:0003674,GO:0003824,GO:0004175,GO:0004252,GO:0005575,GO:0005618,GO:0005623,GO:0008150,GO:0008152,GO:0008233,GO:0008236,GO:0016787,GO:0017171,GO:0030312,GO:0044464,GO:0070011,GO:0071944		O	subtilisin-like
MSTRG.4048	MS_inoculated	MS_control	-3.88722	4.34374	3.45039e-07	1.72983e-05	Down	Yes	XP_022634448.1		3847.GLYMA06G35585.1		GO:0003674,GO:0003824,GO:0004838,GO:0006766,GO:0006775,GO:0008150,GO:0008152,GO:0008483,GO:0009058,GO:0009110,GO:0009987,GO:0010189,GO:0016740,GO:0016769,GO:0018130,GO:0042360,GO:0042362,GO:0044237,GO:0044249,GO:0044281,GO:0044283,GO:0044710,GO:0044711,GO:0046483,GO:0070547,GO:0071704,GO:1901360,GO:1901362,GO:1901576	K00815	E	Aminotransferase
MSTRG.5552	MS_inoculated	MS_control	-4.11002	3.17211	3.68977e-07	1.84478e-05	Down	Yes	XP_014495924.1		3847.GLYMA19G41040.2	OSI_14203		K07025,K18551	S	Haloacid dehalogenase-like hydrolase family protein
MSTRG.3539	MS_inoculated	MS_control	-3.8164	5.01643	3.75211e-07	1.86812e-05	Down	Yes	XP_014491719.1		3847.GLYMA12G31020.1		GO:0001071,GO:0003674,GO:0003700,GO:0006355,GO:0008150,GO:0009889,GO:0010468,GO:0010556,GO:0019219,GO:0019222,GO:0031323,GO:0031326,GO:0050789,GO:0050794,GO:0051171,GO:0051252,GO:0060255,GO:0065007,GO:0080090,GO:2000112,GO:2001141		K	Transcription factor
MSTRG.4239	MS_inoculated	MS_control	-3.73461	6.39618	3.75686e-07	1.86812e-05	Down	Yes	XP_022634530.1		3847.GLYMA18G00980.1				S	drought-induced protein 1
MSTRG.4071	MS_inoculated	MS_control	-3.69702	8.22226	3.82526e-07	1.89698e-05	Down	Yes	XP_014494334.1		29760.VIT_19s0014g03660.t01	LHCB3-1	GO:0003674,GO:0005198,GO:0005575,GO:0005622,GO:0005623,GO:0005737,GO:0008150,GO:0008152,GO:0009507,GO:0009534,GO:0009535,GO:0009536,GO:0009579,GO:0009987,GO:0015979,GO:0016020,GO:0031976,GO:0031984,GO:0034357,GO:0042651,GO:0043226,GO:0043227,GO:0043229,GO:0043231,GO:0044237,GO:0044422,GO:0044424,GO:0044434,GO:0044435,GO:0044436,GO:0044444,GO:0044446,GO:0044464,GO:0055035	K08914	S	Chlorophyll A-B binding protein
MSTRG.20971	MS_inoculated	MS_control	3.77102	5.8226	3.86096e-07	1.90951e-05	Up	Yes	XP_014514931.1		3847.GLYMA20G26290.1		GO:0000003,GO:0000082,GO:0000278,GO:0003006,GO:0005575,GO:0005622,GO:0005623,GO:0005634,GO:0007049,GO:0007275,GO:0008150,GO:0009719,GO:0009725,GO:0009735,GO:0009741,GO:0009743,GO:0009744,GO:0009791,GO:0009987,GO:0010033,GO:0010154,GO:0014070,GO:0022402,GO:0022403,GO:0022414,GO:0032501,GO:0032502,GO:0033993,GO:0034285,GO:0042127,GO:0042221,GO:0043226,GO:0043227,GO:0043229,GO:0043231,GO:0044424,GO:…	K14505,K18810	D	cyclin d3
MSTRG.17311	MS_inoculated	MS_control	3.91859	4.51221	3.90548e-07	1.92632e-05	Up	Yes	XP_014507160.1		3847.GLYMA05G34760.1		GO:0001071,GO:0002682,GO:0002831,GO:0003674,GO:0003676,GO:0003677,GO:0003700,GO:0005488,GO:0005575,GO:0005622,GO:0005623,GO:0005634,GO:0006355,GO:0008150,GO:0009889,GO:0010112,GO:0010337,GO:0010468,GO:0010556,GO:0010565,GO:0019219,GO:0019222,GO:0031323,GO:0031326,GO:0031347,GO:0043226,GO:0043227,GO:0043229,GO:0043231,GO:0043565,GO:0043900,GO:0044424,GO:0044464,GO:0045088,GO:0048583,GO:0050776,GO:…		S	calmodulin binding
MSTRG.14420	MS_inoculated	MS_control	-3.81753	4.72221	3.96729e-07	1.95154e-05	Down	Yes	XP_022638882.1		3847.GLYMA07G35690.1	OSI_33516			S	zinc finger protein
MSTRG.562	MS_inoculated	MS_control	4.17757	3.54941	3.99914e-07	1.96194e-05	Up	Yes	XP_014516524.1		3847.GLYMA01G00450.1			K01853	I	Prenyltransferase and squalene oxidase repeat
MSTRG.19373	MS_inoculated	MS_control	-4.00761	3.62869	4.106e-07	2.00783e-05	Down	Yes	XP_014512967.1		3702.AT4G14830.1
MSTRG.17520	MS_inoculated	MS_control	-3.72569	6.17864	4.11463e-07	2.00783e-05	Down	Yes	XP_014507491.1		3847.GLYMA08G03850.1		GO:0005575,GO:0005622,GO:0005623,GO:0005737,GO:0005773,GO:0008150,GO:0009719,GO:0010033,GO:0010200,GO:0010243,GO:0042221,GO:0043226,GO:0043227,GO:0043229,GO:0043231,GO:0044424,GO:0044444,GO:0044464,GO:0050896,GO:1901698,GO:1901700		S	Inherit from NOG: Avr9 Cf-9 rapidly elicited protein 146
MSTRG.25258	MS_inoculated	MS_control	3.84478	4.94294	4.1667e-07	2.02783e-05	Up	Yes	XP_014521039.1		3847.GLYMA11G03010.1	ANS	GO:0003674,GO:0003824,GO:0006725,GO:0006950,GO:0006996,GO:0007033,GO:0008150,GO:0008152,GO:0009058,GO:0009611,GO:0009698,GO:0009699,GO:0009718,GO:0009719,GO:0009725,GO:0009753,GO:0009812,GO:0009813,GO:0009987,GO:0010023,GO:0010033,GO:0016043,GO:0016491,GO:0016705,GO:0016706,GO:0018130,GO:0018958,GO:0019438,GO:0019748,GO:0042221,GO:0042440,GO:0044237,GO:0044249,GO:0044550,GO:0044699,GO:0044710,GO:…	K05277	H	anthocyanidin synthase
MSTRG.6576	MS_inoculated	MS_control	3.83802	4.9367	4.3296e-07	2.09992e-05	Up	Yes	XP_014498150.1		3847.GLYMA19G11100.2		GO:0000272,GO:0003674,GO:0003824,GO:0004721,GO:0005575,GO:0005622,GO:0005623,GO:0005737,GO:0005975,GO:0005976,GO:0005982,GO:0005983,GO:0006073,GO:0006464,GO:0006470,GO:0006793,GO:0006796,GO:0008138,GO:0008150,GO:0008152,GO:0009056,GO:0009057,GO:0009251,GO:0009507,GO:0009532,GO:0009536,GO:0009569,GO:0009570,GO:0009987,GO:0016052,GO:0016311,GO:0016787,GO:0016788,GO:0016791,GO:0019203,GO:0019538,GO:…		V	Dual specificity phosphatase, catalytic domain
MSTRG.27664	MS_inoculated	MS_control	-3.94022	3.69087	4.33779e-07	2.09992e-05	Down	Yes	XP_022632075.1		29760.VIT_01s0026g00360.t01				S	auxin-induced protein 5NG4-like
MSTRG.7895	MS_inoculated	MS_control	-4.08323	3.14662	4.36159e-07	2.10588e-05	Down	Yes	XP_014500696.1		3847.GLYMA15G20240.2		GO:0003674,GO:0003824,GO:0005575,GO:0005576,GO:0008150,GO:0008152,GO:0016298,GO:0016787,GO:0016788		I	GDSL esterase lipase
MSTRG.3388	MS_inoculated	MS_control	-3.65575	9.77896	4.6315e-07	2.23031e-05	Down	Yes	XP_014494131.1		3694.POPTR_0016s09090.1		GO:0005575,GO:0005623,GO:0005886,GO:0016020,GO:0044464,GO:0071944	K09872	P	plasma membrane intrinsic protein
MSTRG.4845	MS_inoculated	MS_control	4.14588	3.52035	4.73396e-07	2.27286e-05	Up	Yes	XP_014495445.1		3847.GLYMA03G29760.1	UVI4	GO:0000902,GO:0000904,GO:0005575,GO:0005622,GO:0005623,GO:0005634,GO:0006139,GO:0006259,GO:0006260,GO:0006261,GO:0006725,GO:0006807,GO:0007049,GO:0007275,GO:0008150,GO:0008152,GO:0008544,GO:0009058,GO:0009059,GO:0009314,GO:0009411,GO:0009416,GO:0009628,GO:0009653,GO:0009888,GO:0009913,GO:0009987,GO:0010026,GO:0010090,GO:0010091,GO:0010224,GO:0016043,GO:0022402,GO:0030154,GO:0030855,GO:0032501,GO:…
MSTRG.33245	MS_inoculated	MS_control	3.75892	5.47805	4.74469e-07	2.27286e-05	Up	Yes	XP_014492989.1		3847.GLYMA03G22370.1
MSTRG.15013	MS_inoculated	MS_control	-3.69473	6.27554	4.81226e-07	2.29921e-05	Down	Yes	XP_022639053.1		3847.GLYMA05G20340.1		GO:0005575,GO:0005622,GO:0005623,GO:0005737,GO:0005886,GO:0009507,GO:0009536,GO:0016020,GO:0043226,GO:0043227,GO:0043229,GO:0043231,GO:0044424,GO:0044444,GO:0044464,GO:0071944		S	Remorin, C-terminal region
MSTRG.27731	MS_inoculated	MS_control	-4.04998	3.29591	5.02482e-07	2.39451e-05	Down	Yes	XP_022632097.1		3847.GLYMA03G02451.1			K18953	U	Beige/BEACH domain
MSTRG.10573	MS_inoculated	MS_control	3.89389	4.18924	5.12624e-07	2.4365e-05	Up	Yes	XP_014499508.1		3847.GLYMA15G02440.1				T	Leucine-rich repeat receptor-like protein kinase
MSTRG.11541	MS_inoculated	MS_control	-3.64643	8.16412	5.18671e-07	2.45885e-05	Down	Yes	XP_014504670.1		3847.GLYMA14G05170.1		GO:0005575,GO:0016020	K14638	P	Nitrate transporter
MSTRG.33238	MS_inoculated	MS_control	-3.70682	5.53705	5.2337e-07	2.47472e-05	Down	Yes	XP_014492885.1		3847.GLYMA02G12278.1
MSTRG.28862	MS_inoculated	MS_control	4.0753	3.57593	5.33916e-07	2.51807e-05	Up	Yes	XP_014523669.1		3847.GLYMA20G14210.1		GO:0003674,GO:0003824,GO:0004797,GO:0006139,GO:0006725,GO:0006753,GO:0006793,GO:0006796,GO:0006807,GO:0008150,GO:0008152,GO:0009058,GO:0009117,GO:0009123,GO:0009124,GO:0009157,GO:0009162,GO:0009165,GO:0009987,GO:0016301,GO:0016310,GO:0016740,GO:0016772,GO:0018130,GO:0019136,GO:0019205,GO:0019206,GO:0019438,GO:0019637,GO:0034641,GO:0034654,GO:0044237,GO:0044238,GO:0044249,GO:0044271,GO:0044281,GO:…	K00857	F	thymidine kinase
MSTRG.11941	MS_inoculated	MS_control	-3.65003	7.42031	5.38854e-07	2.53483e-05	Down	Yes	XP_014505180.1		3847.GLYMA02G40360.1		GO:0005575,GO:0005622,GO:0005623,GO:0005634,GO:0008150,GO:0009314,GO:0009416,GO:0009605,GO:0009606,GO:0009628,GO:0009637,GO:0009638,GO:0032501,GO:0043226,GO:0043227,GO:0043229,GO:0043231,GO:0044424,GO:0044464,GO:0044699,GO:0044707,GO:0050896		S	Root phototropism protein
MSTRG.29904	MS_inoculated	MS_control	3.67979	6.3317	5.66277e-07	2.657e-05	Up	Yes	XP_022632825.1		3847.GLYMA17G14350.1		GO:0005575,GO:0005622,GO:0005623,GO:0005737,GO:0009507,GO:0009534,GO:0009535,GO:0009536,GO:0009579,GO:0016020,GO:0031976,GO:0031984,GO:0034357,GO:0042651,GO:0043226,GO:0043227,GO:0043229,GO:0043231,GO:0044422,GO:0044424,GO:0044434,GO:0044435,GO:0044436,GO:0044444,GO:0044446,GO:0044464,GO:0055035	K14570
MSTRG.19979	MS_inoculated	MS_control	3.78801	4.89063	5.83834e-07	2.73237e-05	Up	Yes	XP_014512341.1		3847.GLYMA20G36960.1		GO:0000988,GO:0000989,GO:0003002,GO:0003674,GO:0003712,GO:0003713,GO:0007275,GO:0007389,GO:0008150,GO:0008283,GO:0009889,GO:0009955,GO:0010556,GO:0019219,GO:0019222,GO:0031323,GO:0031326,GO:0032501,GO:0032502,GO:0044699,GO:0044707,GO:0044767,GO:0048366,GO:0048367,GO:0048731,GO:0048827,GO:0048856,GO:0050789,GO:0050794,GO:0051171,GO:0051252,GO:0060255,GO:0065007,GO:0080090,GO:2001141		K	factor 1
MSTRG.13989	MS_inoculated	MS_control	3.83208	4.48583	5.87546e-07	2.74273e-05	Up	Yes	XP_014507636.1		3847.GLYMA02G15430.1	OSI_13656	GO:0000003,GO:0003006,GO:0005575,GO:0005622,GO:0005623,GO:0005737,GO:0006950,GO:0006952,GO:0007275,GO:0008150,GO:0009507,GO:0009536,GO:0009607,GO:0009620,GO:0009790,GO:0009791,GO:0009793,GO:0010154,GO:0022414,GO:0032501,GO:0032502,GO:0043226,GO:0043227,GO:0043229,GO:0043231,GO:0044424,GO:0044444,GO:0044464,GO:0044699,GO:0044707,GO:0044767,GO:0048316,GO:0048608,GO:0048731,GO:0048856,GO:0050832,GO:…
MSTRG.7819	MS_inoculated	MS_control	-3.61638	7.452	6.48396e-07	3.01909e-05	Down	Yes	XP_014499916.1		3847.GLYMA09G05230.1		GO:0000226,GO:0001558,GO:0002237,GO:0003674,GO:0005488,GO:0005507,GO:0005509,GO:0005515,GO:0005516,GO:0005543,GO:0005546,GO:0005547,GO:0005575,GO:0005622,GO:0005623,GO:0005737,GO:0005856,GO:0005874,GO:0005881,GO:0005886,GO:0005911,GO:0006464,GO:0006497,GO:0006498,GO:0006499,GO:0006950,GO:0006970,GO:0006996,GO:0007010,GO:0007017,GO:0007154,GO:0008017,GO:0008092,GO:0008150,GO:0008152,GO:0008289,GO:…		S	salt stress root protein
MSTRG.24035	MS_inoculated	MS_control	-3.63714	6.41497	6.59229e-07	3.06173e-05	Down	Yes	XP_022642311.1		3847.GLYMA15G12320.1		GO:0005575,GO:0005622,GO:0005623,GO:0005634,GO:0005737,GO:0043226,GO:0043227,GO:0043229,GO:0043231,GO:0044424,GO:0044464		K	Scarecrow-like protein
MSTRG.891	MS_inoculated	MS_control	4.08987	3.46912	6.69145e-07	3.09992e-05	Up	Yes	XP_014506062.1		3847.GLYMA09G30770.1				S	zinc finger protein VAR3, chloroplastic-like
MSTRG.4118	MS_inoculated	MS_control	-4.00928	3.0764	6.7098e-07	3.10057e-05	Down	Yes	XP_022634482.1		3847.GLYMA05G05190.1		GO:0005575,GO:0005622,GO:0005623,GO:0005737,GO:0005829,GO:0044424,GO:0044444,GO:0044464	K05609	O	ubiquitin carboxyl-terminal hydrolase isozyme
MSTRG.11595	MS_inoculated	MS_control	3.74808	4.81514	6.74456e-07	3.10878e-05	Up	Yes	XP_022637673.1		3702.AT2G05540.1				S	Glycine rich protein family
MSTRG.32696	MS_inoculated	MS_control	-3.70977	4.72674	6.92833e-07	3.18547e-05	Down	Yes	XP_014492383.1		3847.GLYMA10G27980.10	OSI_14203		K07025,K18551	S	Haloacid dehalogenase-like hydrolase family protein
MSTRG.22105	MS_inoculated	MS_control	-3.65177	5.83137	7.03781e-07	3.22769e-05	Down	Yes	XP_014516487.1		3847.GLYMA16G34740.1				S	Domain of unknown function (DUF3411)
MSTRG.22045	MS_inoculated	MS_control	3.88659	4.04239	7.10295e-07	3.24942e-05	Up	Yes	XP_014515921.1		3847.GLYMA07G07890.1
MSTRG.1447	MS_inoculated	MS_control	3.74083	4.88508	7.22405e-07	3.29658e-05	Up	Yes	XP_014503059.1		3847.GLYMA13G07770.1				S	GDSL esterase lipase
MSTRG.5331	MS_inoculated	MS_control	-3.75023	4.45419	7.3858e-07	3.36201e-05	Down	Yes	XP_014496352.1		3847.GLYMA19G39080.1		GO:0000003,GO:0003002,GO:0003006,GO:0003674,GO:0003824,GO:0004180,GO:0004181,GO:0005575,GO:0006508,GO:0007275,GO:0007389,GO:0008150,GO:0008152,GO:0008233,GO:0008235,GO:0008237,GO:0008238,GO:0009314,GO:0009416,GO:0009628,GO:0009639,GO:0009640,GO:0009653,GO:0009790,GO:0009791,GO:0009888,GO:0009908,GO:0009909,GO:0010015,GO:0010051,GO:0010073,GO:0010075,GO:0010080,GO:0010081,GO:0010082,GO:0010305,GO:…	K01301	O, P	glutamate carboxypeptidase
MSTRG.2222	MS_inoculated	MS_control	3.68958	5.31058	7.54292e-07	3.42501e-05	Up	Yes	XP_014503712.1		3847.GLYMA16G28970.1				G	chitinase
MSTRG.25077	MS_inoculated	MS_control	3.87701	4.03363	7.62756e-07	3.45487e-05	Up	Yes	XP_014520577.1		3847.GLYMA11G01350.1	CHS1	GO:0000325,GO:0005575,GO:0005622,GO:0005623,GO:0005634,GO:0005737,GO:0005773,GO:0005774,GO:0005783,GO:0006810,GO:0006950,GO:0006979,GO:0008150,GO:0008152,GO:0009058,GO:0009314,GO:0009411,GO:0009416,GO:0009611,GO:0009628,GO:0009629,GO:0009705,GO:0009719,GO:0009725,GO:0009733,GO:0009753,GO:0009812,GO:0009813,GO:0009889,GO:0009914,GO:0009926,GO:0009962,GO:0010033,GO:0010224,GO:0010817,GO:0016020,GO:…	K00660	H	The primary product of this enzyme is 4,2',4',6'- tetrahydroxychalcone (also termed naringenin-chalcone or chalcone) which can under specific conditions spontaneously isomerize into naringenin
MSTRG.15734	MS_inoculated	MS_control	-3.59938	6.74383	7.65835e-07	3.4578e-05	Down	Yes	XP_014505840.1		3847.GLYMA08G06470.1		GO:0003674,GO:0003824,GO:0004672,GO:0004674,GO:0006464,GO:0006468,GO:0006793,GO:0006796,GO:0008150,GO:0008152,GO:0009987,GO:0016301,GO:0016310,GO:0016740,GO:0016772,GO:0016773,GO:0019538,GO:0036211,GO:0043170,GO:0043412,GO:0044237,GO:0044238,GO:0044260,GO:0044267,GO:0046777,GO:0071704		S	Octicosapeptide Phox Bem1p
MSTRG.10847	MS_inoculated	MS_control	3.59671	7.46981	7.67182e-07	3.4578e-05	Up	Yes
MSTRG.13611	MS_inoculated	MS_control	3.78269	4.33223	7.85188e-07	3.53026e-05	Up	Yes	XP_014505747.1		3847.GLYMA02G06400.1	SDH1-1	GO:0000104,GO:0000166,GO:0001882,GO:0001883,GO:0003674,GO:0003824,GO:0005488,GO:0005524,GO:0005575,GO:0005618,GO:0005622,GO:0005623,GO:0005737,GO:0005739,GO:0005740,GO:0005743,GO:0005746,GO:0005749,GO:0006091,GO:0006119,GO:0006121,GO:0006793,GO:0006796,GO:0008150,GO:0008152,GO:0009987,GO:0015980,GO:0016020,GO:0016310,GO:0016491,GO:0016627,GO:0017076,GO:0019866,GO:0022900,GO:0022904,GO:0030312,GO:…	K00234	C	succinate dehydrogenase
MSTRG.23067	MS_inoculated	MS_control	-3.62874	5.65392	7.8953e-07	3.54108e-05	Down	Yes	XP_014518338.1		3847.GLYMA06G13820.1		GO:0000003,GO:0003006,GO:0003674,GO:0005215,GO:0005575,GO:0005623,GO:0005886,GO:0006810,GO:0007275,GO:0008150,GO:0009607,GO:0009624,GO:0009791,GO:0009987,GO:0010154,GO:0015603,GO:0015688,GO:0016020,GO:0022414,GO:0022857,GO:0032501,GO:0032502,GO:0044464,GO:0044699,GO:0044707,GO:0044763,GO:0044765,GO:0048316,GO:0048608,GO:0048731,GO:0048856,GO:0050896,GO:0051179,GO:0051234,GO:0051704,GO:0051707,GO:…		P	metal-nicotianamine transporter
MSTRG.29158	MS_inoculated	MS_control	3.86736	4.02481	8.0009e-07	3.57967e-05	Up	Yes	XP_014523907.1		3847.GLYMA18G10385.1		GO:0005575,GO:0005622,GO:0005623,GO:0005737,GO:0005975,GO:0007275,GO:0008150,GO:0008152,GO:0009501,GO:0009507,GO:0009532,GO:0009536,GO:0009570,GO:0009791,GO:0032501,GO:0032502,GO:0043226,GO:0043227,GO:0043229,GO:0043231,GO:0044238,GO:0044422,GO:0044424,GO:0044434,GO:0044435,GO:0044444,GO:0044446,GO:0044464,GO:0044699,GO:0044707,GO:0071704	K00700	G	Alpha amylase, C-terminal all-beta domain
MSTRG.26120	MS_inoculated	MS_control	3.64896	5.5641	8.36171e-07	3.73197e-05	Up	Yes	XP_014521145.1		3847.GLYMA01G02150.1		GO:0005575,GO:0005622,GO:0005623,GO:0005737,GO:0009507,GO:0009532,GO:0009536,GO:0009570,GO:0009579,GO:0043226,GO:0043227,GO:0043229,GO:0043231,GO:0044422,GO:0044424,GO:0044434,GO:0044435,GO:0044444,GO:0044446,GO:0044464		A	kDa ribonucleoprotein
MSTRG.30354	MS_inoculated	MS_control	-3.55619	8.92296	8.47666e-07	3.77407e-05	Down	Yes	XP_022632972.1		3847.GLYMA06G17520.1				K	sugar transporter
MSTRG.18102	MS_inoculated	MS_control	-3.87449	3.29077	8.96932e-07	3.96554e-05	Down	Yes
MSTRG.13432	MS_inoculated	MS_control	-3.62563	5.22659	8.98953e-07	3.96554e-05	Down	Yes	XP_014504456.1		3847.GLYMA14G39930.1		GO:0005575,GO:0005576,GO:0005622,GO:0005623,GO:0005737,GO:0005829,GO:0044424,GO:0044444,GO:0044464	K01176	G	alpha-amylase
MSTRG.9287	MS_inoculated	MS_control	3.8559	3.85909	8.9906e-07	3.96554e-05	Up	Yes	XP_014498495.1		3847.GLYMA04G05520.1	IQD6			S	IQ
MSTRG.2918	MS_inoculated	MS_control	-3.56227	7.59161	8.99337e-07	3.96554e-05	Down	Yes	XP_014520056.1		3847.GLYMA11G10310.1	CAO	GO:0005575,GO:0005622,GO:0005623,GO:0005737,GO:0006605,GO:0006612,GO:0006810,GO:0006886,GO:0008104,GO:0008150,GO:0009314,GO:0009416,GO:0009507,GO:0009526,GO:0009532,GO:0009534,GO:0009535,GO:0009536,GO:0009570,GO:0009579,GO:0009628,GO:0009642,GO:0009644,GO:0009941,GO:0009987,GO:0015031,GO:0016020,GO:0016482,GO:0017038,GO:0030529,GO:0031967,GO:0031975,GO:0031976,GO:0031984,GO:0032991,GO:0033036,GO:…	K12271	S	signal recognition particle 43 kDa protein
MSTRG.16293	MS_inoculated	MS_control	3.69713	4.76846	9.07049e-07	3.98036e-05	Up	Yes	XP_014507914.1		3847.GLYMA05G08240.1
MSTRG.1822	MS_inoculated	MS_control	-3.67247	4.7419	9.07049e-07	3.98036e-05	Down	Yes	XP_014504857.1		3847.GLYMA05G32360.1				S	Protein of unknown function (DUF506)
MSTRG.31684	MS_inoculated	MS_control	3.81296	4.04686	9.3944e-07	4.11263e-05	Up	Yes	XP_022633444.1		3847.GLYMA16G06080.1				T	Inherit from KOG: pleckstrin homology domain containing, family M
MSTRG.20702	MS_inoculated	MS_control	3.60449	5.85504	1.00579e-06	4.39257e-05	Up	Yes	XP_014512565.1		3847.GLYMA02G18090.1				S	L-type lectin-domain containing receptor kinase
MSTRG.13289	MS_inoculated	MS_control	-3.65365	4.54161	1.01689e-06	4.43047e-05	Down	Yes	XP_014504209.1		3847.GLYMA17G36110.1				T	EFh
MSTRG.14228	MS_inoculated	MS_control	3.61973	5.51517	1.02588e-06	4.45906e-05	Up	Yes	XP_022638822.1		3847.GLYMA07G35080.1		GO:0005575,GO:0005622,GO:0005623,GO:0005737,GO:0009507,GO:0009536,GO:0043226,GO:0043227,GO:0043229,GO:0043231,GO:0044424,GO:0044444,GO:0044464		S	antitermination NusB domain-containing protein
MSTRG.3190	MS_inoculated	MS_control	-3.62695	4.88359	1.03143e-06	4.47254e-05	Down	Yes	XP_022634145.1		3847.GLYMA11G14290.2		GO:0000003,GO:0000041,GO:0003006,GO:0003674,GO:0005215,GO:0005375,GO:0005488,GO:0005515,GO:0005575,GO:0005622,GO:0005623,GO:0005737,GO:0005773,GO:0005886,GO:0005887,GO:0006810,GO:0006811,GO:0006812,GO:0006825,GO:0007275,GO:0007276,GO:0008150,GO:0008324,GO:0008643,GO:0009555,GO:0009987,GO:0015075,GO:0015144,GO:0016020,GO:0016021,GO:0019953,GO:0022412,GO:0022414,GO:0022622,GO:0022857,GO:0022890,GO:…	K14686	P	copper transporter
MSTRG.11047	MS_inoculated	MS_control	3.76814	4.07429	1.06956e-06	4.62693e-05	Up	Yes	XP_014504226.1		4113.PGSC0003DMT400044761
MSTRG.3638	MS_inoculated	MS_control	-3.51367	9.41473	1.0841e-06	4.67875e-05	Down	Yes	XP_014492312.1		3847.GLYMA11G18640.1	PSAO	GO:0005575,GO:0005622,GO:0005623,GO:0005737,GO:0006091,GO:0008150,GO:0008152,GO:0009507,GO:0009521,GO:0009522,GO:0009536,GO:0009579,GO:0009765,GO:0009768,GO:0009987,GO:0015979,GO:0016020,GO:0019684,GO:0032991,GO:0034357,GO:0043226,GO:0043227,GO:0043229,GO:0043231,GO:0043234,GO:0044237,GO:0044424,GO:0044425,GO:0044436,GO:0044444,GO:0044464	K14332	S	photosystem i
MSTRG.30908	MS_inoculated	MS_control	-3.91851	3.25407	1.08737e-06	4.68184e-05	Down	Yes	XP_014490520.1		3847.GLYMA02G12220.1		GO:0000003,GO:0001071,GO:0003006,GO:0003674,GO:0003700,GO:0005575,GO:0005622,GO:0005623,GO:0005634,GO:0006355,GO:0007275,GO:0007568,GO:0008150,GO:0009791,GO:0009825,GO:0009889,GO:0009908,GO:0009987,GO:0010150,GO:0010260,GO:0010468,GO:0010556,GO:0016049,GO:0019219,GO:0019222,GO:0022414,GO:0031323,GO:0031326,GO:0032501,GO:0032502,GO:0040007,GO:0043226,GO:0043227,GO:0043229,GO:0043231,GO:0044424,GO:…		K	nac domain protein
MSTRG.30317	MS_inoculated	MS_control	-3.63948	4.52843	1.10414e-06	4.74288e-05	Down	Yes
MSTRG.32736	MS_inoculated	MS_control	-3.91708	3.08245	1.12978e-06	4.84166e-05	Down	Yes	XP_014492442.1		3847.GLYMA14G35560.1		GO:0001071,GO:0003674,GO:0003700,GO:0005575,GO:0005622,GO:0005623,GO:0005634,GO:0006355,GO:0008150,GO:0009889,GO:0010468,GO:0010556,GO:0019219,GO:0019222,GO:0031323,GO:0031326,GO:0043226,GO:0043227,GO:0043229,GO:0043231,GO:0044424,GO:0044464,GO:0050789,GO:0050794,GO:0051171,GO:0051252,GO:0060255,GO:0065007,GO:0080090,GO:2000112,GO:2001141	K18485	K	Transcription factor
MSTRG.6533	MS_inoculated	MS_control	-3.62039	4.64358	1.16644e-06	4.98707e-05	Down	Yes	XP_022635239.1		3847.GLYMA18G35720.1				G	hydrolase family 16
MSTRG.16635	MS_inoculated	MS_control	-3.52648	6.67655	1.18177e-06	5.04083e-05	Down	Yes	XP_014507233.1		3847.GLYMA13G00820.1				S	Protein of unknown function (DUF1517)
MSTRG.32053	MS_inoculated	MS_control	-3.58108	5.21895	1.21113e-06	5.14411e-05	Down	Yes	XP_014491849.1		3847.GLYMA08G42861.1			K03113	J	factor SUI1
MSTRG.26122	MS_inoculated	MS_control	3.93168	3.44503	1.2116e-06	5.14411e-05	Up	Yes	XP_014520292.1		3847.GLYMA09G33780.1	OSI_09600	GO:0000003,GO:0003002,GO:0003006,GO:0005575,GO:0005623,GO:0005886,GO:0005911,GO:0007049,GO:0007275,GO:0007389,GO:0008150,GO:0009506,GO:0009553,GO:0009554,GO:0009653,GO:0009888,GO:0009933,GO:0009934,GO:0009956,GO:0009987,GO:0010015,GO:0010051,GO:0010305,GO:0016020,GO:0022414,GO:0022603,GO:0022622,GO:0030054,GO:0032501,GO:0032502,GO:0044464,GO:0044699,GO:0044707,GO:0044763,GO:0044767,GO:0048229,GO:…		S	Tetraspanin family
MSTRG.30286	MS_inoculated	MS_control	-3.50106	8.57479	1.21759e-06	5.15757e-05	Down	Yes	XP_014489990.1		3847.GLYMA04G39670.1		GO:0003674,GO:0005215,GO:0006810,GO:0008150,GO:0009607,GO:0009624,GO:0050896,GO:0051179,GO:0051234,GO:0051704,GO:0051707		S	ABC transporter F family member
MSTRG.17918	MS_inoculated	MS_control	-3.50266	7.46849	1.27167e-06	5.36939e-05	Down	Yes	XP_014513576.1		3847.GLYMA10G00210.1		GO:0005575,GO:0005622,GO:0005623,GO:0005737,GO:0009507,GO:0009526,GO:0009532,GO:0009536,GO:0009570,GO:0009941,GO:0031967,GO:0031975,GO:0043226,GO:0043227,GO:0043229,GO:0043231,GO:0044422,GO:0044424,GO:0044434,GO:0044435,GO:0044444,GO:0044446,GO:0044464		L	DNA-binding protein
MSTRG.9960	MS_inoculated	MS_control	3.70348	4.46884	1.27347e-06	5.36939e-05	Up	Yes	XP_014500279.1		3847.GLYMA13G44270.2	OSI_02912	GO:0003674,GO:0004872,GO:0005575,GO:0008150,GO:0008356,GO:0009719,GO:0009725,GO:0009737,GO:0009987,GO:0010033,GO:0016020,GO:0031224,GO:0031225,GO:0033993,GO:0042221,GO:0044425,GO:0044699,GO:0044763,GO:0050896,GO:0051301,GO:0097305,GO:1901700		T	Protein TOO MANY
MSTRG.11557	MS_inoculated	MS_control	-3.51711	6.35581	1.29236e-06	5.43652e-05	Down	Yes	XP_014504634.1		3847.GLYMA14G05430.1	COP1	GO:0000003,GO:0000151,GO:0000152,GO:0003006,GO:0003674,GO:0003824,GO:0004842,GO:0005575,GO:0005622,GO:0005623,GO:0005634,GO:0005737,GO:0006139,GO:0006259,GO:0006281,GO:0006464,GO:0006725,GO:0006807,GO:0006950,GO:0006974,GO:0007275,GO:0008150,GO:0008152,GO:0009314,GO:0009416,GO:0009605,GO:0009628,GO:0009639,GO:0009640,GO:0009641,GO:0009642,GO:0009646,GO:0009647,GO:0009648,GO:0009649,GO:0009791,GO:…	K10143	O	E3 ubiquitin-protein ligase
MSTRG.31420	MS_inoculated	MS_control	-3.51508	6.35394	1.31081e-06	5.50148e-05	Down	Yes	XP_014491141.1		3847.GLYMA19G30290.1	OSI_37333			S	Domain of unknown function (DUF309)
MSTRG.14565	MS_inoculated	MS_control	3.97089	3.36075	1.33689e-06	5.5981e-05	Up	Yes	XP_014508062.1		3847.GLYMA19G22590.1	LHT1	GO:0003333,GO:0003674,GO:0005215,GO:0005342,GO:0005575,GO:0005622,GO:0005623,GO:0005737,GO:0005886,GO:0006810,GO:0006811,GO:0006820,GO:0006865,GO:0008150,GO:0008509,GO:0008514,GO:0009536,GO:0009628,GO:0009987,GO:0015075,GO:0015171,GO:0015711,GO:0015849,GO:0016020,GO:0022857,GO:0022891,GO:0022892,GO:0034220,GO:0043090,GO:0043226,GO:0043227,GO:0043229,GO:0043231,GO:0044424,GO:0044444,GO:0044464,GO:…		E	lysine histidine transporter
MSTRG.12640	MS_inoculated	MS_control	3.81374	3.73634	1.38999e-06	5.80718e-05	Up	Yes	XP_014503875.1		3847.GLYMA14G23560.1				S	Universal stress protein
MSTRG.30770	MS_inoculated	MS_control	3.51852	6.32126	1.43386e-06	5.9768e-05	Up	Yes	XP_014490373.1		3847.GLYMA12G31770.1	HPL	GO:0005575,GO:0005622,GO:0005623,GO:0005737,GO:0006082,GO:0006629,GO:0006631,GO:0006950,GO:0008150,GO:0008152,GO:0009507,GO:0009526,GO:0009536,GO:0009611,GO:0009941,GO:0009987,GO:0019752,GO:0031967,GO:0031975,GO:0032787,GO:0043226,GO:0043227,GO:0043229,GO:0043231,GO:0043436,GO:0044237,GO:0044238,GO:0044255,GO:0044281,GO:0044422,GO:0044424,GO:0044434,GO:0044435,GO:0044444,GO:0044446,GO:0044464,GO:…	K10528	Q	hydroperoxide lyase
MSTRG.13133	MS_inoculated	MS_control	-3.49319	6.79573	1.44996e-06	6.03017e-05	Down	Yes	XP_014503855.1		3847.GLYMA14G10830.2				K	ZnF_GATA
MSTRG.28518	MS_inoculated	MS_control	3.52407	6.02164	1.5035e-06	6.23868e-05	Up	Yes	XP_014523272.1		3847.GLYMA04G43480.1		GO:0005575,GO:0005576		I	GDSL esterase lipase
MSTRG.20615	MS_inoculated	MS_control	-3.47643	7.26014	1.50845e-06	6.24505e-05	Down	Yes	XP_014514767.1		3847.GLYMA20G30620.1		GO:0000272,GO:0003674,GO:0003824,GO:0005575,GO:0005622,GO:0005623,GO:0005634,GO:0005737,GO:0005829,GO:0005975,GO:0005976,GO:0005982,GO:0005983,GO:0005984,GO:0005985,GO:0005986,GO:0006073,GO:0006793,GO:0006796,GO:0008150,GO:0008152,GO:0009056,GO:0009057,GO:0009058,GO:0009251,GO:0009311,GO:0009312,GO:0009719,GO:0009725,GO:0009737,GO:0009743,GO:0009746,GO:0009750,GO:0009987,GO:0010033,GO:0015979,GO:…	K03841	G	K03841 fructose-1,6-bisphosphatase I EC 3.1.3.11
MSTRG.1150	MS_inoculated	MS_control	-3.45516	11.4609	1.5143e-06	6.25511e-05	Down	Yes	XP_014514967.1		3847.GLYMA09G28200.1	LHCB5	GO:0005575,GO:0005622,GO:0005623,GO:0005737,GO:0008150,GO:0008152,GO:0009314,GO:0009416,GO:0009503,GO:0009507,GO:0009517,GO:0009521,GO:0009523,GO:0009532,GO:0009534,GO:0009535,GO:0009536,GO:0009570,GO:0009579,GO:0009628,GO:0009637,GO:0009639,GO:0009783,GO:0009987,GO:0010114,GO:0010196,GO:0010218,GO:0010287,GO:0015979,GO:0016020,GO:0030076,GO:0031976,GO:0031984,GO:0032991,GO:0034357,GO:0042651,GO:…	K08916	S	Chlorophyll A-B binding protein
MSTRG.2129	MS_inoculated	MS_control	-3.48347	6.60744	1.52326e-06	6.27797e-05	Down	Yes
MSTRG.20126	MS_inoculated	MS_control	-3.45334	9.67015	1.54376e-06	6.34816e-05	Down	Yes	XP_014514158.1		3847.GLYMA20G35270.2		GO:0005575,GO:0005622,GO:0005623,GO:0005634,GO:0043226,GO:0043227,GO:0043229,GO:0043231,GO:0044424,GO:0044464	K14484	K	auxin-responsive protein
MSTRG.9851	MS_inoculated	MS_control	3.56776	5.19906	1.5561e-06	6.36396e-05	Up	Yes	XP_022636840.1		3847.GLYMA01G45650.2		GO:0003674,GO:0003824,GO:0004175,GO:0004222,GO:0005575,GO:0005576,GO:0005622,GO:0005623,GO:0005737,GO:0005739,GO:0005759,GO:0008150,GO:0008152,GO:0008233,GO:0008237,GO:0009507,GO:0009526,GO:0009532,GO:0009536,GO:0009570,GO:0009941,GO:0010035,GO:0010038,GO:0010467,GO:0016485,GO:0016787,GO:0019538,GO:0031967,GO:0031974,GO:0031975,GO:0042221,GO:0043170,GO:0043226,GO:0043227,GO:0043229,GO:0043231,GO:…	K06972	O	presequence protease
MSTRG.18486	MS_inoculated	MS_control	-3.47203	7.29709	1.55633e-06	6.36396e-05	Down	Yes	XP_014514189.1		3847.GLYMA02G09640.1	OSI_09605	GO:0005575,GO:0005622,GO:0005623,GO:0005737,GO:0009507,GO:0009536,GO:0043226,GO:0043227,GO:0043229,GO:0043231,GO:0044424,GO:0044444,GO:0044464	K01724	S	Pterin 4 alpha carbinolamine dehydratase
MSTRG.7171	MS_inoculated	MS_control	-3.66129	4.01629	1.55804e-06	6.36396e-05	Down	Yes	XP_022635722.1		3847.GLYMA18G49520.1		GO:0001071,GO:0003674,GO:0003700,GO:0005575,GO:0005622,GO:0005623,GO:0005634,GO:0006355,GO:0008150,GO:0009889,GO:0010468,GO:0010556,GO:0019219,GO:0019222,GO:0031323,GO:0031326,GO:0043226,GO:0043227,GO:0043229,GO:0043231,GO:0044424,GO:0044464,GO:0050789,GO:0050794,GO:0051171,GO:0051252,GO:0060255,GO:0065007,GO:0080090,GO:2000112,GO:2001141		S	dof zinc finger protein
MSTRG.1849	MS_inoculated	MS_control	3.79605	3.53509	1.61504e-06	6.58211e-05	Up	Yes	XP_014497769.1		3847.GLYMA16G27290.1				T	FHA
MSTRG.26861	MS_inoculated	MS_control	-3.44465	9.60719	1.62556e-06	6.61025e-05	Down	Yes	XP_014521647.1		3847.GLYMA18G27710.2		GO:0002376,GO:0003674,GO:0003676,GO:0003723,GO:0003727,GO:0003824,GO:0004372,GO:0005488,GO:0005575,GO:0005576,GO:0005622,GO:0005623,GO:0005634,GO:0005737,GO:0005739,GO:0005759,GO:0005829,GO:0005840,GO:0005886,GO:0006950,GO:0006952,GO:0006955,GO:0008150,GO:0008152,GO:0008187,GO:0008219,GO:0008266,GO:0009058,GO:0009266,GO:0009409,GO:0009507,GO:0009526,GO:0009532,GO:0009534,GO:0009536,GO:0009570,GO:…	K00600	E	Interconversion of serine and glycine (By similarity)
MSTRG.18958	MS_inoculated	MS_control	-3.48187	6.26411	1.63145e-06	6.6195e-05	Down	Yes	XP_014514897.1		3847.GLYMA18G40560.1			K08081	Q	Tropinone reductase
MSTRG.807	MS_inoculated	MS_control	-3.8487	2.82521	1.68193e-06	6.79675e-05	Down	Yes
MSTRG.30699	MS_inoculated	MS_control	-3.49446	5.63971	1.68257e-06	6.79675e-05	Down	Yes	XP_014490344.1		3847.GLYMA01G32750.1	LTP1	GO:0005575,GO:0005618,GO:0005623,GO:0009505,GO:0030312,GO:0044464,GO:0071944		T	Plant non-specific lipid-transfer proteins transfer phospholipids as well as galactolipids across membranes. May play a role in wax or cutin deposition in the cell walls of expanding epidermal cells and certain secretory tissues (By similarity)
MSTRG.9166	MS_inoculated	MS_control	-3.49971	5.60884	1.687e-06	6.79967e-05	Down	Yes	XP_014501655.1		3847.GLYMA06G11260.1				O	DnaJ domain
MSTRG.32165	MS_inoculated	MS_control	3.433	11.6904	1.72672e-06	6.94444e-05	Up	Yes	XP_014491947.1		3847.GLYMA01G32750.1	LTP1	GO:0005575,GO:0005618,GO:0005623,GO:0009505,GO:0030312,GO:0044464,GO:0071944		T	Plant non-specific lipid-transfer proteins transfer phospholipids as well as galactolipids across membranes. May play a role in wax or cutin deposition in the cell walls of expanding epidermal cells and certain secretory tissues (By similarity)
MSTRG.19871	MS_inoculated	MS_control	3.53028	5.43339	1.7336e-06	6.95682e-05	Up	Yes	XP_014513720.1		3847.GLYMA20G37760.1		GO:0005575,GO:0005622,GO:0005623,GO:0005737,GO:0005773,GO:0043226,GO:0043227,GO:0043229,GO:0043231,GO:0044424,GO:0044444,GO:0044464	K18577	G	mannosylglycoprotein endo-beta-mannosidase-like
MSTRG.26207	MS_inoculated	MS_control	-3.44406	7.58695	1.75693e-06	7.03502e-05	Down	Yes	XP_014520806.1		3847.GLYMA09G33170.1		GO:0003674,GO:0005215,GO:0005216,GO:0005575,GO:0005622,GO:0005623,GO:0005737,GO:0006810,GO:0006811,GO:0006996,GO:0008150,GO:0009507,GO:0009526,GO:0009536,GO:0009657,GO:0009658,GO:0009941,GO:0009987,GO:0010020,GO:0015075,GO:0015267,GO:0016020,GO:0016043,GO:0022803,GO:0022838,GO:0022857,GO:0022891,GO:0022892,GO:0031090,GO:0031967,GO:0031969,GO:0031975,GO:0034220,GO:0042170,GO:0043226,GO:0043227,GO:…	K16052	M	Ion channel
MSTRG.2779	MS_inoculated	MS_control	3.57006	4.87083	1.79483e-06	7.1675e-05	Up	Yes	XP_014494654.1		3847.GLYMA11G09825.1
MSTRG.527	MS_inoculated	MS_control	-3.5661	4.314	1.80225e-06	7.1675e-05	Down	Yes	XP_014504241.1		3847.GLYMA08G06110.1			K01054	I	hydrolase, alpha beta fold family protein
MSTRG.15021	MS_inoculated	MS_control	3.86182	3.38172	1.80568e-06	7.1675e-05	Up	Yes	XP_022639054.1		3847.GLYMA17G19570.1				K	HLH
MSTRG.17544	MS_inoculated	MS_control	-3.75572	3.32403	1.80568e-06	7.1675e-05	Down	Yes	XP_014505827.1		3847.GLYMA05G35940.1		GO:0005575,GO:0005622,GO:0005623,GO:0005634,GO:0005654,GO:0006950,GO:0006979,GO:0008150,GO:0010035,GO:0010038,GO:0016604,GO:0016607,GO:0031974,GO:0031981,GO:0042221,GO:0043226,GO:0043227,GO:0043229,GO:0043231,GO:0043233,GO:0044422,GO:0044424,GO:0044428,GO:0044446,GO:0044451,GO:0044464,GO:0046686,GO:0050896,GO:0070013		K	Inherit from KOG: Rna binding protein
MSTRG.24277	MS_inoculated	MS_control	-3.59508	4.2779	1.81035e-06	7.17048e-05	Down	Yes	XP_014517857.2		3847.GLYMA13G29000.1				G	Glycosyl hydrolase family 17 protein
MSTRG.13030	MS_inoculated	MS_control	-3.82908	2.99959	1.8468e-06	7.29905e-05	Down	Yes
MSTRG.31659	MS_inoculated	MS_control	-3.55535	4.6815	1.88826e-06	7.44681e-05	Down	Yes	XP_014491244.1		3847.GLYMA19G25680.1		GO:0000325,GO:0003674,GO:0005215,GO:0005575,GO:0005622,GO:0005623,GO:0005737,GO:0005773,GO:0005774,GO:0006810,GO:0006811,GO:0006812,GO:0006818,GO:0006820,GO:0006821,GO:0008150,GO:0008324,GO:0008509,GO:0009671,GO:0009705,GO:0009987,GO:0010035,GO:0010167,GO:0015075,GO:0015077,GO:0015078,GO:0015103,GO:0015112,GO:0015291,GO:0015293,GO:0015294,GO:0015296,GO:0015672,GO:0015698,GO:0015706,GO:0015992,GO:…	K05016	P	chloride channel
MSTRG.30920	MS_inoculated	MS_control	-3.42342	8.69822	1.89878e-06	7.4722e-05	Down	Yes	XP_014490537.1		3847.GLYMA02G03020.1		GO:0001071,GO:0003674,GO:0003700,GO:0006355,GO:0006950,GO:0006970,GO:0008150,GO:0009628,GO:0009651,GO:0009719,GO:0009723,GO:0009725,GO:0009733,GO:0009737,GO:0009739,GO:0009751,GO:0009753,GO:0009889,GO:0010033,GO:0010035,GO:0010038,GO:0010468,GO:0010556,GO:0014070,GO:0019219,GO:0019222,GO:0031323,GO:0031326,GO:0033993,GO:0042221,GO:0046686,GO:0050789,GO:0050794,GO:0050896,GO:0051171,GO:0051252,GO:…		K	Transcription factor
MSTRG.22232	MS_inoculated	MS_control	3.75702	3.68492	1.92553e-06	7.55935e-05	Up	Yes	XP_022642098.1		3847.GLYMA07G13330.1				Q	cytochrome P450
MSTRG.11375	MS_inoculated	MS_control	-3.59822	4.11025	1.92918e-06	7.55935e-05	Down	Yes	XP_014502838.1		3847.GLYMA02G45150.1	PIL6	GO:0001071,GO:0003674,GO:0003676,GO:0003677,GO:0003700,GO:0005488,GO:0005575,GO:0005622,GO:0005623,GO:0005634,GO:0006355,GO:0007154,GO:0007165,GO:0007275,GO:0007602,GO:0008150,GO:0008152,GO:0009058,GO:0009314,GO:0009416,GO:0009581,GO:0009582,GO:0009583,GO:0009585,GO:0009605,GO:0009628,GO:0009639,GO:0009640,GO:0009692,GO:0009693,GO:0009704,GO:0009791,GO:0009889,GO:0009966,GO:0009987,GO:0010017,GO:…	K16189	K	transcription factor
MSTRG.14130	MS_inoculated	MS_control	-3.51984	4.78447	1.93546e-06	7.56206e-05	Down	Yes	XP_014505692.1		3847.GLYMA20G01745.1				S	Targeting protein for Xklp2 (TPX2)
MSTRG.29576	MS_inoculated	MS_control	-3.68801	3.56993	1.94177e-06	7.56206e-05	Down	Yes
MSTRG.5804	MS_inoculated	MS_control	-3.41304	10.886	1.94227e-06	7.56206e-05	Down	Yes	XP_014494730.1		3847.GLYMA06G20960.2	LHCA4	GO:0005575,GO:0005622,GO:0005623,GO:0005737,GO:0008150,GO:0009507,GO:0009526,GO:0009532,GO:0009534,GO:0009535,GO:0009536,GO:0009570,GO:0009579,GO:0009628,GO:0009941,GO:0010287,GO:0016020,GO:0031967,GO:0031975,GO:0031976,GO:0031984,GO:0034357,GO:0042651,GO:0043226,GO:0043227,GO:0043229,GO:0043231,GO:0044422,GO:0044424,GO:0044434,GO:0044435,GO:0044436,GO:0044444,GO:0044446,GO:0044464,GO:0050896,GO:…	K08908,K08910	S	Chlorophyll A-B binding protein
MSTRG.26048	MS_inoculated	MS_control	-3.7336	3.23274	2.04174e-06	7.93243e-05	Down	Yes	XP_014521200.1		3847.GLYMA03G03870.1				C, G	UDP-Glycosyltransferase
MSTRG.25953	MS_inoculated	MS_control	-3.81676	2.8948	2.04723e-06	7.93693e-05	Down	Yes	XP_022631443.1		3847.GLYMA09G35170.1
MSTRG.24532	MS_inoculated	MS_control	-3.45528	5.66129	2.0966e-06	8.10269e-05	Down	Yes	XP_022642771.1		3847.GLYMA13G31420.4		GO:0003674,GO:0003824,GO:0004038,GO:0005575,GO:0005622,GO:0005623,GO:0005737,GO:0005783,GO:0006807,GO:0006950,GO:0006995,GO:0007154,GO:0008150,GO:0008152,GO:0009056,GO:0009267,GO:0009605,GO:0009987,GO:0009991,GO:0010135,GO:0010136,GO:0016787,GO:0016810,GO:0016812,GO:0031667,GO:0031668,GO:0031669,GO:0033554,GO:0034641,GO:0042594,GO:0043226,GO:0043227,GO:0043229,GO:0043231,GO:0043562,GO:0043603,GO:…	K01466	F	allantoinase
MSTRG.29580	MS_inoculated	MS_control	-3.47975	5.09181	2.09884e-06	8.10269e-05	Down	Yes
MSTRG.21606	MS_inoculated	MS_control	3.44102	6.54145	2.11422e-06	8.14488e-05	Up	Yes	XP_022642047.1		3847.GLYMA08G21440.1			K14376	A	poly(A) polymerase-like
MSTRG.2913	MS_inoculated	MS_control	3.64993	4.09432	2.12574e-06	8.17205e-05	Up	Yes	XP_014493376.1		3847.GLYMA11G10300.1				S	Late embryogenesis abundant protein
MSTRG.18281	MS_inoculated	MS_control	-3.40664	8.17582	2.14135e-06	8.2148e-05	Down	Yes	XP_014513523.1		3847.GLYMA02G31480.1		GO:0000302,GO:0005575,GO:0005622,GO:0005623,GO:0005737,GO:0006139,GO:0006396,GO:0006725,GO:0006807,GO:0006950,GO:0006979,GO:0008150,GO:0008152,GO:0009507,GO:0009532,GO:0009536,GO:0009570,GO:0009987,GO:0010467,GO:0010468,GO:0016070,GO:0019222,GO:0031425,GO:0034641,GO:0042221,GO:0043170,GO:0043226,GO:0043227,GO:0043229,GO:0043231,GO:0044237,GO:0044238,GO:0044260,GO:0044422,GO:0044424,GO:0044434,GO:…	K06207	J	GTP-binding protein TypA
MSTRG.19414	MS_inoculated	MS_control	-3.80588	2.88459	2.1506e-06	8.23303e-05	Down	Yes	XP_014512933.1		3847.GLYMA10G03060.1	IPT4	GO:0003674,GO:0003824,GO:0005575,GO:0005622,GO:0005623,GO:0005634,GO:0005635,GO:0005737,GO:0006725,GO:0006807,GO:0008150,GO:0008152,GO:0009058,GO:0009308,GO:0009507,GO:0009536,GO:0009690,GO:0009691,GO:0009824,GO:0009987,GO:0010817,GO:0012505,GO:0016020,GO:0016740,GO:0016765,GO:0031090,GO:0031965,GO:0031967,GO:0031975,GO:0034754,GO:0042445,GO:0042446,GO:0043226,GO:0043227,GO:0043229,GO:0043231,GO:…	K10760	J	Adenylate isopentenyltransferase
MSTRG.9856	MS_inoculated	MS_control	3.69265	3.86587	2.18888e-06	8.33845e-05	Up	Yes	XP_014499907.1		3847.GLYMA06G00275.1		GO:0005575,GO:0005622,GO:0005623,GO:0005634,GO:0043226,GO:0043227,GO:0043229,GO:0043231,GO:0044424,GO:0044464	K05868	D	Cyclin, C-terminal domain
MSTRG.19716	MS_inoculated	MS_control	3.69265	3.86587	2.18888e-06	8.33845e-05	Up	Yes	XP_014513057.1		3847.GLYMA20G22840.1
MSTRG.12860	MS_inoculated	MS_control	-3.43508	6.23621	2.19181e-06	8.33845e-05	Down	Yes	XP_022638137.1		3847.GLYMA17G29740.1		GO:0005575,GO:0005622,GO:0005623,GO:0005737,GO:0006725,GO:0006778,GO:0006787,GO:0006807,GO:0006950,GO:0006979,GO:0008150,GO:0008152,GO:0009056,GO:0009507,GO:0009532,GO:0009536,GO:0009570,GO:0009987,GO:0010287,GO:0015994,GO:0015996,GO:0019439,GO:0033013,GO:0033015,GO:0034641,GO:0042440,GO:0043226,GO:0043227,GO:0043229,GO:0043231,GO:0044237,GO:0044248,GO:0044270,GO:0044422,GO:0044424,GO:0044434,GO:…		S	ABC1 family
MSTRG.26139	MS_inoculated	MS_control	-3.46065	5.32369	2.2697e-06	8.61686e-05	Down	Yes	XP_014519365.1		3847.GLYMA09G33700.2		GO:0003674,GO:0004872,GO:0005488,GO:0005515,GO:0005575,GO:0005622,GO:0005623,GO:0005634,GO:0005737,GO:0007154,GO:0007165,GO:0008150,GO:0008289,GO:0009719,GO:0009725,GO:0009737,GO:0009738,GO:0009755,GO:0009987,GO:0010033,GO:0010427,GO:0010921,GO:0019220,GO:0019222,GO:0019840,GO:0023052,GO:0031323,GO:0031406,GO:0032870,GO:0033293,GO:0033993,GO:0035303,GO:0036094,GO:0042221,GO:0042562,GO:0042802,GO:…	K14496	T	abscisic acid receptor
MSTRG.16459	MS_inoculated	MS_control	3.87472	3.27369	2.2989e-06	8.69578e-05	Up	Yes	XP_014506138.1		3847.GLYMA13G22241.1				S	Pentatricopeptide repeat-containing protein
MSTRG.25756	MS_inoculated	MS_control	-3.39858	7.75131	2.29999e-06	8.69578e-05	Down	Yes	XP_014520023.1		3847.GLYMA11G08000.1		GO:0003674,GO:0003676,GO:0003677,GO:0003682,GO:0005488,GO:0005575,GO:0005622,GO:0005623,GO:0005634,GO:0006950,GO:0008150,GO:0009414,GO:0009415,GO:0009628,GO:0010035,GO:0031490,GO:0031491,GO:0031492,GO:0042221,GO:0043226,GO:0043227,GO:0043229,GO:0043231,GO:0043566,GO:0044424,GO:0044464,GO:0050896,GO:0097159,GO:1901363,GO:1901700	K11275	B	Histone H1
MSTRG.20617	MS_inoculated	MS_control	-3.62014	3.71396	2.30983e-06	8.71497e-05	Down	Yes	XP_014512558.1		3847.GLYMA20G30580.1		GO:0005575,GO:0005622,GO:0005623,GO:0005737,GO:0005773,GO:0005774,GO:0016020,GO:0031090,GO:0043226,GO:0043227,GO:0043229,GO:0043231,GO:0044422,GO:0044424,GO:0044437,GO:0044444,GO:0044446,GO:0044464		S	vacuolar iron transporter
MSTRG.15384	MS_inoculated	MS_control	-3.5068	4.5884	2.37014e-06	8.92399e-05	Down	Yes	XP_014505972.1		3847.GLYMA05G03610.1				K	Transcription factor
MSTRG.10888	MS_inoculated	MS_control	-3.78387	2.86397	2.37498e-06	8.92399e-05	Down	Yes	XP_022635997.1		3847.GLYMA12G32330.2		GO:0005575,GO:0005622,GO:0005623,GO:0005737,GO:0009507,GO:0009536,GO:0043226,GO:0043227,GO:0043229,GO:0043231,GO:0044424,GO:0044444,GO:0044464	K01177	G	beta-amylase
MSTRG.10391	MS_inoculated	MS_control	3.76753	3.40694	2.39145e-06	8.96746e-05	Up	Yes	XP_014499962.1		3847.GLYMA08G18640.1				O	glutathione Stransferase
MSTRG.21031	MS_inoculated	MS_control	3.70698	3.80347	2.40653e-06	9.00261e-05	Up	Yes
MSTRG.20994	MS_inoculated	MS_control	-3.45279	5.41337	2.41067e-06	9.00261e-05	Down	Yes	XP_014511978.1		3847.GLYMA07G13320.2			K00818	E	Acetylornithine aminotransferase
MSTRG.25352	MS_inoculated	MS_control	-3.42678	5.77497	2.52955e-06	9.42736e-05	Down	Yes	XP_014521122.1		3847.GLYMA01G41430.1				C	FAD binding domain
MSTRG.25851	MS_inoculated	MS_control	3.50461	4.74228	2.54959e-06	9.4827e-05	Up	Yes	XP_014521177.1		3847.GLYMA01G36430.2		GO:0005575,GO:0005622,GO:0005623,GO:0005634,GO:0043226,GO:0043227,GO:0043229,GO:0043231,GO:0044424,GO:0044464	K05868	D	G2 mitotic-specific
MSTRG.12492	MS_inoculated	MS_control	-3.38064	7.4594	2.56525e-06	9.52161e-05	Down	Yes	XP_014502508.1		3847.GLYMA12G34950.1			K13348	S	Peroxisomal membrane
MSTRG.15059	MS_inoculated	MS_control	-3.47616	4.63196	2.59002e-06	9.59409e-05	Down	Yes	XP_014507791.1		3847.GLYMA05G21620.1				S	Zinc finger protein
MSTRG.403	MS_inoculated	MS_control	-3.41769	5.85607	2.60145e-06	9.60189e-05	Down	Yes	XP_014517396.1		3847.GLYMA01G02180.1				S	zinc-binding protein
MSTRG.27563	MS_inoculated	MS_control	-3.3927	6.75538	2.60262e-06	9.60189e-05	Down	Yes	XP_014522300.1		3847.GLYMA06G12760.1	TL30	GO:0005575,GO:0005622,GO:0005623,GO:0005737,GO:0009507,GO:0009532,GO:0009534,GO:0009536,GO:0009543,GO:0009570,GO:0009579,GO:0031976,GO:0031977,GO:0031978,GO:0031984,GO:0043226,GO:0043227,GO:0043229,GO:0043231,GO:0044422,GO:0044424,GO:0044434,GO:0044435,GO:0044436,GO:0044444,GO:0044446,GO:0044464		S	Thylakoid lumenal 29.8 kDa protein
MSTRG.26975	MS_inoculated	MS_control	-3.68941	3.26207	2.63222e-06	9.69156e-05	Down	Yes	XP_014521785.1		3847.GLYMA09G09430.1				F	deaminase
MSTRG.3034	MS_inoculated	MS_control	3.63351	3.88398	2.66052e-06	9.77609e-05	Up	Yes	XP_022633884.1		3847.GLYMA12G04720.1	EMB2219	GO:0005575,GO:0005622,GO:0005623,GO:0005737,GO:0005911,GO:0009506,GO:0009507,GO:0009536,GO:0030054,GO:0043226,GO:0043227,GO:0043229,GO:0043231,GO:0044424,GO:0044444,GO:0044464,GO:0055044	K15032	K	mTERF
MSTRG.3102	MS_inoculated	MS_control	-3.44675	5.11166	2.68569e-06	9.82955e-05	Down	Yes	XP_014494470.1		3847.GLYMA12G05390.1		GO:0001071,GO:0003674,GO:0003700,GO:0005575,GO:0005622,GO:0005623,GO:0005634,GO:0006355,GO:0008150,GO:0009889,GO:0010468,GO:0010556,GO:0019219,GO:0019222,GO:0031323,GO:0031326,GO:0043226,GO:0043227,GO:0043229,GO:0043231,GO:0044424,GO:0044464,GO:0050789,GO:0050794,GO:0051171,GO:0051252,GO:0060255,GO:0065007,GO:0080090,GO:2000112,GO:2001141		K	RWP-RK domain-containing protein
MSTRG.2468	MS_inoculated	MS_control	-3.39547	6.29412	2.68582e-06	9.82955e-05	Down	Yes	XP_014514543.1		3847.GLYMA09G25470.1	O7	GO:0000003,GO:0003006,GO:0003674,GO:0003824,GO:0005575,GO:0005576,GO:0005622,GO:0005623,GO:0005737,GO:0005911,GO:0006082,GO:0006950,GO:0006952,GO:0007275,GO:0008150,GO:0008152,GO:0009056,GO:0009506,GO:0009507,GO:0009532,GO:0009536,GO:0009570,GO:0009607,GO:0009620,GO:0009791,GO:0009987,GO:0010029,GO:0010030,GO:0010035,GO:0010038,GO:0010154,GO:0010214,GO:0016054,GO:0016874,GO:0016877,GO:0016878,GO:…		I	synthetase
MSTRG.17734	MS_inoculated	MS_control	3.40939	6.18547	2.69739e-06	9.8522e-05	Up	Yes	XP_022640042.1		3847.GLYMA05G38260.1				Q	Dehydrogenase
MSTRG.12204	MS_inoculated	MS_control	-3.36355	8.44117	2.72634e-06	9.93812e-05	Down	Yes	XP_014504994.1		3847.GLYMA14G36420.1	GTR1	GO:0003674,GO:0003824,GO:0005575,GO:0005622,GO:0005623,GO:0005737,GO:0006725,GO:0006778,GO:0006779,GO:0006783,GO:0006807,GO:0008150,GO:0008152,GO:0008883,GO:0009058,GO:0009507,GO:0009536,GO:0009987,GO:0015994,GO:0015995,GO:0016491,GO:0016620,GO:0016903,GO:0018130,GO:0019438,GO:0033013,GO:0033014,GO:0034641,GO:0042168,GO:0042440,GO:0043226,GO:0043227,GO:0043229,GO:0043231,GO:0044237,GO:0044249,GO:…	K02492	H	glutamyl-tRNA reductase
MSTRG.29908	MS_inoculated	MS_control	-3.36973	7.4054	2.74368e-06	9.98144e-05	Down	Yes	XP_014524564.1		3847.GLYMA18G20870.2		GO:0003674,GO:0005215,GO:0005575,GO:0005622,GO:0005623,GO:0005737,GO:0006810,GO:0006811,GO:0006817,GO:0006820,GO:0008150,GO:0008509,GO:0009507,GO:0009526,GO:0009528,GO:0009536,GO:0009673,GO:0009706,GO:0009941,GO:0009987,GO:0015075,GO:0015103,GO:0015114,GO:0015698,GO:0016020,GO:0019866,GO:0022857,GO:0022891,GO:0022892,GO:0031090,GO:0031967,GO:0031969,GO:0031975,GO:0034220,GO:0035435,GO:0042170,GO:…	K14640	P	phosphate transporter
MSTRG.7552	MS_inoculated	MS_control	3.7421	3.38404	2.76825e-06	0.000100508	Up	Yes	XP_014497401.1		3847.GLYMA08G48200.1
MSTRG.24064	MS_inoculated	MS_control	3.46975	4.93928	2.81404e-06	0.000101969	Up	Yes	XP_014517010.1		3847.GLYMA15G11970.1		GO:0005575,GO:0005622,GO:0005623,GO:0005737,GO:0005886,GO:0005911,GO:0006810,GO:0006897,GO:0008150,GO:0009506,GO:0016020,GO:0016192,GO:0030054,GO:0043226,GO:0043227,GO:0043229,GO:0043231,GO:0044424,GO:0044464,GO:0051179,GO:0051234,GO:0055044,GO:0071944	K12483	T, U	EH domain-containing protein
MSTRG.17443	MS_inoculated	MS_control	3.47544	5.00359	2.83417e-06	0.000102495	Up	Yes	XP_014509762.1		3847.GLYMA11G21390.1
MSTRG.17435	MS_inoculated	MS_control	3.45198	5.27025	2.85154e-06	0.00010292	Up	Yes	XP_022639882.1		3847.GLYMA07G39050.1
MSTRG.20931	MS_inoculated	MS_control	-3.36102	7.65425	2.87356e-06	0.000103511	Down	Yes	XP_014514749.1		3847.GLYMA10G40620.1				S	seed maturation protein PM23
MSTRG.5660	MS_inoculated	MS_control	3.65344	3.6756	2.89015e-06	0.000103903	Up	Yes	XP_014494906.1		3847.GLYMA18G04560.1		GO:0005575,GO:0005623,GO:0005886,GO:0016020,GO:0031224,GO:0031225,GO:0031226,GO:0044425,GO:0044459,GO:0044464,GO:0046658,GO:0071944	K19891	G	glucan endo-1-3-beta-glucosidase
MSTRG.28573	MS_inoculated	MS_control	3.61428	3.99982	2.92072e-06	0.000104712	Up	Yes	XP_014523331.1		3847.GLYMA18G12660.2				G	4,6-dehydratase
MSTRG.17600	MS_inoculated	MS_control	3.41434	5.81454	2.9241e-06	0.000104712	Up	Yes	XP_022639986.1		3847.GLYMA08G03160.2		GO:0005575,GO:0005622,GO:0005623,GO:0005634,GO:0043226,GO:0043227,GO:0043229,GO:0043231,GO:0044424,GO:0044464
MSTRG.31817	MS_inoculated	MS_control	3.35038	8.45007	2.95824e-06	0.000105728	Up	Yes	XP_014491626.1		3847.GLYMA19G43920.1				S	GDSL esterase lipase
MSTRG.9639	MS_inoculated	MS_control	-3.34081	10.0665	2.97065e-06	0.000105965	Down	Yes	XP_014501679.1		3847.GLYMA04G01750.1	GAPB	GO:0003674,GO:0003824,GO:0004365,GO:0005575,GO:0005576,GO:0005622,GO:0005623,GO:0005737,GO:0005975,GO:0006950,GO:0008150,GO:0008152,GO:0009058,GO:0009266,GO:0009314,GO:0009409,GO:0009416,GO:0009507,GO:0009526,GO:0009532,GO:0009534,GO:0009535,GO:0009536,GO:0009570,GO:0009579,GO:0009628,GO:0009743,GO:0009744,GO:0009941,GO:0009987,GO:0010033,GO:0010035,GO:0010038,GO:0010319,GO:0015977,GO:0015979,GO:…	K05298	G	glyceraldehyde-3-phosphate dehydrogenase B
MSTRG.17456	MS_inoculated	MS_control	-3.46027	4.6633	2.98686e-06	0.000106332	Down	Yes	XP_022639944.1		4113.PGSC0003DMT400004126		GO:0005575,GO:0005618,GO:0005623,GO:0008150,GO:0009664,GO:0009987,GO:0016043,GO:0030312,GO:0044464,GO:0044699,GO:0044763,GO:0045229,GO:0071554,GO:0071555,GO:0071669,GO:0071840,GO:0071944		S	Proline-rich protein
MSTRG.3455	MS_inoculated	MS_control	3.35518	7.82448	2.99258e-06	0.000106332	Up	Yes	XP_014494319.1		3847.GLYMA12G08650.1		GO:0000302,GO:0000303,GO:0003674,GO:0003824,GO:0004784,GO:0005488,GO:0005507,GO:0005575,GO:0005576,GO:0005622,GO:0005623,GO:0005737,GO:0006801,GO:0006950,GO:0006970,GO:0006979,GO:0008150,GO:0008152,GO:0008270,GO:0009314,GO:0009411,GO:0009416,GO:0009507,GO:0009532,GO:0009536,GO:0009570,GO:0009579,GO:0009628,GO:0009642,GO:0009651,GO:0009743,GO:0009744,GO:0009892,GO:0009987,GO:0010033,GO:0010035,GO:…	K04565	P	Destroys radicals which are normally produced within the cells and which are toxic to biological systems (By similarity)
MSTRG.1126	MS_inoculated	MS_control	-3.41494	5.296	3.00828e-06	0.000106607	Down	Yes	XP_014523419.2		3847.GLYMA16G33150.1		GO:0005575,GO:0005623,GO:0005886,GO:0006996,GO:0008150,GO:0009657,GO:0009658,GO:0009902,GO:0009987,GO:0016020,GO:0016043,GO:0044464,GO:0044699,GO:0044763,GO:0051179,GO:0051234,GO:0051640,GO:0051641,GO:0051644,GO:0051649,GO:0051656,GO:0051667,GO:0071840,GO:0071944
MSTRG.5200	MS_inoculated	MS_control	-3.35701	7.14708	3.014e-06	0.000106607	Down	Yes	XP_014494675.1		3847.GLYMA19G37790.2
MSTRG.31560	MS_inoculated	MS_control	3.42934	5.36372	3.01778e-06	0.000106607	Up	Yes	XP_022633463.1		3847.GLYMA19G28690.1
MSTRG.578	MS_inoculated	MS_control	3.43962	5.25904	3.059e-06	0.000107855	Up	Yes	XP_014517986.1		3847.GLYMA01G00850.1		GO:0003674,GO:0003824,GO:0003840,GO:0005575,GO:0005622,GO:0005623,GO:0005737,GO:0005773,GO:0005774,GO:0006082,GO:0006518,GO:0006520,GO:0006575,GO:0006749,GO:0006751,GO:0006790,GO:0006805,GO:0006807,GO:0008150,GO:0008152,GO:0009056,GO:0009063,GO:0009410,GO:0009987,GO:0016020,GO:0016054,GO:0016740,GO:0016746,GO:0016755,GO:0016756,GO:0019752,GO:0031090,GO:0034641,GO:0042219,GO:0042221,GO:0043171,GO:…	K00681,K18592	E	gamma-glutamyltranspeptidase
MSTRG.13723	MS_inoculated	MS_control	3.48257	4.68651	3.0776e-06	0.000108302	Up	Yes	XP_022638517.1		3847.GLYMA02G05300.2				P	oligopeptide transporter
MSTRG.10381	MS_inoculated	MS_control	3.40087	5.70374	3.1444e-06	0.000110354	Up	Yes	XP_014498825.1		3847.GLYMA15G40740.1		GO:0005575,GO:0005622,GO:0005623,GO:0005737,GO:0009507,GO:0009532,GO:0009536,GO:0009570,GO:0043226,GO:0043227,GO:0043229,GO:0043231,GO:0044422,GO:0044424,GO:0044434,GO:0044435,GO:0044444,GO:0044446,GO:0044464		S	Pfam:DUF143
MSTRG.5109	MS_inoculated	MS_control	-3.3692	6.1609	3.15078e-06	0.000110354	Down	Yes	XP_014496372.1		3847.GLYMA03G34230.1				S	Nodulin-like
MSTRG.15728	MS_inoculated	MS_control	-3.72959	3.07661	3.15401e-06	0.000110354	Down	Yes	XP_014507430.1		3847.GLYMA07G30800.1	OSI_26436			S	PLAC8 family
MSTRG.26573	MS_inoculated	MS_control	-3.33189	8.95654	3.16015e-06	0.000110358	Down	Yes	XP_014519837.1		3847.GLYMA02G11260.1	OSI_37158	GO:0005575,GO:0005622,GO:0005623,GO:0005737,GO:0006996,GO:0008150,GO:0009507,GO:0009526,GO:0009527,GO:0009536,GO:0009657,GO:0009658,GO:0009707,GO:0009902,GO:0009941,GO:0009987,GO:0016020,GO:0016043,GO:0019867,GO:0031090,GO:0031967,GO:0031968,GO:0031969,GO:0031975,GO:0042170,GO:0043226,GO:0043227,GO:0043229,GO:0043231,GO:0044422,GO:0044424,GO:0044434,GO:0044435,GO:0044444,GO:0044446,GO:0044464,GO:…		S	Chloroplast unusual positioning
MSTRG.6834	MS_inoculated	MS_control	-3.35908	6.43881	3.18873e-06	0.000111144	Down	Yes	XP_014497629.2		4641.GSMUA_Achr5P12210_001			K15095	Q	KR domain
MSTRG.8557	MS_inoculated	MS_control	-3.41423	5.06528	3.20652e-06	0.000111552	Down	Yes	XP_022636335.1		3847.GLYMA06G12400.1		GO:0005575,GO:0005623,GO:0005886,GO:0016020,GO:0044464,GO:0071944		O	tetrachloro-p-hydroquinone reductive
MSTRG.25458	MS_inoculated	MS_control	-3.4364	4.87089	3.23354e-06	0.000112278	Down	Yes	XP_022631292.1		3847.GLYMA11G04941.1				S	Protein PHLOEM PROTEIN 2-LIKE
MSTRG.10323	MS_inoculated	MS_control	-3.32442	10.5048	3.25923e-06	0.000112956	Down	Yes	XP_022637047.1		3847.GLYMA15G40140.1		GO:0003674,GO:0003824,GO:0003973,GO:0005575,GO:0005622,GO:0005623,GO:0005737,GO:0005777,GO:0008150,GO:0008152,GO:0008891,GO:0009058,GO:0009853,GO:0009987,GO:0010109,GO:0016032,GO:0016491,GO:0016614,GO:0016899,GO:0019048,GO:0019222,GO:0031323,GO:0035821,GO:0042579,GO:0043094,GO:0043226,GO:0043227,GO:0043229,GO:0043231,GO:0044003,GO:0044237,GO:0044249,GO:0044403,GO:0044419,GO:0044424,GO:0044444,GO:…	K11517	C	(S)-2-hydroxy-acid oxidase
MSTRG.18953	MS_inoculated	MS_control	-3.36026	6.21926	3.27217e-06	0.00011319	Down	Yes	XP_014513032.1		3847.GLYMA02G36150.1		GO:0003674,GO:0005488,GO:0005515,GO:0005575,GO:0005618,GO:0005623,GO:0005886,GO:0007043,GO:0008150,GO:0009505,GO:0009531,GO:0009987,GO:0016020,GO:0016043,GO:0022607,GO:0030312,GO:0034329,GO:0034330,GO:0042545,GO:0042802,GO:0042803,GO:0044085,GO:0044425,GO:0044426,GO:0044459,GO:0044462,GO:0044464,GO:0044699,GO:0044763,GO:0045216,GO:0045229,GO:0046983,GO:0048226,GO:0071554,GO:0071555,GO:0071840,GO:…		D	cell wall deposition. Required for establishment of the Casparian strip membrane domain (CSD) and the subsequent formation of Casparian strips, a cell wall modification of the root endodermis that determines an apoplastic barrier between the intraorganismal apoplasm and the extraorganismal apoplasm and prevents lateral diffusion
MSTRG.28027	MS_inoculated	MS_control	-3.52529	3.80734	3.28554e-06	0.000113438	Down	Yes	XP_022632220.1		3847.GLYMA07G09100.1			K14795	U	Ribosomal RNA processing protein 36
MSTRG.18861	MS_inoculated	MS_control	-3.35564	6.17847	3.35922e-06	0.000115763	Down	Yes	XP_014511040.1		3847.GLYMA10G07420.1				S	Sulfite exporter TauE/SafE
MSTRG.29374	MS_inoculated	MS_control	-3.55837	3.75014	3.37275e-06	0.000116011	Down	Yes	XP_014524102.1		3847.GLYMA07G05800.1		GO:0001071,GO:0003674,GO:0003700,GO:0005575,GO:0005622,GO:0005623,GO:0005634,GO:0006355,GO:0006950,GO:0006970,GO:0007154,GO:0007165,GO:0008150,GO:0009414,GO:0009415,GO:0009607,GO:0009615,GO:0009628,GO:0009651,GO:0009719,GO:0009725,GO:0009737,GO:0009738,GO:0009755,GO:0009889,GO:0009891,GO:0009893,GO:0009987,GO:0010033,GO:0010035,GO:0010468,GO:0010556,GO:0010557,GO:0010604,GO:0010628,GO:0019219,GO:…	K09338	K	homeobox-leucine zipper protein
MSTRG.25425	MS_inoculated	MS_control	-3.32507	8.573	3.38799e-06	0.000116317	Down	Yes	XP_014521501.1		3847.GLYMA11G04660.1	OSI_09601
MSTRG.31096	MS_inoculated	MS_control	-3.43291	4.61536	3.42153e-06	0.000117248	Down	Yes	XP_014490710.1		3847.GLYMA19G42940.1			K00517	Q	cytochrome P450
MSTRG.19866	MS_inoculated	MS_control	3.58958	3.84437	3.46591e-06	0.000118326	Up	Yes	XP_014512452.1		3847.GLYMA20G37790.1
MSTRG.14096	MS_inoculated	MS_control	-3.51346	3.79642	3.46591e-06	0.000118326	Down	Yes	XP_014506254.1		3847.GLYMA07G33911.1				S	Inherit from COG: leucine Rich Repeat
MSTRG.30638	MS_inoculated	MS_control	3.48643	4.41063	3.49915e-06	0.000119238	Up	Yes	XP_014490286.1		3847.GLYMA18G14670.1		GO:0000373,GO:0000375,GO:0000377,GO:0003674,GO:0003676,GO:0003677,GO:0003723,GO:0005488,GO:0005575,GO:0005618,GO:0005622,GO:0005623,GO:0005634,GO:0005730,GO:0005737,GO:0005739,GO:0006139,GO:0006396,GO:0006725,GO:0006807,GO:0006950,GO:0006970,GO:0008150,GO:0008152,GO:0008380,GO:0009266,GO:0009409,GO:0009414,GO:0009415,GO:0009628,GO:0009651,GO:0009987,GO:0010035,GO:0010467,GO:0016070,GO:0030312,GO:…	K16911	A	DEAD-box ATP-dependent RNA helicase
MSTRG.3685	MS_inoculated	MS_control	-3.3338	6.76142	3.57889e-06	0.000121563	Down	Yes	XP_014493407.1		3847.GLYMA06G45620.1		GO:0001071,GO:0003674,GO:0003700,GO:0006355,GO:0006950,GO:0007275,GO:0008150,GO:0009266,GO:0009409,GO:0009555,GO:0009628,GO:0009889,GO:0010468,GO:0010556,GO:0019219,GO:0019222,GO:0031323,GO:0031326,GO:0032501,GO:0032502,GO:0044699,GO:0044707,GO:0048229,GO:0048856,GO:0050789,GO:0050794,GO:0050896,GO:0051171,GO:0051252,GO:0060255,GO:0065007,GO:0080090,GO:2000112,GO:2001141		S	BBOX
MSTRG.13288	MS_inoculated	MS_control	-3.37742	5.30358	3.58065e-06	0.000121563	Down	Yes
MSTRG.8902	MS_inoculated	MS_control	-3.37569	5.38236	3.59755e-06	0.00012191	Down	Yes	XP_014500598.1		3847.GLYMA06G08831.1		GO:0005575,GO:0005622,GO:0005623,GO:0005737,GO:0005829,GO:0005886,GO:0006950,GO:0006952,GO:0008150,GO:0009607,GO:0009617,GO:0009620,GO:0016020,GO:0042742,GO:0044424,GO:0044444,GO:0044464,GO:0050832,GO:0050896,GO:0051704,GO:0051707,GO:0071944		S	Dabb
MSTRG.15940	MS_inoculated	MS_control	-3.30691	9.20471	3.64061e-06	0.000123141	Down	Yes	XP_022639339.1		3847.GLYMA17G10990.5		GO:0003674,GO:0003824,GO:0004750,GO:0005575,GO:0005576,GO:0005622,GO:0005623,GO:0005737,GO:0006950,GO:0008150,GO:0008152,GO:0009266,GO:0009409,GO:0009507,GO:0009526,GO:0009532,GO:0009534,GO:0009535,GO:0009536,GO:0009570,GO:0009579,GO:0009607,GO:0009624,GO:0009628,GO:0009941,GO:0010319,GO:0016020,GO:0016853,GO:0016854,GO:0016857,GO:0031967,GO:0031975,GO:0031976,GO:0031984,GO:0034357,GO:0042651,GO:…	K01783	G	ribulose-phosphate 3-epimerase
MSTRG.15460	MS_inoculated	MS_control	3.40744	5.29937	3.65467e-06	0.000123222	Up	Yes	XP_014509890.1		3847.GLYMA17G13780.3		GO:0005575,GO:0005622,GO:0005623,GO:0005737,GO:0009507,GO:0009536,GO:0043226,GO:0043227,GO:0043229,GO:0043231,GO:0044424,GO:0044444,GO:0044464		A, K	ribonuclease J-like
MSTRG.4061	MS_inoculated	MS_control	-3.30557	9.55964	3.65645e-06	0.000123222	Down	Yes	XP_014519299.1		3847.GLYMA10G04780.1	PSAE	GO:0005575,GO:0005622,GO:0005623,GO:0005737,GO:0009507,GO:0009526,GO:0009532,GO:0009534,GO:0009535,GO:0009536,GO:0009570,GO:0009579,GO:0009941,GO:0010287,GO:0016020,GO:0031967,GO:0031975,GO:0031976,GO:0031984,GO:0034357,GO:0042651,GO:0043226,GO:0043227,GO:0043229,GO:0043231,GO:0044422,GO:0044424,GO:0044434,GO:0044435,GO:0044436,GO:0044444,GO:0044446,GO:0044464,GO:0055035	K02693	C	photosystem I reaction center subunit IV
MSTRG.182	MS_inoculated	MS_control	3.54896	3.87591	3.74605e-06	0.000126009	Up	Yes	XP_014503328.1		3847.GLYMA19G01200.1	FDH	GO:0005575,GO:0005622,GO:0005623,GO:0005737,GO:0005739,GO:0008150,GO:0009507,GO:0009536,GO:0009579,GO:0010035,GO:0010038,GO:0042221,GO:0043226,GO:0043227,GO:0043229,GO:0043231,GO:0044424,GO:0044444,GO:0044464,GO:0046686,GO:0050896	K00122	C	formate dehydrogenase
MSTRG.20078	MS_inoculated	MS_control	-3.44007	4.42535	3.81088e-06	0.000127955	Down	Yes	XP_014511857.1		4081.Solyc03g117260.1.1		GO:0005575,GO:0016020		S	UPF0481 protein
MSTRG.29756	MS_inoculated	MS_control	3.43432	4.84555	3.84074e-06	0.000128721	Up	Yes	XP_014524516.1		3847.GLYMA04G38590.1	BGAL10	GO:0005575,GO:0005576,GO:0005618,GO:0005623,GO:0008150,GO:0009505,GO:0009628,GO:0030312,GO:0044464,GO:0048046,GO:0050896,GO:0071944,GO:0080167		G	beta-galactosidase
MSTRG.16623	MS_inoculated	MS_control	-3.29635	9.71585	3.85143e-06	0.000128843	Down	Yes	XP_014509248.1		3847.GLYMA13G00990.1	ATR2	GO:0003674,GO:0003824,GO:0003958,GO:0005575,GO:0005622,GO:0005623,GO:0005737,GO:0005783,GO:0005789,GO:0006725,GO:0008150,GO:0008152,GO:0009507,GO:0009536,GO:0009698,GO:0009987,GO:0012505,GO:0016020,GO:0016491,GO:0016651,GO:0016653,GO:0019748,GO:0031090,GO:0042175,GO:0043226,GO:0043227,GO:0043229,GO:0043231,GO:0044237,GO:0044422,GO:0044424,GO:0044425,GO:0044432,GO:0044444,GO:0044446,GO:0044464,GO:…	K00327	C	This enzyme is required for electron transfer from NADP to cytochrome P450 (By similarity)
MSTRG.7929	MS_inoculated	MS_control	3.29552	10.1527	3.87485e-06	0.00012939	Up	Yes	XP_014502142.1		3847.GLYMA15G19580.1				O	cathepsin
MSTRG.9043	MS_inoculated	MS_control	-3.69112	2.95808	3.9374e-06	0.00013124	Down	Yes	XP_014500791.1		3847.GLYMA06G07560.1
MSTRG.12122	MS_inoculated	MS_control	3.72235	3.25609	4.05218e-06	0.00013482	Up	Yes	XP_014504197.1		3847.GLYMA14G36690.1				S	Inherit from euNOG: response to low sulfur
MSTRG.29289	MS_inoculated	MS_control	-3.30327	7.09817	4.11472e-06	0.000136652	Down	Yes	XP_014524045.1		3847.GLYMA11G17120.1		GO:0000003,GO:0001071,GO:0003674,GO:0003700,GO:0005575,GO:0005622,GO:0005623,GO:0005634,GO:0005911,GO:0006355,GO:0008150,GO:0009506,GO:0009566,GO:0009567,GO:0009889,GO:0010468,GO:0010556,GO:0019219,GO:0019222,GO:0019953,GO:0022414,GO:0030054,GO:0031323,GO:0031326,GO:0043226,GO:0043227,GO:0043229,GO:0043231,GO:0044424,GO:0044464,GO:0044699,GO:0044702,GO:0050789,GO:0050794,GO:0051171,GO:0051252,GO:…		K	Transcription factor
MSTRG.8251	MS_inoculated	MS_control	-3.33187	5.87094	4.19951e-06	0.000139105	Down	Yes	XP_022636268.1		29760.VIT_17s0000g08730.t01			K04354	T	serine threonine protein phosphatase 2A 55 kDa regulatory subunit B beta isoform-like
MSTRG.33255	MS_inoculated	MS_control	3.4082	4.85313	4.2038e-06	0.000139105	Up	Yes
MSTRG.6644	MS_inoculated	MS_control	3.44587	4.37408	4.35955e-06	0.000143999	Up	Yes	XP_014497481.1		3847.GLYMA19G27440.2
MSTRG.13634	MS_inoculated	MS_control	-3.28805	7.34379	4.38774e-06	0.000144669	Down	Yes	XP_022638397.1		3847.GLYMA16G25200.1		GO:0005575,GO:0005622,GO:0005623,GO:0005737,GO:0009507,GO:0009526,GO:0009536,GO:0009941,GO:0031967,GO:0031975,GO:0043226,GO:0043227,GO:0043229,GO:0043231,GO:0044422,GO:0044424,GO:0044434,GO:0044435,GO:0044444,GO:0044446,GO:0044464		S	hydrolase, alpha beta fold family
MSTRG.16444	MS_inoculated	MS_control	3.54276	3.93533	4.4322e-06	0.000145872	Up	Yes	XP_014507401.1		3847.GLYMA13G23445.1
MSTRG.680	MS_inoculated	MS_control	-3.42776	4.30472	4.46931e-06	0.000146457	Down	Yes
MSTRG.6633	MS_inoculated	MS_control	-3.42776	4.30472	4.46931e-06	0.000146457	Down	Yes	XP_014497115.1		3847.GLYMA12G05230.1				S	Family of unknown function (DUF716)
MSTRG.467	MS_inoculated	MS_control	-3.35576	5.01179	4.48133e-06	0.000146457	Down	Yes
MSTRG.6353	MS_inoculated	MS_control	-3.27097	9.13638	4.482e-06	0.000146457	Down	Yes	XP_014497888.1		29760.VIT_06s0004g02850.t01	PIP2	GO:0005575,GO:0005623,GO:0005886,GO:0016020,GO:0044464,GO:0071944	K09872	P	plasma membrane intrinsic protein
MSTRG.9375	MS_inoculated	MS_control	3.37463	5.1273	4.49172e-06	0.000146513	Up	Yes	XP_014498713.1		3847.GLYMA06G04840.1		GO:0001071,GO:0003674,GO:0003676,GO:0003677,GO:0003700,GO:0005488,GO:0005575,GO:0005622,GO:0005623,GO:0005634,GO:0006355,GO:0006950,GO:0006970,GO:0006979,GO:0008150,GO:0008152,GO:0009266,GO:0009314,GO:0009409,GO:0009414,GO:0009415,GO:0009416,GO:0009611,GO:0009628,GO:0009642,GO:0009644,GO:0009651,GO:0009719,GO:0009725,GO:0009737,GO:0009889,GO:0009890,GO:0009892,GO:0009987,GO:0010033,GO:0010035,GO:…		K	Zinc finger protein
MSTRG.33472	MS_inoculated	MS_control	-3.45402	4.01279	4.54059e-06	0.000147844	Down	Yes	XP_014493182.1		3847.GLYMA01G42025.1		GO:0005575,GO:0005911,GO:0009506,GO:0030054,GO:0055044		S	pectin methylesterase inhibitor
MSTRG.12698	MS_inoculated	MS_control	-3.26565	8.70796	4.64698e-06	0.000151039	Down	Yes	XP_014504767.1		3847.GLYMA13G02510.1		GO:0003674,GO:0003824,GO:0005575,GO:0005622,GO:0005623,GO:0005737,GO:0005773,GO:0005829,GO:0005886,GO:0006082,GO:0006807,GO:0006809,GO:0008150,GO:0008152,GO:0008940,GO:0009058,GO:0009314,GO:0009416,GO:0009607,GO:0009608,GO:0009610,GO:0009620,GO:0009628,GO:0009703,GO:0009987,GO:0016020,GO:0016491,GO:0016661,GO:0034641,GO:0042126,GO:0042128,GO:0043226,GO:0043227,GO:0043229,GO:0043231,GO:0043436,GO:…	K10534	C	Nitrate reductase is a key enzyme involved in the first step of nitrate assimilation in plants, fungi and bacteria (By similarity)
MSTRG.30711	MS_inoculated	MS_control	-3.30383	6.07847	4.68938e-06	0.000152082	Down	Yes	XP_014490357.1		3847.GLYMA01G32450.2	WNK5	GO:0000003,GO:0003006,GO:0003674,GO:0003824,GO:0004672,GO:0006464,GO:0006468,GO:0006793,GO:0006796,GO:0007275,GO:0008150,GO:0008152,GO:0009314,GO:0009416,GO:0009628,GO:0009648,GO:0009791,GO:0009987,GO:0010228,GO:0016301,GO:0016310,GO:0016740,GO:0016772,GO:0016773,GO:0019538,GO:0022414,GO:0032501,GO:0032502,GO:0036211,GO:0043170,GO:0043412,GO:0044237,GO:0044238,GO:0044260,GO:0044267,GO:0044699,GO:…	K08867	T	With no lysine
MSTRG.24014	MS_inoculated	MS_control	3.41365	4.51122	4.69568e-06	0.000152082	Up	Yes	XP_014516891.1		3847.GLYMA09G01590.1				S	Pentatricopeptide repeat-containing protein
MSTRG.573	MS_inoculated	MS_control	-3.5023	3.69831	4.72331e-06	0.000152706	Down	Yes	XP_014504525.1		3847.GLYMA01G00930.1		GO:0005575,GO:0005622,GO:0005623,GO:0005634,GO:0005654,GO:0006950,GO:0006979,GO:0008150,GO:0010035,GO:0010038,GO:0016604,GO:0016607,GO:0031974,GO:0031981,GO:0042221,GO:0043226,GO:0043227,GO:0043229,GO:0043231,GO:0043233,GO:0044422,GO:0044424,GO:0044428,GO:0044446,GO:0044451,GO:0044464,GO:0046686,GO:0050896,GO:0070013		K	Inherit from KOG: Rna binding protein
MSTRG.21312	MS_inoculated	MS_control	3.29266	6.64871	4.75368e-06	0.000153417	Up	Yes	XP_014510910.1		3847.GLYMA20G38780.1		GO:0005575,GO:0005622,GO:0005623,GO:0005737,GO:0005829,GO:0044424,GO:0044444,GO:0044464	K01254	E, I, O, V	Leukotriene A-4
MSTRG.6183	MS_inoculated	MS_control	3.52885	3.78979	4.80512e-06	0.000154804	Up	Yes	XP_014497458.1		3847.GLYMA07G38530.1				H	Dienelactone hydrolase family protein
MSTRG.10647	MS_inoculated	MS_control	-3.57097	3.21928	5.08112e-06	0.000163268	Down	Yes	XP_014501039.1		3847.GLYMA13G42330.1	LOX10	GO:0005575,GO:0005622,GO:0005623,GO:0005737,GO:0044424,GO:0044464	K00454,K15718	S	Plant lipoxygenase may be involved in a number of diverse aspects of plant physiology including growth and development, pest resistance, and senescence or responses to wounding (By similarity)
MSTRG.9715	MS_inoculated	MS_control	-3.2476	10.0963	5.08568e-06	0.000163268	Down	Yes	NP_001304079.1		3847.GLYMA04G01920.1	CAT1	GO:0000302,GO:0003674,GO:0003824,GO:0004096,GO:0004601,GO:0005488,GO:0005575,GO:0005576,GO:0005618,GO:0005622,GO:0005623,GO:0005737,GO:0005739,GO:0005773,GO:0005777,GO:0005829,GO:0005840,GO:0005886,GO:0005911,GO:0006950,GO:0006979,GO:0006995,GO:0007154,GO:0008150,GO:0008152,GO:0009056,GO:0009266,GO:0009267,GO:0009314,GO:0009409,GO:0009416,GO:0009506,GO:0009507,GO:0009514,GO:0009526,GO:0009532,GO:…	K03781	P	Occurs in almost all aerobically respiring organisms and serves to protect cells from the toxic effects of hydrogen peroxide (By similarity)
MSTRG.9588	MS_inoculated	MS_control	-3.47581	3.58042	5.13878e-06	0.000164684	Down	Yes	XP_014500720.1		3847.GLYMA06G02690.1	SN2	GO:0005575,GO:0005618,GO:0005623,GO:0030312,GO:0044464,GO:0071944		O	Gibberellin regulated protein
MSTRG.29433	MS_inoculated	MS_control	3.59429	3.3537	5.1921e-06	0.000166102	Up	Yes	XP_014524158.1		3847.GLYMA20G28290.1	LOX	GO:0002831,GO:0002832,GO:0003674,GO:0003824,GO:0005575,GO:0005622,GO:0005623,GO:0005737,GO:0006629,GO:0006950,GO:0007275,GO:0008150,GO:0008152,GO:0009507,GO:0009536,GO:0009607,GO:0009611,GO:0009653,GO:0009791,GO:0009886,GO:0009887,GO:0009987,GO:0010015,GO:0010101,GO:0010102,GO:0010311,GO:0016165,GO:0016491,GO:0016701,GO:0016702,GO:0022622,GO:0030258,GO:0031347,GO:0031348,GO:0032501,GO:0032502,GO:…	K00454,K15718	S	Plant lipoxygenase may be involved in a number of diverse aspects of plant physiology including growth and development, pest resistance, and senescence or responses to wounding (By similarity)
MSTRG.25470	MS_inoculated	MS_control	3.54497	3.57821	5.21578e-06	0.000166568	Up	Yes	XP_014519595.2		3847.GLYMA01G40060.1				G	glycosyl hydrolase family protein 17
MSTRG.27064	MS_inoculated	MS_control	-3.25465	7.75934	5.24881e-06	0.000167331	Down	Yes	XP_022631908.1		3847.GLYMA08G43282.1
MSTRG.30744	MS_inoculated	MS_control	-3.251	8.11619	5.26973e-06	0.000167706	Down	Yes	XP_022633119.1		3847.GLYMA13G38910.1		GO:0005575,GO:0005622,GO:0005623,GO:0005634,GO:0043226,GO:0043227,GO:0043229,GO:0043231,GO:0044424,GO:0044464		K	BEL1-like homeodomain protein
MSTRG.31588	MS_inoculated	MS_control	-3.2401	10.4211	5.30033e-06	0.000168387	Down	Yes	XP_014491312.1		3847.GLYMA16G04940.1	GAPA	GO:0005575,GO:0005576,GO:0005622,GO:0005623,GO:0005737,GO:0005975,GO:0006950,GO:0008150,GO:0008152,GO:0009058,GO:0009266,GO:0009314,GO:0009409,GO:0009416,GO:0009507,GO:0009526,GO:0009532,GO:0009534,GO:0009535,GO:0009536,GO:0009570,GO:0009579,GO:0009628,GO:0009743,GO:0009744,GO:0009941,GO:0009987,GO:0010033,GO:0010319,GO:0015977,GO:0015979,GO:0016020,GO:0016051,GO:0019253,GO:0019685,GO:0031090,GO:…	K05298	G	glyceraldehyde-3-phosphate dehydrogenase
MSTRG.1196	MS_inoculated	MS_control	-3.36802	4.48528	5.41752e-06	0.000171811	Down	Yes
MSTRG.28329	MS_inoculated	MS_control	-3.26844	6.12849	5.47485e-06	0.000173329	Down	Yes	XP_014523069.2		3847.GLYMA12G36170.2				S	receptor kinase
MSTRG.15138	MS_inoculated	MS_control	-3.38068	4.20362	5.5371e-06	0.000174925	Down	Yes	XP_014509878.1		3847.GLYMA17G17040.1				O	AhpC/TSA family
MSTRG.13565	MS_inoculated	MS_control	-3.23421	8.95066	5.54628e-06	0.000174925	Down	Yes	XP_022640218.1		3847.GLYMA07G36340.1		GO:0003674,GO:0003824,GO:0004419,GO:0005488,GO:0005575,GO:0005622,GO:0005623,GO:0005737,GO:0005739,GO:0005759,GO:0008150,GO:0008152,GO:0016829,GO:0016830,GO:0016833,GO:0031974,GO:0043167,GO:0043169,GO:0043226,GO:0043227,GO:0043229,GO:0043231,GO:0043233,GO:0044422,GO:0044424,GO:0044429,GO:0044444,GO:0044446,GO:0044464,GO:0046872,GO:0070013	K01640	C, E	Hydroxymethylglutaryl-CoA lyase
MSTRG.24330	MS_inoculated	MS_control	3.3268	5.31424	5.55423e-06	0.000174925	Up	Yes	XP_014518826.1		3847.GLYMA15G09520.2				S	GDSL esterase lipase
MSTRG.15398	MS_inoculated	MS_control	3.31099	5.36241	5.5635e-06	0.000174925	Up	Yes	XP_022639181.1		3847.GLYMA05G03490.3		GO:0001071,GO:0003674,GO:0003700,GO:0005575,GO:0005622,GO:0005623,GO:0005634,GO:0006355,GO:0008150,GO:0009889,GO:0010468,GO:0010556,GO:0019219,GO:0019222,GO:0031323,GO:0031326,GO:0043226,GO:0043227,GO:0043229,GO:0043231,GO:0044424,GO:0044464,GO:0050789,GO:0050794,GO:0051171,GO:0051252,GO:0060255,GO:0065007,GO:0080090,GO:2000112,GO:2001141	K19045	K	Scarecrow-like protein
MSTRG.3639	MS_inoculated	MS_control	-3.49808	3.27785	5.59807e-06	0.00017571	Down	Yes
MSTRG.3187	MS_inoculated	MS_control	-3.24486	7.3078	5.64362e-06	0.000176753	Down	Yes	XP_014494073.1		3847.GLYMA11G14210.1		GO:0003674,GO:0005215,GO:0005310,GO:0005342,GO:0005575,GO:0005622,GO:0005623,GO:0005737,GO:0005739,GO:0006082,GO:0006520,GO:0006536,GO:0006541,GO:0006807,GO:0006810,GO:0006811,GO:0006820,GO:0006835,GO:0008150,GO:0008152,GO:0008509,GO:0008514,GO:0009064,GO:0009507,GO:0009526,GO:0009528,GO:0009534,GO:0009536,GO:0009579,GO:0009607,GO:0009624,GO:0009706,GO:0009941,GO:0009987,GO:0015075,GO:0015131,GO:…		P	2-oxoglutarate malate translocator
MSTRG.14947	MS_inoculated	MS_control	3.44431	4.23413	5.65062e-06	0.000176753	Up	Yes	XP_014508156.1		3847.GLYMA16G26060.1		GO:0002376,GO:0003674,GO:0003824,GO:0006082,GO:0006725,GO:0006950,GO:0006952,GO:0006955,GO:0008150,GO:0008152,GO:0009056,GO:0009607,GO:0009611,GO:0009620,GO:0009627,GO:0009696,GO:0009814,GO:0009817,GO:0009987,GO:0016137,GO:0016139,GO:0016787,GO:0016788,GO:0016829,GO:0016830,GO:0016832,GO:0019752,GO:0032787,GO:0042537,GO:0043436,GO:0044237,GO:0044281,GO:0044710,GO:0045087,GO:0046593,GO:0050832,GO:…		S	esterase
MSTRG.11457	MS_inoculated	MS_control	3.38413	4.56104	5.67428e-06	0.000177191	Up	Yes	XP_022637641.1		3847.GLYMA14G04260.1				S	CY
MSTRG.21577	MS_inoculated	MS_control	-3.39032	4.08914	5.75264e-06	0.000179332	Down	Yes	XP_014515939.1		3847.GLYMA07G00740.1		GO:0000064,GO:0003333,GO:0003674,GO:0005215,GO:0005290,GO:0005342,GO:0005575,GO:0005622,GO:0005623,GO:0005737,GO:0005739,GO:0005740,GO:0005743,GO:0006082,GO:0006520,GO:0006560,GO:0006561,GO:0006807,GO:0006810,GO:0006811,GO:0006812,GO:0006820,GO:0006865,GO:0006950,GO:0006970,GO:0006972,GO:0008150,GO:0008152,GO:0008324,GO:0008509,GO:0008514,GO:0008652,GO:0009058,GO:0009064,GO:0009084,GO:0009628,GO:…	K15109	C	Mitochondrial carnitine acylcarnitine carrier protein
MSTRG.3574	MS_inoculated	MS_control	-3.31657	4.79938	5.84027e-06	0.000181552	Down	Yes	XP_014519186.1		3847.GLYMA12G10100.1		GO:0005575,GO:0005622,GO:0005623,GO:0005737,GO:0009507,GO:0009536,GO:0043226,GO:0043227,GO:0043229,GO:0043231,GO:0044424,GO:0044444,GO:0044464		S	protein FAF-like, chloroplastic-like
MSTRG.16491	MS_inoculated	MS_control	-3.23391	7.93592	5.84371e-06	0.000181552	Down	Yes	XP_014509920.1		3847.GLYMA02G36460.1	FAD6	GO:0005575,GO:0005622,GO:0005623,GO:0005737,GO:0006082,GO:0006629,GO:0006631,GO:0006633,GO:0008150,GO:0008152,GO:0008610,GO:0009058,GO:0009314,GO:0009416,GO:0009507,GO:0009526,GO:0009528,GO:0009536,GO:0009628,GO:0009642,GO:0009644,GO:0009706,GO:0009892,GO:0009941,GO:0009987,GO:0010109,GO:0010205,GO:0016020,GO:0016053,GO:0019222,GO:0019752,GO:0019866,GO:0031090,GO:0031323,GO:0031324,GO:0031967,GO:…	K10255	I	Omega-6 fatty acid desaturase
MSTRG.23654	MS_inoculated	MS_control	3.54613	3.65862	5.88579e-06	0.000182549	Up	Yes	XP_022642805.1		3847.GLYMA19G42340.1		GO:0000003,GO:0000165,GO:0000186,GO:0000226,GO:0001932,GO:0001934,GO:0003006,GO:0003674,GO:0003824,GO:0004672,GO:0004674,GO:0004702,GO:0004709,GO:0004871,GO:0005057,GO:0005575,GO:0005622,GO:0005623,GO:0005856,GO:0006464,GO:0006468,GO:0006793,GO:0006796,GO:0006950,GO:0006979,GO:0006996,GO:0007010,GO:0007017,GO:0007154,GO:0007165,GO:0007243,GO:0007275,GO:0008150,GO:0008152,GO:0009791,GO:0009893,GO:…	K11228	T	Mitogen-activated protein kinase kinase kinase
MSTRG.9768	MS_inoculated	MS_control	3.32058	5.02787	5.93689e-06	0.000183823	Up	Yes	XP_022636799.1		3847.GLYMA15G41980.1		GO:0005575,GO:0005622,GO:0005623,GO:0005737,GO:0005739,GO:0006810,GO:0008150,GO:0009663,GO:0009987,GO:0010496,GO:0010497,GO:0016043,GO:0034330,GO:0043226,GO:0043227,GO:0043229,GO:0043231,GO:0044424,GO:0044444,GO:0044464,GO:0044699,GO:0044763,GO:0044765,GO:0045216,GO:0051179,GO:0051234,GO:0071840		A	DEAD-box ATP-dependent RNA helicase
MSTRG.27635	MS_inoculated	MS_control	3.60775	3.26363	5.9489e-06	0.000183883	Up	Yes	XP_014522371.1		3847.GLYMA04G41710.1	OSI_23206	GO:0001071,GO:0003674,GO:0003700,GO:0005575,GO:0005622,GO:0005623,GO:0005634,GO:0006355,GO:0007275,GO:0008150,GO:0008544,GO:0009791,GO:0009888,GO:0009889,GO:0010374,GO:0010468,GO:0010556,GO:0019219,GO:0019222,GO:0031323,GO:0031326,GO:0032501,GO:0032502,GO:0043226,GO:0043227,GO:0043229,GO:0043231,GO:0043588,GO:0044424,GO:0044464,GO:0044699,GO:0044707,GO:0048513,GO:0048731,GO:0048856,GO:0050789,GO:…		K	Transcription factor
MSTRG.19015	MS_inoculated	MS_control	-3.30099	5.04271	5.98052e-06	0.000184549	Down	Yes	XP_014514821.1		3847.GLYMA10G06210.1
MSTRG.30956	MS_inoculated	MS_control	-3.23847	6.75553	6.0507e-06	0.000186276	Down	Yes	XP_014490599.1		3847.GLYMA05G02320.1			K06195	P	Protein of unknown function (DUF525)
MSTRG.1880	MS_inoculated	MS_control	3.54187	3.65481	6.06626e-06	0.000186276	Up	Yes	XP_014517954.1		3847.GLYMA10G35500.1				S	Acetyltransferase (GNAT) family
MSTRG.31202	MS_inoculated	MS_control	3.28608	5.60005	6.06704e-06	0.000186276	Up	Yes	XP_014490839.1		3847.GLYMA09G21010.1				S	Bet_v_1
MSTRG.10040	MS_inoculated	MS_control	3.28045	5.7093	6.13936e-06	0.000188181	Up	Yes	XP_014501355.1		3847.GLYMA15G43170.1		GO:0000003,GO:0000228,GO:0000712,GO:0000793,GO:0000794,GO:0000795,GO:0000819,GO:0003674,GO:0003824,GO:0003916,GO:0003918,GO:0005575,GO:0005622,GO:0005623,GO:0005634,GO:0005694,GO:0006139,GO:0006152,GO:0006163,GO:0006195,GO:0006200,GO:0006259,GO:0006260,GO:0006261,GO:0006265,GO:0006310,GO:0006312,GO:0006725,GO:0006753,GO:0006793,GO:0006796,GO:0006807,GO:0006996,GO:0007049,GO:0007059,GO:0007126,GO:…	K03164	B	Control of topological states of DNA by transient breakage and subsequent rejoining of DNA strands. Topoisomerase II makes double-strand breaks (By similarity)
MSTRG.23134	MS_inoculated	MS_control	3.42395	4.00761	6.1573e-06	0.000188415	Up	Yes	XP_014517652.1		3847.GLYMA04G41490.1				S	CCT motif family protein
MSTRG.2203	MS_inoculated	MS_control	3.4153	4.25576	6.16776e-06	0.00018842	Up	Yes	XP_022633311.1		3847.GLYMA09G39170.3		GO:0005575,GO:0007275,GO:0008150,GO:0009790,GO:0016020,GO:0032501,GO:0032502,GO:0044699,GO:0044707,GO:0044767,GO:0048856		S	protein BPS1, chloroplastic-like
MSTRG.20553	MS_inoculated	MS_control	-3.24104	6.53907	6.2539e-06	0.000190734	Down	Yes	XP_014514360.1		3847.GLYMA10G36650.1
MSTRG.32259	MS_inoculated	MS_control	-3.21221	8.77719	6.30337e-06	0.000191923	Down	Yes	XP_014492013.1		3847.GLYMA18G41940.1		GO:0003674,GO:0003824,GO:0005575,GO:0005576,GO:0005622,GO:0005623,GO:0005737,GO:0005975,GO:0005984,GO:0005985,GO:0006091,GO:0006793,GO:0006796,GO:0006950,GO:0008150,GO:0008152,GO:0009266,GO:0009311,GO:0009409,GO:0009507,GO:0009526,GO:0009532,GO:0009536,GO:0009570,GO:0009628,GO:0009767,GO:0009773,GO:0009987,GO:0010319,GO:0015979,GO:0016311,GO:0016787,GO:0016788,GO:0016791,GO:0019203,GO:0019637,GO:…	K03841	G	Fructose-1,6-bisphosphatase
MSTRG.29764	MS_inoculated	MS_control	-3.24501	6.0853	6.40271e-06	0.000194623	Down	Yes	XP_014524520.1		3847.GLYMA04G38480.1	OSI_35274	GO:0005575,GO:0016020		S	CBS domain-containing protein
MSTRG.10526	MS_inoculated	MS_control	3.69242	3.10995	6.54677e-06	0.000198672	Up	Yes	XP_014501388.2		3847.GLYMA15G01900.1	OSI_03816		K10418	Z	dynein light chain
MSTRG.17889	MS_inoculated	MS_control	-3.23745	6.19184	6.70789e-06	0.000203225	Down	Yes	XP_014509474.1		3847.GLYMA05G33000.1		GO:0005575,GO:0005623,GO:0005886,GO:0016020,GO:0044464,GO:0071944		T	LRR receptor-like serine threonine-protein kinase
MSTRG.9508	MS_inoculated	MS_control	-3.25409	5.66791	6.74655e-06	0.000203842	Down	Yes	XP_014499976.2		3847.GLYMA06G03520.1	OSI_13709			Q	methyltransferase
MSTRG.7648	MS_inoculated	MS_control	3.27112	5.46244	6.75055e-06	0.000203842	Up	Yes	XP_014499150.1		3847.GLYMA19G45240.2				A	Inherit from KOG: AlkB, alkylation repair homolog 1 (E. coli)
MSTRG.26897	MS_inoculated	MS_control	3.35443	4.53439	6.79242e-06	0.000204768	Up	Yes
MSTRG.5637	MS_inoculated	MS_control	3.62327	3.1675	6.91667e-06	0.000208171	Up	Yes	XP_014495310.1		3847.GLYMA11G33310.1				S	Pentatricopeptide repeat-containing protein
MSTRG.19258	MS_inoculated	MS_control	-3.19451	9.0591	6.9474e-06	0.000208753	Down	Yes	XP_014510988.1		3847.GLYMA10G04780.1	PSAE	GO:0005575,GO:0005622,GO:0005623,GO:0005737,GO:0009507,GO:0009526,GO:0009532,GO:0009534,GO:0009535,GO:0009536,GO:0009570,GO:0009579,GO:0009941,GO:0010287,GO:0016020,GO:0031967,GO:0031975,GO:0031976,GO:0031984,GO:0034357,GO:0042651,GO:0043226,GO:0043227,GO:0043229,GO:0043231,GO:0044422,GO:0044424,GO:0044434,GO:0044435,GO:0044436,GO:0044444,GO:0044446,GO:0044464,GO:0055035	K02693	C	photosystem I reaction center subunit IV
MSTRG.3276	MS_inoculated	MS_control	-3.26976	5.17768	7.04141e-06	0.000211231	Down	Yes	XP_014519116.1		3847.GLYMA11G15180.6				K	Myblike DNAbinding domain containing protein
MSTRG.2398	MS_inoculated	MS_control	3.2559	5.77846	7.06033e-06	0.000211452	Up	Yes	XP_014507476.1		3847.GLYMA16G29640.1		GO:0005575,GO:0005622,GO:0005623,GO:0005737,GO:0009507,GO:0009534,GO:0009535,GO:0009536,GO:0009579,GO:0016020,GO:0031976,GO:0031984,GO:0034357,GO:0042651,GO:0043226,GO:0043227,GO:0043229,GO:0043231,GO:0044422,GO:0044424,GO:0044434,GO:0044435,GO:0044436,GO:0044444,GO:0044446,GO:0044464,GO:0055035		S	Protein of unknown function (DUF3464)
MSTRG.2954	MS_inoculated	MS_control	3.29412	4.89691	7.21893e-06	0.000215848	Up	Yes	XP_014520098.2		3847.GLYMA12G03700.1		GO:0000151,GO:0005575,GO:0005622,GO:0005623,GO:0005634,GO:0005737,GO:0005829,GO:0031461,GO:0032991,GO:0043226,GO:0043227,GO:0043229,GO:0043231,GO:0043234,GO:0044424,GO:0044444,GO:0044464,GO:0080008	K10752	B	WD-40 repeat-containing protein
MSTRG.15139	MS_inoculated	MS_control	-3.58267	2.85733	7.35207e-06	0.000219471	Down	Yes	XP_014506503.1		3847.GLYMA17G16890.2		GO:0005575,GO:0005576,GO:0005618,GO:0005623,GO:0030312,GO:0044464,GO:0048046,GO:0071944	K08235	G	xyloglucan
MSTRG.1000	MS_inoculated	MS_control	-3.23859	5.54063	7.40099e-06	0.000220571	Down	Yes	XP_022639740.1		3847.GLYMA09G34480.2				S	Nucleotide-diphospho-sugar transferase
MSTRG.13576	MS_inoculated	MS_control	-3.22539	5.74691	7.46266e-06	0.000222047	Down	Yes	XP_014507167.1		3847.GLYMA07G35943.1	OSI_27179
MSTRG.4746	MS_inoculated	MS_control	3.47574	3.5164	7.71398e-06	0.000229153	Up	Yes	XP_014495532.1		3847.GLYMA03G31340.1		GO:0003002,GO:0007154,GO:0007165,GO:0007275,GO:0007389,GO:0008150,GO:0009719,GO:0009725,GO:0009733,GO:0009734,GO:0009755,GO:0009888,GO:0009987,GO:0010033,GO:0010051,GO:0010087,GO:0010305,GO:0023052,GO:0032501,GO:0032502,GO:0032870,GO:0042221,GO:0044699,GO:0044700,GO:0044707,GO:0044763,GO:0048856,GO:0050789,GO:0050794,GO:0050896,GO:0051716,GO:0065007,GO:0070887,GO:0071310,GO:0071365,GO:0071495		S	Plant pleckstrin homology-like region
MSTRG.12277	MS_inoculated	MS_control	-3.26752	4.88067	7.80016e-06	0.000231337	Down	Yes	XP_014503591.1		3847.GLYMA13G01770.1				S	hydrolase, alpha beta fold family protein
MSTRG.12732	MS_inoculated	MS_control	-3.20928	6.10368	7.97937e-06	0.000236269	Down	Yes	XP_014504533.1		3847.GLYMA14G24545.1		GO:0005575,GO:0005622,GO:0005623,GO:0005737,GO:0009507,GO:0009536,GO:0043226,GO:0043227,GO:0043229,GO:0043231,GO:0044424,GO:0044444,GO:0044464	K00858	G	nad kinase
MSTRG.10211	MS_inoculated	MS_control	-3.20044	6.28862	8.16117e-06	0.000241262	Down	Yes	XP_014500391.1		3847.GLYMA15G42980.1				S	MLP-like protein
MSTRG.1098	MS_inoculated	MS_control	-3.30314	4.07248	8.20841e-06	0.000242267	Down	Yes	XP_014506525.1		3847.GLYMA09G28750.1				S	Protein of unknown function, DUF599
MSTRG.30991	MS_inoculated	MS_control	-3.18727	6.5065	8.35931e-06	0.000246324	Down	Yes
MSTRG.25089	MS_inoculated	MS_control	-3.20879	5.71338	8.54582e-06	0.000251415	Down	Yes	XP_022643234.1		3847.GLYMA01G43933.1				T	RelA_SpoT
MSTRG.13282	MS_inoculated	MS_control	-3.29752	4.09785	8.56676e-06	0.000251626	Down	Yes	XP_014503751.1		3847.GLYMA14G09110.1		GO:0005575,GO:0016020	K09843	Q	Abscisic acid 8'-hydroxylase
MSTRG.14194	MS_inoculated	MS_control	-3.24275	4.9255	8.61082e-06	0.000252515	Down	Yes	XP_014509175.1		3847.GLYMA20G02610.1		GO:0001948,GO:0003674,GO:0005488,GO:0005515,GO:0008150,GO:0009607,GO:0009625,GO:0030246,GO:0043394,GO:0050896,GO:0051704,GO:0051707		S	Protein PHLOEM protein 2-LIKE
MSTRG.33182	MS_inoculated	MS_control	3.47641	3.59629	8.77873e-06	0.000257027	Up	Yes	XP_014492903.1		3847.GLYMA02G12960.1				V	alpha/beta hydrolase fold
MSTRG.7584	MS_inoculated	MS_control	3.485	3.4407	8.83947e-06	0.000258019	Up	Yes
MSTRG.12279	MS_inoculated	MS_control	-3.16199	7.81305	8.84082e-06	0.000258019	Down	Yes	XP_022637868.1		3847.GLYMA13G01810.1	CRY1	GO:0000166,GO:0000302,GO:0000304,GO:0001558,GO:0001882,GO:0001883,GO:0003674,GO:0003824,GO:0004672,GO:0004871,GO:0004872,GO:0005488,GO:0005524,GO:0005575,GO:0005622,GO:0005623,GO:0005634,GO:0005737,GO:0006464,GO:0006468,GO:0006793,GO:0006796,GO:0006873,GO:0006874,GO:0006875,GO:0006950,GO:0006979,GO:0007154,GO:0007165,GO:0007275,GO:0007623,GO:0008150,GO:0008152,GO:0008219,GO:0009314,GO:0009414,GO:…	K12118,K12119	L, T	cryptochrome
MSTRG.3046	MS_inoculated	MS_control	-3.15139	8.76317	8.90694e-06	0.000259535	Down	Yes	XP_014493892.1		3847.GLYMA12G04890.1	PMT5	GO:0003674,GO:0005215,GO:0005351,GO:0005354,GO:0005355,GO:0005365,GO:0005402,GO:0005575,GO:0005623,GO:0005886,GO:0006810,GO:0006811,GO:0006812,GO:0006818,GO:0008150,GO:0008324,GO:0008643,GO:0008645,GO:0009987,GO:0015075,GO:0015144,GO:0015145,GO:0015146,GO:0015148,GO:0015149,GO:0015166,GO:0015168,GO:0015291,GO:0015293,GO:0015294,GO:0015295,GO:0015575,GO:0015576,GO:0015591,GO:0015665,GO:0015672,GO:…		G	Transporter
MSTRG.7892	MS_inoculated	MS_control	3.62834	3.05282	8.95667e-06	0.000260569	Up	Yes	XP_014500730.1		3847.GLYMA09G08900.2		GO:0005575,GO:0005618,GO:0005623,GO:0030312,GO:0044464,GO:0071944	K01051	G	pectinesterase
MSTRG.26271	MS_inoculated	MS_control	-3.14524	9.71314	9.13452e-06	0.000265322	Down	Yes	XP_014520762.1		3847.GLYMA02G04320.4	AOAT2	GO:0001666,GO:0003674,GO:0003824,GO:0004021,GO:0005575,GO:0005576,GO:0005622,GO:0005623,GO:0005737,GO:0005773,GO:0005777,GO:0006950,GO:0008150,GO:0008152,GO:0008453,GO:0008483,GO:0009058,GO:0009507,GO:0009532,GO:0009536,GO:0009570,GO:0009628,GO:0009853,GO:0009987,GO:0016020,GO:0016740,GO:0016769,GO:0036293,GO:0042579,GO:0043094,GO:0043226,GO:0043227,GO:0043229,GO:0043231,GO:0044237,GO:0044249,GO:…	K14272	E	aminotransferase
MSTRG.2644	MS_inoculated	MS_control	-3.16525	6.90742	9.19057e-06	0.000266526	Down	Yes	XP_022632688.1		3847.GLYMA09G36480.3				L, T	DNA photolyase
MSTRG.21919	MS_inoculated	MS_control	3.49028	3.26108	9.26108e-06	0.000268146	Up	Yes	XP_022642033.1		3847.GLYMA07G07110.1			K13459	T	resistance protein
MSTRG.16866	MS_inoculated	MS_control	-3.16137	7.05089	9.34247e-06	0.000270076	Down	Yes	XP_014506942.1		3847.GLYMA13G18000.1		GO:0003674,GO:0003824,GO:0005575,GO:0005622,GO:0005623,GO:0005737,GO:0008150,GO:0008152,GO:0008728,GO:0009507,GO:0009536,GO:0016740,GO:0016772,GO:0016778,GO:0043226,GO:0043227,GO:0043229,GO:0043231,GO:0044424,GO:0044444,GO:0044464		T	Region found in RelA / SpoT proteins
MSTRG.31362	MS_inoculated	MS_control	3.2365	4.95252	9.48576e-06	0.000273786	Up	Yes	XP_014491103.1		3847.GLYMA19G30720.1	CYCB1-1	GO:0005575,GO:0005622,GO:0005623,GO:0005737,GO:0008150,GO:0009314,GO:0009628,GO:0010212,GO:0010332,GO:0044424,GO:0044464,GO:0050896	K05868	D	G2 mitotic-specific
MSTRG.10860	MS_inoculated	MS_control	-3.13898	8.6955	9.56319e-06	0.000275586	Down	Yes	XP_014502044.1		3847.GLYMA12G32010.1		GO:0005575,GO:0005622,GO:0005623,GO:0005737,GO:0005773,GO:0005774,GO:0016020,GO:0031090,GO:0043226,GO:0043227,GO:0043229,GO:0043231,GO:0044422,GO:0044424,GO:0044437,GO:0044444,GO:0044446,GO:0044464	K03327	V	protein TRANSPARENT TESTA 12-like
MSTRG.15953	MS_inoculated	MS_control	-3.21984	4.88822	9.65442e-06	0.000277777	Down	Yes	XP_014508061.1		3847.GLYMA05G00750.2			K16904	S	dCTP pyrophosphatase 1-like
MSTRG.2791	MS_inoculated	MS_control	3.52069	3.18614	9.69333e-06	0.000278459	Up	Yes	XP_014493473.1		3847.GLYMA11G09900.1				V	Inherit from KOG: reductase
MSTRG.4627	MS_inoculated	MS_control	3.56793	3.11825	9.75224e-06	0.000279712	Up	Yes	XP_014495654.1		3847.GLYMA03G30100.1
MSTRG.10558	MS_inoculated	MS_control	-3.12934	10.1783	9.96522e-06	0.000285373	Down	Yes	XP_014501427.1		3847.GLYMA15G02230.1		GO:0003674,GO:0003824,GO:0004470,GO:0004473,GO:0005488,GO:0005515,GO:0005575,GO:0005622,GO:0005623,GO:0005737,GO:0006082,GO:0006108,GO:0006461,GO:0006629,GO:0006631,GO:0006633,GO:0008150,GO:0008152,GO:0008270,GO:0008610,GO:0009058,GO:0009507,GO:0009536,GO:0009987,GO:0016043,GO:0016053,GO:0016491,GO:0016614,GO:0016615,GO:0016616,GO:0019752,GO:0022607,GO:0032787,GO:0042802,GO:0042803,GO:0043167,GO:…	K00029	C	malic enzyme
MSTRG.4687	MS_inoculated	MS_control	3.33979	4.0403	1.00897e-05	0.000288485	Up	Yes	XP_014495376.1		3847.GLYMA19G36680.1				S	Translin family
MSTRG.19282	MS_inoculated	MS_control	3.23571	5.05156	1.01373e-05	0.000289212	Up	Yes
MSTRG.13492	MS_inoculated	MS_control	-3.14333	7.23818	1.01467e-05	0.000289212	Down	Yes	XP_014503518.1		3847.GLYMA14G40490.1		GO:0003674,GO:0003756,GO:0003824,GO:0005575,GO:0005622,GO:0005623,GO:0005737,GO:0006091,GO:0006457,GO:0008150,GO:0008152,GO:0009507,GO:0009532,GO:0009534,GO:0009535,GO:0009536,GO:0009570,GO:0009579,GO:0009765,GO:0009987,GO:0010206,GO:0015979,GO:0016020,GO:0016853,GO:0016860,GO:0016862,GO:0016864,GO:0019538,GO:0019684,GO:0030091,GO:0031976,GO:0031984,GO:0034357,GO:0042651,GO:0043170,GO:0043226,GO:…
MSTRG.798	MS_inoculated	MS_control	3.45983	3.41832	1.01769e-05	0.000289622	Up	Yes	XP_014506783.2		3847.GLYMA09G31640.1			K01054	I	Alpha beta fold family protein
MSTRG.3985	MS_inoculated	MS_control	3.37014	3.84297	1.04171e-05	0.000295997	Up	Yes	XP_022634416.1		3847.GLYMA06G36076.1	OSI_20472			J	ribosomal protein L11
MSTRG.8125	MS_inoculated	MS_control	3.36262	3.70939	1.06631e-05	0.000302519	Up	Yes	XP_014499942.1		59689.Al_scaffold_0003_2365				S	Inherit from strNOG: AAI
MSTRG.11826	MS_inoculated	MS_control	-3.12799	7.66361	1.07117e-05	0.000302622	Down	Yes	XP_014504444.1		3847.GLYMA02G41250.2		GO:0000003,GO:0003006,GO:0005575,GO:0005622,GO:0005623,GO:0005737,GO:0006950,GO:0006979,GO:0007275,GO:0007568,GO:0008150,GO:0008152,GO:0009507,GO:0009536,GO:0009791,GO:0009987,GO:0010150,GO:0010228,GO:0010260,GO:0022414,GO:0032501,GO:0032502,GO:0033554,GO:0034599,GO:0042221,GO:0043226,GO:0043227,GO:0043229,GO:0043231,GO:0044237,GO:0044424,GO:0044444,GO:0044464,GO:0044699,GO:0044707,GO:0044763,GO:…
MSTRG.30176	MS_inoculated	MS_control	3.11914	9.13834	1.07138e-05	0.000302622	Up	Yes	XP_014489870.1		3847.GLYMA07G00540.1	OSI_29415	GO:0005575,GO:0005622,GO:0005623,GO:0005737,GO:0009507,GO:0009536,GO:0043226,GO:0043227,GO:0043229,GO:0043231,GO:0044424,GO:0044444,GO:0044464	K00058	E	D-3-phosphoglycerate dehydrogenase
MSTRG.9699	MS_inoculated	MS_control	-3.11786	9.1205	1.07164e-05	0.000302622	Down	Yes	XP_014499648.1		3847.GLYMA04G02100.1	FTSH1	GO:0003674,GO:0003824,GO:0004176,GO:0005575,GO:0005622,GO:0005623,GO:0005737,GO:0006091,GO:0006139,GO:0006152,GO:0006163,GO:0006195,GO:0006200,GO:0006725,GO:0006753,GO:0006793,GO:0006796,GO:0006807,GO:0008150,GO:0008152,GO:0008233,GO:0009056,GO:0009057,GO:0009116,GO:0009117,GO:0009119,GO:0009123,GO:0009125,GO:0009126,GO:0009128,GO:0009141,GO:0009143,GO:0009144,GO:0009146,GO:0009150,GO:0009154,GO:…	K03798	O	ATP-dependent zinc metalloprotease FTSH
MSTRG.20011	MS_inoculated	MS_control	3.60188	3.02931	1.0761e-05	0.000303221	Up	Yes	XP_014513290.1		3847.GLYMA20G36550.2				S	Pentatricopeptide repeat-containing protein
MSTRG.19349	MS_inoculated	MS_control	-3.51851	2.5181	1.07707e-05	0.000303221	Down	Yes	XP_022640423.1		3847.GLYMA10G03530.3				K	transcription factor
MSTRG.9126	MS_inoculated	MS_control	3.32662	4.02857	1.08164e-05	0.000303803	Up	Yes	XP_022636582.1		3847.GLYMA06G06940.1		GO:0005575,GO:0005623,GO:0005886,GO:0005911,GO:0009506,GO:0016020,GO:0030054,GO:0044464,GO:0055044,GO:0071944
MSTRG.7956	MS_inoculated	MS_control	3.3291	4.13104	1.08246e-05	0.000303803	Up	Yes	XP_014500390.1		3847.GLYMA09G07430.1				F	Nucleotidase that shows phosphatase activity on nucleoside 5'-monophosphates (By similarity)
MSTRG.8596	MS_inoculated	MS_control	3.12505	8.05536	1.0878e-05	0.000304835	Up	Yes	XP_014501963.1		3847.GLYMA04G42690.1	PDI	GO:0000003,GO:0000322,GO:0000323,GO:0000325,GO:0000326,GO:0000327,GO:0003006,GO:0003674,GO:0003756,GO:0003824,GO:0005575,GO:0005618,GO:0005622,GO:0005623,GO:0005737,GO:0005773,GO:0005774,GO:0005783,GO:0005788,GO:0005794,GO:0005886,GO:0006457,GO:0006950,GO:0006970,GO:0007275,GO:0008150,GO:0008152,GO:0009505,GO:0009507,GO:0009536,GO:0009579,GO:0009628,GO:0009651,GO:0009790,GO:0009791,GO:0009987,GO:…	K09580	O	Protein disulfide isomerase
MSTRG.20805	MS_inoculated	MS_control	-3.1207	8.08828	1.09699e-05	0.000306592	Down	Yes	XP_014513650.1		3847.GLYMA10G38960.1		GO:0003674,GO:0003824,GO:0005575,GO:0005622,GO:0005623,GO:0005634,GO:0005737,GO:0008150,GO:0008152,GO:0010309,GO:0016491,GO:0016701,GO:0016702,GO:0043226,GO:0043227,GO:0043229,GO:0043231,GO:0044424,GO:0044464,GO:0044710,GO:0051213,GO:0055114	K08967	S	Catalyzes the formation of formate and 2-keto-4- methylthiobutyrate (KMTB) from 1,2-dihydroxy-3-keto-5- methylthiopentene (DHK-MTPene) (By similarity)
MSTRG.21165	MS_inoculated	MS_control	3.20164	5.22307	1.09966e-05	0.000306592	Up	Yes	XP_014512505.1		3847.GLYMA20G24410.1				S	Pfam:DUF231
MSTRG.4409	MS_inoculated	MS_control	3.21205	4.9307	1.10058e-05	0.000306592	Up	Yes	XP_014493691.1		3847.GLYMA11G35780.1				S	Heavy-metal-associated domain
MSTRG.16023	MS_inoculated	MS_control	-3.12687	7.43164	1.10077e-05	0.000306592	Down	Yes	XP_014505979.1		3847.GLYMA17G09170.1	CAS	GO:0005575,GO:0005622,GO:0005623,GO:0005737,GO:0005739,GO:0007275,GO:0008150,GO:0009314,GO:0009416,GO:0009507,GO:0009534,GO:0009535,GO:0009536,GO:0009579,GO:0009628,GO:0009639,GO:0009640,GO:0009704,GO:0009791,GO:0009987,GO:0010035,GO:0010038,GO:0010119,GO:0016020,GO:0031976,GO:0031984,GO:0032501,GO:0032502,GO:0034357,GO:0042221,GO:0042651,GO:0043226,GO:0043227,GO:0043229,GO:0043231,GO:0044422,GO:…		S	Calcium sensing receptor
MSTRG.6957	MS_inoculated	MS_control	3.47948	3.34661	1.10476e-05	0.000307235	Up	Yes	XP_014497292.1		3847.GLYMA06G19880.1		GO:0005575,GO:0016020		T, Z	Formin-like protein
MSTRG.25514	MS_inoculated	MS_control	3.20627	5.14093	1.10904e-05	0.000307955	Up	Yes	XP_014520556.2		3847.GLYMA01G39710.1
MSTRG.23579	MS_inoculated	MS_control	3.26992	4.34284	1.11758e-05	0.000309857	Up	Yes	XP_022642994.1		3847.GLYMA11G32931.1			K10706	A	tRNA-splicing endonuclease positive effector-related
MSTRG.1004	MS_inoculated	MS_control	3.23819	4.76093	1.12931e-05	0.000312637	Up	Yes	XP_022639761.1		3847.GLYMA09G29630.2				S	KIP1-like protein
MSTRG.6725	MS_inoculated	MS_control	-3.16317	5.53537	1.1394e-05	0.000314572	Down	Yes	XP_014498012.1		3847.GLYMA09G41340.2			K07198	T	CBL-interacting protein kinase
MSTRG.17093	MS_inoculated	MS_control	-3.14893	5.76717	1.13974e-05	0.000314572	Down	Yes	XP_014507545.1		3847.GLYMA07G38310.1				T	phosphotransfer protein
MSTRG.18023	MS_inoculated	MS_control	-3.50417	2.50492	1.14588e-05	0.00031579	Down	Yes	XP_014514417.1		3847.GLYMA20G34420.3	ETR2	GO:0003674,GO:0003824,GO:0004672,GO:0004674,GO:0004872,GO:0005488,GO:0005575,GO:0005622,GO:0005623,GO:0005737,GO:0005783,GO:0005789,GO:0006464,GO:0006468,GO:0006793,GO:0006796,GO:0008150,GO:0008152,GO:0009966,GO:0009968,GO:0009987,GO:0010104,GO:0010105,GO:0010646,GO:0010648,GO:0012505,GO:0016020,GO:0016301,GO:0016310,GO:0016740,GO:0016772,GO:0016773,GO:0019538,GO:0023051,GO:0023057,GO:0031090,GO:…	K14509	T	Ethylene receptor
MSTRG.2194	MS_inoculated	MS_control	-3.11843	7.1522	1.16557e-05	0.000320733	Down	Yes	XP_014517812.1		3847.GLYMA18G13700.1	PSY2		K02291	I	Phytoene synthase
MSTRG.19646	MS_inoculated	MS_control	-3.23117	4.18108	1.17473e-05	0.000322769	Down	Yes	XP_014511779.2		3847.GLYMA03G06580.1		GO:0005575,GO:0005623,GO:0005886,GO:0007154,GO:0007165,GO:0007275,GO:0008150,GO:0009719,GO:0009725,GO:0009737,GO:0009738,GO:0009755,GO:0009791,GO:0009845,GO:0009987,GO:0010033,GO:0016020,GO:0023052,GO:0032501,GO:0032502,GO:0032870,GO:0033993,GO:0042221,GO:0044464,GO:0044699,GO:0044700,GO:0044707,GO:0044763,GO:0050789,GO:0050794,GO:0050896,GO:0051716,GO:0065007,GO:0070887,GO:0071215,GO:0071310,GO:…		T	Lectin-domain containing receptor kinase
MSTRG.8450	MS_inoculated	MS_control	3.11835	6.95978	1.21507e-05	0.000333071	Up	Yes	XP_014500616.1		3847.GLYMA04G37320.1				S	Nodulin-like
MSTRG.16406	MS_inoculated	MS_control	3.30664	4.0108	1.21587e-05	0.000333071	Up	Yes	XP_014509184.1		29760.VIT_11s0118g00450.t01
MSTRG.16468	MS_inoculated	MS_control	3.25995	4.41231	1.21909e-05	0.000333456	Up	Yes	XP_014508136.2		3847.GLYMA17G08400.1		GO:0003674,GO:0003824,GO:0004553,GO:0004568,GO:0005575,GO:0005618,GO:0005623,GO:0006022,GO:0006026,GO:0006030,GO:0006032,GO:0006040,GO:0006807,GO:0006950,GO:0006970,GO:0008150,GO:0008152,GO:0008843,GO:0009056,GO:0009057,GO:0009628,GO:0009651,GO:0009719,GO:0009725,GO:0009737,GO:0009753,GO:0010033,GO:0016787,GO:0016798,GO:0030312,GO:0033993,GO:0035885,GO:0042221,GO:0043170,GO:0044464,GO:0046348,GO:…	K01183	G	K01183 chitinase EC 3.2.1.14
MSTRG.28567	MS_inoculated	MS_control	3.10269	8.05205	1.22338e-05	0.000334129	Up	Yes	XP_014523301.1		3847.GLYMA08G42260.1		GO:0005575,GO:0005576
MSTRG.7770	MS_inoculated	MS_control	3.36063	3.77246	1.2375e-05	0.000337482	Up	Yes	XP_014499034.1		3847.GLYMA09G04940.1			K09518,K11491	O	Condensin-2 complex subunit
MSTRG.24322	MS_inoculated	MS_control	3.17052	5.21609	1.26279e-05	0.000343435	Up	Yes	XP_014518195.1		3847.GLYMA06G44100.1				S	GDSL esterase lipase
MSTRG.5657	MS_inoculated	MS_control	3.23733	4.35355	1.26309e-05	0.000343435	Up	Yes	XP_014496265.1		3847.GLYMA18G04640.1	EMB2656	GO:0005575,GO:0005911,GO:0009506,GO:0030054,GO:0055044	K06678	B, D	condensin complex subunit
MSTRG.27592	MS_inoculated	MS_control	-3.1164	6.29173	1.28616e-05	0.000348722	Down	Yes	XP_014522301.1		3847.GLYMA06G12550.1		GO:0006996,GO:0008150,GO:0009657,GO:0009658,GO:0009987,GO:0016043,GO:0044699,GO:0044763,GO:0071840		S	Inherit from NOG: Senescence-inducible chloroplast stay-green protein
MSTRG.7357	MS_inoculated	MS_control	-3.09575	7.59042	1.28634e-05	0.000348722	Down	Yes	XP_014498013.1		3847.GLYMA08G28460.1	PDH	GO:0003674,GO:0003824,GO:0004657,GO:0005575,GO:0005622,GO:0005623,GO:0005737,GO:0005739,GO:0006082,GO:0006520,GO:0006560,GO:0006562,GO:0006807,GO:0006950,GO:0006952,GO:0006970,GO:0006979,GO:0008150,GO:0008152,GO:0009056,GO:0009063,GO:0009064,GO:0009065,GO:0009414,GO:0009415,GO:0009607,GO:0009617,GO:0009628,GO:0009987,GO:0010035,GO:0016054,GO:0016491,GO:0016645,GO:0019752,GO:0042221,GO:0042742,GO:…	K00318	E	Proline dehydrogenase
MSTRG.13097	MS_inoculated	MS_control	-3.08078	9.07057	1.32059e-05	0.000357478	Down	Yes	XP_014503769.1		3847.GLYMA04G05800.1				S	Photosystem II reaction centre X protein (PsbX)
MSTRG.15378	MS_inoculated	MS_control	-3.08494	8.4448	1.32668e-05	0.000358246	Down	Yes	XP_014509611.1		3847.GLYMA17G14240.1		GO:0003674,GO:0003824,GO:0005575,GO:0005622,GO:0005623,GO:0005737,GO:0006091,GO:0008150,GO:0008152,GO:0009507,GO:0009534,GO:0009535,GO:0009536,GO:0009579,GO:0009767,GO:0009773,GO:0009987,GO:0015979,GO:0016020,GO:0016491,GO:0016730,GO:0019684,GO:0022900,GO:0031976,GO:0031984,GO:0034357,GO:0042651,GO:0043226,GO:0043227,GO:0043229,GO:0043231,GO:0044237,GO:0044422,GO:0044424,GO:0044434,GO:0044435,GO:…		S	PGR5-like protein 1A
MSTRG.23818	MS_inoculated	MS_control	-3.17549	4.69013	1.32919e-05	0.000358246	Down	Yes	XP_014516955.1		3847.GLYMA09G03090.1		GO:0000003,GO:0000741,GO:0003006,GO:0005575,GO:0005618,GO:0005623,GO:0005911,GO:0006996,GO:0006997,GO:0007275,GO:0008150,GO:0009506,GO:0009553,GO:0009559,GO:0009561,GO:0009790,GO:0009791,GO:0009793,GO:0009987,GO:0010154,GO:0010197,GO:0016043,GO:0022414,GO:0030054,GO:0030154,GO:0030312,GO:0032501,GO:0032502,GO:0044464,GO:0044699,GO:0044707,GO:0044763,GO:0044767,GO:0048229,GO:0048284,GO:0048316,GO:…		C	domain-containing protein
MSTRG.10005	MS_inoculated	MS_control	3.34733	3.62792	1.3293e-05	0.000358246	Up	Yes	XP_014500251.1		3847.GLYMA15G42920.3
MSTRG.4276	MS_inoculated	MS_control	3.19132	4.85965	1.3313e-05	0.000358256	Up	Yes	XP_014493228.2		3847.GLYMA18G01350.1	MAD2	GO:0000075,GO:0000775,GO:0000776,GO:0005575,GO:0005622,GO:0005623,GO:0005634,GO:0005635,GO:0005694,GO:0005737,GO:0007049,GO:0007088,GO:0007093,GO:0007094,GO:0007346,GO:0008150,GO:0009987,GO:0010369,GO:0010564,GO:0010639,GO:0010948,GO:0012505,GO:0022402,GO:0030071,GO:0031577,GO:0031967,GO:0031975,GO:0032991,GO:0033043,GO:0043226,GO:0043227,GO:0043228,GO:0043229,GO:0043231,GO:0043232,GO:0043234,GO:…	K02537	D	Mitotic spindle checkpoint protein
MSTRG.5463	MS_inoculated	MS_control	3.28637	3.99279	1.33645e-05	0.000358843	Up	Yes	XP_014495669.1		3847.GLYMA19G40310.1
MSTRG.5356	MS_inoculated	MS_control	-3.08985	7.33513	1.3374e-05	0.000358843	Down	Yes	XP_014495520.1		3847.GLYMA19G39480.3			K03676	O	Glutaredoxin
MSTRG.3739	MS_inoculated	MS_control	3.40815	3.37247	1.35702e-05	0.000363575	Up	Yes	XP_022634336.1		3847.GLYMA12G12210.2				S	ELMO domain-containing protein
MSTRG.12321	MS_inoculated	MS_control	-3.3431	3.19475	1.35923e-05	0.000363633	Down	Yes	XP_014503708.1		3847.GLYMA14G37500.2		GO:0003674,GO:0003824,GO:0004672,GO:0004674,GO:0006355,GO:0006464,GO:0006468,GO:0006793,GO:0006796,GO:0006996,GO:0008150,GO:0008152,GO:0009657,GO:0009658,GO:0009889,GO:0009891,GO:0009893,GO:0009987,GO:0010468,GO:0010556,GO:0010557,GO:0010604,GO:0010628,GO:0016043,GO:0016301,GO:0016310,GO:0016740,GO:0016772,GO:0016773,GO:0019219,GO:0019222,GO:0019538,GO:0031323,GO:0031325,GO:0031326,GO:0031328,GO:…		T	Mitogen-activated protein kinase kinase kinase
MSTRG.20863	MS_inoculated	MS_control	-3.12651	5.54283	1.36673e-05	0.000365106	Down	Yes	XP_022641409.1		3847.GLYMA20G27290.1	OSI_36451	GO:0005575,GO:0005622,GO:0005623,GO:0005737,GO:0009507,GO:0009534,GO:0009535,GO:0009536,GO:0009579,GO:0016020,GO:0031976,GO:0031984,GO:0034357,GO:0042651,GO:0043226,GO:0043227,GO:0043229,GO:0043231,GO:0044422,GO:0044424,GO:0044434,GO:0044435,GO:0044436,GO:0044444,GO:0044446,GO:0044464,GO:0055035
MSTRG.765	MS_inoculated	MS_control	-3.08996	6.85952	1.40513e-05	0.000374329	Down	Yes	XP_014505004.1		3847.GLYMA09G31940.1			K06891	O	ATP-dependent Clp protease
MSTRG.23606	MS_inoculated	MS_control	3.06986	9.51914	1.40535e-05	0.000374329	Up	Yes	XP_014518850.1		3847.GLYMA18G04940.1	GAD	GO:0003674,GO:0003824,GO:0004351,GO:0005488,GO:0005515,GO:0005516,GO:0005575,GO:0005622,GO:0005623,GO:0005737,GO:0005829,GO:0008150,GO:0008152,GO:0010035,GO:0010038,GO:0016829,GO:0016830,GO:0016831,GO:0042221,GO:0044424,GO:0044444,GO:0044464,GO:0046686,GO:0050896	K01580	E	Glutamate decarboxylase
MSTRG.14873	MS_inoculated	MS_control	-3.06954	8.71137	1.41248e-05	0.000375682	Down	Yes	XP_014509463.1		3847.GLYMA08G09160.1	FTSH2	GO:0003674,GO:0003824,GO:0004176,GO:0005575,GO:0005622,GO:0005623,GO:0005737,GO:0006091,GO:0006139,GO:0006152,GO:0006163,GO:0006195,GO:0006200,GO:0006725,GO:0006753,GO:0006793,GO:0006796,GO:0006807,GO:0006996,GO:0008150,GO:0008152,GO:0008233,GO:0008237,GO:0009056,GO:0009057,GO:0009116,GO:0009117,GO:0009119,GO:0009123,GO:0009125,GO:0009126,GO:0009128,GO:0009141,GO:0009143,GO:0009144,GO:0009146,GO:…	K03798	O	ATP-dependent zinc metalloprotease FtsH
MSTRG.21813	MS_inoculated	MS_control	-3.46541	2.74921	1.43001e-05	0.000379792	Down	Yes	XP_014515895.1		3847.GLYMA13G07870.1				D, O	Caspase domain
MSTRG.24285	MS_inoculated	MS_control	-3.12948	5.06492	1.43521e-05	0.000380621	Down	Yes	XP_014517724.1		3847.GLYMA15G10070.1		GO:0006082,GO:0006629,GO:0006720,GO:0006721,GO:0008150,GO:0008152,GO:0009314,GO:0009416,GO:0009628,GO:0009639,GO:0009685,GO:0009987,GO:0010114,GO:0016101,GO:0019752,GO:0043436,GO:0044237,GO:0044238,GO:0044255,GO:0044281,GO:0044710,GO:0050896,GO:0071704	K04125	Q	gibberellin
MSTRG.4119	MS_inoculated	MS_control	-3.07979	6.80267	1.46908e-05	0.000389039	Down	Yes	XP_014491416.1		3847.GLYMA12G16830.2			K15803	S	synthase
MSTRG.15650	MS_inoculated	MS_control	3.28515	3.93886	1.49369e-05	0.000394191	Up	Yes	XP_014507184.1		3847.GLYMA17G10130.1	DEL1	GO:0001071,GO:0003674,GO:0003676,GO:0003677,GO:0003700,GO:0005488,GO:0005575,GO:0005622,GO:0005623,GO:0005634,GO:0006139,GO:0006259,GO:0006260,GO:0006261,GO:0006275,GO:0006355,GO:0006725,GO:0006807,GO:0007049,GO:0008150,GO:0008152,GO:0008156,GO:0009058,GO:0009059,GO:0009889,GO:0009890,GO:0009892,GO:0009987,GO:0010468,GO:0010556,GO:0010558,GO:0010564,GO:0010605,GO:0010948,GO:0019219,GO:0019222,GO:…	K09391	K	E2F transcription factor-like E2FE-like
MSTRG.19816	MS_inoculated	MS_control	3.20798	4.32749	1.49471e-05	0.000394191	Up	Yes	XP_014512676.1		3847.GLYMA10G29070.1	MTSSB	GO:0005575,GO:0005622,GO:0005623,GO:0005737,GO:0005739,GO:0043226,GO:0043227,GO:0043229,GO:0043231,GO:0044424,GO:0044444,GO:0044464		L	single-stranded DNA-binding protein
MSTRG.15412	MS_inoculated	MS_control	3.08192	6.94503	1.49499e-05	0.000394191	Up	Yes	XP_014509328.1		3847.GLYMA05G03100.1	OSI_16388	GO:0003674,GO:0003824,GO:0004474,GO:0005575,GO:0005622,GO:0005623,GO:0005737,GO:0005777,GO:0008150,GO:0008152,GO:0009514,GO:0016740,GO:0016746,GO:0042579,GO:0043226,GO:0043227,GO:0043229,GO:0043231,GO:0044424,GO:0044444,GO:0044464,GO:0046912	K01638	C	malate synthase
MSTRG.9574	MS_inoculated	MS_control	-3.19031	4.17117	1.51537e-05	0.00039899	Down	Yes	XP_014499950.1		3847.GLYMA04G02750.1			K06966	S	Cytokinin riboside 5'-monophosphate phosphoribohydrolase
MSTRG.15230	MS_inoculated	MS_control	-3.23079	3.7365	1.51926e-05	0.000399439	Down	Yes	XP_014507592.1		3847.GLYMA17G15710.1		GO:0005575,GO:0005576		G	expansin-like
MSTRG.28470	MS_inoculated	MS_control	3.08453	6.54987	1.52719e-05	0.000400947	Up	Yes	XP_014523186.1		3847.GLYMA09G38320.1
MSTRG.1175	MS_inoculated	MS_control	3.15683	4.77445	1.56244e-05	0.000409616	Up	Yes
MSTRG.25261	MS_inoculated	MS_control	-3.0757	6.38488	1.57552e-05	0.000412454	Down	Yes	XP_014521040.1		3847.GLYMA01G42360.3		GO:0003674,GO:0003824,GO:0005575,GO:0005622,GO:0005623,GO:0005737,GO:0006091,GO:0008150,GO:0008152,GO:0009507,GO:0009534,GO:0009535,GO:0009536,GO:0009579,GO:0009767,GO:0009773,GO:0009987,GO:0015979,GO:0016020,GO:0016491,GO:0016730,GO:0019684,GO:0022900,GO:0031976,GO:0031984,GO:0034357,GO:0042651,GO:0043226,GO:0043227,GO:0043229,GO:0043231,GO:0044237,GO:0044422,GO:0044424,GO:0044434,GO:0044435,GO:…		S	PGR5-like protein 1A
MSTRG.1560	MS_inoculated	MS_control	-3.04821	9.3606	1.57989e-05	0.000413006	Down	Yes	XP_014517527.1		3847.GLYMA02G07180.1	LHCA1	GO:0005575,GO:0005622,GO:0005623,GO:0005737,GO:0006091,GO:0008150,GO:0008152,GO:0009314,GO:0009416,GO:0009507,GO:0009526,GO:0009532,GO:0009534,GO:0009535,GO:0009536,GO:0009570,GO:0009579,GO:0009628,GO:0009637,GO:0009639,GO:0009765,GO:0009768,GO:0009941,GO:0009987,GO:0010114,GO:0010218,GO:0010287,GO:0015979,GO:0016020,GO:0019684,GO:0031967,GO:0031975,GO:0031976,GO:0031984,GO:0034357,GO:0042651,GO:…	K08907	O	Chlorophyll a-b binding protein
MSTRG.19787	MS_inoculated	MS_control	3.10915	5.55603	1.61377e-05	0.000421261	Up	Yes	XP_022640856.1		3847.GLYMA10G28840.1		GO:0005575,GO:0005622,GO:0005623,GO:0005737,GO:0005739,GO:0005759,GO:0031974,GO:0043226,GO:0043227,GO:0043229,GO:0043231,GO:0043233,GO:0044422,GO:0044424,GO:0044429,GO:0044444,GO:0044446,GO:0044464,GO:0070013	K08675	O	ATP-dependent serine protease that mediates the selective degradation of misfolded, unassembled or oxidatively damaged polypeptides as well as certain short-lived regulatory proteins in the mitochondrial matrix. May also have a chaperone function in the assembly of inner membrane protein complexes. Participates in the regulation of mitochondrial gene expression and in the maintenance of the integ…
MSTRG.25601	MS_inoculated	MS_control	-3.04217	10.5673	1.62244e-05	0.000422919	Down	Yes	XP_014521436.1		3847.GLYMA01G38750.1	PSBO	GO:0003674,GO:0003676,GO:0003723,GO:0003727,GO:0003824,GO:0005488,GO:0005575,GO:0005576,GO:0005622,GO:0005623,GO:0005737,GO:0006091,GO:0006461,GO:0006950,GO:0006952,GO:0008150,GO:0008152,GO:0008187,GO:0008266,GO:0009314,GO:0009416,GO:0009507,GO:0009521,GO:0009523,GO:0009532,GO:0009534,GO:0009535,GO:0009536,GO:0009543,GO:0009570,GO:0009579,GO:0009607,GO:0009617,GO:0009628,GO:0009642,GO:0009644,GO:…	K02716	G	oxygen-evolving enhancer protein 1
MSTRG.21885	MS_inoculated	MS_control	3.19605	4.39314	1.63437e-05	0.000425424	Up	Yes	XP_014516760.1		3847.GLYMA16G02960.1		GO:0001071,GO:0003674,GO:0003700,GO:0005575,GO:0005622,GO:0005623,GO:0005634,GO:0005730,GO:0006355,GO:0008150,GO:0009719,GO:0009889,GO:0010033,GO:0010200,GO:0010243,GO:0010468,GO:0010556,GO:0019219,GO:0019222,GO:0031323,GO:0031326,GO:0031974,GO:0031981,GO:0042221,GO:0043226,GO:0043227,GO:0043228,GO:0043229,GO:0043231,GO:0043232,GO:0043233,GO:0044422,GO:0044424,GO:0044428,GO:0044446,GO:0044464,GO:…		K	WRKY transcription factor
MSTRG.26717	MS_inoculated	MS_control	-3.07089	6.1784	1.63917e-05	0.000426068	Down	Yes	XP_014519885.1		3847.GLYMA09G22270.1			K13464	O	regulation of cellular process
MSTRG.12149	MS_inoculated	MS_control	3.17429	4.61269	1.6629e-05	0.000431622	Up	Yes	XP_014502705.2		3847.GLYMA02G38340.2				S	UPF0176 protein
MSTRG.20598	MS_inoculated	MS_control	3.24656	3.84983	1.67152e-05	0.000433246	Up	Yes	XP_014514180.1		3847.GLYMA20G30790.2		GO:0005575,GO:0016020,GO:0031224,GO:0031225,GO:0044425
MSTRG.7846	MS_inoculated	MS_control	3.41523	3.09287	1.69139e-05	0.000437776	Up	Yes	XP_014498977.1		3847.GLYMA15G16840.1		GO:0005575,GO:0005622,GO:0005623,GO:0005737,GO:0006139,GO:0006396,GO:0006725,GO:0006807,GO:0008150,GO:0008152,GO:0009507,GO:0009536,GO:0009987,GO:0010467,GO:0016070,GO:0031425,GO:0034641,GO:0043170,GO:0043226,GO:0043227,GO:0043229,GO:0043231,GO:0044237,GO:0044238,GO:0044260,GO:0044424,GO:0044444,GO:0044464,GO:0046483,GO:0071704,GO:0090304,GO:1901360		S	Pentatricopeptide repeat-containing protein
MSTRG.17182	MS_inoculated	MS_control	-3.35436	2.80822	1.70474e-05	0.000440607	Down	Yes	XP_014507451.1		3847.GLYMA07G39950.1				S	glucan endo-1-3-beta-glucosidase
MSTRG.1781	MS_inoculated	MS_control	3.0649	6.41951	1.71725e-05	0.000443012	Up	Yes	XP_014515311.1		3847.GLYMA05G32070.1		GO:0003674,GO:0003824,GO:0004748,GO:0005575,GO:0005622,GO:0005623,GO:0005737,GO:0006139,GO:0006259,GO:0006260,GO:0006725,GO:0006753,GO:0006793,GO:0006796,GO:0006807,GO:0008150,GO:0008152,GO:0009058,GO:0009059,GO:0009117,GO:0009141,GO:0009142,GO:0009165,GO:0009200,GO:0009202,GO:0009262,GO:0009263,GO:0009987,GO:0010035,GO:0010038,GO:0016491,GO:0016725,GO:0016728,GO:0018130,GO:0019438,GO:0019637,GO:…	K10807	F	Provides the precursors necessary for DNA synthesis. Catalyzes the biosynthesis of deoxyribonucleotides from the corresponding ribonucleotides (By similarity)
MSTRG.9206	MS_inoculated	MS_control	-3.05599	6.45609	1.71888e-05	0.000443012	Down	Yes	XP_014502359.2		3847.GLYMA06G06370.1		GO:0005575,GO:0005622,GO:0005623,GO:0005737,GO:0006605,GO:0006810,GO:0006886,GO:0008104,GO:0008150,GO:0009507,GO:0009526,GO:0009528,GO:0009536,GO:0009706,GO:0009941,GO:0009987,GO:0015031,GO:0016020,GO:0016482,GO:0019866,GO:0031090,GO:0031967,GO:0031969,GO:0031975,GO:0033036,GO:0033365,GO:0034613,GO:0042170,GO:0043226,GO:0043227,GO:0043229,GO:0043231,GO:0044422,GO:0044424,GO:0044434,GO:0044435,GO:…		P	pheophorbide a oxygenase
MSTRG.13810	MS_inoculated	MS_control	-3.26041	3.38342	1.72164e-05	0.000443099	Down	Yes	XP_014507976.1		3847.GLYMA09G33010.2				U	PBPe
MSTRG.15697	MS_inoculated	MS_control	3.13215	4.91034	1.7531e-05	0.000450561	Up	Yes	XP_014507443.1		3847.GLYMA05G01250.1		GO:0005575,GO:0005623,GO:0005886,GO:0016020,GO:0044464,GO:0071944
MSTRG.24321	MS_inoculated	MS_control	3.12338	5.06713	1.76154e-05	0.000452097	Up	Yes	XP_022643055.1		3847.GLYMA13G29490.1				S	GDSL esterase lipase
MSTRG.5411	MS_inoculated	MS_control	-3.05638	6.23799	1.79398e-05	0.000459777	Down	Yes	XP_014495243.1		3847.GLYMA03G37230.1		GO:0000003,GO:0003006,GO:0003674,GO:0003824,GO:0004842,GO:0005575,GO:0005622,GO:0005623,GO:0005634,GO:0006464,GO:0007154,GO:0007165,GO:0007275,GO:0007602,GO:0008150,GO:0008152,GO:0009314,GO:0009416,GO:0009581,GO:0009582,GO:0009583,GO:0009585,GO:0009605,GO:0009628,GO:0009639,GO:0009648,GO:0009791,GO:0009987,GO:0010017,GO:0010099,GO:0010228,GO:0016567,GO:0016874,GO:0016879,GO:0016881,GO:0019538,GO:…		S	Phytochrome A-associated F-box
MSTRG.20669	MS_inoculated	MS_control	3.22071	4.08235	1.80939e-05	0.000463077	Up	Yes	XP_014512747.1		3847.GLYMA20G30160.1
MSTRG.32423	MS_inoculated	MS_control	-3.42002	2.52717	1.8194e-05	0.000464989	Down	Yes
MSTRG.29683	MS_inoculated	MS_control	-3.0455	6.66283	1.82656e-05	0.000466167	Down	Yes	XP_014524377.1		3847.GLYMA13G39220.1				S	Protein of unknown function (DUF3049)
MSTRG.13863	MS_inoculated	MS_control	-3.03003	7.95168	1.83127e-05	0.000466718	Down	Yes	XP_022638603.1		3847.GLYMA16G19560.2	PHOT2	GO:0000166,GO:0003674,GO:0003824,GO:0004672,GO:0004674,GO:0004871,GO:0004872,GO:0005488,GO:0005575,GO:0005622,GO:0005623,GO:0005737,GO:0005794,GO:0005886,GO:0006464,GO:0006468,GO:0006793,GO:0006796,GO:0006996,GO:0007154,GO:0007165,GO:0008150,GO:0008152,GO:0009314,GO:0009416,GO:0009605,GO:0009606,GO:0009628,GO:0009637,GO:0009638,GO:0009657,GO:0009658,GO:0009785,GO:0009881,GO:0009882,GO:0009902,GO:…	K08282	T	blue light photoreceptor
MSTRG.29903	MS_inoculated	MS_control	-3.08971	5.1364	1.83597e-05	0.000467266	Down	Yes	XP_014524566.1		3847.GLYMA18G20800.1		GO:0005575,GO:0005622,GO:0005623,GO:0005737,GO:0005777,GO:0042579,GO:0043226,GO:0043227,GO:0043229,GO:0043231,GO:0044424,GO:0044444,GO:0044464	K00276	Q	Copper methylamine
MSTRG.12081	MS_inoculated	MS_control	3.04146	6.98358	1.83891e-05	0.000467365	Up	Yes	XP_014505099.1		59689.fgenesh2_kg.5__1755__AT3G53730.1				B	Core component of nucleosome. Nucleosomes wrap and compact DNA into chromatin, limiting DNA accessibility to the cellular machineries which require DNA as a template. Histones thereby play a central role in transcription regulation, DNA repair, DNA replication and chromosomal stability. DNA accessibility is regulated via a complex set of post-translational modifications of histones, also called h…
MSTRG.8968	MS_inoculated	MS_control	-3.07551	5.35029	1.88092e-05	0.000477378	Down	Yes	XP_014502414.1		3847.GLYMA06G08220.2			K17609	O	protein-disulfide reductase activity
MSTRG.7086	MS_inoculated	MS_control	3.34907	3.32026	1.89461e-05	0.000480186	Up	Yes	XP_014497147.1		3847.GLYMA09G37956.1		GO:0005575,GO:0005622,GO:0005623,GO:0005737,GO:0009507,GO:0009536,GO:0043226,GO:0043227,GO:0043229,GO:0043231,GO:0044424,GO:0044444,GO:0044464		S	Pentatricopeptide repeat-containing protein
MSTRG.8837	MS_inoculated	MS_control	-3.06468	5.58381	1.90456e-05	0.000482041	Down	Yes	XP_014501678.1		3847.GLYMA04G09370.2		GO:0003002,GO:0007275,GO:0007389,GO:0008150,GO:0010051,GO:0032501,GO:0032502,GO:0044699,GO:0044707		T	receptor-like protein kinase
MSTRG.13245	MS_inoculated	MS_control	-3.03041	6.89731	1.94189e-05	0.000490452	Down	Yes	XP_014502603.1		3847.GLYMA14G09510.1		GO:0003674,GO:0003824,GO:0004067,GO:0006082,GO:0006520,GO:0006528,GO:0006530,GO:0006807,GO:0008150,GO:0008152,GO:0009056,GO:0009063,GO:0009064,GO:0009065,GO:0009066,GO:0009068,GO:0009987,GO:0010467,GO:0016054,GO:0016787,GO:0016810,GO:0016811,GO:0019538,GO:0019752,GO:0033345,GO:0034641,GO:0043170,GO:0043436,GO:0043603,GO:0044237,GO:0044238,GO:0044248,GO:0044281,GO:0044282,GO:0044710,GO:0044712,GO:…	K13051	E	isoaspartyl peptidase L-asparaginase
MSTRG.32826	MS_inoculated	MS_control	-3.03591	6.36541	1.94315e-05	0.000490452	Down	Yes	XP_014492540.1		3847.GLYMA01G17300.1			K14488	S	auxin-responsive
MSTRG.14149	MS_inoculated	MS_control	-3.04023	5.92311	1.98131e-05	0.0004984	Down	Yes	XP_014510507.1		3847.GLYMA20G02080.1		GO:0005575,GO:0016020	K17471	P	sulfate transporter
MSTRG.6058	MS_inoculated	MS_control	-3.03404	6.45163	1.98263e-05	0.0004984	Down	Yes	XP_014497379.1		3847.GLYMA18G40280.2				S	One helix protein
MSTRG.31468	MS_inoculated	MS_control	-3.13531	4.09451	1.98281e-05	0.0004984	Down	Yes	XP_014491188.2		3847.GLYMA19G29690.1
MSTRG.7728	MS_inoculated	MS_control	3.10861	4.88947	1.9892e-05	0.00049932	Up	Yes	XP_022636102.1		3847.GLYMA15G15380.1				S	cAMP-regulated phosphoprotein/endosulfine conserved region
MSTRG.8365	MS_inoculated	MS_control	-3.0047	9.58358	2.00866e-05	0.000502813	Down	Yes	XP_022636302.1		3847.GLYMA04G39960.2		GO:0005575,GO:0005623,GO:0005886,GO:0016020,GO:0044464,GO:0071944	K03549	P	potassium transporter
MSTRG.1806	MS_inoculated	MS_control	3.4299	2.99619	2.01136e-05	0.000502813	Up	Yes
MSTRG.4260	MS_inoculated	MS_control	-3.32465	2.92575	2.01136e-05	0.000502813	Down	Yes	XP_014493639.1		3847.GLYMA11G37230.1			K18342	O, T	OTU domain-containing protein At3g57810-like
MSTRG.5056	MS_inoculated	MS_control	-3.3221	2.99068	2.02006e-05	0.000504298	Down	Yes	XP_014494931.1		3847.GLYMA19G36430.2		GO:0001071,GO:0003674,GO:0003700,GO:0005575,GO:0005622,GO:0005623,GO:0005634,GO:0006355,GO:0007275,GO:0008150,GO:0009888,GO:0009889,GO:0010073,GO:0010075,GO:0010468,GO:0010556,GO:0019219,GO:0019222,GO:0022622,GO:0030856,GO:0031323,GO:0031326,GO:0032501,GO:0032502,GO:0040008,GO:0043226,GO:0043227,GO:0043229,GO:0043231,GO:0044424,GO:0044464,GO:0044699,GO:0044707,GO:0044767,GO:0045595,GO:0045604,GO:…		K	zinc finger protein
MSTRG.12054	MS_inoculated	MS_control	-3.05945	5.25651	2.02288e-05	0.000504314	Down	Yes	XP_014503680.1		3847.GLYMA14G37190.1		GO:0005575,GO:0005622,GO:0005623,GO:0005737,GO:0009507,GO:0009536,GO:0043226,GO:0043227,GO:0043229,GO:0043231,GO:0044424,GO:0044444,GO:0044464	K11778	I	Dehydrodolichyl diphosphate synthase
MSTRG.743	MS_inoculated	MS_control	-3.277	3.2986	2.04742e-05	0.000509737	Down	Yes
MSTRG.328	MS_inoculated	MS_control	-3.19819	3.55028	2.06015e-05	0.00051221	Down	Yes	XP_014506643.1		3847.GLYMA17G16870.2	PIN8	GO:0005575,GO:0005622,GO:0005623,GO:0005737,GO:0005783,GO:0006810,GO:0007154,GO:0007165,GO:0007275,GO:0008150,GO:0009555,GO:0009719,GO:0009725,GO:0009733,GO:0009734,GO:0009755,GO:0009914,GO:0009987,GO:0010033,GO:0010252,GO:0010315,GO:0010817,GO:0016020,GO:0023052,GO:0032501,GO:0032502,GO:0032870,GO:0042221,GO:0042592,GO:0043226,GO:0043227,GO:0043229,GO:0043231,GO:0044424,GO:0044444,GO:0044464,GO:…	K13947	S	auxin efflux carrier component
MSTRG.20705	MS_inoculated	MS_control	-3.04212	5.85029	2.07017e-05	0.000514003	Down	Yes	XP_014514615.1		3847.GLYMA10G38031.1				S	Heavy-metal-associated domain-containing protein
MSTRG.27564	MS_inoculated	MS_control	3.42298	2.9901	2.10814e-05	0.000522721	Up	Yes	XP_014522323.1		3847.GLYMA06G12750.2	OSI_04667			S	Pentatricopeptide repeat-containing protein
MSTRG.7644	MS_inoculated	MS_control	3.37608	3.05843	2.11278e-05	0.000523163	Up	Yes	XP_014499126.1		3847.GLYMA19G45240.2				A	Inherit from KOG: AlkB, alkylation repair homolog 1 (E. coli)
MSTRG.27461	MS_inoculated	MS_control	-3.0051	7.49763	2.13299e-05	0.000527454	Down	Yes	XP_014522206.1		3847.GLYMA13G06940.1	ATS1	GO:0000103,GO:0003674,GO:0003824,GO:0004779,GO:0004781,GO:0005575,GO:0005622,GO:0005623,GO:0005737,GO:0005829,GO:0006790,GO:0006950,GO:0007154,GO:0008150,GO:0008152,GO:0009267,GO:0009507,GO:0009532,GO:0009536,GO:0009570,GO:0009605,GO:0009970,GO:0009987,GO:0009991,GO:0016740,GO:0016772,GO:0016779,GO:0031667,GO:0031668,GO:0031669,GO:0033554,GO:0042594,GO:0043226,GO:0043227,GO:0043229,GO:0043231,GO:…	K00958,K13811	F	atp sulfurylase
MSTRG.30577	MS_inoculated	MS_control	3.28265	3.49953	2.19672e-05	0.000542479	Up	Yes
MSTRG.19710	MS_inoculated	MS_control	-3.20958	3.2883	2.2034e-05	0.000543396	Down	Yes	XP_014512067.1		3847.GLYMA03G31960.1			K05765	Z	actin-depolymerizing factor
MSTRG.25846	MS_inoculated	MS_control	3.15229	4.31681	2.2321e-05	0.000549734	Up	Yes	XP_014521433.1		3847.GLYMA01G36500.1	CMT1	GO:0005575,GO:0005622,GO:0005623,GO:0005634,GO:0008150,GO:0009292,GO:0009294,GO:0009987,GO:0043226,GO:0043227,GO:0043229,GO:0043231,GO:0044424,GO:0044464,GO:0044764,GO:0051704	K00558	B	Cytosine-specific methyltransferase
MSTRG.20808	MS_inoculated	MS_control	-3.09688	4.46277	2.24915e-05	0.000553188	Down	Yes	XP_014512808.1		3847.GLYMA20G28830.1		GO:0005575,GO:0005576,GO:0007275,GO:0008150,GO:0008544,GO:0009653,GO:0009791,GO:0009886,GO:0009888,GO:0009913,GO:0009987,GO:0010016,GO:0010052,GO:0010103,GO:0010374,GO:0030154,GO:0030855,GO:0032501,GO:0032502,GO:0043588,GO:0044699,GO:0044707,GO:0044763,GO:0044767,GO:0048367,GO:0048513,GO:0048731,GO:0048856,GO:0048869,GO:0060429		S	epidermal patterning factor-like protein
MSTRG.8115	MS_inoculated	MS_control	3.34526	3.22792	2.29687e-05	0.000564166	Up	Yes	XP_014500611.1		3847.GLYMA15G23780.1
MSTRG.29177	MS_inoculated	MS_control	3.35611	3.04089	2.31256e-05	0.00056726	Up	Yes	XP_014523930.1		3847.GLYMA10G39240.1				S	ERG2 and Sigma1 receptor like protein
MSTRG.7074	MS_inoculated	MS_control	3.40906	2.97786	2.31738e-05	0.000567681	Up	Yes	XP_014497459.1		3847.GLYMA18G48481.1				S	leucine Rich Repeat
MSTRG.15177	MS_inoculated	MS_control	3.45444	2.89899	2.32175e-05	0.00056799	Up	Yes	XP_014510010.1		3847.GLYMA05G23840.1		GO:0001071,GO:0003674,GO:0003700,GO:0006355,GO:0008150,GO:0009889,GO:0010468,GO:0010556,GO:0019219,GO:0019222,GO:0031323,GO:0031326,GO:0050789,GO:0050794,GO:0051171,GO:0051252,GO:0060255,GO:0065007,GO:0080090,GO:2000112,GO:2001141		S	NAC domain containing protein
MSTRG.24781	MS_inoculated	MS_control	-3.0726	4.46154	2.32568e-05	0.000568192	Down	Yes	XP_014518180.1		3847.GLYMA15G05755.1				P	Heavy metal-associated domain containing protein
MSTRG.10693	MS_inoculated	MS_control	3.18784	3.90565	2.34284e-05	0.000571621	Up	Yes	XP_014499774.1		3847.GLYMA06G47110.2		GO:0000325,GO:0005575,GO:0005622,GO:0005623,GO:0005737,GO:0005773,GO:0005774,GO:0005886,GO:0008150,GO:0009607,GO:0009624,GO:0009628,GO:0009705,GO:0010035,GO:0010038,GO:0010043,GO:0016020,GO:0031090,GO:0042221,GO:0042592,GO:0043226,GO:0043227,GO:0043229,GO:0043231,GO:0044422,GO:0044424,GO:0044437,GO:0044444,GO:0044446,GO:0044464,GO:0048878,GO:0050801,GO:0050896,GO:0051704,GO:0051707,GO:0055065,GO:…		G	protein ZINC INDUCED FACILITATOR-LIKE 1-like
MSTRG.14071	MS_inoculated	MS_control	-2.97491	8.92754	2.38261e-05	0.000580551	Down	Yes	XP_014510220.1		3847.GLYMA07G33570.1	NIR	GO:0003674,GO:0003824,GO:0005575,GO:0005576,GO:0005622,GO:0005623,GO:0005737,GO:0005739,GO:0008150,GO:0008152,GO:0009507,GO:0009532,GO:0009536,GO:0009570,GO:0010035,GO:0010167,GO:0016020,GO:0016491,GO:0016661,GO:0016662,GO:0042221,GO:0043226,GO:0043227,GO:0043229,GO:0043231,GO:0044422,GO:0044424,GO:0044434,GO:0044435,GO:0044444,GO:0044446,GO:0044464,GO:0044710,GO:0048046,GO:0050421,GO:0050896,GO:…	K00366	P	reductase
MSTRG.6904	MS_inoculated	MS_control	-2.98019	7.92668	2.39061e-05	0.000581726	Down	Yes	XP_014498105.1		3847.GLYMA18G46920.1		GO:0000096,GO:0000097,GO:0003674,GO:0003824,GO:0004124,GO:0005488,GO:0005507,GO:0005575,GO:0005622,GO:0005623,GO:0005737,GO:0005739,GO:0006082,GO:0006520,GO:0006534,GO:0006790,GO:0006807,GO:0006950,GO:0007275,GO:0008150,GO:0008152,GO:0008544,GO:0008652,GO:0009056,GO:0009058,GO:0009069,GO:0009070,GO:0009507,GO:0009536,GO:0009636,GO:0009653,GO:0009888,GO:0009913,GO:0009987,GO:0010015,GO:0010053,GO:…	K13034	E	cysteine synthase
MSTRG.13273	MS_inoculated	MS_control	3.04977	5.18916	2.40598e-05	0.000584687	Up	Yes	XP_014505421.1		3847.GLYMA14G09170.1		GO:0005575,GO:0005623,GO:0005886,GO:0016020,GO:0044464,GO:0071944		S	remorin C-terminal domain containing protein
MSTRG.30698	MS_inoculated	MS_control	3.02091	5.95424	2.41866e-05	0.000586991	Up	Yes	XP_014490351.1		3847.GLYMA03G04370.2				T	Plant non-specific lipid-transfer proteins transfer phospholipids as well as galactolipids across membranes. May play a role in wax or cutin deposition in the cell walls of expanding epidermal cells and certain secretory tissues (By similarity)
MSTRG.15625	MS_inoculated	MS_control	-3.16308	3.4334	2.42776e-05	0.000588417	Down	Yes	XP_014510492.1		3847.GLYMA17G09850.1				S	U-box domain-containing protein
MSTRG.844	MS_inoculated	MS_control	3.11311	4.52675	2.43238e-05	0.000588656	Up	Yes	XP_014517825.1		3847.GLYMA07G10790.1			K11498	Z	Domain of unknown function (DUF3490)
MSTRG.23736	MS_inoculated	MS_control	-3.1132	3.961	2.43518e-05	0.000588656	Down	Yes	XP_014517942.1		3847.GLYMA02G00340.1		GO:0003674,GO:0003824,GO:0006082,GO:0006629,GO:0006631,GO:0006690,GO:0008150,GO:0008152,GO:0008374,GO:0009987,GO:0010327,GO:0010597,GO:0016407,GO:0016413,GO:0016740,GO:0016746,GO:0016747,GO:0019372,GO:0019752,GO:0032787,GO:0043436,GO:0044237,GO:0044238,GO:0044255,GO:0044281,GO:0044710,GO:0071704,GO:1901568	K18858,K19861	S	benzyl alcohol O-benzoyltransferase-like
MSTRG.5798	MS_inoculated	MS_control	-3.0278	5.36182	2.44449e-05	0.000590129	Down	Yes	XP_014495171.1		3847.GLYMA04G33210.1				K	Myblike DNAbinding domain containing protein
MSTRG.24136	MS_inoculated	MS_control	3.14768	4.06389	2.47299e-05	0.000596221	Up	Yes	XP_014518649.1		3847.GLYMA15G11290.2	BGLU47		K05350	G	beta-glucosidase
MSTRG.2374	MS_inoculated	MS_control	3.11935	4.32532	2.49257e-05	0.000600151	Up	Yes	XP_014514703.1		3847.GLYMA12G33191.1
MSTRG.2967	MS_inoculated	MS_control	-3.11432	4.01993	2.52916e-05	0.000608161	Down	Yes
MSTRG.23556	MS_inoculated	MS_control	3.18641	3.85159	2.53902e-05	0.00060973	Up	Yes	XP_014517075.1		3847.GLYMA18G05470.2
MSTRG.1673	MS_inoculated	MS_control	-3.04144	4.71107	2.54941e-05	0.000611424	Down	Yes
MSTRG.7474	MS_inoculated	MS_control	3.26211	3.32749	2.55599e-05	0.000612201	Up	Yes	XP_022635817.1		3847.GLYMA18G52640.2
MSTRG.9333	MS_inoculated	MS_control	-3.03139	5.15972	2.56012e-05	0.000612388	Down	Yes	XP_014500094.1		3847.GLYMA06G05040.1		GO:0005575,GO:0005622,GO:0005623,GO:0005737,GO:0005773,GO:0005774,GO:0016020,GO:0031090,GO:0043226,GO:0043227,GO:0043229,GO:0043231,GO:0044422,GO:0044424,GO:0044437,GO:0044444,GO:0044446,GO:0044464	K06129	I	Lecithin-cholesterol acyltransferase-like
MSTRG.27128	MS_inoculated	MS_control	-2.96529	8.33562	2.5689e-05	0.000613017	Down	Yes	XP_014521937.1		3847.GLYMA13G41980.1		GO:0001071,GO:0003674,GO:0003676,GO:0003677,GO:0003700,GO:0005488,GO:0005575,GO:0005622,GO:0005623,GO:0005634,GO:0006355,GO:0006950,GO:0006970,GO:0007275,GO:0008150,GO:0009314,GO:0009416,GO:0009628,GO:0009639,GO:0009640,GO:0009651,GO:0009791,GO:0009889,GO:0010468,GO:0010556,GO:0019219,GO:0019222,GO:0031323,GO:0031326,GO:0032501,GO:0032502,GO:0043226,GO:0043227,GO:0043229,GO:0043231,GO:0044424,GO:…		S	salt tolerance
MSTRG.15713	MS_inoculated	MS_control	3.04606	5.14633	2.57213e-05	0.000613017	Up	Yes	XP_014508499.1		3694.POPTR_0004s02970.1		GO:0003674,GO:0003824,GO:0005575,GO:0005622,GO:0005623,GO:0005737,GO:0006629,GO:0006720,GO:0008150,GO:0008152,GO:0008299,GO:0008610,GO:0009058,GO:0009507,GO:0009536,GO:0009987,GO:0016829,GO:0016835,GO:0016838,GO:0034007,GO:0042214,GO:0043226,GO:0043227,GO:0043229,GO:0043231,GO:0043692,GO:0043693,GO:0044237,GO:0044238,GO:0044249,GO:0044255,GO:0044424,GO:0044444,GO:0044464,GO:0044710,GO:0046246,GO:…	K15086	S	synthase
MSTRG.10914	MS_inoculated	MS_control	-3.02666	4.98668	2.5728e-05	0.000613017	Down	Yes	XP_014500914.1		3847.GLYMA12G32500.2		GO:0003674,GO:0003824,GO:0004672,GO:0004674,GO:0005488,GO:0005515,GO:0005516,GO:0005575,GO:0005623,GO:0005886,GO:0006464,GO:0006468,GO:0006793,GO:0006796,GO:0008150,GO:0008152,GO:0009987,GO:0016020,GO:0016301,GO:0016310,GO:0016740,GO:0016772,GO:0016773,GO:0019538,GO:0036211,GO:0043170,GO:0043412,GO:0044237,GO:0044238,GO:0044260,GO:0044267,GO:0044425,GO:0044459,GO:0044464,GO:0071704,GO:0071944		T	serine threonine-protein kinase
MSTRG.5641	MS_inoculated	MS_control	-3.34654	2.72303	2.58448e-05	0.0006142	Down	Yes	XP_014495336.1		3847.GLYMA18G04900.2				S	Targeting protein for Xklp2 (TPX2)
MSTRG.24208	MS_inoculated	MS_control	-3.26918	2.73084	2.58448e-05	0.0006142	Down	Yes
MSTRG.19422	MS_inoculated	MS_control	-2.9545	9.08288	2.66151e-05	0.000631686	Down	Yes	XP_014514355.1		3847.GLYMA02G16850.1
MSTRG.24115	MS_inoculated	MS_control	-2.96214	7.72067	2.67974e-05	0.000635188	Down	Yes	XP_014518398.1		3847.GLYMA15G11500.1	DULL1	GO:0005575,GO:0005622,GO:0005623,GO:0005737,GO:0008150,GO:0008152,GO:0009058,GO:0009059,GO:0009501,GO:0009507,GO:0009536,GO:0010021,GO:0043170,GO:0043226,GO:0043227,GO:0043229,GO:0043231,GO:0044424,GO:0044444,GO:0044464,GO:0071704,GO:1901135,GO:1901137,GO:1901576,GO:2000896	K00703	M	starch synthase
MSTRG.27015	MS_inoculated	MS_control	3.42456	2.87275	2.69976e-05	0.000639107	Up	Yes	XP_014521811.1		3847.GLYMA18G41640.2			K14686	P	copper transporter
MSTRG.9670	MS_inoculated	MS_control	3.12169	4.17078	2.70352e-05	0.000639169	Up	Yes	XP_014501358.1		3847.GLYMA04G01440.1	OSI_10613	GO:0005575,GO:0005623,GO:0005886,GO:0016020,GO:0044464,GO:0071944	K04730	T	serine threonine-protein kinase
MSTRG.13650	MS_inoculated	MS_control	3.14282	3.91693	2.70865e-05	0.000639556	Up	Yes	XP_014508118.1		3847.GLYMA16G24690.1		GO:0005575,GO:0005623,GO:0005886,GO:0016020,GO:0044464,GO:0071944	K08900	O	mitochondrial chaperone
MSTRG.14588	MS_inoculated	MS_control	3.13401	4.13967	2.71861e-05	0.00064108	Up	Yes	XP_014507191.1		3847.GLYMA05G06371.1				S	Targeting protein for Xklp2 (TPX2)
MSTRG.23562	MS_inoculated	MS_control	3.0928	4.33855	2.72441e-05	0.00064162	Up	Yes	XP_022642678.1		3847.GLYMA18G05320.1	OSI_16690	GO:0003674,GO:0005575,GO:0005622,GO:0005623,GO:0005737,GO:0006091,GO:0008150,GO:0008152,GO:0009055,GO:0009507,GO:0009534,GO:0009535,GO:0009536,GO:0009579,GO:0009767,GO:0009987,GO:0015979,GO:0016020,GO:0019684,GO:0022900,GO:0031976,GO:0031984,GO:0034357,GO:0042651,GO:0043226,GO:0043227,GO:0043229,GO:0043231,GO:0044237,GO:0044422,GO:0044424,GO:0044434,GO:0044435,GO:0044436,GO:0044444,GO:0044446,GO:…		S	oxygen-evolving enhancer protein
MSTRG.11527	MS_inoculated	MS_control	3.37363	2.94677	2.80771e-05	0.000659852	Up	Yes	XP_022637372.1		3847.GLYMA20G11530.2		GO:0002218,GO:0002220,GO:0002221,GO:0002237,GO:0002238,GO:0002253,GO:0002376,GO:0002429,GO:0002682,GO:0002684,GO:0002752,GO:0002757,GO:0002758,GO:0002764,GO:0002768,GO:0003674,GO:0003824,GO:0004672,GO:0004674,GO:0004871,GO:0004872,GO:0004888,GO:0005488,GO:0005515,GO:0005575,GO:0005623,GO:0005886,GO:0006464,GO:0006468,GO:0006793,GO:0006796,GO:0006950,GO:0006952,GO:0006955,GO:0007154,GO:0007165,GO:…	K13429	T	proline-rich receptor-like protein kinase
MSTRG.2262	MS_inoculated	MS_control	-3.03802	4.56672	2.80903e-05	0.000659852	Down	Yes	XP_014506325.1		3847.GLYMA09G23170.1		GO:0005575,GO:0005623,GO:0005886,GO:0016020,GO:0044464,GO:0071944		T	membrane-associated kinase regulator
MSTRG.20328	MS_inoculated	MS_control	3.08469	4.33141	2.82759e-05	0.000663361	Up	Yes	XP_014514509.1		3847.GLYMA10G34231.1		GO:0005575,GO:0005622,GO:0005623,GO:0005634,GO:0005694,GO:0005730,GO:0031974,GO:0031981,GO:0043226,GO:0043227,GO:0043228,GO:0043229,GO:0043231,GO:0043232,GO:0043233,GO:0044422,GO:0044424,GO:0044428,GO:0044446,GO:0044464,GO:0070013	K11252	B	Core component of nucleosome. Nucleosomes wrap and compact DNA into chromatin, limiting DNA accessibility to the cellular machineries which require DNA as a template. Histones thereby play a central role in transcription regulation, DNA repair, DNA replication and chromosomal stability. DNA accessibility is regulated via a complex set of post-translational modifications of histones, also called h…
MSTRG.1417	MS_inoculated	MS_control	3.07251	4.614	2.83899e-05	0.000665182	Up	Yes	XP_014503026.1		3847.GLYMA05G23950.1		GO:0005575,GO:0005576	K01728	G	Pectate lyase
MSTRG.26159	MS_inoculated	MS_control	-3.33622	2.35167	2.84347e-05	0.00066538	Down	Yes
MSTRG.30009	MS_inoculated	MS_control	3.06049	4.6326	2.8684e-05	0.000670356	Up	Yes	XP_014489648.1		3847.GLYMA18G06310.1				S	Transferase family
MSTRG.13646	MS_inoculated	MS_control	3.28309	3.07853	2.87339e-05	0.000670665	Up	Yes	XP_014508226.1		3847.GLYMA02G06020.1		GO:0005575,GO:0005622,GO:0005623,GO:0005737,GO:0005739,GO:0043226,GO:0043227,GO:0043229,GO:0043231,GO:0044424,GO:0044444,GO:0044464	K08900	O	mitochondrial chaperone
MSTRG.10947	MS_inoculated	MS_control	-2.9832	5.58391	2.90135e-05	0.000676193	Down	Yes	XP_014502393.1		3847.GLYMA13G34750.2				S	Sodium/calcium exchanger protein
MSTRG.10496	MS_inoculated	MS_control	3.25488	3.40018	2.90446e-05	0.000676193	Up	Yes	XP_014500669.1		3847.GLYMA15G01690.1				S	coatomer protein complex, subunit beta 2 (beta prime)
MSTRG.13511	MS_inoculated	MS_control	3.18186	3.54989	2.91146e-05	0.000676961	Up	Yes	XP_014503440.1		3847.GLYMA17G37441.1				S	Inherit from NOG: glycine-rich protein
MSTRG.30141	MS_inoculated	MS_control	2.98481	5.99912	2.92147e-05	0.000678426	Up	Yes	XP_014489697.1		3847.GLYMA19G31760.2		GO:0005575,GO:0016020		G	Sugar phosphate phosphate translocator
MSTRG.23385	MS_inoculated	MS_control	-2.95547	6.86698	2.93285e-05	0.000680206	Down	Yes	XP_014518759.1		3847.GLYMA18G08000.1				E	amino acid
MSTRG.14291	MS_inoculated	MS_control	-2.98901	5.25086	2.96639e-05	0.000687114	Down	Yes	XP_014508179.1		3847.GLYMA08G40680.1				O	Thioredoxin
MSTRG.12527	MS_inoculated	MS_control	-2.99986	5.11932	2.97515e-05	0.000688271	Down	Yes	XP_014505415.1		3847.GLYMA06G08630.1				S	Sulfite exporter TauE/SafE
MSTRG.7094	MS_inoculated	MS_control	3.25857	3.24072	3.00892e-05	0.000695206	Up	Yes	XP_014497333.1		3847.GLYMA01G35083.1			K03979	S	GTP1/OBG
MSTRG.9955	MS_inoculated	MS_control	-3.06708	4.08692	3.02485e-05	0.000698003	Down	Yes	XP_014501403.1		3847.GLYMA15G01060.1		GO:0005575,GO:0006950,GO:0006979,GO:0008150,GO:0016020,GO:0050896
MSTRG.30069	MS_inoculated	MS_control	3.1972	3.62805	3.03408e-05	0.000699253	Up	Yes
MSTRG.16804	MS_inoculated	MS_control	3.1677	3.53748	3.10438e-05	0.000714553	Up	Yes	XP_014507057.1		3847.GLYMA13G17440.1			K11498	Z	Domain of unknown function (DUF3490)
MSTRG.19867	MS_inoculated	MS_control	3.12861	3.74604	3.11258e-05	0.000715542	Up	Yes	XP_014511208.1		3847.GLYMA20G37781.1			K10406	Z	KISc
MSTRG.13872	MS_inoculated	MS_control	3.40174	2.85274	3.1464e-05	0.000722408	Up	Yes	XP_014507648.1		29760.VIT_08s0056g01230.t01				S	dof zinc finger protein
MSTRG.30369	MS_inoculated	MS_control	2.98271	5.59297	3.17482e-05	0.000728021	Up	Yes	XP_022633024.1		3847.GLYMA08G08130.2		GO:0005575,GO:0005622,GO:0005623,GO:0005737,GO:0005829,GO:0005886,GO:0006066,GO:0006576,GO:0006580,GO:0006807,GO:0008150,GO:0008152,GO:0009308,GO:0009987,GO:0016020,GO:0034641,GO:0042439,GO:0044106,GO:0044237,GO:0044281,GO:0044424,GO:0044444,GO:0044464,GO:0044710,GO:0071704,GO:0071944,GO:1901160,GO:1901564,GO:1901615	K01590	E	histidine
MSTRG.28013	MS_inoculated	MS_control	-2.94127	6.71139	3.21244e-05	0.000735386	Down	Yes	XP_014522759.1		3847.GLYMA08G25610.1		GO:0003674,GO:0003824,GO:0005575,GO:0005622,GO:0005623,GO:0005737,GO:0006950,GO:0006979,GO:0008150,GO:0008152,GO:0009507,GO:0009532,GO:0009536,GO:0009570,GO:0016491,GO:0016667,GO:0016671,GO:0033743,GO:0043226,GO:0043227,GO:0043229,GO:0043231,GO:0044422,GO:0044424,GO:0044434,GO:0044435,GO:0044444,GO:0044446,GO:0044464,GO:0044710,GO:0050896,GO:0055114	K07305	O	methionine sulfoxide reductase
MSTRG.24262	MS_inoculated	MS_control	3.14416	3.81444	3.21498e-05	0.000735386	Up	Yes	XP_014519084.2		3847.GLYMA15G09865.1			K10683	L	protein BREAST CANCER SUSCEPTIBILITY 1 homolog
MSTRG.6314	MS_inoculated	MS_control	-2.92423	7.85247	3.25565e-05	0.00074376	Down	Yes	XP_022635382.1		3847.GLYMA13G40550.1	NPH1	GO:0000166,GO:0003674,GO:0003824,GO:0004672,GO:0004674,GO:0004871,GO:0004872,GO:0005488,GO:0005575,GO:0005622,GO:0005623,GO:0005737,GO:0005773,GO:0005886,GO:0006464,GO:0006468,GO:0006793,GO:0006796,GO:0006996,GO:0007154,GO:0007165,GO:0008150,GO:0008152,GO:0009314,GO:0009416,GO:0009605,GO:0009606,GO:0009628,GO:0009637,GO:0009638,GO:0009657,GO:0009658,GO:0009785,GO:0009881,GO:0009882,GO:0009898,GO:…	K08282	T	blue light photoreceptor
MSTRG.13661	MS_inoculated	MS_control	-3.31082	2.60812	3.2652e-05	0.000744277	Down	Yes	XP_022638419.1		3847.GLYMA16G24661.1		GO:0001071,GO:0003674,GO:0003700,GO:0005575,GO:0005622,GO:0005623,GO:0005634,GO:0006355,GO:0008150,GO:0009889,GO:0010468,GO:0010556,GO:0019219,GO:0019222,GO:0031323,GO:0031326,GO:0043226,GO:0043227,GO:0043229,GO:0043231,GO:0044424,GO:0044464,GO:0050789,GO:0050794,GO:0051171,GO:0051252,GO:0060255,GO:0065007,GO:0080090,GO:2000112,GO:2001141		K	HLH
MSTRG.23474	MS_inoculated	MS_control	-3.1214	3.52189	3.26605e-05	0.000744277	Down	Yes
MSTRG.4765	MS_inoculated	MS_control	-2.93924	6.56838	3.27587e-05	0.000745586	Down	Yes	NP_001304245.1		3847.GLYMA19G34370.1		GO:0005575,GO:0005622,GO:0005623,GO:0005634,GO:0008150,GO:0009719,GO:0009725,GO:0009733,GO:0010033,GO:0042221,GO:0043226,GO:0043227,GO:0043229,GO:0043231,GO:0044424,GO:0044464,GO:0050896	K14484	K	AUX/IAA family
MSTRG.9250	MS_inoculated	MS_control	-3.23736	2.97805	3.28506e-05	0.000746749	Down	Yes	XP_014502287.1		3847.GLYMA14G11280.1		GO:0003674,GO:0003824,GO:0005575,GO:0005576,GO:0005615,GO:0006725,GO:0006807,GO:0008150,GO:0008152,GO:0009056,GO:0009308,GO:0009690,GO:0009823,GO:0009987,GO:0010817,GO:0016491,GO:0016645,GO:0019139,GO:0034754,GO:0042445,GO:0042447,GO:0044237,GO:0044421,GO:0044710,GO:0046483,GO:0055114,GO:0065007,GO:0065008,GO:0071704,GO:1901564	K00279	C	cytokinin dehydrogenase
MSTRG.751	MS_inoculated	MS_control	-2.95054	5.73792	3.28939e-05	0.000746805	Down	Yes	XP_014515650.1		3847.GLYMA09G32070.1				S	Serine incorporator (Serinc)
MSTRG.3916	MS_inoculated	MS_control	3.00166	5.16609	3.297e-05	0.000747607	Up	Yes	XP_022634404.1		3847.GLYMA12G15390.1				S	Protein of unknown function (DUF688)
MSTRG.2704	MS_inoculated	MS_control	3.21191	3.28352	3.33172e-05	0.000753612	Up	Yes	XP_014523171.1		3847.GLYMA11G11826.1		GO:0005575,GO:0005622,GO:0005623,GO:0005634,GO:0043226,GO:0043227,GO:0043229,GO:0043231,GO:0044424,GO:0044464		K	growth-regulating factor
MSTRG.30064	MS_inoculated	MS_control	3.21191	3.28352	3.33172e-05	0.000753612	Up	Yes	XP_014489691.2		3847.GLYMA10G06140.1		GO:0005575,GO:0005576,GO:0005618,GO:0005623,GO:0008150,GO:0008152,GO:0009056,GO:0009987,GO:0016998,GO:0030312,GO:0043170,GO:0044036,GO:0044237,GO:0044248,GO:0044260,GO:0044464,GO:0044699,GO:0044763,GO:0048046,GO:0071554,GO:0071704,GO:0071840,GO:0071944	K08235	G	Xyloglucan endotransglucosylase hydrolase protein
MSTRG.18569	MS_inoculated	MS_control	3.32995	2.90853	3.41424e-05	0.000771324	Up	Yes	XP_014513952.1		3847.GLYMA07G17620.1				S	Pentatricopeptide repeat-containing protein
MSTRG.9546	MS_inoculated	MS_control	2.95829	5.78163	3.42947e-05	0.00077381	Up	Yes	XP_022636730.1		3847.GLYMA04G03120.1		GO:0005575,GO:0005576,GO:0048046		G	beta-galactosidase
MSTRG.15040	MS_inoculated	MS_control	2.99303	5.0996	3.4385e-05	0.000774392	Up	Yes	XP_014505825.1		3847.GLYMA17G18360.1		GO:0000003,GO:0003006,GO:0007275,GO:0008150,GO:0009791,GO:0010154,GO:0022414,GO:0032501,GO:0032502,GO:0042127,GO:0044699,GO:0044707,GO:0048316,GO:0048608,GO:0048731,GO:0048856,GO:0050789,GO:0050794,GO:0061458,GO:0065007	K14505	D	cyclin d3
MSTRG.24404	MS_inoculated	MS_control	3.06476	4.16153	3.44393e-05	0.000774392	Up	Yes	XP_014518265.1		3847.GLYMA13G30182.1				O	GRAN
MSTRG.10366	MS_inoculated	MS_control	-3.02739	4.29332	3.44475e-05	0.000774392	Down	Yes	XP_014502031.1		3847.GLYMA15G40320.2		GO:0005575,GO:0005623,GO:0005886,GO:0016020,GO:0044464,GO:0071944		T	Leucine-rich repeat receptor-like protein kinase
MSTRG.31713	MS_inoculated	MS_control	-3.18055	3.2113	3.46225e-05	0.00077737	Down	Yes
MSTRG.9060	MS_inoculated	MS_control	3.01609	4.70468	3.46776e-05	0.000777654	Up	Yes	XP_014498556.1		3847.GLYMA06G07330.1		GO:0001071,GO:0003674,GO:0003700,GO:0005575,GO:0005622,GO:0005623,GO:0005634,GO:0006355,GO:0006950,GO:0006952,GO:0007154,GO:0007165,GO:0008150,GO:0009414,GO:0009415,GO:0009607,GO:0009620,GO:0009628,GO:0009719,GO:0009725,GO:0009737,GO:0009753,GO:0009755,GO:0009867,GO:0009889,GO:0009987,GO:0010033,GO:0010035,GO:0010118,GO:0010468,GO:0010556,GO:0019219,GO:0019222,GO:0023052,GO:0031323,GO:0031326,GO:…		K	HOX
MSTRG.26954	MS_inoculated	MS_control	-3.10661	3.50861	3.47816e-05	0.000779032	Down	Yes	XP_014521701.1		3847.GLYMA14G40561.1		GO:0005575,GO:0005622,GO:0005623,GO:0005634,GO:0005737,GO:0005739,GO:0005829,GO:0005911,GO:0009506,GO:0030054,GO:0043226,GO:0043227,GO:0043229,GO:0043231,GO:0044424,GO:0044444,GO:0044464,GO:0055044	K12818	A	Pre-mRNA-splicing factor ATP-dependent RNA
MSTRG.4887	MS_inoculated	MS_control	-2.95085	5.65788	3.49435e-05	0.0007817	Down	Yes	XP_014494808.1		3847.GLYMA19G32280.1				S	Remorin, C-terminal region
MSTRG.30161	MS_inoculated	MS_control	3.00878	4.85034	3.5546e-05	0.000793455	Up	Yes	XP_014489821.1		3847.GLYMA07G02400.1	CDKB	GO:0000003,GO:0000307,GO:0000902,GO:0003006,GO:0003674,GO:0003824,GO:0004672,GO:0004674,GO:0004693,GO:0005575,GO:0005622,GO:0005623,GO:0005634,GO:0005737,GO:0006139,GO:0006259,GO:0006260,GO:0006261,GO:0006464,GO:0006468,GO:0006725,GO:0006793,GO:0006796,GO:0006807,GO:0007049,GO:0007275,GO:0008150,GO:0008152,GO:0008544,GO:0009058,GO:0009059,GO:0009653,GO:0009790,GO:0009791,GO:0009793,GO:0009826,GO:…	K07760	D	cyclin-dependent kinase
MSTRG.29434	MS_inoculated	MS_control	3.07238	4.12745	3.55557e-05	0.000793455	Up	Yes
MSTRG.25430	MS_inoculated	MS_control	3.07414	3.90583	3.615e-05	0.000805357	Up	Yes	XP_014521241.1		3694.POPTR_0002s11250.1	TUA1	GO:0000226,GO:0003674,GO:0005198,GO:0005200,GO:0005575,GO:0005618,GO:0005622,GO:0005623,GO:0005634,GO:0005730,GO:0005737,GO:0005773,GO:0005829,GO:0005856,GO:0005874,GO:0005886,GO:0005911,GO:0006950,GO:0006970,GO:0006996,GO:0007010,GO:0007017,GO:0008150,GO:0009506,GO:0009628,GO:0009629,GO:0009651,GO:0009987,GO:0015630,GO:0016020,GO:0016043,GO:0030054,GO:0030312,GO:0031974,GO:0031981,GO:0032991,GO:…	K07374	Z	Tubulin is the major constituent of microtubules. It binds two moles of GTP, one at an exchangeable site on the beta chain and one at a non-exchangeable site on the alpha chain (By similarity)
MSTRG.29819	MS_inoculated	MS_control	3.02055	4.50812	3.6177e-05	0.000805357	Up	Yes	XP_014524429.1		3847.GLYMA08G15650.1		GO:0005575,GO:0005618,GO:0005623,GO:0005886,GO:0016020,GO:0030312,GO:0044464,GO:0071944	K01051	G	pectinesterase
MSTRG.23373	MS_inoculated	MS_control	3.06924	4.1247	3.6324e-05	0.000807646	Up	Yes	XP_014518054.1		3847.GLYMA18G08040.1				O	chaperone protein DnaJ
MSTRG.2205	MS_inoculated	MS_control	3.37074	2.8256	3.67543e-05	0.000816221	Up	Yes	XP_014500238.2		3847.GLYMA16G28860.2				T	leucine rich repeat
MSTRG.9403	MS_inoculated	MS_control	-3.02426	4.19858	3.69117e-05	0.000818723	Down	Yes	XP_014499763.1		3847.GLYMA04G04355.1			K09286	K	Transcription factor
MSTRG.8618	MS_inoculated	MS_control	2.95516	5.37209	3.74095e-05	0.000828762	Up	Yes	XP_014498530.1		3847.GLYMA06G11820.1		GO:0002376,GO:0003674,GO:0005488,GO:0005539,GO:0005575,GO:0005576,GO:0005623,GO:0005886,GO:0006955,GO:0008150,GO:0016020,GO:0031224,GO:0031225,GO:0031226,GO:0042834,GO:0044425,GO:0044459,GO:0044464,GO:0046658,GO:0050896,GO:0071944,GO:0097367		S	lysM domain-containing GPI-anchored protein
MSTRG.17433	MS_inoculated	MS_control	2.97168	5.15883	3.75563e-05	0.000830405	Up	Yes	XP_014508682.1		3847.GLYMA07G39050.1
MSTRG.17715	MS_inoculated	MS_control	-3.05836	3.54369	3.75745e-05	0.000830405	Down	Yes	XP_022640034.1		3847.GLYMA08G01210.1		GO:0001071,GO:0003674,GO:0003700,GO:0005575,GO:0005622,GO:0005623,GO:0005634,GO:0006355,GO:0008150,GO:0009719,GO:0009725,GO:0009739,GO:0009889,GO:0010033,GO:0010468,GO:0010556,GO:0019219,GO:0019222,GO:0031323,GO:0031326,GO:0033993,GO:0042221,GO:0043226,GO:0043227,GO:0043229,GO:0043231,GO:0044424,GO:0044464,GO:0050789,GO:0050794,GO:0050896,GO:0051171,GO:0051252,GO:0060255,GO:0065007,GO:0080090,GO:…		K	Transcription factor
MSTRG.29309	MS_inoculated	MS_control	-2.90946	6.79	3.77366e-05	0.000832893	Down	Yes	XP_022632655.1		3847.GLYMA01G17850.3		GO:0005575,GO:0005622,GO:0005623,GO:0005737,GO:0009507,GO:0009532,GO:0009536,GO:0009570,GO:0010287,GO:0043226,GO:0043227,GO:0043229,GO:0043231,GO:0044422,GO:0044424,GO:0044434,GO:0044435,GO:0044444,GO:0044446,GO:0044464	K08869	P	ABC1 family
MSTRG.3632	MS_inoculated	MS_control	2.89292	8.62856	3.77781e-05	0.000832893	Up	Yes	XP_014494163.1		3847.GLYMA06G46350.1	OSI_26158		K19791	Q	L-ascorbate oxidase homolog
MSTRG.7867	MS_inoculated	MS_control	-2.94191	5.28547	3.88249e-05	0.000854941	Down	Yes	XP_014502427.1		3847.GLYMA15G20550.1		GO:0005575,GO:0005618,GO:0005623,GO:0009505,GO:0030312,GO:0044464,GO:0071944	K01051	G	pectinesterase
MSTRG.3386	MS_inoculated	MS_control	-2.90515	6.47127	3.94125e-05	0.000866838	Down	Yes
MSTRG.29693	MS_inoculated	MS_control	-3.26995	2.29181	4.0157e-05	0.000882066	Down	Yes	XP_014524400.1		3847.GLYMA08G16506.1			K14488	S	Auxin-induced protein
MSTRG.24731	MS_inoculated	MS_control	2.91471	6.1179	4.02013e-05	0.000882066	Up	Yes
MSTRG.155	MS_inoculated	MS_control	-2.87683	9.38299	4.05778e-05	0.000889261	Down	Yes	XP_014513266.1		3847.GLYMA10G28581.1		GO:0000166,GO:0001882,GO:0001883,GO:0003674,GO:0005488,GO:0005507,GO:0005525,GO:0005575,GO:0005622,GO:0005623,GO:0005737,GO:0005773,GO:0005774,GO:0005794,GO:0005829,GO:0005886,GO:0005911,GO:0008047,GO:0008150,GO:0009506,GO:0016004,GO:0016020,GO:0017076,GO:0019001,GO:0019222,GO:0030054,GO:0030234,GO:0031090,GO:0032549,GO:0032550,GO:0032553,GO:0032555,GO:0032561,GO:0035639,GO:0036094,GO:0043085,GO:…	K07937	U	ADP-ribosylation factor
MSTRG.31704	MS_inoculated	MS_control	3.13963	3.44523	4.11558e-05	0.000900848	Up	Yes	XP_022633528.1		3847.GLYMA09G04031.1			K14405	A	Fip1 motif
MSTRG.29386	MS_inoculated	MS_control	3.07859	3.7023	4.12869e-05	0.00090264	Up	Yes	XP_014524088.1		3847.GLYMA16G02460.1		GO:0005575,GO:0005622,GO:0005623,GO:0005634,GO:0005737,GO:0005768,GO:0005802,GO:0009504,GO:0010008,GO:0016020,GO:0031090,GO:0032588,GO:0043226,GO:0043227,GO:0043229,GO:0043231,GO:0044422,GO:0044424,GO:0044440,GO:0044444,GO:0044446,GO:0044464	K07904	U	ras-related protein
MSTRG.25946	MS_inoculated	MS_control	-2.97382	4.43335	4.17573e-05	0.000911834	Down	Yes	XP_014520008.1		3847.GLYMA09G35190.1		GO:0005575,GO:0005622,GO:0005623,GO:0005737,GO:0009507,GO:0009526,GO:0009536,GO:0009941,GO:0031967,GO:0031975,GO:0043226,GO:0043227,GO:0043229,GO:0043231,GO:0044422,GO:0044424,GO:0044434,GO:0044435,GO:0044444,GO:0044446,GO:0044464		S	Uncharacterized protein family, UPF0114
MSTRG.5271	MS_inoculated	MS_control	-3.14381	3.17823	4.20487e-05	0.000916344	Down	Yes	XP_014495271.1		3847.GLYMA19G38510.1
MSTRG.15419	MS_inoculated	MS_control	3.09258	3.76926	4.2064e-05	0.000916344	Up	Yes	XP_014510695.1		3847.GLYMA05G03050.2		GO:0005575,GO:0005622,GO:0005623,GO:0005737,GO:0005739,GO:0043226,GO:0043227,GO:0043229,GO:0043231,GO:0044424,GO:0044444,GO:0044464		S	Pfam:DUF88
MSTRG.5413	MS_inoculated	MS_control	3.07435	3.6986	4.24882e-05	0.000924486	Up	Yes	XP_014496335.1		3847.GLYMA19G40020.1		GO:0005575,GO:0005618,GO:0005623,GO:0030312,GO:0044464,GO:0071944	K01051	G	pectinesterase
MSTRG.27691	MS_inoculated	MS_control	3.05698	3.84173	4.27743e-05	0.000929605	Up	Yes	XP_014522414.1		3847.GLYMA14G36100.1				S	protein VERNALIZATION INSENSITIVE
MSTRG.24235	MS_inoculated	MS_control	-2.88477	6.58845	4.30059e-05	0.000933087	Down	Yes	XP_014518931.1		3847.GLYMA15G10440.1	DVR		K19073	G	Catalyzes the conversion of divinyl chlorophyllide to monovinyl chlorophyllide. Reduces the 8-vinyl group of the tetrapyrrole to an ethyl group using NADPH as the reductant. Can use (3,8-divinyl)-chlorophyllide a (DV-Chlidea) (3,8-divinyl)- chlorophyll a (DV-Chla) (3,8-divinyl)-protochlorophyllide a (DV- Pchlidea) (3,8-divinyl)-magnesium-protoporphyrin IX monomethyl ester (DV-MPE) (3,8-divinyl)-m…
MSTRG.22459	MS_inoculated	MS_control	3.33905	2.79794	4.30365e-05	0.000933087	Up	Yes	XP_014515691.1		3847.GLYMA18G25160.1		GO:0005575,GO:0005618,GO:0005623,GO:0016020,GO:0030312,GO:0044464,GO:0071944		G	expansin
MSTRG.27410	MS_inoculated	MS_control	3.04073	3.87665	4.31071e-05	0.00093351	Up	Yes	XP_014522157.1		3847.GLYMA10G44090.2		GO:0003674,GO:0003824,GO:0005575,GO:0005622,GO:0005623,GO:0005737,GO:0005739,GO:0006629,GO:0006644,GO:0006793,GO:0006796,GO:0008150,GO:0008152,GO:0008444,GO:0008610,GO:0008654,GO:0009058,GO:0009507,GO:0009526,GO:0009536,GO:0009941,GO:0009987,GO:0016740,GO:0016772,GO:0016780,GO:0017169,GO:0019637,GO:0031967,GO:0031975,GO:0043226,GO:0043227,GO:0043229,GO:0043231,GO:0044237,GO:0044238,GO:0044249,GO:…	K00995	I	CDP-diacylglycerol-glycerol-3-phosphate 3-phosphatidyltransferase
MSTRG.18484	MS_inoculated	MS_control	3.02704	4.20668	4.33097e-05	0.000936791	Up	Yes	XP_022640398.1		3847.GLYMA10G22860.3		GO:0000910,GO:0000911,GO:0005575,GO:0005622,GO:0005623,GO:0005737,GO:0007049,GO:0007275,GO:0007349,GO:0008150,GO:0009524,GO:0009553,GO:0009558,GO:0009561,GO:0009653,GO:0009987,GO:0022402,GO:0032501,GO:0032502,GO:0044424,GO:0044444,GO:0044464,GO:0044699,GO:0044707,GO:0044763,GO:0044767,GO:0048229,GO:0048646,GO:0048856,GO:0051301	K06228	T	S_TKc
MSTRG.31731	MS_inoculated	MS_control	2.97994	4.50295	4.36017e-05	0.000941993	Up	Yes	XP_014491524.1		3847.GLYMA03G42010.1		GO:0000902,GO:0000904,GO:0003674,GO:0005488,GO:0005509,GO:0007275,GO:0008150,GO:0008544,GO:0009653,GO:0009888,GO:0009913,GO:0009987,GO:0010026,GO:0010090,GO:0010091,GO:0016043,GO:0030154,GO:0030855,GO:0032501,GO:0032502,GO:0032989,GO:0043167,GO:0043169,GO:0043588,GO:0044699,GO:0044707,GO:0044763,GO:0044767,GO:0046872,GO:0048468,GO:0048513,GO:0048731,GO:0048856,GO:0048869,GO:0060429,GO:0071840		D, Z	calcium-binding protein
MSTRG.22850	MS_inoculated	MS_control	2.9942	4.35657	4.46737e-05	0.000964013	Up	Yes	XP_014515003.1		3847.GLYMA01G29150.2		GO:0001071,GO:0003674,GO:0003700,GO:0003824,GO:0005575,GO:0005622,GO:0005623,GO:0005634,GO:0006139,GO:0006163,GO:0006355,GO:0006725,GO:0006753,GO:0006790,GO:0006793,GO:0006796,GO:0006807,GO:0008150,GO:0008152,GO:0009117,GO:0009150,GO:0009259,GO:0009889,GO:0009987,GO:0010468,GO:0010556,GO:0016787,GO:0016817,GO:0016819,GO:0019219,GO:0019222,GO:0019637,GO:0019693,GO:0031323,GO:0031326,GO:0034641,GO:…	K10863	K	Transcription factor
MSTRG.3073	MS_inoculated	MS_control	-2.98968	3.99129	4.56076e-05	0.000982529	Down	Yes	XP_014493324.1		3847.GLYMA11G13020.1		GO:0005575,GO:0005623,GO:0005886,GO:0016020,GO:0044464,GO:0071944		S	CASP-like protein
MSTRG.32871	MS_inoculated	MS_control	-3.00003	3.85981	4.56391e-05	0.000982529	Down	Yes	XP_014492602.1		3847.GLYMA07G16760.1		GO:0006950,GO:0006970,GO:0008150,GO:0009628,GO:0009651,GO:0050896
MSTRG.5445	MS_inoculated	MS_control	2.90855	5.59683	4.57869e-05	0.000984552	Up	Yes	XP_014495927.1		3847.GLYMA03G37550.1		GO:0000030,GO:0000139,GO:0003674,GO:0003824,GO:0005575,GO:0005622,GO:0005623,GO:0005737,GO:0005794,GO:0006950,GO:0006970,GO:0007275,GO:0008150,GO:0008152,GO:0009414,GO:0009415,GO:0009628,GO:0009651,GO:0009987,GO:0010035,GO:0012505,GO:0016020,GO:0016740,GO:0016757,GO:0016758,GO:0019187,GO:0031090,GO:0032501,GO:0032502,GO:0042221,GO:0042546,GO:0043226,GO:0043227,GO:0043229,GO:0043231,GO:0044085,GO:…	K00770	G	cellulose synthase-like
MSTRG.22838	MS_inoculated	MS_control	2.99909	4.32686	4.61387e-05	0.000990954	Up	Yes
MSTRG.8103	MS_inoculated	MS_control	3.16909	3.32508	4.6417e-05	0.000995763	Up	Yes	XP_014500356.1		3847.GLYMA13G23445.1
MSTRG.4964	MS_inoculated	MS_control	3.23006	2.93078	4.67672e-05	0.0010021	Up	Yes	XP_014495226.1		3847.GLYMA19G35770.2				S	Zinc finger protein
MSTRG.28138	MS_inoculated	MS_control	3.00537	4.10958	4.73264e-05	0.0010129	Up	Yes	XP_014522856.2		3847.GLYMA13G06690.1	UPTG1	GO:0000138,GO:0003674,GO:0003824,GO:0005575,GO:0005618,GO:0005622,GO:0005623,GO:0005737,GO:0005773,GO:0005774,GO:0005794,GO:0005795,GO:0005829,GO:0005840,GO:0005911,GO:0006139,GO:0006725,GO:0006753,GO:0006793,GO:0006796,GO:0006807,GO:0006950,GO:0006970,GO:0007275,GO:0008150,GO:0008152,GO:0008194,GO:0009117,GO:0009225,GO:0009506,GO:0009555,GO:0009628,GO:0009651,GO:0009832,GO:0009987,GO:0010035,GO:…	K13379	O	reversibly glycosylated polypeptide
MSTRG.26456	MS_inoculated	MS_control	3.16356	3.32025	4.81649e-05	0.00102886	Up	Yes	XP_014520224.1		3847.GLYMA20G00930.1			K02178	D	serine threonine-protein kinase
MSTRG.10254	MS_inoculated	MS_control	-2.86779	6.5483	4.81848e-05	0.00102886	Down	Yes	XP_014501442.1		3847.GLYMA08G17110.2		GO:0005575,GO:0005622,GO:0005623,GO:0005737,GO:0009507,GO:0009536,GO:0016020,GO:0043226,GO:0043227,GO:0043229,GO:0043231,GO:0044424,GO:0044444,GO:0044464		Q	ABC transporter D family member 2
MSTRG.4127	MS_inoculated	MS_control	-2.85497	7.30395	4.82996e-05	0.00103011	Down	Yes	XP_022634486.1		3847.GLYMA06G39740.1	OSI_26483		K10357	Z	myosin-J heavy chain-like
MSTRG.6199	MS_inoculated	MS_control	2.87852	6.23808	4.85429e-05	0.00103409	Up	Yes	XP_014497676.1		15368.BRADI2G27720.1				B	histone H3
MSTRG.26905	MS_inoculated	MS_control	-2.84769	8.10674	4.87308e-05	0.00103689	Down	Yes	XP_022631851.1		3847.GLYMA11G36560.1				S	RHOD
MSTRG.13669	MS_inoculated	MS_control	2.85487	7.46208	4.91411e-05	0.00104441	Up	Yes	XP_014509163.1		3847.GLYMA16G24440.1		GO:0003674,GO:0003824,GO:0004553,GO:0004565,GO:0005575,GO:0005576,GO:0008150,GO:0008152,GO:0015925,GO:0016787,GO:0016798,GO:0048046		G	beta-galactosidase
MSTRG.32797	MS_inoculated	MS_control	2.95554	4.48163	4.97765e-05	0.00105668	Up	Yes	XP_014492531.1		3847.GLYMA02G03560.2				S	Pfam:DUF231
MSTRG.7305	MS_inoculated	MS_control	3.00003	4.18306	4.99143e-05	0.00105838	Up	Yes	XP_014497019.1		3847.GLYMA18G50780.1	UPTG1	GO:0000138,GO:0003674,GO:0003824,GO:0005575,GO:0005618,GO:0005622,GO:0005623,GO:0005737,GO:0005773,GO:0005774,GO:0005794,GO:0005795,GO:0005829,GO:0005840,GO:0005911,GO:0006139,GO:0006725,GO:0006753,GO:0006793,GO:0006796,GO:0006807,GO:0006950,GO:0006970,GO:0007275,GO:0008150,GO:0008152,GO:0008194,GO:0009117,GO:0009225,GO:0009506,GO:0009555,GO:0009628,GO:0009651,GO:0009832,GO:0009987,GO:0010035,GO:…	K13379	O	reversibly glycosylated polypeptide
MSTRG.17942	MS_inoculated	MS_control	3.158	3.3154	4.99852e-05	0.00105866	Up	Yes	XP_014511157.1		3847.GLYMA10G00390.2		GO:0005575,GO:0005622,GO:0005623,GO:0005737,GO:0009507,GO:0009536,GO:0043226,GO:0043227,GO:0043229,GO:0043231,GO:0044424,GO:0044444,GO:0044464		S	Pentatricopeptide repeat-containing protein
MSTRG.32707	MS_inoculated	MS_control	-2.87373	5.75354	5.01131e-05	0.00106014	Down	Yes	XP_014492430.1		3847.GLYMA01G31630.1		GO:0005575,GO:0005622,GO:0005623,GO:0005737,GO:0005777,GO:0042579,GO:0043226,GO:0043227,GO:0043229,GO:0043231,GO:0044424,GO:0044444,GO:0044464	K07253	V	macrophage migration inhibitory factor
MSTRG.28238	MS_inoculated	MS_control	3.19726	3.09836	5.05173e-05	0.00106746	Up	Yes	XP_014522970.1		3847.GLYMA12G13580.1		GO:0005575,GO:0005622,GO:0005623,GO:0005737,GO:0009507,GO:0009536,GO:0043226,GO:0043227,GO:0043229,GO:0043231,GO:0044424,GO:0044444,GO:0044464		S	Pentatricopeptide repeat-containing protein
MSTRG.6059	MS_inoculated	MS_control	2.91558	4.92789	5.14024e-05	0.00108491	Up	Yes	XP_022635287.1		3847.GLYMA18G40240.1
MSTRG.32703	MS_inoculated	MS_control	2.88234	5.49068	5.23084e-05	0.00110276	Up	Yes	XP_014492434.1		3847.GLYMA01G31590.1		GO:0005575,GO:0005618,GO:0005623,GO:0005886,GO:0005911,GO:0009505,GO:0009506,GO:0016020,GO:0030054,GO:0030312,GO:0044464,GO:0055044,GO:0071944		T	Leucine-rich repeat receptor-like protein kinase
MSTRG.7694	MS_inoculated	MS_control	-2.94382	4.02887	5.26085e-05	0.00110781	Down	Yes	XP_014499171.1		3847.GLYMA19G44850.1
MSTRG.33302	MS_inoculated	MS_control	3.02171	3.90753	5.31929e-05	0.00111804	Up	Yes	XP_022634006.1		3847.GLYMA12G13255.1			K02178	D	checkpoint serine threonine-protein kinase
MSTRG.26412	MS_inoculated	MS_control	-2.8525	6.09798	5.32169e-05	0.00111804	Down	Yes	XP_014520279.1		3847.GLYMA01G04760.1				O	Thioredoxin
MSTRG.28898	MS_inoculated	MS_control	2.9347	4.71142	5.3289e-05	0.00111828	Up	Yes	XP_022632505.1		3847.GLYMA13G11090.1				S	AAI
MSTRG.17993	MS_inoculated	MS_control	2.83313	8.07363	5.36646e-05	0.00112487	Up	Yes	XP_014512853.1		4538.ORGLA04G0033400.1
MSTRG.5288	MS_inoculated	MS_control	-2.8352	7.39677	5.40508e-05	0.00113167	Down	Yes	XP_014495893.1		3847.GLYMA03G36050.1	DGD1	GO:0003674,GO:0003824,GO:0005575,GO:0005622,GO:0005623,GO:0005737,GO:0005739,GO:0006629,GO:0006643,GO:0006664,GO:0008150,GO:0008152,GO:0008194,GO:0008378,GO:0008610,GO:0009058,GO:0009247,GO:0009507,GO:0009526,GO:0009527,GO:0009536,GO:0009707,GO:0009941,GO:0009987,GO:0010109,GO:0012506,GO:0016020,GO:0016023,GO:0016740,GO:0016757,GO:0016758,GO:0019222,GO:0019374,GO:0019375,GO:0019867,GO:0030139,GO:…	K09480	M	Digalactosyldiacylglycerol synthase 1
MSTRG.25471	MS_inoculated	MS_control	-2.82759	8.15164	5.44834e-05	0.00113942	Down	Yes	XP_014519353.1		3847.GLYMA11G05280.1		GO:0006807,GO:0007275,GO:0008150,GO:0008152,GO:0009653,GO:0009887,GO:0009965,GO:0010016,GO:0032501,GO:0032502,GO:0044699,GO:0044707,GO:0044767,GO:0048366,GO:0048367,GO:0048513,GO:0048731,GO:0048827,GO:0048856,GO:0060776		S	lob domain-containing protein
MSTRG.19560	MS_inoculated	MS_control	2.88067	5.46038	5.49234e-05	0.00114731	Up	Yes
MSTRG.18991	MS_inoculated	MS_control	2.97636	4.08429	5.50823e-05	0.00114932	Up	Yes	XP_014511176.1		3847.GLYMA13G18310.1				Z	TPR
MSTRG.25474	MS_inoculated	MS_control	3.14317	3.14006	5.53283e-05	0.00115313	Up	Yes	XP_014521293.1		3847.GLYMA01G40110.2		GO:0005575,GO:0005622,GO:0005623,GO:0005737,GO:0005739,GO:0043226,GO:0043227,GO:0043229,GO:0043231,GO:0044424,GO:0044444,GO:0044464	K11492	S	Condensin II non structural maintenance of chromosomes subunit
MSTRG.7327	MS_inoculated	MS_control	3.04327	3.72624	5.54329e-05	0.001154	Up	Yes	XP_014497159.1		3847.GLYMA18G51040.1		GO:0005575,GO:0005622,GO:0005623,GO:0005737,GO:0006139,GO:0006396,GO:0006397,GO:0006725,GO:0006807,GO:0008150,GO:0008152,GO:0009507,GO:0009536,GO:0009987,GO:0010467,GO:0016070,GO:0016071,GO:0031425,GO:0031426,GO:0034641,GO:0043170,GO:0043226,GO:0043227,GO:0043229,GO:0043231,GO:0044237,GO:0044238,GO:0044260,GO:0044424,GO:0044444,GO:0044464,GO:0046483,GO:0071704,GO:0090304,GO:1901360		S	Pentatricopeptide repeat-containing protein At3g46790
MSTRG.10400	MS_inoculated	MS_control	-2.86412	5.27921	5.55447e-05	0.00115422	Down	Yes	XP_022637084.1		3847.GLYMA08G17840.1		GO:0005575,GO:0005622,GO:0005623,GO:0005737,GO:0009507,GO:0009536,GO:0043226,GO:0043227,GO:0043229,GO:0043231,GO:0044424,GO:0044444,GO:0044464	K15032	K	mTERF
MSTRG.2898	MS_inoculated	MS_control	2.88228	5.30826	5.55696e-05	0.00115422	Up	Yes	XP_014493239.1		3847.GLYMA12G02460.1	UBC19	GO:0003674,GO:0003824,GO:0004842,GO:0005575,GO:0005622,GO:0005623,GO:0005634,GO:0005737,GO:0006464,GO:0006508,GO:0006511,GO:0008150,GO:0008152,GO:0008283,GO:0009056,GO:0009057,GO:0009987,GO:0016567,GO:0016874,GO:0016879,GO:0016881,GO:0019538,GO:0019787,GO:0019941,GO:0030163,GO:0032446,GO:0036211,GO:0043170,GO:0043226,GO:0043227,GO:0043229,GO:0043231,GO:0043412,GO:0043632,GO:0044237,GO:0044238,GO:…	K06688	O	ubiquitin-conjugating enzyme
MSTRG.4811	MS_inoculated	MS_control	-3.12426	2.60047	5.58989e-05	0.00115884	Down	Yes	XP_014495143.1		3847.GLYMA13G18590.1				S	Protein of unknown function (DUF640)
MSTRG.9730	MS_inoculated	MS_control	-2.84312	6.11812	5.59186e-05	0.00115884	Down	Yes	XP_014502093.1		3847.GLYMA04G01350.2		GO:0000271,GO:0003674,GO:0003824,GO:0005575,GO:0005622,GO:0005623,GO:0005737,GO:0005975,GO:0005976,GO:0005982,GO:0006073,GO:0008150,GO:0008152,GO:0008878,GO:0009058,GO:0009059,GO:0009250,GO:0009507,GO:0009536,GO:0009987,GO:0016051,GO:0016740,GO:0016772,GO:0016779,GO:0019252,GO:0033692,GO:0034637,GO:0034645,GO:0043170,GO:0043226,GO:0043227,GO:0043229,GO:0043231,GO:0044042,GO:0044237,GO:0044238,GO:…	K00975	M	This protein plays a role in synthesis of starch. It catalyzes the synthesis of the activated glycosyl donor, ADP- glucose from Glc-1-P and ATP
MSTRG.19563	MS_inoculated	MS_control	2.89069	5.16189	5.6425e-05	0.00116801	Up	Yes	XP_014511164.1		3847.GLYMA02G01830.1				E	Cys/Met metabolism PLP-dependent enzyme
MSTRG.4869	MS_inoculated	MS_control	3.03909	3.72259	5.70074e-05	0.0011774	Up	Yes	XP_014495934.1		3847.GLYMA03G29550.1		GO:0003674,GO:0005215,GO:0005575,GO:0006810,GO:0006857,GO:0008150,GO:0015197,GO:0015198,GO:0015833,GO:0016020,GO:0022892,GO:0042886,GO:0044699,GO:0044765,GO:0051179,GO:0051234,GO:0071702,GO:0071705		P	oligopeptide transporter
MSTRG.4183	MS_inoculated	MS_control	3.03489	3.71894	5.70074e-05	0.0011774	Up	Yes	XP_014493310.1		3847.GLYMA15G27701.1	OSI_00674		K11380	S	PHD-finger
MSTRG.12953	MS_inoculated	MS_control	-2.98133	3.78284	5.71964e-05	0.00117997	Down	Yes	XP_014504851.1		3847.GLYMA17G32070.1
MSTRG.33339	MS_inoculated	MS_control	-2.85274	5.54628	5.73813e-05	0.00118143	Down	Yes	XP_014493062.1		3847.GLYMA16G07200.1				O	ubiquitin family
MSTRG.10654	MS_inoculated	MS_control	-3.20049	2.22946	5.73963e-05	0.00118143	Down	Yes	XP_022637188.1		3847.GLYMA15G03175.1				K	Nuclear transcription factor Y
MSTRG.12156	MS_inoculated	MS_control	-2.83943	5.97324	5.79999e-05	0.00119252	Down	Yes	XP_014505211.1		3847.GLYMA14G34210.1	OSI_10373	GO:0005575,GO:0016020	K17469	P	sulfate transporter
MSTRG.30364	MS_inoculated	MS_control	3.07207	3.38642	5.82335e-05	0.00119598	Up	Yes	XP_014490100.1		3847.GLYMA08G08040.1		GO:0006139,GO:0006396,GO:0006399,GO:0006400,GO:0006725,GO:0006807,GO:0008033,GO:0008150,GO:0008152,GO:0009116,GO:0009119,GO:0009451,GO:0009987,GO:0010467,GO:0016070,GO:0034470,GO:0034641,GO:0034660,GO:0042278,GO:0043170,GO:0043412,GO:0044237,GO:0044238,GO:0044260,GO:0044281,GO:0044710,GO:0046128,GO:0046483,GO:0055086,GO:0071704,GO:0072521,GO:0080180,GO:0090304,GO:1901068,GO:1901135,GO:1901360,GO:…	K15430	L	tRNA guanosine-2'-O-methyltransferase TRM11 homolog
MSTRG.32685	MS_inoculated	MS_control	3.00909	3.64181	5.8563e-05	0.0012014	Up	Yes	XP_022633806.1		3847.GLYMA10G27850.1		GO:0005575,GO:0016020	K20027	S	zinc finger
MSTRG.19621	MS_inoculated	MS_control	2.83848	6.33274	5.86347e-05	0.00120152	Up	Yes	XP_014511194.1		3847.GLYMA10G01420.1		GO:0005575,GO:0016020	K13508	I	glycerol-3-phosphate acyltransferase
MSTRG.15272	MS_inoculated	MS_control	2.92718	4.51582	5.8882e-05	0.00120524	Up	Yes	XP_014508177.1		3847.GLYMA17G15310.1			K09286	K	Transcription factor
MSTRG.8101	MS_inoculated	MS_control	-2.82771	6.56713	5.90621e-05	0.00120757	Down	Yes	XP_022636205.1		3847.GLYMA15G24680.1		GO:0005575,GO:0005622,GO:0005623,GO:0005737,GO:0009507,GO:0009526,GO:0009534,GO:0009535,GO:0009536,GO:0009579,GO:0009941,GO:0016020,GO:0031967,GO:0031975,GO:0031976,GO:0031984,GO:0034357,GO:0042651,GO:0043226,GO:0043227,GO:0043229,GO:0043231,GO:0044422,GO:0044424,GO:0044434,GO:0044435,GO:0044436,GO:0044444,GO:0044446,GO:0044464,GO:0055035	K00939	F	Adenylate kinase family protein
MSTRG.26344	MS_inoculated	MS_control	3.28188	2.74817	5.94468e-05	0.00121273	Up	Yes	XP_014520163.1		3847.GLYMA01G05830.1		GO:0005575,GO:0005622,GO:0005623,GO:0005737,GO:0006139,GO:0006396,GO:0006725,GO:0006807,GO:0008150,GO:0008152,GO:0009507,GO:0009536,GO:0009987,GO:0010467,GO:0016070,GO:0031425,GO:0034641,GO:0043170,GO:0043226,GO:0043227,GO:0043229,GO:0043231,GO:0044237,GO:0044238,GO:0044260,GO:0044424,GO:0044444,GO:0044464,GO:0046483,GO:0071704,GO:0090304,GO:1901360		S	Pentatricopeptide repeat-containing protein
MSTRG.6528	MS_inoculated	MS_control	3.27352	2.74091	5.94468e-05	0.00121273	Up	Yes	XP_014497029.1		3847.GLYMA08G46520.1				Q	Cytochrome p450
MSTRG.2817	MS_inoculated	MS_control	3.09366	3.1806	6.02268e-05	0.00122727	Up	Yes	XP_022633437.1		3847.GLYMA11G10630.1
MSTRG.24824	MS_inoculated	MS_control	3.04176	3.5541	6.034e-05	0.00122821	Up	Yes	XP_014517854.1		3847.GLYMA15G05200.1		GO:0005575,GO:0005911,GO:0009506,GO:0030054,GO:0055044		S	F-box protein
MSTRG.23377	MS_inoculated	MS_control	2.85843	5.41155	6.08599e-05	0.00123742	Up	Yes	XP_014518005.1		3847.GLYMA17G09070.1			K11129	A	H ACA ribonucleoprotein complex subunit
MSTRG.8238	MS_inoculated	MS_control	2.93454	4.40189	6.09769e-05	0.00123842	Up	Yes	XP_022636261.1		3847.GLYMA04G35511.1		GO:0005575,GO:0005622,GO:0005623,GO:0005634,GO:0043226,GO:0043227,GO:0043229,GO:0043231,GO:0044424,GO:0044464	K04728	L	serine threonine-protein kinase
MSTRG.589	MS_inoculated	MS_control	2.99198	3.88165	6.17615e-05	0.00125296	Up	Yes	XP_022638465.1		3847.GLYMA07G14910.2				S	IQ calmodulin-binding motif family protein, expressed
MSTRG.10791	MS_inoculated	MS_control	-2.79771	10.1296	6.19075e-05	0.00125453	Down	Yes	XP_014501763.1		3847.GLYMA04G12510.1	PSAG	GO:0005575,GO:0005622,GO:0005623,GO:0005737,GO:0006091,GO:0006139,GO:0006725,GO:0006732,GO:0006733,GO:0006739,GO:0006740,GO:0006753,GO:0006793,GO:0006796,GO:0006807,GO:0008150,GO:0008152,GO:0009117,GO:0009507,GO:0009521,GO:0009522,GO:0009526,GO:0009534,GO:0009535,GO:0009536,GO:0009579,GO:0009767,GO:0009773,GO:0009780,GO:0009941,GO:0009987,GO:0010109,GO:0010468,GO:0010608,GO:0015979,GO:0016020,GO:…	K08905	G	photosystem I reaction center subunit V
MSTRG.16354	MS_inoculated	MS_control	-2.85442	5.01515	6.22508e-05	0.00125873	Down	Yes	XP_014508187.1		3847.GLYMA17G12170.1				S	Plastocyanin-like domain
MSTRG.13135	MS_inoculated	MS_control	-2.79668	10.1165	6.22521e-05	0.00125873	Down	Yes	XP_014504509.1		3847.GLYMA17G34690.1		GO:0000166,GO:0001882,GO:0001883,GO:0003674,GO:0005488,GO:0005524,GO:0005575,GO:0005576,GO:0005622,GO:0005623,GO:0005737,GO:0005739,GO:0006082,GO:0006520,GO:0006544,GO:0006546,GO:0006807,GO:0008150,GO:0008152,GO:0009056,GO:0009063,GO:0009069,GO:0009071,GO:0009507,GO:0009526,GO:0009532,GO:0009534,GO:0009536,GO:0009570,GO:0009579,GO:0009941,GO:0009987,GO:0010035,GO:0010038,GO:0016054,GO:0017076,GO:…	K00281	E	Glycine dehydrogenase decarboxylating
MSTRG.26604	MS_inoculated	MS_control	3.03878	3.42517	6.24488e-05	0.00126045	Up	Yes	XP_014519195.1		3847.GLYMA02G13910.1	GH3.3	GO:0003674,GO:0003824,GO:0008150,GO:0008152,GO:0009314,GO:0009416,GO:0009628,GO:0009719,GO:0009725,GO:0009733,GO:0010033,GO:0010252,GO:0010279,GO:0016874,GO:0016879,GO:0016881,GO:0042221,GO:0042592,GO:0048878,GO:0050896,GO:0065007,GO:0065008	K14487	S	Indole-3-acetic acid-amido synthetase
MSTRG.18719	MS_inoculated	MS_control	-2.91268	4.16901	6.25072e-05	0.00126045	Down	Yes	XP_014511254.1		3847.GLYMA10G08871.1		GO:0001071,GO:0003674,GO:0003700,GO:0005575,GO:0005622,GO:0005623,GO:0005634,GO:0006355,GO:0007275,GO:0008150,GO:0009628,GO:0009653,GO:0009887,GO:0009888,GO:0009889,GO:0009890,GO:0009892,GO:0009965,GO:0010016,GO:0010073,GO:0010358,GO:0010468,GO:0010556,GO:0010558,GO:0010605,GO:0010629,GO:0019219,GO:0019222,GO:0031323,GO:0031324,GO:0031326,GO:0031327,GO:0032501,GO:0032502,GO:0043226,GO:0043227,GO:…		K	B3 domain-containing protein
MSTRG.13712	MS_inoculated	MS_control	2.86383	5.17407	6.25438e-05	0.00126045	Up	Yes	XP_014507286.1		3847.GLYMA16G23900.1
MSTRG.33067	MS_inoculated	MS_control	2.88244	4.87731	6.26724e-05	0.00126065	Up	Yes	XP_014492762.1		3847.GLYMA09G06071.1				E	Ankyrin Repeat
MSTRG.16327	MS_inoculated	MS_control	-2.79749	8.66109	6.26915e-05	0.00126065	Down	Yes	XP_014510208.1		3847.GLYMA17G12420.1		GO:0005575,GO:0006950,GO:0008150,GO:0009611,GO:0009719,GO:0009725,GO:0009753,GO:0010033,GO:0016020,GO:0042221,GO:0050896,GO:1901700	K14638	P	Nitrate transporter
MSTRG.9308	MS_inoculated	MS_control	3.12407	3.12349	6.27743e-05	0.00126093	Up	Yes	XP_014502450.1		3847.GLYMA17G35060.2		GO:0003674,GO:0003824,GO:0004553,GO:0005575,GO:0005618,GO:0005623,GO:0008150,GO:0008152,GO:0016787,GO:0016798,GO:0030312,GO:0031176,GO:0044464,GO:0071944		G	glycosyl hydrolase family 10 protein
MSTRG.31028	MS_inoculated	MS_control	3.1703	2.87895	6.28621e-05	0.00126131	Up	Yes
MSTRG.2561	MS_inoculated	MS_control	-2.86389	5.01128	6.29596e-05	0.00126188	Down	Yes	XP_022640373.1		3847.GLYMA09G26840.1				Q	oxidoreductase, 2OG-Fe(II) oxygenase family protein
MSTRG.28485	MS_inoculated	MS_control	-2.87867	4.59992	6.34448e-05	0.00127021	Down	Yes	XP_014523223.1		3847.GLYMA09G40570.1			K13265	V	Male sterility protein
MSTRG.17151	MS_inoculated	MS_control	-2.80083	7.42319	6.41755e-05	0.00128344	Down	Yes	XP_014507144.1		3847.GLYMA07G38740.1		GO:0005575,GO:0005623,GO:0005886,GO:0016020,GO:0044464,GO:0071944		S	Stem-specific protein
MSTRG.24528	MS_inoculated	MS_control	2.92407	4.39278	6.42779e-05	0.00128408	Up	Yes	XP_022642490.1		3847.GLYMA15G07990.2			K10666	O	E3 ubiquitin-protein ligase RMA1H1-like
MSTRG.30276	MS_inoculated	MS_control	-2.79012	8.28929	6.55569e-05	0.00130516	Down	Yes	XP_014489982.1		3847.GLYMA06G15070.1		GO:0003674,GO:0005215,GO:0005575,GO:0005622,GO:0005623,GO:0005737,GO:0006810,GO:0008150,GO:0009507,GO:0009526,GO:0009536,GO:0009941,GO:0031967,GO:0031975,GO:0043226,GO:0043227,GO:0043229,GO:0043231,GO:0044422,GO:0044424,GO:0044434,GO:0044435,GO:0044444,GO:0044446,GO:0044464,GO:0051179,GO:0051234		S	ABC1 family
MSTRG.24221	MS_inoculated	MS_control	2.90521	4.58075	6.55715e-05	0.00130516	Up	Yes	XP_014518688.1		3847.GLYMA15G10550.1		GO:0000910,GO:0000911,GO:0000912,GO:0000914,GO:0003674,GO:0005488,GO:0005515,GO:0005575,GO:0005911,GO:0006996,GO:0007010,GO:0007049,GO:0007275,GO:0007349,GO:0008017,GO:0008092,GO:0008150,GO:0009506,GO:0009653,GO:0009987,GO:0010342,GO:0015631,GO:0016043,GO:0022402,GO:0022607,GO:0030029,GO:0030036,GO:0030054,GO:0031032,GO:0032501,GO:0032502,GO:0032506,GO:0044085,GO:0044699,GO:0044707,GO:0044763,GO:…	K17545	T	serine threonine-protein kinase
MSTRG.28757	MS_inoculated	MS_control	3.14435	3.05239	6.56467e-05	0.00130516	Up	Yes	XP_022632441.1		3847.GLYMA02G13630.1		GO:0005575,GO:0005622,GO:0005623,GO:0005737,GO:0009507,GO:0009536,GO:0043226,GO:0043227,GO:0043229,GO:0043231,GO:0044424,GO:0044444,GO:0044464		O	protease
MSTRG.11384	MS_inoculated	MS_control	-2.7868	9.97315	6.56799e-05	0.00130516	Down	Yes	XP_014504521.1		3847.GLYMA02G45190.1	PSBP	GO:0003674,GO:0003676,GO:0003723,GO:0003727,GO:0005488,GO:0005575,GO:0005576,GO:0005622,GO:0005623,GO:0005737,GO:0006091,GO:0006950,GO:0006952,GO:0008150,GO:0008152,GO:0008187,GO:0008266,GO:0009507,GO:0009526,GO:0009532,GO:0009534,GO:0009535,GO:0009536,GO:0009543,GO:0009570,GO:0009579,GO:0009607,GO:0009617,GO:0009941,GO:0009987,GO:0015979,GO:0016020,GO:0019684,GO:0019898,GO:0031967,GO:0031975,GO:…	K02717	S	Oxygen-evolving enhancer protein 2
MSTRG.9610	MS_inoculated	MS_control	-2.83203	5.30105	6.56895e-05	0.00130516	Down	Yes	XP_014501990.2		3847.GLYMA04G02440.1	OSI_31804	GO:0003674,GO:0003824,GO:0004175,GO:0004252,GO:0005575,GO:0005576,GO:0005618,GO:0005623,GO:0008150,GO:0008152,GO:0008233,GO:0008236,GO:0016787,GO:0017171,GO:0030312,GO:0044464,GO:0048046,GO:0070011,GO:0071944		O	subtilisin-like
MSTRG.7928	MS_inoculated	MS_control	2.82048	6.30144	6.58993e-05	0.00130746	Up	Yes	XP_014501975.1		3847.GLYMA09G08120.1		GO:0003674,GO:0003824,GO:0004175,GO:0004252,GO:0005575,GO:0005618,GO:0005622,GO:0005623,GO:0005737,GO:0005794,GO:0005911,GO:0008150,GO:0008152,GO:0008233,GO:0008236,GO:0009505,GO:0009506,GO:0016787,GO:0017171,GO:0030054,GO:0030312,GO:0043226,GO:0043227,GO:0043229,GO:0043231,GO:0044424,GO:0044444,GO:0044464,GO:0055044,GO:0070011,GO:0071944		O	Peptidase inhibitor I9
MSTRG.4927	MS_inoculated	MS_control	3.1239	2.94013	6.5948e-05	0.00130746	Up	Yes	XP_022634871.1		3847.GLYMA19G31910.2			K10406	Z	K10406 kinesin family member C2 C3
MSTRG.7762	MS_inoculated	MS_control	3.16265	2.87233	6.60935e-05	0.00130866	Up	Yes	XP_014499079.1		3847.GLYMA09G04890.1				S	Pentatricopeptide repeat-containing protein
MSTRG.2603	MS_inoculated	MS_control	2.80393	7.14669	6.61516e-05	0.00130866	Up	Yes
MSTRG.31605	MS_inoculated	MS_control	-2.7929	7.54555	6.64909e-05	0.00131395	Down	Yes	XP_014491302.1		3847.GLYMA16G05060.1	KUP3	GO:0005575,GO:0005623,GO:0005886,GO:0016020,GO:0044464,GO:0071944	K03549	P	potassium transporter
MSTRG.27586	MS_inoculated	MS_control	-2.97262	3.30634	6.71301e-05	0.00132515	Down	Yes	XP_014522317.1		3847.GLYMA06G12610.2			K00166	C	2-oxoisovalerate dehydrogenase subunit alpha
MSTRG.24324	MS_inoculated	MS_control	2.92899	4.26574	6.72857e-05	0.001326	Up	Yes	XP_014518175.1		3847.GLYMA06G44100.1				S	GDSL esterase lipase
MSTRG.4748	MS_inoculated	MS_control	-2.78307	9.24479	6.7318e-05	0.001326	Down	Yes	XP_014495937.1		3847.GLYMA19G34160.1		GO:0003674,GO:0005215,GO:0005575,GO:0005622,GO:0005623,GO:0005737,GO:0006810,GO:0006811,GO:0006820,GO:0008150,GO:0008272,GO:0008509,GO:0009507,GO:0009536,GO:0009987,GO:0015075,GO:0015103,GO:0015116,GO:0015698,GO:0016020,GO:0022857,GO:0022891,GO:0022892,GO:0034220,GO:0043226,GO:0043227,GO:0043229,GO:0043231,GO:0044424,GO:0044444,GO:0044464,GO:0044699,GO:0044763,GO:0044765,GO:0051179,GO:0051234,GO:…	K17471	P	sulfate transporter
MSTRG.19836	MS_inoculated	MS_control	-2.79597	6.9578	6.80578e-05	0.00133898	Down	Yes	XP_022640887.1		3847.GLYMA10G29190.1				S	Dormancy auxin associated
MSTRG.4948	MS_inoculated	MS_control	-2.81743	5.81748	6.81235e-05	0.00133898	Down	Yes	XP_014495836.1		3847.GLYMA19G35720.1		GO:0005575,GO:0016020		S	auxin-induced protein 5NG4-like
MSTRG.1605	MS_inoculated	MS_control	2.85135	5.19794	6.83389e-05	0.00134177	Up	Yes	XP_014505632.1		3847.GLYMA16G26710.1	SYP111	GO:0005575,GO:0005622,GO:0005623,GO:0005737,GO:0005886,GO:0005911,GO:0009504,GO:0009506,GO:0009524,GO:0012505,GO:0016020,GO:0030054,GO:0044424,GO:0044444,GO:0044464,GO:0055044,GO:0071944	K08486	U	syntaxin-related protein
MSTRG.17451	MS_inoculated	MS_control	2.85526	5.18408	6.8435e-05	0.00134222	Up	Yes	XP_022639942.1		3847.GLYMA15G38010.1			K17095,K17099	U	annexin-like protein RJ4-like
MSTRG.14019	MS_inoculated	MS_control	-2.81036	5.96011	6.87432e-05	0.00134682	Down	Yes	XP_014507926.1		3847.GLYMA07G32770.1		GO:0005575,GO:0005622,GO:0005623,GO:0005737,GO:0009507,GO:0009534,GO:0009536,GO:0009579,GO:0031976,GO:0031984,GO:0043226,GO:0043227,GO:0043229,GO:0043231,GO:0044422,GO:0044424,GO:0044434,GO:0044435,GO:0044444,GO:0044446,GO:0044464
MSTRG.13446	MS_inoculated	MS_control	3.19846	2.79418	6.98207e-05	0.00136647	Up	Yes	XP_022637458.1		3847.GLYMA17G38070.2				S	Complex 1 protein (LYR family)
MSTRG.6369	MS_inoculated	MS_control	-2.79182	6.85303	7.03543e-05	0.00137544	Down	Yes	XP_014496466.1		3847.GLYMA13G39980.1			K06966	S	Cytokinin riboside 5'-monophosphate phosphoribohydrolase
MSTRG.19300	MS_inoculated	MS_control	-2.84666	4.69765	7.05254e-05	0.001376	Down	Yes	XP_014510845.1		3847.GLYMA13G18101.1				S	Pfam:DUF593
MSTRG.10719	MS_inoculated	MS_control	-2.88852	4.14769	7.05735e-05	0.001376	Down	Yes	XP_014499606.1		3847.GLYMA06G47470.1		GO:0005575,GO:0016020		G	hexose carrier protein
MSTRG.23831	MS_inoculated	MS_control	3.01311	3.52924	7.06825e-05	0.001376	Up	Yes	XP_022642939.1		3847.GLYMA15G14260.1
MSTRG.3212	MS_inoculated	MS_control	-2.79211	6.48616	7.06837e-05	0.001376	Down	Yes	XP_022634151.1		3847.GLYMA12G06310.1			K08081	Q	tropinone reductase
MSTRG.26405	MS_inoculated	MS_control	-2.79965	6.19349	7.08659e-05	0.00137808	Down	Yes	XP_014521337.1		3847.GLYMA02G02680.1		GO:0003674,GO:0005215,GO:0005575,GO:0005623,GO:0005886,GO:0006810,GO:0006811,GO:0006820,GO:0008150,GO:0008509,GO:0009987,GO:0015075,GO:0015103,GO:0015112,GO:0015698,GO:0015706,GO:0016020,GO:0022857,GO:0022891,GO:0022892,GO:0034220,GO:0044464,GO:0044699,GO:0044763,GO:0044765,GO:0051179,GO:0051234,GO:0055085,GO:0071705,GO:0071944,GO:0080054,GO:0080055		P	Nitrate transporter
MSTRG.2393	MS_inoculated	MS_control	2.88357	4.50646	7.14381e-05	0.00138773	Up	Yes	XP_014503346.1		3847.GLYMA16G29710.1				P	Heavy metal-associated domain containing protein
MSTRG.7141	MS_inoculated	MS_control	2.89061	4.484	7.16426e-05	0.00139023	Up	Yes	XP_014497452.1		3847.GLYMA18G49146.1				S	PQQ enzyme repeat
MSTRG.20596	MS_inoculated	MS_control	3.00732	3.39794	7.17377e-05	0.0013906	Up	Yes
MSTRG.5218	MS_inoculated	MS_control	2.87439	4.52649	7.23915e-05	0.00140176	Up	Yes	XP_014496292.1		3847.GLYMA19G38150.1		GO:0005575,GO:0005622,GO:0005623,GO:0005737,GO:0005856,GO:0043226,GO:0043228,GO:0043229,GO:0043232,GO:0044424,GO:0044464	K10398	Z	125 kDa kinesin-related
MSTRG.24847	MS_inoculated	MS_control	2.82946	5.50055	7.24979e-05	0.00140176	Up	Yes
MSTRG.16102	MS_inoculated	MS_control	-2.95375	3.24642	7.25432e-05	0.00140176	Down	Yes	XP_022639401.1		3847.GLYMA05G30681.1				O	(glycosyl hydrolase family 5) protein
MSTRG.15538	MS_inoculated	MS_control	-2.7785	7.21944	7.34959e-05	0.00141746	Down	Yes	XP_014509105.1		3847.GLYMA07G30360.1		GO:0005575,GO:0005622,GO:0005623,GO:0005737,GO:0009507,GO:0009526,GO:0009536,GO:0009941,GO:0016020,GO:0031090,GO:0031967,GO:0031969,GO:0031975,GO:0042170,GO:0043226,GO:0043227,GO:0043229,GO:0043231,GO:0044422,GO:0044424,GO:0044434,GO:0044435,GO:0044444,GO:0044446,GO:0044464		P	efflux antiporter
MSTRG.730	MS_inoculated	MS_control	2.90598	4.17532	7.35107e-05	0.00141746	Up	Yes	XP_014510711.1		3847.GLYMA09G32440.1		GO:0005575,GO:0005622,GO:0005623,GO:0005856,GO:0043226,GO:0043228,GO:0043229,GO:0043232,GO:0044424,GO:0044464
MSTRG.32088	MS_inoculated	MS_control	-2.90892	3.77904	7.40899e-05	0.00142713	Down	Yes	XP_014491878.1		3847.GLYMA20G28000.1				S	P21-Rho-binding domain
MSTRG.28792	MS_inoculated	MS_control	2.76777	8.2895	7.45314e-05	0.00143412	Up	Yes	XP_014523627.1		3847.GLYMA08G39390.1	NRX1	GO:0000003,GO:0000902,GO:0000904,GO:0001558,GO:0003006,GO:0005575,GO:0005622,GO:0005623,GO:0005737,GO:0005829,GO:0006935,GO:0008150,GO:0009605,GO:0009653,GO:0009826,GO:0009856,GO:0009860,GO:0009932,GO:0009987,GO:0010035,GO:0010038,GO:0010183,GO:0010769,GO:0016043,GO:0016049,GO:0022414,GO:0022603,GO:0022604,GO:0030154,GO:0032501,GO:0032502,GO:0032989,GO:0040007,GO:0040008,GO:0040011,GO:0042221,GO:…	K17609	O	Nucleoredoxin
MSTRG.30625	MS_inoculated	MS_control	-3.14509	2.54118	7.47148e-05	0.00143544	Down	Yes
MSTRG.31040	MS_inoculated	MS_control	-2.85162	4.49146	7.47566e-05	0.00143544	Down	Yes	XP_014490640.1		3847.GLYMA18G17970.1				S	expressed protein
MSTRG.11461	MS_inoculated	MS_control	-2.8353	4.85807	7.54131e-05	0.00144652	Down	Yes	XP_014504080.1		3847.GLYMA13G04000.1
MSTRG.17308	MS_inoculated	MS_control	-3.01912	2.90291	7.56192e-05	0.00144703	Down	Yes	XP_014508094.1		3847.GLYMA07G10390.1		GO:0005575,GO:0005622,GO:0005623,GO:0005737,GO:0009507,GO:0009536,GO:0043226,GO:0043227,GO:0043229,GO:0043231,GO:0044424,GO:0044444,GO:0044464		S	Protein of unknown function (DUF1639)
MSTRG.19769	MS_inoculated	MS_control	-2.77511	7.01104	7.56886e-05	0.00144703	Down	Yes	XP_022640841.1		3847.GLYMA20G22160.1	PHYA	GO:0003674,GO:0004871,GO:0004872,GO:0005575,GO:0005622,GO:0005623,GO:0005634,GO:0005654,GO:0005737,GO:0006417,GO:0007154,GO:0007165,GO:0007275,GO:0007602,GO:0008150,GO:0009314,GO:0009416,GO:0009581,GO:0009582,GO:0009583,GO:0009585,GO:0009605,GO:0009606,GO:0009628,GO:0009629,GO:0009630,GO:0009637,GO:0009638,GO:0009639,GO:0009640,GO:0009642,GO:0009791,GO:0009881,GO:0009883,GO:0009889,GO:0009890,GO:…	K12120,K12121	K	Regulatory photoreceptor which exists in two forms that are reversibly interconvertible by light the Pr form that absorbs maximally in the red region of the spectrum and the Pfr form that absorbs maximally in the far-red region
MSTRG.26538	MS_inoculated	MS_control	-2.77461	7.0077	7.57387e-05	0.00144703	Down	Yes	XP_014520784.1		3847.GLYMA07G26980.2	TPS1	GO:0003674,GO:0003824,GO:0003825,GO:0004805,GO:0005975,GO:0005984,GO:0005991,GO:0005992,GO:0006793,GO:0006796,GO:0008150,GO:0008152,GO:0008194,GO:0009058,GO:0009311,GO:0009312,GO:0009987,GO:0016051,GO:0016311,GO:0016740,GO:0016757,GO:0016758,GO:0016787,GO:0016788,GO:0016791,GO:0019203,GO:0034637,GO:0035251,GO:0042578,GO:0044237,GO:0044238,GO:0044249,GO:0044262,GO:0044723,GO:0046351,GO:0046527,GO:…	K16055	G	Alpha,alpha-trehalose-phosphate synthase UDP-forming
MSTRG.1080	MS_inoculated	MS_control	2.98354	3.67434	7.57558e-05	0.00144703	Up	Yes	XP_022640075.1		3847.GLYMA09G28880.1				S	expressed protein
MSTRG.9696	MS_inoculated	MS_control	2.79447	6.22287	7.59841e-05	0.00144988	Up	Yes	XP_014502094.1		3847.GLYMA04G02140.1		GO:0005575,GO:0005576,GO:0005618,GO:0005623,GO:0005911,GO:0009505,GO:0009506,GO:0030054,GO:0030312,GO:0044464,GO:0048046,GO:0055044,GO:0071944	K19791	Q	L-ascorbate oxidase homolog
MSTRG.8685	MS_inoculated	MS_control	-2.80986	5.08149	7.67499e-05	0.00146297	Down	Yes	XP_022636407.1		3847.GLYMA04G10940.1		GO:0005575,GO:0005622,GO:0005623,GO:0005737,GO:0005773,GO:0043226,GO:0043227,GO:0043229,GO:0043231,GO:0044424,GO:0044444,GO:0044464	K17550	T	leucine rich repeat domain containing protein
MSTRG.29711	MS_inoculated	MS_control	-2.78632	6.05708	7.78398e-05	0.0014822	Down	Yes	XP_014524428.1		3847.GLYMA12G14360.1				S	ubiE/COQ5 methyltransferase family
MSTRG.6343	MS_inoculated	MS_control	-2.82598	4.91535	7.82834e-05	0.00148909	Down	Yes	XP_014496994.1		3694.POPTR_0001s32800.1				M	Fasciclin domain
MSTRG.29225	MS_inoculated	MS_control	-2.82885	4.50593	7.94011e-05	0.00150879	Down	Yes	XP_014523981.1		3847.GLYMA08G38760.5
MSTRG.24155	MS_inoculated	MS_control	2.88412	4.35808	7.95851e-05	0.00151071	Up	Yes	XP_014518209.1		3847.GLYMA13G27880.1		GO:0001071,GO:0003674,GO:0003700,GO:0005575,GO:0005622,GO:0005623,GO:0005634,GO:0006355,GO:0007275,GO:0008150,GO:0008544,GO:0009791,GO:0009888,GO:0009889,GO:0010374,GO:0010468,GO:0010556,GO:0019219,GO:0019222,GO:0031323,GO:0031326,GO:0032501,GO:0032502,GO:0043226,GO:0043227,GO:0043229,GO:0043231,GO:0043588,GO:0044424,GO:0044464,GO:0044699,GO:0044707,GO:0048513,GO:0048731,GO:0048856,GO:0050789,GO:…		K	Transcription factor
MSTRG.1607	MS_inoculated	MS_control	3.07931	2.90167	8.00725e-05	0.00151633	Up	Yes	XP_014506491.1		3847.GLYMA02G07680.1		GO:0003674,GO:0005215,GO:0005372,GO:0005575,GO:0005622,GO:0005623,GO:0005737,GO:0005783,GO:0005789,GO:0006810,GO:0006833,GO:0008150,GO:0009987,GO:0012505,GO:0015250,GO:0015267,GO:0016020,GO:0022803,GO:0022838,GO:0022857,GO:0022891,GO:0022892,GO:0031090,GO:0042044,GO:0042175,GO:0043226,GO:0043227,GO:0043229,GO:0043231,GO:0044422,GO:0044424,GO:0044425,GO:0044432,GO:0044444,GO:0044446,GO:0044464,GO:…	K09875	G	basic intrinsic protein
MSTRG.15711	MS_inoculated	MS_control	2.82519	4.99249	8.00906e-05	0.00151633	Up	Yes	XP_014507085.1		3847.GLYMA08G06580.1		GO:0005575,GO:0005622,GO:0005623,GO:0005737,GO:0005739,GO:0016020,GO:0043226,GO:0043227,GO:0043229,GO:0043231,GO:0044424,GO:0044444,GO:0044464		S	Pentatricopeptide repeat-containing protein
MSTRG.21526	MS_inoculated	MS_control	-2.7497	9.77001	8.01297e-05	0.00151633	Down	Yes	XP_014515714.1		3847.GLYMA08G21900.1	PSAH	GO:0005575,GO:0005622,GO:0005623,GO:0005737,GO:0009507,GO:0009532,GO:0009534,GO:0009535,GO:0009536,GO:0009570,GO:0009579,GO:0010287,GO:0016020,GO:0031976,GO:0031984,GO:0034357,GO:0042651,GO:0043226,GO:0043227,GO:0043229,GO:0043231,GO:0044422,GO:0044424,GO:0044434,GO:0044435,GO:0044436,GO:0044444,GO:0044446,GO:0044464,GO:0055035	K02695	S	Photosystem I reaction center subunit
MSTRG.4397	MS_inoculated	MS_control	-2.77596	6.00198	8.0457e-05	0.00152095	Down	Yes	XP_014520517.1		3847.GLYMA18G02510.1		GO:0005575,GO:0008150,GO:0009607,GO:0009624,GO:0016020,GO:0050896,GO:0051704,GO:0051707	K14638	P	peptide nitrate transporter
MSTRG.33331	MS_inoculated	MS_control	2.92342	3.77479	8.07212e-05	0.00152348	Up	Yes	XP_022634022.1		3847.GLYMA16G06870.2				O	RING
MSTRG.7989	MS_inoculated	MS_control	-2.75503	7.7851	8.07571e-05	0.00152348	Down	Yes	XP_014501136.1		3847.GLYMA15G18430.2				G	beta-galactosidase
MSTRG.23748	MS_inoculated	MS_control	-2.76285	6.76757	8.11298e-05	0.00152849	Down	Yes	XP_014518711.1		3847.GLYMA19G43200.1		GO:0005575,GO:0005622,GO:0005623,GO:0005737,GO:0009507,GO:0009536,GO:0043226,GO:0043227,GO:0043229,GO:0043231,GO:0044424,GO:0044444,GO:0044464		S	Protein of unknown function (DUF1517)
MSTRG.20229	MS_inoculated	MS_control	3.07188	3.07833	8.11899e-05	0.00152849	Up	Yes	XP_014512605.1		3847.GLYMA10G33420.1				S	Pentatricopeptide repeat-containing protein
MSTRG.12897	MS_inoculated	MS_control	-2.84559	4.43289	8.18226e-05	0.00153882	Down	Yes	XP_014503797.1		29760.VIT_04s0008g04240.t01				C	2Fe-2S iron-sulfur cluster binding domain
MSTRG.17411	MS_inoculated	MS_control	3.1657	2.76586	8.19325e-05	0.00153931	Up	Yes	XP_014508104.1		3847.GLYMA07G39260.1
MSTRG.22203	MS_inoculated	MS_control	2.75546	7.6892	8.21662e-05	0.00154211	Up	Yes	XP_014515104.1		3847.GLYMA07G13790.1				I	Patatin group
MSTRG.10187	MS_inoculated	MS_control	2.90614	4.10141	8.24566e-05	0.00154598	Up	Yes	XP_014501338.1		3847.GLYMA15G42660.1		GO:0008150,GO:0009987,GO:0019725,GO:0042592,GO:0044699,GO:0044763,GO:0045454,GO:0050789,GO:0050794,GO:0065007,GO:0065008		O	Thioredoxin-like protein
MSTRG.12863	MS_inoculated	MS_control	-2.75178	7.84146	8.25454e-05	0.00154606	Down	Yes	XP_014505356.1		3847.GLYMA17G29660.1		GO:0005575,GO:0005622,GO:0005623,GO:0005737,GO:0009507,GO:0009526,GO:0009534,GO:0009536,GO:0009579,GO:0009941,GO:0031967,GO:0031975,GO:0031976,GO:0031984,GO:0043226,GO:0043227,GO:0043229,GO:0043231,GO:0044422,GO:0044424,GO:0044434,GO:0044435,GO:0044444,GO:0044446,GO:0044464		S	plastid-lipid-associated protein 8
MSTRG.10492	MS_inoculated	MS_control	2.8726	4.18207	8.26466e-05	0.00154637	Up	Yes	XP_014501505.1		3847.GLYMA13G43740.2		GO:0000775,GO:0005575,GO:0005622,GO:0005623,GO:0005634,GO:0005694,GO:0043226,GO:0043227,GO:0043228,GO:0043229,GO:0043231,GO:0043232,GO:0044422,GO:0044424,GO:0044427,GO:0044446,GO:0044464
MSTRG.16647	MS_inoculated	MS_control	-2.77649	5.80867	8.35661e-05	0.00156198	Down	Yes	XP_022639629.1		3847.GLYMA13G00630.2		GO:0000041,GO:0003674,GO:0005215,GO:0005385,GO:0005575,GO:0005623,GO:0005886,GO:0005911,GO:0006810,GO:0006811,GO:0006812,GO:0006829,GO:0008150,GO:0008324,GO:0009506,GO:0009987,GO:0010035,GO:0010038,GO:0010043,GO:0015075,GO:0015086,GO:0015691,GO:0016020,GO:0022857,GO:0022890,GO:0022891,GO:0022892,GO:0030001,GO:0030054,GO:0032025,GO:0034220,GO:0042221,GO:0042592,GO:0044464,GO:0044699,GO:0044763,GO:…	K01534	P	cadmium zinc-transporting ATPase
MSTRG.15765	MS_inoculated	MS_control	3.07175	2.89516	8.41013e-05	0.00156878	Up	Yes	XP_014508083.1		3847.GLYMA08G06580.1		GO:0005575,GO:0005622,GO:0005623,GO:0005737,GO:0005739,GO:0016020,GO:0043226,GO:0043227,GO:0043229,GO:0043231,GO:0044424,GO:0044444,GO:0044464		S	Pentatricopeptide repeat-containing protein
MSTRG.21547	MS_inoculated	MS_control	3.07175	2.89516	8.41013e-05	0.00156878	Up	Yes	XP_022641904.1		3847.GLYMA08G21650.1			K09286	K	dehydration-responsive element-binding protein 3-like
MSTRG.19506	MS_inoculated	MS_control	-2.74893	7.73721	8.42347e-05	0.00156903	Down	Yes	XP_014513384.1		3847.GLYMA10G02370.1		GO:0000325,GO:0003674,GO:0003824,GO:0005215,GO:0005575,GO:0005622,GO:0005623,GO:0005737,GO:0005773,GO:0005774,GO:0005794,GO:0005886,GO:0005911,GO:0006139,GO:0006152,GO:0006163,GO:0006195,GO:0006200,GO:0006725,GO:0006753,GO:0006793,GO:0006796,GO:0006807,GO:0006810,GO:0006811,GO:0006820,GO:0006835,GO:0006855,GO:0006865,GO:0006950,GO:0008150,GO:0008152,GO:0008517,GO:0009056,GO:0009116,GO:0009117,GO:…	K05665	Q	ABC transporter C family member
MSTRG.21793	MS_inoculated	MS_control	-2.75986	6.54407	8.42865e-05	0.00156903	Down	Yes	XP_022641905.1		3847.GLYMA07G04901.1		GO:0005575,GO:0005622,GO:0005623,GO:0005737,GO:0005773,GO:0005774,GO:0016020,GO:0031090,GO:0043226,GO:0043227,GO:0043229,GO:0043231,GO:0044422,GO:0044424,GO:0044437,GO:0044444,GO:0044446,GO:0044464		I	SacI homology domain
MSTRG.26257	MS_inoculated	MS_control	-2.78927	5.23378	8.44106e-05	0.00156975	Down	Yes	XP_014519188.1		3847.GLYMA02G04250.4				S	Inherit from COG: Triacylglycerol Lipase
MSTRG.5425	MS_inoculated	MS_control	2.90994	3.98593	8.47371e-05	0.00157422	Up	Yes	XP_014496236.1		3847.GLYMA03G37280.1				G	udp-glucuronic acid decarboxylase
MSTRG.24204	MS_inoculated	MS_control	-2.77833	5.38555	8.49864e-05	0.00157725	Down	Yes	XP_022642933.1		3847.GLYMA15G07110.2				I	synthase
MSTRG.23804	MS_inoculated	MS_control	3.10795	2.82512	8.52354e-05	0.0015789	Up	Yes	XP_014517768.1		3847.GLYMA09G02945.1		GO:0000003,GO:0003006,GO:0005575,GO:0005622,GO:0005623,GO:0005634,GO:0007049,GO:0007275,GO:0008150,GO:0009555,GO:0009556,GO:0009987,GO:0022414,GO:0032501,GO:0032502,GO:0043226,GO:0043227,GO:0043229,GO:0043231,GO:0044424,GO:0044464,GO:0044699,GO:0044707,GO:0044763,GO:0048229,GO:0048236,GO:0048610,GO:0048856,GO:0048869,GO:0051321		S	Male sterility MS5
MSTRG.5582	MS_inoculated	MS_control	3.05415	3.22522	8.52478e-05	0.0015789	Up	Yes	XP_014495227.1		3847.GLYMA19G41380.2		GO:0000278,GO:0000280,GO:0003674,GO:0003824,GO:0004672,GO:0004674,GO:0005575,GO:0005622,GO:0005623,GO:0005634,GO:0005737,GO:0006325,GO:0006464,GO:0006468,GO:0006793,GO:0006796,GO:0006996,GO:0007049,GO:0007067,GO:0008150,GO:0008152,GO:0009987,GO:0016043,GO:0016301,GO:0016310,GO:0016568,GO:0016569,GO:0016570,GO:0016572,GO:0016740,GO:0016772,GO:0016773,GO:0018107,GO:0018193,GO:0018210,GO:0019538,GO:…	K16315	D	serine threonine-protein kinase
MSTRG.10527	MS_inoculated	MS_control	2.974	3.49541	8.57372e-05	0.00158278	Up	Yes	XP_022637144.1		3847.GLYMA15G01920.1				C	Dehydrogenase
MSTRG.14360	MS_inoculated	MS_control	2.974	3.49541	8.57372e-05	0.00158278	Up	Yes	XP_014508018.1		3847.GLYMA08G41060.1		GO:0005575,GO:0005911,GO:0006950,GO:0006970,GO:0006972,GO:0008150,GO:0009414,GO:0009415,GO:0009506,GO:0009628,GO:0009651,GO:0009719,GO:0009725,GO:0009737,GO:0010033,GO:0010035,GO:0016020,GO:0030054,GO:0033993,GO:0042221,GO:0042538,GO:0050896,GO:0055044,GO:0097305,GO:1901700	K17279	U	HVA22-like protein
MSTRG.3036	MS_inoculated	MS_control	3.0964	3.01089	8.58899e-05	0.00158278	Up	Yes	XP_014493431.1		3847.GLYMA11G12540.1
MSTRG.8644	MS_inoculated	MS_control	3.0964	3.01089	8.58899e-05	0.00158278	Up	Yes	XP_014499275.2		3847.GLYMA18G10770.2				S	Pentatricopeptide repeat-containing protein
MSTRG.723	MS_inoculated	MS_control	-2.99654	2.93954	8.58899e-05	0.00158278	Down	Yes
MSTRG.16063	MS_inoculated	MS_control	2.89641	4.09298	8.60752e-05	0.0015846	Up	Yes	XP_014506054.1		3847.GLYMA17G12970.1		GO:0005575,GO:0005622,GO:0005623,GO:0005737,GO:0005829,GO:0044424,GO:0044444,GO:0044464		S	expressed protein
MSTRG.24559	MS_inoculated	MS_control	-2.79478	4.83589	8.66543e-05	0.00159366	Down	Yes	XP_014517144.1		3847.GLYMA15G07730.1				S	Dof domain, zinc finger
MSTRG.30092	MS_inoculated	MS_control	2.8051	5.10535	8.6759e-05	0.00159398	Up	Yes	XP_014489731.1		3847.GLYMA19G31230.1	P5CR	GO:0003674,GO:0003824,GO:0004735,GO:0005575,GO:0005618,GO:0005622,GO:0005623,GO:0005737,GO:0006950,GO:0006970,GO:0008150,GO:0008152,GO:0009266,GO:0009408,GO:0009628,GO:0009651,GO:0016491,GO:0016645,GO:0016646,GO:0030312,GO:0044424,GO:0044464,GO:0044710,GO:0050896,GO:0055114,GO:0071944	K00286	E	pyrroline-5-carboxylate reductase
MSTRG.10052	MS_inoculated	MS_control	2.82903	4.59406	8.68838e-05	0.00159467	Up	Yes	XP_014500173.1		3847.GLYMA11G25540.1		GO:0003674,GO:0003824,GO:0005575,GO:0005622,GO:0005623,GO:0005737,GO:0006996,GO:0008150,GO:0008152,GO:0009295,GO:0009507,GO:0009536,GO:0009579,GO:0009657,GO:0009987,GO:0015035,GO:0015036,GO:0016043,GO:0016491,GO:0016651,GO:0016667,GO:0016668,GO:0019725,GO:0042592,GO:0043226,GO:0043227,GO:0043229,GO:0043231,GO:0044424,GO:0044444,GO:0044464,GO:0044699,GO:0044710,GO:0044763,GO:0045454,GO:0047134,GO:…		O	thioredoxin-like protein CITRX
MSTRG.7410	MS_inoculated	MS_control	-2.75803	6.2575	8.82356e-05	0.00161786	Down	Yes	XP_014497923.1		3847.GLYMA18G51970.1				T	PHOsphatase
MSTRG.24870	MS_inoculated	MS_control	-2.72984	9.17212	8.9398e-05	0.00163753	Down	Yes	XP_014519053.1		3847.GLYMA12G28910.1	BOP1	GO:0005575,GO:0005622,GO:0005623,GO:0005634,GO:0005654,GO:0005730,GO:0031974,GO:0031981,GO:0043226,GO:0043227,GO:0043228,GO:0043229,GO:0043231,GO:0043232,GO:0043233,GO:0044422,GO:0044424,GO:0044428,GO:0044446,GO:0044464,GO:0070013	K14824	J	Ribosome biogenesis protein bop1
MSTRG.33136	MS_inoculated	MS_control	2.99256	3.44971	8.95946e-05	0.00163949	Up	Yes
MSTRG.28503	MS_inoculated	MS_control	2.81369	4.88169	9.0303e-05	0.0016508	Up	Yes
MSTRG.29427	MS_inoculated	MS_control	2.85179	4.26597	9.05604e-05	0.00165386	Up	Yes	XP_014524162.1		3847.GLYMA20G28360.1			K00276,K11182	Q	amine oxidase
MSTRG.20155	MS_inoculated	MS_control	2.85941	4.23939	9.12301e-05	0.00166443	Up	Yes	XP_014510890.1		3847.GLYMA20G34970.1		GO:0005575,GO:0005622,GO:0005623,GO:0005737,GO:0009524,GO:0044424,GO:0044444,GO:0044464	K10394,K10398	Z	kinesin-like protein KIF11-like
MSTRG.10452	MS_inoculated	MS_control	2.88661	4.0845	9.18338e-05	0.00167255	Up	Yes	XP_014500250.1		3847.GLYMA15G01250.2		GO:0005575,GO:0005618,GO:0005623,GO:0009505,GO:0030312,GO:0044464,GO:0071944	K01213	M	polygalacturonase
MSTRG.3327	MS_inoculated	MS_control	2.96427	3.36079	9.18581e-05	0.00167255	Up	Yes	XP_022642954.1		3847.GLYMA11G15713.1
MSTRG.22217	MS_inoculated	MS_control	3.19606	2.67387	9.29563e-05	0.00169086	Up	Yes	XP_022642091.1		3847.GLYMA13G11400.1		GO:0005575,GO:0005622,GO:0005623,GO:0005634,GO:0005737,GO:0006950,GO:0006979,GO:0008150,GO:0008284,GO:0009719,GO:0009725,GO:0009737,GO:0009743,GO:0009744,GO:0009892,GO:0009966,GO:0009987,GO:0010033,GO:0010646,GO:0010928,GO:0019222,GO:0023051,GO:0031537,GO:0031538,GO:0032991,GO:0033588,GO:0033993,GO:0034285,GO:0042127,GO:0042221,GO:0043226,GO:0043227,GO:0043229,GO:0043231,GO:0043234,GO:0043609,GO:…	K11375	B, K	elongator complex protein
MSTRG.22062	MS_inoculated	MS_control	2.98432	3.31052	9.31154e-05	0.00169207	Up	Yes	XP_022642016.1		3847.GLYMA03G01570.2			K15440	A	adenosine deaminase
MSTRG.14262	MS_inoculated	MS_control	-2.82808	4.04858	9.38461e-05	0.00170219	Down	Yes	XP_014507695.1		3847.GLYMA02G02250.1		GO:0008150,GO:0009314,GO:0009416,GO:0009628,GO:0050896		K	transcription factor bHLH135-like
MSTRG.9205	MS_inoculated	MS_control	-2.75639	5.65073	9.38584e-05	0.00170219	Down	Yes	XP_014500434.1		3847.GLYMA06G06380.1
MSTRG.8168	MS_inoculated	MS_control	3.00615	3.25843	9.44691e-05	0.001711	Up	Yes	XP_014500618.1		3847.GLYMA06G19670.1
MSTRG.14025	MS_inoculated	MS_control	3.09194	2.81134	9.45312e-05	0.001711	Up	Yes	XP_014506240.1		3847.GLYMA02G15630.1				Q	( )-neomenthol dehydrogenase-like
MSTRG.2582	MS_inoculated	MS_control	-2.73471	6.90743	9.47169e-05	0.00171267	Down	Yes	XP_022632481.1		3847.GLYMA12G00310.1		GO:0005575,GO:0005622,GO:0005623,GO:0005737,GO:0005739,GO:0043226,GO:0043227,GO:0043229,GO:0043231,GO:0044424,GO:0044444,GO:0044464		S	Pentatricopeptide repeat-containing protein
MSTRG.8397	MS_inoculated	MS_control	2.80994	4.79237	9.50967e-05	0.00171784	Up	Yes	XP_014500012.1		3847.GLYMA04G40130.1	WRKY70	GO:0001071,GO:0002218,GO:0002252,GO:0002253,GO:0002376,GO:0002682,GO:0002684,GO:0003674,GO:0003700,GO:0005575,GO:0005622,GO:0005623,GO:0005634,GO:0006355,GO:0006950,GO:0006952,GO:0006955,GO:0007154,GO:0007165,GO:0008150,GO:0009607,GO:0009617,GO:0009620,GO:0009627,GO:0009682,GO:0009719,GO:0009725,GO:0009751,GO:0009753,GO:0009755,GO:0009814,GO:0009862,GO:0009863,GO:0009864,GO:0009867,GO:0009889,GO:…		K	Transcription factor
MSTRG.14203	MS_inoculated	MS_control	-2.76079	5.34305	9.60002e-05	0.00173245	Down	Yes	XP_014507300.1		3847.GLYMA07G34920.1	SIP31		K19042	O	protein binding zinc ion binding
MSTRG.2691	MS_inoculated	MS_control	-2.72045	7.47633	9.81098e-05	0.00176613	Down	Yes	XP_014522865.1		3847.GLYMA12G01600.1	SIG1	GO:0000988,GO:0000990,GO:0000996,GO:0001053,GO:0003674,GO:0005575,GO:0005622,GO:0005623,GO:0005737,GO:0006139,GO:0006351,GO:0006352,GO:0006355,GO:0006725,GO:0006807,GO:0008150,GO:0008152,GO:0009058,GO:0009059,GO:0009314,GO:0009416,GO:0009507,GO:0009536,GO:0009628,GO:0009889,GO:0009987,GO:0010109,GO:0010467,GO:0010468,GO:0010556,GO:0016070,GO:0016987,GO:0018130,GO:0019219,GO:0019222,GO:0019438,GO:…	K03086	K	RNA polymerase sigma factor
MSTRG.554	MS_inoculated	MS_control	2.91246	3.5583	9.81449e-05	0.00176613	Up	Yes	XP_014509426.1		3847.GLYMA01G00420.1				S	microtubule-associated protein
MSTRG.15786	MS_inoculated	MS_control	3.00028	3.25336	9.81557e-05	0.00176613	Up	Yes	XP_022639296.1		3694.POPTR_0004s03810.1		GO:0000302,GO:0000304,GO:0003674,GO:0003824,GO:0005575,GO:0005622,GO:0005623,GO:0005737,GO:0006629,GO:0006720,GO:0006721,GO:0006950,GO:0006979,GO:0008150,GO:0008152,GO:0008299,GO:0008610,GO:0009058,GO:0009607,GO:0009611,GO:0009617,GO:0009719,GO:0009725,GO:0009753,GO:0009987,GO:0010033,GO:0010035,GO:0016101,GO:0016102,GO:0016114,GO:0016829,GO:0016835,GO:0016838,GO:0042221,GO:0044237,GO:0044238,GO:…	K17982	S	synthase
MSTRG.17926	MS_inoculated	MS_control	2.76471	5.43059	9.844e-05	0.0017695	Up	Yes	XP_014514786.1		3847.GLYMA02G00270.1		GO:0005575,GO:0005622,GO:0005623,GO:0005737,GO:0005739,GO:0009507,GO:0009526,GO:0009536,GO:0009941,GO:0031967,GO:0031975,GO:0043226,GO:0043227,GO:0043229,GO:0043231,GO:0044422,GO:0044424,GO:0044434,GO:0044435,GO:0044444,GO:0044446,GO:0044464		S	pentatricopeptide repeat-containing protein At1g80270
MSTRG.6637	MS_inoculated	MS_control	3.00472	3.10383	9.92313e-05	0.00178198	Up	Yes	XP_022635519.1		3847.GLYMA16G05430.1		GO:0005575,GO:0005622,GO:0005623,GO:0005737,GO:0005739,GO:0043226,GO:0043227,GO:0043229,GO:0043231,GO:0044424,GO:0044444,GO:0044464		G	pentatricopeptide repeat-containing protein At3g26782
MSTRG.28469	MS_inoculated	MS_control	-2.71024	8.75486	9.95485e-05	0.00178592	Down	Yes	XP_014523197.1		3847.GLYMA18G48010.2			K19269	P	phosphoglycolate
MSTRG.1875	MS_inoculated	MS_control	2.96726	3.29582	0.000100281	0.0017973	Up	Yes	XP_022642174.1		3847.GLYMA15G41870.1			K02876	J	ribosomal protein
MSTRG.11442	MS_inoculated	MS_control	-2.84482	3.72261	0.000101839	0.00182343	Down	Yes	XP_022637640.1		3847.GLYMA14G04280.2				E	Ankyrin Repeat
MSTRG.3649	MS_inoculated	MS_control	2.99438	3.24828	0.000102001	0.00182454	Up	Yes	XP_022634295.1		3847.GLYMA18G18220.2				S	Pentatricopeptide repeat-containing protein
MSTRG.6886	MS_inoculated	MS_control	-2.71953	6.55595	0.000102622	0.00183387	Down	Yes	XP_022635622.1		3847.GLYMA20G00410.2		GO:0003674,GO:0005215,GO:0005315,GO:0005575,GO:0005622,GO:0005623,GO:0005737,GO:0006810,GO:0008150,GO:0009507,GO:0009526,GO:0009528,GO:0009536,GO:0009706,GO:0009941,GO:0009987,GO:0015291,GO:0016020,GO:0019866,GO:0022804,GO:0022857,GO:0031090,GO:0031967,GO:0031969,GO:0031975,GO:0042170,GO:0043226,GO:0043227,GO:0043229,GO:0043231,GO:0044422,GO:0044424,GO:0044434,GO:0044435,GO:0044444,GO:0044446,GO:…	K08193	G	Anion transporter
MSTRG.5230	MS_inoculated	MS_control	2.79776	4.64226	0.000102939	0.00183774	Up	Yes	XP_014495208.1		3847.GLYMA03G35410.1		GO:0005575,GO:0005911,GO:0009506,GO:0030054,GO:0055044	K17479	O	Glutaredoxin
MSTRG.19263	MS_inoculated	MS_control	2.7604	5.49452	0.00010319	0.00183815	Up	Yes	XP_014512192.1		3847.GLYMA13G19220.1		GO:0005575,GO:0005576		S	GDSL esterase lipase
MSTRG.4440	MS_inoculated	MS_control	-2.7378	5.70645	0.000103209	0.00183815	Down	Yes	XP_014494515.1		3847.GLYMA06G24470.1				S	soul heme-binding
MSTRG.17803	MS_inoculated	MS_control	2.89489	3.79757	0.000103263	0.00183815	Up	Yes	XP_022640079.1		3847.GLYMA08G01930.2		GO:0005575,GO:0005623,GO:0005886,GO:0016020,GO:0044464,GO:0071944
MSTRG.23860	MS_inoculated	MS_control	2.83224	4.14722	0.000103569	0.00184144	Up	Yes	XP_022642784.1		3847.GLYMA09G03600.1			K13862	P	boron transporter
MSTRG.17427	MS_inoculated	MS_control	2.82521	4.33814	0.00010365	0.00184144	Up	Yes
MSTRG.28016	MS_inoculated	MS_control	-2.72705	6.09866	0.000103775	0.00184188	Down	Yes	XP_014522757.1		3847.GLYMA12G15940.1		GO:0003674,GO:0003824,GO:0005575,GO:0005622,GO:0005623,GO:0006066,GO:0008150,GO:0008152,GO:0016020,GO:0016491,GO:0016614,GO:0016899,GO:0043226,GO:0043227,GO:0043229,GO:0043231,GO:0044281,GO:0044424,GO:0044464,GO:0044710,GO:0046577,GO:0055114,GO:0071704,GO:1901615	K17756	E	Long-chain-alcohol oxidase
MSTRG.23386	MS_inoculated	MS_control	2.77954	4.80978	0.000104381	0.00185084	Up	Yes	XP_014517856.1		3847.GLYMA18G07930.1	OSI_29740
MSTRG.10096	MS_inoculated	MS_control	-2.73738	5.52707	0.000105249	0.00186443	Down	Yes	XP_022636968.1		3847.GLYMA11G21275.1			K08332	S	U-box domain-containing protein
MSTRG.20624	MS_inoculated	MS_control	-2.70651	7.30738	0.000105746	0.00187142	Down	Yes	XP_014513599.1		3847.GLYMA10G37160.1		GO:0003674,GO:0003824,GO:0005215,GO:0005575,GO:0005622,GO:0005623,GO:0005737,GO:0005773,GO:0005774,GO:0006139,GO:0006152,GO:0006163,GO:0006195,GO:0006200,GO:0006725,GO:0006753,GO:0006793,GO:0006796,GO:0006807,GO:0006810,GO:0008150,GO:0008152,GO:0009056,GO:0009116,GO:0009117,GO:0009119,GO:0009123,GO:0009125,GO:0009126,GO:0009128,GO:0009141,GO:0009143,GO:0009144,GO:0009146,GO:0009150,GO:0009154,GO:…	K05666	Q	ABC transporter C family member
MSTRG.21114	MS_inoculated	MS_control	-2.75105	5.10711	0.000106431	0.00188172	Down	Yes	XP_014514747.1		3847.GLYMA20G24740.1		GO:0005575,GO:0005622,GO:0005623,GO:0005737,GO:0009507,GO:0009536,GO:0043226,GO:0043227,GO:0043229,GO:0043231,GO:0044424,GO:0044444,GO:0044464		O	Molybdopterin guanine dinucleotide synthesis protein B
MSTRG.32122	MS_inoculated	MS_control	2.71377	7.00207	0.000107128	0.00189221	Up	Yes	XP_022633676.1		3847.GLYMA10G05520.2	PRR7	GO:0003674,GO:0003676,GO:0003677,GO:0005488,GO:0005575,GO:0005622,GO:0005623,GO:0005634,GO:0005737,GO:0005739,GO:0006355,GO:0007154,GO:0007165,GO:0007623,GO:0008150,GO:0009266,GO:0009314,GO:0009416,GO:0009628,GO:0009639,GO:0009889,GO:0009890,GO:0009892,GO:0009987,GO:0010017,GO:0010468,GO:0010556,GO:0010558,GO:0010605,GO:0010629,GO:0019219,GO:0019222,GO:0023052,GO:0031323,GO:0031324,GO:0031326,GO:…	K12129	K	Two-component response regulator-like
MSTRG.9785	MS_inoculated	MS_control	3.00548	3.18321	0.000108099	0.00190606	Up	Yes	XP_014500148.1		3847.GLYMA10G04110.1		GO:0003674,GO:0003824,GO:0004672,GO:0004674,GO:0004693,GO:0005575,GO:0005622,GO:0005623,GO:0005634,GO:0005737,GO:0006139,GO:0006259,GO:0006260,GO:0006464,GO:0006468,GO:0006725,GO:0006793,GO:0006796,GO:0006807,GO:0006996,GO:0007049,GO:0007275,GO:0008150,GO:0008152,GO:0009058,GO:0009059,GO:0009507,GO:0009536,GO:0009657,GO:0009658,GO:0009987,GO:0016043,GO:0016301,GO:0016310,GO:0016740,GO:0016772,GO:…	K10727	L	CDT1-like protein a
MSTRG.17920	MS_inoculated	MS_control	2.70647	7.37164	0.00010812	0.00190606	Up	Yes	XP_014510769.1		3847.GLYMA02G00340.1		GO:0003674,GO:0003824,GO:0006082,GO:0006629,GO:0006631,GO:0006690,GO:0008150,GO:0008152,GO:0008374,GO:0009987,GO:0010327,GO:0010597,GO:0016407,GO:0016413,GO:0016740,GO:0016746,GO:0016747,GO:0019372,GO:0019752,GO:0032787,GO:0043436,GO:0044237,GO:0044238,GO:0044255,GO:0044281,GO:0044710,GO:0071704,GO:1901568	K18858,K19861	S	benzyl alcohol O-benzoyltransferase-like
MSTRG.1736	MS_inoculated	MS_control	-2.74352	5.03481	0.000109553	0.00192946	Down	Yes	XP_022641768.1		3847.GLYMA18G02430.4	TGA4	GO:0001071,GO:0003674,GO:0003676,GO:0003677,GO:0003700,GO:0005488,GO:0005575,GO:0005622,GO:0005623,GO:0005634,GO:0006355,GO:0006950,GO:0006952,GO:0008150,GO:0009266,GO:0009409,GO:0009607,GO:0009617,GO:0009628,GO:0009889,GO:0010468,GO:0010556,GO:0019219,GO:0019222,GO:0031323,GO:0031326,GO:0042742,GO:0043226,GO:0043227,GO:0043229,GO:0043231,GO:0043565,GO:0044424,GO:0044464,GO:0050789,GO:0050794,GO:…	K14431	K	Transcription factor
MSTRG.20370	MS_inoculated	MS_control	-2.90832	3.06846	0.000110373	0.00194203	Down	Yes
MSTRG.4031	MS_inoculated	MS_control	2.90751	3.60866	0.000110964	0.00194956	Up	Yes	XP_014519476.1		3847.GLYMA12G23480.2	DRP5A	GO:0005575,GO:0005622,GO:0005623,GO:0005737,GO:0005856,GO:0009504,GO:0009524,GO:0043226,GO:0043228,GO:0043229,GO:0043232,GO:0044424,GO:0044444,GO:0044464		U	dynamin-like protein C-like
MSTRG.33118	MS_inoculated	MS_control	2.72515	5.91455	0.000111014	0.00194956	Up	Yes	XP_014492817.1		3847.GLYMA08G25841.1		GO:0003674,GO:0003824,GO:0004176,GO:0005575,GO:0005622,GO:0005623,GO:0005737,GO:0005739,GO:0006139,GO:0006152,GO:0006163,GO:0006195,GO:0006200,GO:0006725,GO:0006753,GO:0006793,GO:0006796,GO:0006807,GO:0008150,GO:0008152,GO:0008233,GO:0009056,GO:0009116,GO:0009117,GO:0009119,GO:0009123,GO:0009125,GO:0009126,GO:0009128,GO:0009141,GO:0009143,GO:0009144,GO:0009146,GO:0009150,GO:0009154,GO:0009158,GO:…	K03798	O	ATP-dependent zinc metalloprotease FTSH 12
MSTRG.6349	MS_inoculated	MS_control	-2.73543	5.23618	0.000111916	0.00196352	Down	Yes	XP_022635417.1		3847.GLYMA12G29600.2		GO:0003674,GO:0003824,GO:0004842,GO:0006464,GO:0008150,GO:0008152,GO:0009987,GO:0016567,GO:0016874,GO:0016879,GO:0016881,GO:0019538,GO:0019787,GO:0032446,GO:0036211,GO:0043170,GO:0043412,GO:0044237,GO:0044238,GO:0044260,GO:0044267,GO:0070647,GO:0071704		A	zinc finger (C3HC4-type RING finger) family protein
MSTRG.4390	MS_inoculated	MS_control	2.72572	5.90533	0.00011208	0.00196452	Up	Yes	XP_014520354.1		3847.GLYMA18G02450.1		GO:0003674,GO:0003824,GO:0005575,GO:0005576,GO:0005618,GO:0005623,GO:0005911,GO:0006082,GO:0006518,GO:0006520,GO:0006575,GO:0006749,GO:0006751,GO:0006790,GO:0006807,GO:0006950,GO:0006979,GO:0008150,GO:0008152,GO:0009056,GO:0009063,GO:0009505,GO:0009506,GO:0009987,GO:0016054,GO:0016740,GO:0016746,GO:0016755,GO:0016756,GO:0019752,GO:0030054,GO:0030312,GO:0034641,GO:0042219,GO:0043171,GO:0043436,GO:…	K00681,K18592	E	gamma-glutamyltranspeptidase
MSTRG.9713	MS_inoculated	MS_control	2.77984	4.6268	0.000112487	0.00196976	Up	Yes	XP_014500476.1		3847.GLYMA06G02060.2
MSTRG.9964	MS_inoculated	MS_control	-2.70546	6.28273	0.000112805	0.00197314	Down	Yes	XP_014502377.1		3847.GLYMA15G00950.1		GO:0005575,GO:0005622,GO:0005623,GO:0005737,GO:0009507,GO:0009526,GO:0009534,GO:0009535,GO:0009536,GO:0009579,GO:0009941,GO:0016020,GO:0031967,GO:0031975,GO:0031976,GO:0031984,GO:0034357,GO:0042651,GO:0043226,GO:0043227,GO:0043229,GO:0043231,GO:0044422,GO:0044424,GO:0044434,GO:0044435,GO:0044436,GO:0044444,GO:0044446,GO:0044464,GO:0055035	K03686	O	chaperone protein
MSTRG.2723	MS_inoculated	MS_control	-2.71903	5.82403	0.000112895	0.00197314	Down	Yes	XP_014523339.1		3847.GLYMA12G01970.1				S	Pathogenesis-related protein Bet v I family
MSTRG.31064	MS_inoculated	MS_control	-2.88528	3.35156	0.000113637	0.00198231	Down	Yes	XP_014490662.1		3847.GLYMA07G18870.1		GO:0001071,GO:0003674,GO:0003700,GO:0006355,GO:0008150,GO:0009889,GO:0010468,GO:0010556,GO:0019219,GO:0019222,GO:0031323,GO:0031326,GO:0050789,GO:0050794,GO:0051171,GO:0051252,GO:0060255,GO:0065007,GO:0080090,GO:2000112,GO:2001141		S	Myb-like DNA-binding domain
MSTRG.25599	MS_inoculated	MS_control	-2.84696	3.3565	0.000113637	0.00198231	Down	Yes	XP_014519453.1		3847.GLYMA16G25880.1		GO:0005575,GO:0005623,GO:0005886,GO:0016020,GO:0044464,GO:0071944		S	BTB POZ domain-containing protein
MSTRG.18235	MS_inoculated	MS_control	2.91991	3.32264	0.000114085	0.00198823	Up	Yes	XP_014511377.2		3847.GLYMA02G29450.2		GO:0005575,GO:0005622,GO:0005623,GO:0005737,GO:0005739,GO:0043226,GO:0043227,GO:0043229,GO:0043231,GO:0044424,GO:0044444,GO:0044464		S	Pentatricopeptide repeat-containing protein
MSTRG.17886	MS_inoculated	MS_control	-2.79324	4.19375	0.000114203	0.00198839	Down	Yes	XP_014508049.1		3847.GLYMA04G38410.1			K14488	S	Auxin responsive protein
MSTRG.15618	MS_inoculated	MS_control	-2.71584	5.75587	0.000114893	0.0019985	Down	Yes	XP_014505985.1		3847.GLYMA05G02150.2		GO:0005575,GO:0005623,GO:0005886,GO:0016020,GO:0044464,GO:0071944		T	Serine threonine-protein kinase
MSTRG.4317	MS_inoculated	MS_control	-2.68053	9.37943	0.000115729	0.00201113	Down	Yes	XP_014494340.1		3847.GLYMA18G01830.1		GO:0001071,GO:0003674,GO:0003676,GO:0003677,GO:0003700,GO:0005488,GO:0005575,GO:0005622,GO:0005623,GO:0005634,GO:0006355,GO:0006950,GO:0007154,GO:0007165,GO:0008150,GO:0009414,GO:0009415,GO:0009628,GO:0009719,GO:0009725,GO:0009737,GO:0009738,GO:0009755,GO:0009787,GO:0009788,GO:0009889,GO:0009891,GO:0009893,GO:0009966,GO:0009968,GO:0009987,GO:0010033,GO:0010035,GO:0010468,GO:0010556,GO:0010557,GO:…	K09338	K	homeobox-leucine zipper protein
MSTRG.30620	MS_inoculated	MS_control	-2.70092	6.18834	0.000116024	0.00201435	Down	Yes	XP_014490247.1		3847.GLYMA18G45900.1				S	polyphenol oxidase
MSTRG.9214	MS_inoculated	MS_control	-2.68167	8.41952	0.000116155	0.00201471	Down	Yes	XP_014502470.1		3847.GLYMA04G06240.1		GO:0005575,GO:0005622,GO:0005623,GO:0005634,GO:0043226,GO:0043227,GO:0043229,GO:0043231,GO:0044424,GO:0044464		K	Zinc finger protein CONSTANS-LIKE
MSTRG.26943	MS_inoculated	MS_control	-2.69182	6.70584	0.00011801	0.00204496	Down	Yes	XP_014521722.1		3847.GLYMA11G36830.1		GO:0005575,GO:0005622,GO:0005623,GO:0005634,GO:0005737,GO:0006950,GO:0008150,GO:0009266,GO:0009409,GO:0009507,GO:0009532,GO:0009536,GO:0009570,GO:0009628,GO:0043226,GO:0043227,GO:0043229,GO:0043231,GO:0044422,GO:0044424,GO:0044434,GO:0044435,GO:0044444,GO:0044446,GO:0044464,GO:0050896		A	ribosomal protein
MSTRG.16403	MS_inoculated	MS_control	-2.71218	5.69119	0.000118278	0.00204765	Down	Yes	XP_022639522.1		3847.GLYMA17G11681.1		GO:0005575,GO:0005622,GO:0005623,GO:0005737,GO:0009507,GO:0009526,GO:0009536,GO:0009941,GO:0016020,GO:0031090,GO:0031967,GO:0031969,GO:0031975,GO:0042170,GO:0043226,GO:0043227,GO:0043229,GO:0043231,GO:0044422,GO:0044424,GO:0044434,GO:0044435,GO:0044444,GO:0044446,GO:0044464	K08193	G	anion transporter 6, chloroplastic-like
MSTRG.17683	MS_inoculated	MS_control	-2.69875	6.26765	0.00011858	0.00205094	Down	Yes	XP_022640023.1		29760.VIT_15s0046g01430.t01			K01792	G	glucose-6-phosphate
MSTRG.15126	MS_inoculated	MS_control	-2.71141	5.45605	0.000119625	0.00206707	Down	Yes
MSTRG.18389	MS_inoculated	MS_control	-2.68381	7.46879	0.000119749	0.00206725	Down	Yes	XP_014510970.1		3847.GLYMA12G32680.1	THF1	GO:0005575,GO:0005622,GO:0005623,GO:0005737,GO:0006091,GO:0006461,GO:0006605,GO:0006612,GO:0006810,GO:0006886,GO:0006996,GO:0007154,GO:0007165,GO:0007166,GO:0007186,GO:0008104,GO:0008150,GO:0008152,GO:0009507,GO:0009526,GO:0009527,GO:0009528,GO:0009532,GO:0009534,GO:0009535,GO:0009536,GO:0009570,GO:0009579,GO:0009657,GO:0009668,GO:0009707,GO:0009743,GO:0009756,GO:0009941,GO:0009987,GO:0010027,GO:…		U	Protein THYLAKOID FORMATION1
MSTRG.15760	MS_inoculated	MS_control	2.69358	6.71723	0.000119988	0.00206943	Up	Yes	XP_014506994.1		3847.GLYMA16G07450.1		GO:0005575,GO:0005576,GO:0005618,GO:0005623,GO:0005911,GO:0009505,GO:0009506,GO:0030054,GO:0030312,GO:0044464,GO:0055044,GO:0071944		I	GDSL esterase lipase
MSTRG.19559	MS_inoculated	MS_control	2.85947	3.67069	0.000120599	0.00207801	Up	Yes	XP_014512935.1		3847.GLYMA02G01860.1		GO:0005575,GO:0005622,GO:0005623,GO:0005634,GO:0043226,GO:0043227,GO:0043229,GO:0043231,GO:0044424,GO:0044464	K11275	B	linker histone H1 and H5 family
MSTRG.9895	MS_inoculated	MS_control	2.93252	3.26596	0.000120984	0.00208268	Up	Yes	XP_014500440.1		3847.GLYMA13G44890.1		GO:0001071,GO:0003674,GO:0003700,GO:0005575,GO:0005622,GO:0005623,GO:0005634,GO:0005737,GO:0005829,GO:0006355,GO:0008150,GO:0009607,GO:0009620,GO:0009889,GO:0010468,GO:0010556,GO:0019219,GO:0019222,GO:0031323,GO:0031326,GO:0043226,GO:0043227,GO:0043229,GO:0043231,GO:0044424,GO:0044444,GO:0044464,GO:0050789,GO:0050794,GO:0050896,GO:0051171,GO:0051252,GO:0051704,GO:0051707,GO:0060255,GO:0065007,GO:…	K19600	S	tubby-like protein
MSTRG.32228	MS_inoculated	MS_control	2.98051	3.16173	0.000121979	0.00209784	Up	Yes	XP_022633687.1		3847.GLYMA08G25710.2		GO:0000723,GO:0000781,GO:0005575,GO:0005622,GO:0005623,GO:0005634,GO:0005694,GO:0006139,GO:0006259,GO:0006725,GO:0006807,GO:0006996,GO:0008150,GO:0008152,GO:0009987,GO:0016043,GO:0032200,GO:0034641,GO:0042592,GO:0043170,GO:0043226,GO:0043227,GO:0043228,GO:0043229,GO:0043231,GO:0043232,GO:0044237,GO:0044238,GO:0044260,GO:0044422,GO:0044424,GO:0044427,GO:0044446,GO:0044464,GO:0044699,GO:0044763,GO:…		S	CST complex subunit
MSTRG.22403	MS_inoculated	MS_control	2.70889	5.78999	0.000122444	0.00210386	Up	Yes	XP_022642169.1		3847.GLYMA16G10780.1				S	Protein of unknown function (DUF760)
MSTRG.6142	MS_inoculated	MS_control	2.80238	4.19021	0.00012265	0.00210541	Up	Yes	XP_014496587.1		3847.GLYMA18G32840.1		GO:0005575,GO:0005618,GO:0005623,GO:0005911,GO:0009505,GO:0009506,GO:0030054,GO:0030312,GO:0044464,GO:0055044,GO:0071944		G	glucan endo-1-3-beta-glucosidase
MSTRG.19180	MS_inoculated	MS_control	2.76325	4.53731	0.000124137	0.00212759	Up	Yes	XP_014514881.1		3847.GLYMA13G19580.1	OSI_11022		K10398	Z	125 kDa kinesin-related
MSTRG.8186	MS_inoculated	MS_control	2.73769	5.04711	0.00012428	0.00212759	Up	Yes
MSTRG.14078	MS_inoculated	MS_control	3.01768	2.94312	0.000124291	0.00212759	Up	Yes	XP_022638764.1		3847.GLYMA07G33590.1
MSTRG.12187	MS_inoculated	MS_control	2.84371	3.79939	0.000125553	0.00214648	Up	Yes	XP_022637841.1		3847.GLYMA13G01910.2	OSI_31105	GO:0003674,GO:0003824,GO:0004805,GO:0005975,GO:0005984,GO:0005991,GO:0005992,GO:0006793,GO:0006796,GO:0008150,GO:0008152,GO:0009058,GO:0009311,GO:0009312,GO:0009987,GO:0016051,GO:0016311,GO:0016787,GO:0016788,GO:0016791,GO:0019203,GO:0034637,GO:0042578,GO:0044237,GO:0044238,GO:0044249,GO:0044262,GO:0044723,GO:0046351,GO:0071704,GO:1901576	K01087	G	Removes the phosphate from trehalose 6-phosphate to produce free trehalose. Trehalose accumulation in plant may improve abiotic stress tolerance
MSTRG.16972	MS_inoculated	MS_control	2.99381	2.82831	0.000125629	0.00214648	Up	Yes	XP_014506024.1		3847.GLYMA07G37154.1		GO:0005575,GO:0005623,GO:0005886,GO:0016020,GO:0044464,GO:0071944
MSTRG.5758	MS_inoculated	MS_control	-2.66406	9.59102	0.000125981	0.00215049	Down	Yes	XP_014496325.1		3847.GLYMA18G03440.1	SBPASE	GO:0000271,GO:0003674,GO:0003824,GO:0005575,GO:0005576,GO:0005622,GO:0005623,GO:0005737,GO:0005975,GO:0005976,GO:0005982,GO:0005984,GO:0005985,GO:0005986,GO:0006073,GO:0006793,GO:0006796,GO:0006950,GO:0006952,GO:0008150,GO:0008152,GO:0009058,GO:0009059,GO:0009250,GO:0009311,GO:0009312,GO:0009507,GO:0009526,GO:0009532,GO:0009536,GO:0009570,GO:0009579,GO:0009607,GO:0009617,GO:0009941,GO:0009987,GO:…	K01100	G	Sedoheptulose-bisphosphatase
MSTRG.15641	MS_inoculated	MS_control	-2.76813	4.27168	0.000126817	0.00216274	Down	Yes	XP_014508093.1		3847.GLYMA17G10050.1				S	Gibberellin regulated protein
MSTRG.6320	MS_inoculated	MS_control	-2.68939	6.04997	0.000127587	0.00217384	Down	Yes	XP_014497967.1		3847.GLYMA13G40470.1	RAP2.7	GO:0005575,GO:0005622,GO:0005623,GO:0005634,GO:0043226,GO:0043227,GO:0043229,GO:0043231,GO:0044424,GO:0044464	K09284,K09285	K	Transcription factor
MSTRG.28716	MS_inoculated	MS_control	-2.68649	6.12075	0.00012861	0.00218925	Down	Yes	XP_014523515.1		3847.GLYMA05G29140.1	CIPK12		K07198	T	Cbl-interacting protein kinase
MSTRG.15330	MS_inoculated	MS_control	-2.66056	8.88608	0.000129012	0.00219404	Down	Yes	XP_014509274.1		3847.GLYMA05G04210.1		GO:0000166,GO:0001882,GO:0001883,GO:0003674,GO:0005488,GO:0005524,GO:0005575,GO:0005576,GO:0005622,GO:0005623,GO:0005737,GO:0005739,GO:0006996,GO:0007275,GO:0008150,GO:0009507,GO:0009526,GO:0009532,GO:0009536,GO:0009570,GO:0009657,GO:0009658,GO:0009791,GO:0009845,GO:0009941,GO:0009987,GO:0016043,GO:0017076,GO:0030554,GO:0031967,GO:0031975,GO:0032501,GO:0032502,GO:0032549,GO:0032550,GO:0032553,GO:…	K02355	J	elongation factor G
MSTRG.31087	MS_inoculated	MS_control	2.76586	4.56506	0.000129403	0.00219864	Up	Yes	XP_014490683.1		3847.GLYMA01G07780.1	OSI_12536	GO:0005575,GO:0005622,GO:0005623,GO:0005737,GO:0006139,GO:0006351,GO:0006725,GO:0006807,GO:0006996,GO:0008150,GO:0008152,GO:0009058,GO:0009059,GO:0009295,GO:0009507,GO:0009532,GO:0009536,GO:0009570,GO:0009657,GO:0009658,GO:0009662,GO:0009987,GO:0010467,GO:0016043,GO:0016070,GO:0018130,GO:0019438,GO:0032774,GO:0034641,GO:0034645,GO:0034654,GO:0042644,GO:0042646,GO:0042793,GO:0043170,GO:0043226,GO:…		G	pfkB family carbohydrate kinase
MSTRG.2395	MS_inoculated	MS_control	2.91914	3.38644	0.000130493	0.00221512	Up	Yes	XP_014506333.1		3847.GLYMA16G29661.1				P	Heavy metal-associated domain containing protein
MSTRG.610	MS_inoculated	MS_control	2.81462	3.94443	0.000130825	0.00221869	Up	Yes	XP_014503363.1		3847.GLYMA01G00640.2				S	pentatricopeptide repeat-containing protein At2g15690-like
MSTRG.8497	MS_inoculated	MS_control	3.12353	2.61145	0.000131701	0.00223148	Up	Yes	NP_001304248.1		3847.GLYMA04G36470.1		GO:0005575,GO:0005622,GO:0005623,GO:0005737,GO:0005783,GO:0043226,GO:0043227,GO:0043229,GO:0043231,GO:0044424,GO:0044444,GO:0044464	K16292	O	Cysteine
MSTRG.27916	MS_inoculated	MS_control	2.96786	3.15087	0.000132313	0.00223875	Up	Yes
MSTRG.22211	MS_inoculated	MS_control	2.97574	2.99564	0.000132375	0.00223875	Up	Yes	XP_022642081.1		3847.GLYMA03G25801.1		GO:0003674,GO:0003824,GO:0004672,GO:0004674,GO:0006464,GO:0006468,GO:0006793,GO:0006796,GO:0008150,GO:0008152,GO:0009987,GO:0016301,GO:0016310,GO:0016740,GO:0016772,GO:0016773,GO:0019538,GO:0036211,GO:0043170,GO:0043412,GO:0044237,GO:0044238,GO:0044260,GO:0044267,GO:0046777,GO:0071704	K02214	D	STYKc
MSTRG.1211	MS_inoculated	MS_control	-2.67533	6.17596	0.00013465	0.00227512	Down	Yes	XP_014504870.1		3847.GLYMA16G32400.1		GO:0005575,GO:0005622,GO:0005623,GO:0005737,GO:0009507,GO:0009536,GO:0043226,GO:0043227,GO:0043229,GO:0043231,GO:0044424,GO:0044444,GO:0044464
MSTRG.24217	MS_inoculated	MS_control	-2.66578	6.86283	0.000135898	0.0022941	Down	Yes	XP_014519162.1		3847.GLYMA15G10700.1
MSTRG.31891	MS_inoculated	MS_control	2.77769	4.10033	0.0001361	0.00229515	Up	Yes	XP_014491743.1		3847.GLYMA13G37491.1				S	epidermal patterning factor
MSTRG.30430	MS_inoculated	MS_control	2.69329	5.64546	0.000136211	0.00229515	Up	Yes	XP_014490128.1		3847.GLYMA05G25610.1	TUB2	GO:0005575,GO:0005622,GO:0005623,GO:0005856,GO:0043226,GO:0043228,GO:0043229,GO:0043232,GO:0044424,GO:0044464	K07375	Z	Tubulin is the major constituent of microtubules. It binds two moles of GTP, one at an exchangeable site on the beta chain and one at a non-exchangeable site on the alpha chain (By similarity)
MSTRG.28733	MS_inoculated	MS_control	3.0029	2.93044	0.000136606	0.00229968	Up	Yes	XP_022632432.1		3847.GLYMA05G29020.1				S	Pentatricopeptide repeat-containing protein
MSTRG.27526	MS_inoculated	MS_control	-2.6566	7.38809	0.000136778	0.00230046	Down	Yes	XP_014522272.1		3847.GLYMA18G14530.1	PIL6	GO:0001071,GO:0003674,GO:0003676,GO:0003677,GO:0003700,GO:0005488,GO:0005575,GO:0005622,GO:0005623,GO:0005634,GO:0006355,GO:0007154,GO:0007165,GO:0007275,GO:0007602,GO:0008150,GO:0008152,GO:0009058,GO:0009314,GO:0009416,GO:0009581,GO:0009582,GO:0009583,GO:0009585,GO:0009605,GO:0009628,GO:0009639,GO:0009640,GO:0009692,GO:0009693,GO:0009704,GO:0009791,GO:0009889,GO:0009966,GO:0009987,GO:0010017,GO:…	K16189	K	transcription factor
MSTRG.300	MS_inoculated	MS_control	2.79481	4.0429	0.000137452	0.00230968	Up	Yes	XP_014503977.1		3847.GLYMA19G01910.1		GO:0000139,GO:0003674,GO:0003824,GO:0005575,GO:0005622,GO:0005623,GO:0005737,GO:0005794,GO:0006950,GO:0006979,GO:0008150,GO:0008152,GO:0008194,GO:0012505,GO:0016020,GO:0016740,GO:0016757,GO:0016758,GO:0031090,GO:0043226,GO:0043227,GO:0043229,GO:0043231,GO:0044422,GO:0044424,GO:0044431,GO:0044444,GO:0044446,GO:0044464,GO:0047262,GO:0050896		G	Galacturonosyltransferase-like
MSTRG.13944	MS_inoculated	MS_control	2.86755	3.46296	0.0001378	0.00231339	Up	Yes	XP_022638668.1		3847.GLYMA16G18500.2				V	ubiquitin-like with PHD and ring finger domains 2, E3 ubiquitin protein ligase
MSTRG.22921	MS_inoculated	MS_control	-2.64663	9.19427	0.000138359	0.00231982	Down	Yes	XP_014515011.1		3847.GLYMA01G28820.7		GO:0000785,GO:0001071,GO:0003674,GO:0003676,GO:0003677,GO:0003682,GO:0003700,GO:0005198,GO:0005488,GO:0005575,GO:0005622,GO:0005623,GO:0005634,GO:0005694,GO:0006325,GO:0006333,GO:0006355,GO:0006996,GO:0008150,GO:0009889,GO:0009987,GO:0010468,GO:0010556,GO:0016043,GO:0019219,GO:0019222,GO:0030527,GO:0031323,GO:0031326,GO:0043226,GO:0043227,GO:0043228,GO:0043229,GO:0043231,GO:0043232,GO:0044422,GO:…	K10802	K	high mobility group
MSTRG.17523	MS_inoculated	MS_control	-2.84669	3.27802	0.000138578	0.00231982	Down	Yes
MSTRG.8554	MS_inoculated	MS_control	-2.65403	7.41679	0.000138584	0.00231982	Down	Yes	XP_014499985.1		3847.GLYMA06G12420.1	NDHM	GO:0005575,GO:0005622,GO:0005623,GO:0005737,GO:0006461,GO:0008150,GO:0009507,GO:0009526,GO:0009534,GO:0009535,GO:0009536,GO:0009579,GO:0009941,GO:0010257,GO:0010258,GO:0010598,GO:0016020,GO:0016043,GO:0022607,GO:0031967,GO:0031975,GO:0031976,GO:0031984,GO:0032991,GO:0034357,GO:0034622,GO:0042651,GO:0043226,GO:0043227,GO:0043229,GO:0043231,GO:0043234,GO:0043623,GO:0043933,GO:0044085,GO:0044422,GO:…		C	electron donor, via FMN and iron-sulfur (Fe-S) centers, to quinones in the respiratory and or the photosynthetic chain. The immediate electron acceptor for the enzyme in this species is believed to be plastoquinone. Couples the redox reaction to proton translocation, and thus conserves the redox energy in a proton gradient (By similarity)
MSTRG.20682	MS_inoculated	MS_control	-2.68102	5.4622	0.00013869	0.00231982	Down	Yes	XP_014512564.1		3847.GLYMA20G30070.1		GO:0005575,GO:0005622,GO:0005623,GO:0005737,GO:0005783,GO:0043226,GO:0043227,GO:0043229,GO:0043231,GO:0044424,GO:0044444,GO:0044464
MSTRG.23872	MS_inoculated	MS_control	2.7067	5.2039	0.000139645	0.00233093	Up	Yes	XP_014517933.2		3847.GLYMA15G14720.2				S	desiccation-related protein
MSTRG.7711	MS_inoculated	MS_control	-3.02749	2.26732	0.000139731	0.00233093	Down	Yes
MSTRG.8927	MS_inoculated	MS_control	-2.95041	2.52024	0.000139736	0.00233093	Down	Yes	XP_014500062.1		3847.GLYMA04G07250.1				S	UPF0481 protein
MSTRG.6384	MS_inoculated	MS_control	-2.68311	5.34697	0.00014021	0.00233671	Down	Yes	XP_022635429.1		3847.GLYMA12G29991.1		GO:0000003,GO:0001071,GO:0001763,GO:0003006,GO:0003674,GO:0003700,GO:0005575,GO:0005622,GO:0005623,GO:0005634,GO:0006355,GO:0007275,GO:0007389,GO:0008150,GO:0009653,GO:0009791,GO:0009887,GO:0009888,GO:0009889,GO:0009987,GO:0010016,GO:0010073,GO:0010074,GO:0010076,GO:0010077,GO:0010223,GO:0010228,GO:0010229,GO:0010346,GO:0010468,GO:0010556,GO:0019219,GO:0019222,GO:0019827,GO:0022414,GO:0030154,GO:…		K	POX
MSTRG.5240	MS_inoculated	MS_control	2.88193	3.41619	0.000141219	0.00235106	Up	Yes	XP_014495852.1		3847.GLYMA19G25930.1		GO:0005575,GO:0005622,GO:0005623,GO:0005737,GO:0006139,GO:0006259,GO:0006260,GO:0006281,GO:0006725,GO:0006807,GO:0006950,GO:0006974,GO:0007275,GO:0008150,GO:0008152,GO:0008219,GO:0009058,GO:0009059,GO:0009987,GO:0012501,GO:0016265,GO:0032501,GO:0032502,GO:0033554,GO:0034641,GO:0034645,GO:0043170,GO:0044237,GO:0044238,GO:0044249,GO:0044260,GO:0044424,GO:0044464,GO:0044699,GO:0044707,GO:0044763,GO:…	K10808	F	ribonucleoside-diphosphate reductase small
MSTRG.9446	MS_inoculated	MS_control	-2.9009	2.7985	0.000141328	0.00235106	Down	Yes	XP_014500712.1		3847.GLYMA04G03990.1
MSTRG.11624	MS_inoculated	MS_control	2.66382	6.51838	0.000142155	0.00236267	Up	Yes	XP_022637682.1		3847.GLYMA14G05980.2				S	Inherit from euNOG: Polyadenylate-binding protein-interacting protein
MSTRG.24578	MS_inoculated	MS_control	2.80818	3.89826	0.000143104	0.00237628	Up	Yes	XP_022642698.1		3847.GLYMA13G31780.1	OSI_26501			T	strubbelig-receptor family
MSTRG.10900	MS_inoculated	MS_control	2.64843	7.5167	0.000144951	0.00240476	Up	Yes	XP_014501794.1		3847.GLYMA13G38040.1		GO:0003674,GO:0003824,GO:0005575,GO:0005576,GO:0005618,GO:0005623,GO:0008150,GO:0008152,GO:0016740,GO:0016757,GO:0016758,GO:0016762,GO:0030312,GO:0044464,GO:0048046,GO:0071944	K08235	G	Xyloglucan endotransglucosylase hydrolase protein
MSTRG.23459	MS_inoculated	MS_control	2.89691	3.23546	0.000146465	0.00242769	Up	Yes	XP_014519049.1		3847.GLYMA18G07090.1				S	Ring finger protein
MSTRG.20101	MS_inoculated	MS_control	2.70964	5.00509	0.000146608	0.00242785	Up	Yes	XP_014510907.1		3847.GLYMA10G32160.1		GO:0000226,GO:0000280,GO:0000910,GO:0000911,GO:0003674,GO:0005488,GO:0005515,GO:0005575,GO:0005622,GO:0005623,GO:0005634,GO:0005737,GO:0005856,GO:0005874,GO:0005881,GO:0005938,GO:0006461,GO:0006996,GO:0007010,GO:0007017,GO:0007049,GO:0007610,GO:0007631,GO:0008017,GO:0008092,GO:0008150,GO:0009524,GO:0009574,GO:0009607,GO:0009624,GO:0009653,GO:0009987,GO:0015630,GO:0015631,GO:0016043,GO:0022402,GO:…	K16732	Z	microtubule-associated protein
MSTRG.10346	MS_inoculated	MS_control	-2.75793	3.76025	0.000147981	0.00244838	Down	Yes
MSTRG.17222	MS_inoculated	MS_control	-2.64198	7.40435	0.000149057	0.00246396	Down	Yes	XP_014509412.1		3847.GLYMA07G38820.1		GO:0003674,GO:0003824,GO:0005575,GO:0005622,GO:0005623,GO:0005737,GO:0008150,GO:0008152,GO:0008878,GO:0009501,GO:0009507,GO:0009526,GO:0009532,GO:0009536,GO:0009570,GO:0009941,GO:0016740,GO:0016772,GO:0016779,GO:0031967,GO:0031975,GO:0043226,GO:0043227,GO:0043229,GO:0043231,GO:0044422,GO:0044424,GO:0044434,GO:0044435,GO:0044444,GO:0044446,GO:0044464,GO:0070566	K00975	M	This protein plays a role in synthesis of starch. It catalyzes the synthesis of the activated glycosyl donor, ADP- glucose from Glc-1-P and ATP (By similarity)
MSTRG.2137	MS_inoculated	MS_control	2.94223	3.12889	0.000149659	0.00247167	Up	Yes	XP_014503756.1		3847.GLYMA08G25461.1			K05868	D	Cyclin, C-terminal domain
MSTRG.39	MS_inoculated	MS_control	-2.65903	5.79112	0.000150765	0.00248769	Down	Yes	XP_014511796.1		3847.GLYMA19G00620.1				G	Glycosyl transferase family 17 protein
MSTRG.7372	MS_inoculated	MS_control	-2.81182	3.12168	0.000150991	0.00248918	Down	Yes
MSTRG.9389	MS_inoculated	MS_control	2.80286	3.76435	0.00015113	0.00248923	Up	Yes	XP_014499779.1		3847.GLYMA04G04620.1				D	cyclin a
MSTRG.27811	MS_inoculated	MS_control	2.78997	3.79774	0.000151898	0.00249841	Up	Yes	XP_014522544.1		3847.GLYMA18G09601.1				S	Pentatricopeptide repeat-containing protein
MSTRG.19514	MS_inoculated	MS_control	-2.65008	6.28916	0.000152057	0.00249841	Down	Yes
MSTRG.9948	MS_inoculated	MS_control	-2.791	3.58404	0.000152097	0.00249841	Down	Yes	XP_014500571.1		3847.GLYMA08G22610.1
MSTRG.11623	MS_inoculated	MS_control	2.89089	3.23031	0.000152237	0.00249846	Up	Yes	XP_014502689.1		3847.GLYMA02G42920.1				T	Leucine-rich repeat receptor-like protein kinase
MSTRG.21852	MS_inoculated	MS_control	3.00052	2.73301	0.000152618	0.00250246	Up	Yes	XP_014516732.1		3847.GLYMA08G07950.1	XYL4	GO:0000272,GO:0003674,GO:0003824,GO:0004553,GO:0005575,GO:0005576,GO:0005578,GO:0005618,GO:0005623,GO:0005975,GO:0005976,GO:0008150,GO:0008152,GO:0009044,GO:0009056,GO:0009057,GO:0009987,GO:0010383,GO:0010410,GO:0016052,GO:0016787,GO:0016798,GO:0030312,GO:0031012,GO:0043170,GO:0044036,GO:0044237,GO:0044238,GO:0044260,GO:0044421,GO:0044464,GO:0044699,GO:0044763,GO:0045491,GO:0045493,GO:0048046,GO:…	K15920	G	Glycosyl hydrolase family 3 N terminal domain
MSTRG.11056	MS_inoculated	MS_control	2.80017	3.66887	0.000152934	0.00250395	Up	Yes	XP_014504894.1		3847.GLYMA14G00660.2
MSTRG.15652	MS_inoculated	MS_control	-2.75385	3.96018	0.000152982	0.00250395	Down	Yes	XP_014507166.1		3847.GLYMA17G10170.1		GO:0000156,GO:0000160,GO:0003674,GO:0004871,GO:0005575,GO:0005622,GO:0005623,GO:0005634,GO:0005737,GO:0006355,GO:0007154,GO:0007165,GO:0007623,GO:0008150,GO:0009314,GO:0009416,GO:0009628,GO:0009639,GO:0009719,GO:0009725,GO:0009735,GO:0009736,GO:0009755,GO:0009889,GO:0009987,GO:0010033,GO:0010114,GO:0010468,GO:0010556,GO:0019219,GO:0019222,GO:0023052,GO:0031323,GO:0031326,GO:0032870,GO:0035556,GO:…	K14492	K	response regulator
MSTRG.987	MS_inoculated	MS_control	-2.65117	5.86412	0.000154388	0.00252198	Down	Yes	XP_014516513.1		3847.GLYMA09G29840.1		GO:0000272,GO:0003674,GO:0003824,GO:0004553,GO:0005575,GO:0005622,GO:0005623,GO:0005634,GO:0005737,GO:0005829,GO:0005975,GO:0005976,GO:0005982,GO:0005983,GO:0006073,GO:0006950,GO:0008150,GO:0008152,GO:0009056,GO:0009057,GO:0009251,GO:0009414,GO:0009415,GO:0009507,GO:0009536,GO:0009628,GO:0009987,GO:0010035,GO:0016052,GO:0016160,GO:0016161,GO:0016787,GO:0016798,GO:0042221,GO:0043170,GO:0043226,GO:…	K01177	G	beta-amylase
MSTRG.19748	MS_inoculated	MS_control	2.9532	2.79365	0.000154461	0.00252198	Up	Yes	XP_022641016.1		3847.GLYMA20G22240.1
MSTRG.18349	MS_inoculated	MS_control	2.81648	3.73018	0.000154497	0.00252198	Up	Yes	XP_014514690.1		3847.GLYMA02G18230.2			K06677	B, D	Regulatory subunit of the condensin complex, a complex required for conversion of interphase chromatin into mitotic-like condense chromosomes. The condensin complex probably introduces positive supercoils into relaxed DNA in the presence of type I topoisomerases and converts nicked DNA into positive knotted forms in the presence of type II topoisomerases (By similarity)
MSTRG.20551	MS_inoculated	MS_control	2.62722	8.39237	0.000155482	0.00253579	Up	Yes	XP_022641227.1		3847.GLYMA20G30980.2	GI	GO:0000003,GO:0000302,GO:0003006,GO:0005575,GO:0005622,GO:0005623,GO:0005634,GO:0005654,GO:0005737,GO:0006355,GO:0006950,GO:0006979,GO:0007275,GO:0007623,GO:0008150,GO:0009266,GO:0009314,GO:0009409,GO:0009416,GO:0009628,GO:0009637,GO:0009639,GO:0009791,GO:0009889,GO:0009908,GO:0010035,GO:0010218,GO:0010378,GO:0010468,GO:0010556,GO:0019219,GO:0019222,GO:0022414,GO:0031323,GO:0031326,GO:0031974,GO:…	K12124	S	gigantea
MSTRG.20488	MS_inoculated	MS_control	2.81013	3.62842	0.000156631	0.00255226	Up	Yes	XP_022641194.1		3847.GLYMA10G35910.1			K07019,K13696	S	embryogenesis-associated protein EMB8-like
MSTRG.24807	MS_inoculated	MS_control	3.08584	2.57917	0.000157466	0.00256359	Up	Yes	XP_022642794.1		3847.GLYMA15G05400.1				T	mitogen-activated protein kinase kinase kinase
MSTRG.21145	MS_inoculated	MS_control	2.77399	3.90961	0.000158461	0.00257749	Up	Yes	XP_014512901.1		3847.GLYMA10G42530.2			K10740	L	DNA recombination
MSTRG.6435	MS_inoculated	MS_control	-2.88586	2.89645	0.000159055	0.00258322	Down	Yes	XP_014497482.1		3847.GLYMA12G30620.1				S	Inherit from KOG: Pentatricopeptide repeat-containing protein
MSTRG.12937	MS_inoculated	MS_control	-2.62078	8.63525	0.000159096	0.00258322	Down	Yes	XP_014504684.1		3847.GLYMA14G14410.1	EBF1		K14515	S	EIN3-binding F-box protein
MSTRG.4658	MS_inoculated	MS_control	2.6413	6.41049	0.000160081	0.00259692	Up	Yes	XP_014496399.1		3847.GLYMA19G33360.1		GO:0005575,GO:0005622,GO:0005623,GO:0005634,GO:0043226,GO:0043227,GO:0043229,GO:0043231,GO:0044424,GO:0044464	K11251	B	histone h2a
MSTRG.7615	MS_inoculated	MS_control	-2.62555	7.24874	0.000161203	0.0026128	Down	Yes	XP_014498161.1		3847.GLYMA08G47630.1		GO:0000325,GO:0003674,GO:0005215,GO:0005365,GO:0005366,GO:0005575,GO:0005622,GO:0005623,GO:0005737,GO:0005773,GO:0005774,GO:0006810,GO:0006811,GO:0006812,GO:0006818,GO:0008150,GO:0008324,GO:0009705,GO:0009987,GO:0015075,GO:0015166,GO:0015291,GO:0015293,GO:0015294,GO:0015295,GO:0015665,GO:0015672,GO:0015791,GO:0015798,GO:0015850,GO:0015992,GO:0016020,GO:0022804,GO:0022857,GO:0022891,GO:0022892,GO:…	K08150	G	inositol transporter
MSTRG.24431	MS_inoculated	MS_control	2.64426	6.29766	0.000161733	0.00261907	Up	Yes	XP_014517982.1		3847.GLYMA15G08770.1		GO:0005575,GO:0005576		S	GDSL esterase lipase
MSTRG.15382	MS_inoculated	MS_control	-2.93149	2.70506	0.000162754	0.00263328	Down	Yes	XP_014507374.1		3847.GLYMA05G03650.1		GO:0001071,GO:0003674,GO:0003700,GO:0005575,GO:0005622,GO:0005623,GO:0005634,GO:0006355,GO:0008150,GO:0009888,GO:0009889,GO:0009890,GO:0009892,GO:0010087,GO:0010089,GO:0010468,GO:0010556,GO:0010558,GO:0010605,GO:0010629,GO:0019219,GO:0019222,GO:0031323,GO:0031324,GO:0031326,GO:0031327,GO:0032502,GO:0043226,GO:0043227,GO:0043229,GO:0043231,GO:0044087,GO:0044424,GO:0044464,GO:0045892,GO:0045934,GO:…		K	Homeobox protein knotted-1-like
MSTRG.24524	MS_inoculated	MS_control	-2.62236	7.52929	0.000163093	0.00263642	Down	Yes	XP_014517823.1		3847.GLYMA13G31290.1		GO:0006810,GO:0006811,GO:0006817,GO:0006820,GO:0006950,GO:0007154,GO:0008150,GO:0009267,GO:0009605,GO:0009987,GO:0009991,GO:0015698,GO:0016036,GO:0031667,GO:0031668,GO:0031669,GO:0033554,GO:0042592,GO:0042594,GO:0044699,GO:0044763,GO:0044765,GO:0048878,GO:0050801,GO:0050896,GO:0051179,GO:0051234,GO:0051716,GO:0055062,GO:0055081,GO:0065007,GO:0065008,GO:0071496,GO:0072506	K10581	O	ubiquitin-conjugating enzyme E2
MSTRG.3092	MS_inoculated	MS_control	2.77417	3.98774	0.000163819	0.00264583	Up	Yes	XP_022642874.1		3847.GLYMA11G13270.2		GO:0003674,GO:0003824,GO:0004553,GO:0004568,GO:0008150,GO:0008152,GO:0016787,GO:0016798	K01183	G	Chitinase class I
MSTRG.13346	MS_inoculated	MS_control	2.70412	4.70127	0.000163979	0.00264608	Up	Yes	XP_014503421.1		3847.GLYMA14G08390.1				S	pathogenesis-related protein 5-like
MSTRG.23303	MS_inoculated	MS_control	2.76039	4.0134	0.000164275	0.00264852	Up	Yes	XP_014519089.1		3847.GLYMA18G09120.2			K10400	Z	Kinesin motor domain domain containing protein, expressed
MSTRG.29088	MS_inoculated	MS_control	2.6521	5.80247	0.000165518	0.0026662	Up	Yes	XP_014523832.1		3847.GLYMA16G05760.1				S	Pollen proteins Ole e I like
MSTRG.10469	MS_inoculated	MS_control	2.75207	3.93038	0.000166776	0.00268412	Up	Yes	XP_014498770.1		3847.GLYMA15G01446.1
MSTRG.13423	MS_inoculated	MS_control	2.65246	5.76219	0.00016716	0.00268793	Up	Yes	XP_014503618.1		3847.GLYMA14G39760.1		GO:0000086,GO:0000278,GO:0000307,GO:0003674,GO:0003824,GO:0004672,GO:0004674,GO:0004693,GO:0005575,GO:0005622,GO:0005623,GO:0005634,GO:0005737,GO:0005819,GO:0005856,GO:0006325,GO:0006464,GO:0006468,GO:0006793,GO:0006796,GO:0006996,GO:0007049,GO:0007154,GO:0007165,GO:0007346,GO:0008150,GO:0008152,GO:0009524,GO:0009719,GO:0009725,GO:0009755,GO:0009934,GO:0009987,GO:0010033,GO:0010389,GO:0010564,GO:…	K07760	D	Cyclin-dependent kinase
MSTRG.7776	MS_inoculated	MS_control	2.76707	3.98166	0.000167617	0.0026929	Up	Yes	XP_014500331.1		3847.GLYMA09G04990.1				S	Inherit from KOG: family with sequence similarity 179, member
MSTRG.4559	MS_inoculated	MS_control	2.7314	4.25753	0.00016805	0.0026975	Up	Yes	XP_014493214.1		3847.GLYMA12G08930.1	AXS2	GO:0005575,GO:0005576,GO:0005622,GO:0005623,GO:0005737,GO:0005829,GO:0044424,GO:0044444,GO:0044464,GO:0048046	K12449	G	Bifunctional polymyxin resistance protein
MSTRG.14072	MS_inoculated	MS_control	-2.66452	4.78753	0.000170071	0.00272755	Down	Yes	XP_014505768.1		3847.GLYMA07G33560.1	CYP707A4	GO:0003674,GO:0003824,GO:0004497,GO:0005575,GO:0008150,GO:0008152,GO:0010295,GO:0016020,GO:0016491,GO:0016705,GO:0016709,GO:0044710,GO:0055114	K09843	Q	Abscisic acid 8'-hydroxylase
MSTRG.5803	MS_inoculated	MS_control	2.77781	3.64978	0.000171613	0.00274747	Up	Yes	XP_014496253.1		3847.GLYMA17G10950.2	EXPA10	GO:0003674,GO:0005198,GO:0005199,GO:0005575,GO:0005618,GO:0005623,GO:0006949,GO:0008150,GO:0009314,GO:0009416,GO:0009505,GO:0009628,GO:0009639,GO:0009653,GO:0009664,GO:0009719,GO:0009725,GO:0009739,GO:0009827,GO:0009828,GO:0009987,GO:0010033,GO:0010114,GO:0010119,GO:0016020,GO:0016043,GO:0030312,GO:0032502,GO:0033993,GO:0042221,GO:0042545,GO:0044464,GO:0044699,GO:0044763,GO:0044767,GO:0045229,GO:…		J	loosening and extension of plant cell walls by disrupting non-covalent bonding between cellulose microfibrils and matrix glucans. No enzymatic activity has been found
MSTRG.32295	MS_inoculated	MS_control	2.77329	3.64593	0.000171613	0.00274747	Up	Yes
MSTRG.24852	MS_inoculated	MS_control	2.67027	5.1569	0.000172196	0.00275439	Up	Yes	XP_014517637.1		3847.GLYMA12G28870.1				S	Glyoxalase/Bleomycin resistance protein/Dioxygenase superfamily
MSTRG.24775	MS_inoculated	MS_control	-2.6147	7.17021	0.000172991	0.00276468	Down	Yes	XP_022642637.1		3847.GLYMA15G05780.1		GO:0005575,GO:0005622,GO:0005623,GO:0005737,GO:0009507,GO:0009536,GO:0043226,GO:0043227,GO:0043229,GO:0043231,GO:0044424,GO:0044444,GO:0044464		T	phosphatase 2C
MSTRG.3562	MS_inoculated	MS_control	2.79863	3.4608	0.000174624	0.00278835	Up	Yes	XP_022634273.1		3847.GLYMA06G46480.1		GO:0000793,GO:0005575,GO:0005622,GO:0005623,GO:0005694,GO:0005737,GO:0043226,GO:0043228,GO:0043229,GO:0043232,GO:0044424,GO:0044464	K06676	L	Regulatory subunit of the condensin complex, a complex required for conversion of interphase chromatin into mitotic-like condense chromosomes. The condensin complex probably introduces positive supercoils into relaxed DNA in the presence of type I topoisomerases and converts nicked DNA into positive knotted forms in the presence of type II topoisomerases (By similarity)
MSTRG.15983	MS_inoculated	MS_control	2.68618	4.83321	0.000174842	0.0027894	Up	Yes	XP_014505654.1		3847.GLYMA05G00370.2	RPA70B		K07466	L	Replication protein A 70 kDa DNA-binding
MSTRG.27977	MS_inoculated	MS_control	2.68897	4.6883	0.00017839	0.00284353	Up	Yes	XP_014522717.1		3847.GLYMA18G08740.1		GO:0003674,GO:0005215,GO:0005345,GO:0005575,GO:0006810,GO:0006863,GO:0008150,GO:0009607,GO:0009624,GO:0009987,GO:0015205,GO:0015851,GO:0015931,GO:0015932,GO:0016020,GO:0022857,GO:0022891,GO:0022892,GO:0044699,GO:0044763,GO:0044765,GO:0050896,GO:0051179,GO:0051234,GO:0051704,GO:0051707,GO:0055085,GO:0071702,GO:0071705		G	purine permease
MSTRG.17756	MS_inoculated	MS_control	-2.64305	5.29484	0.000178686	0.00284575	Down	Yes	XP_022640055.1		3847.GLYMA05G38050.1				S	Stress responsive A/B Barrel Domain
MSTRG.24440	MS_inoculated	MS_control	2.96579	2.7034	0.00017994	0.00286323	Up	Yes	XP_014518000.1		3847.GLYMA13G30520.1		GO:0005575,GO:0005622,GO:0005623,GO:0005737,GO:0005739,GO:0043226,GO:0043227,GO:0043229,GO:0043231,GO:0044424,GO:0044444,GO:0044464		S	Pentatricopeptide repeat-containing protein
MSTRG.31201	MS_inoculated	MS_control	-2.60148	7.67229	0.000181231	0.00288128	Down	Yes	XP_014490834.1		3847.GLYMA09G21010.1				S	Bet_v_1
MSTRG.31531	MS_inoculated	MS_control	-2.76008	3.58822	0.000181879	0.00288907	Down	Yes	XP_014491108.1		29760.VIT_11s0037g00580.t01				S	hydroxycinnamoyl-Coenzyme A shikimate quinate hydroxycinnamoyltransferase-like
MSTRG.748	MS_inoculated	MS_control	-2.59793	7.90397	0.000182269	0.00289109	Down	Yes	XP_014515672.1		3847.GLYMA09G31980.1	HCF101	GO:0005575,GO:0005622,GO:0005623,GO:0005737,GO:0008150,GO:0008152,GO:0009058,GO:0009507,GO:0009532,GO:0009536,GO:0009570,GO:0016043,GO:0016226,GO:0022607,GO:0031163,GO:0043226,GO:0043227,GO:0043229,GO:0043231,GO:0044085,GO:0044422,GO:0044424,GO:0044434,GO:0044435,GO:0044444,GO:0044446,GO:0044464,GO:0071840		D	Protein mrp homolog
MSTRG.23888	MS_inoculated	MS_control	2.94219	2.87854	0.000182322	0.00289109	Up	Yes	XP_014518105.1		3847.GLYMA15G14860.2		GO:0001071,GO:0003674,GO:0003676,GO:0003677,GO:0003700,GO:0005488,GO:0005575,GO:0005622,GO:0005623,GO:0005634,GO:0006355,GO:0006950,GO:0006952,GO:0008150,GO:0009607,GO:0009617,GO:0009719,GO:0009889,GO:0009891,GO:0009893,GO:0010033,GO:0010200,GO:0010243,GO:0010468,GO:0010556,GO:0010557,GO:0010604,GO:0010628,GO:0019219,GO:0019222,GO:0031323,GO:0031325,GO:0031326,GO:0031328,GO:0042221,GO:0042742,GO:…		K	WRKY transcription factor
MSTRG.21198	MS_inoculated	MS_control	-2.62272	5.8574	0.00018295	0.00289854	Down	Yes	XP_014512376.1		3847.GLYMA20G23760.1		GO:0003674,GO:0003824,GO:0005575,GO:0005622,GO:0005623,GO:0005737,GO:0008047,GO:0008150,GO:0008152,GO:0009507,GO:0009532,GO:0009536,GO:0009570,GO:0016491,GO:0016667,GO:0016671,GO:0019222,GO:0030234,GO:0043085,GO:0043226,GO:0043227,GO:0043229,GO:0043231,GO:0044093,GO:0044422,GO:0044424,GO:0044434,GO:0044435,GO:0044444,GO:0044446,GO:0044464,GO:0044710,GO:0050789,GO:0050790,GO:0055114,GO:0065007,GO:…	K03671	O	thioredoxin x
MSTRG.17332	MS_inoculated	MS_control	2.66466	4.9115	0.000184307	0.0029175	Up	Yes	XP_014509985.1		3847.GLYMA08G04780.2			K19891	G	glucan endo-1-3-beta-glucosidase
MSTRG.25970	MS_inoculated	MS_control	-2.63449	5.23359	0.000185244	0.00292851	Down	Yes	XP_022631505.1		3847.GLYMA09G34650.3				S	expressed protein
MSTRG.31348	MS_inoculated	MS_control	2.64158	5.28251	0.000185322	0.00292851	Up	Yes	XP_014491183.1		3847.GLYMA03G28120.1			K04078	O	10 kDa chaperonin-like
MSTRG.21411	MS_inoculated	MS_control	-2.97378	2.22009	0.000185485	0.00292855	Down	Yes	XP_014515043.1		3847.GLYMA08G23230.1				G	Aquaporin
MSTRG.22122	MS_inoculated	MS_control	-2.60941	6.43752	0.000186296	0.00293882	Down	Yes	XP_014516436.1		3847.GLYMA16G34620.1		GO:0003674,GO:0003824,GO:0004672,GO:0005575,GO:0005622,GO:0005623,GO:0005737,GO:0006464,GO:0006468,GO:0006793,GO:0006796,GO:0008150,GO:0008152,GO:0009507,GO:0009534,GO:0009536,GO:0009579,GO:0009987,GO:0010109,GO:0016301,GO:0016310,GO:0016740,GO:0016772,GO:0016773,GO:0019222,GO:0019538,GO:0031323,GO:0031976,GO:0031984,GO:0036211,GO:0042548,GO:0042549,GO:0043170,GO:0043226,GO:0043227,GO:0043229,GO:…		T	serine threonine-protein kinase STN8, chloroplastic-like
MSTRG.11880	MS_inoculated	MS_control	2.78749	3.5584	0.000187012	0.00294758	Up	Yes	XP_014504041.1		3847.GLYMA02G40890.2				S	transmembrane 9 superfamily member
MSTRG.24692	MS_inoculated	MS_control	-2.59856	7.28726	0.000187215	0.00294824	Down	Yes	XP_014519183.1		3847.GLYMA13G32920.1		GO:0003674,GO:0003824,GO:0005575,GO:0005622,GO:0005623,GO:0005737,GO:0005829,GO:0006790,GO:0008150,GO:0008152,GO:0008233,GO:0009987,GO:0016143,GO:0016787,GO:0019748,GO:0019757,GO:0019760,GO:0044237,GO:0044424,GO:0044444,GO:0044464,GO:0044710,GO:0071704,GO:1901135,GO:1901657		F	glutamine amidotransferase
MSTRG.19978	MS_inoculated	MS_control	2.9481	2.68836	0.000190205	0.00299274	Up	Yes	XP_014512585.1		3847.GLYMA10G08580.1				S	Pentatricopeptide repeat-containing protein
MSTRG.12481	MS_inoculated	MS_control	-2.69049	3.95188	0.000192492	0.00302385	Down	Yes	XP_014505280.1		3847.GLYMA13G35550.1		GO:0001071,GO:0003674,GO:0003700,GO:0005575,GO:0005622,GO:0005623,GO:0005634,GO:0006355,GO:0006950,GO:0007154,GO:0007165,GO:0008150,GO:0009414,GO:0009415,GO:0009628,GO:0009719,GO:0009725,GO:0009737,GO:0009753,GO:0009755,GO:0009867,GO:0009889,GO:0009891,GO:0009893,GO:0009987,GO:0010033,GO:0010035,GO:0010468,GO:0010556,GO:0010557,GO:0010604,GO:0010628,GO:0019219,GO:0019222,GO:0023052,GO:0031323,GO:…		K	nac domain
MSTRG.9426	MS_inoculated	MS_control	2.63715	5.22052	0.000192534	0.00302385	Up	Yes	XP_014499748.1		3847.GLYMA06G04575.1			K14505	D	Cyclin, C-terminal domain
MSTRG.1776	MS_inoculated	MS_control	-2.75629	3.35156	0.000192818	0.00302385	Down	Yes
MSTRG.13331	MS_inoculated	MS_control	-2.74061	3.50836	0.000192843	0.00302385	Down	Yes	XP_014503812.1		3847.GLYMA17G36520.1				O, W	WD domain, G-beta repeat
MSTRG.8984	MS_inoculated	MS_control	-2.62104	5.34473	0.000193883	0.00303756	Down	Yes	XP_022636527.1		3847.GLYMA04G07980.1				O	zinc finger, C3HC4 type, domain containing protein, expressed
MSTRG.3082	MS_inoculated	MS_control	2.68847	4.42084	0.000195131	0.00305449	Up	Yes
MSTRG.4297	MS_inoculated	MS_control	2.58935	7.37495	0.000196931	0.00308004	Up	Yes	XP_014519184.1		3847.GLYMA11G37610.1				G	pectate lyase activity
MSTRG.29368	MS_inoculated	MS_control	-2.61352	5.57063	0.000197536	0.00308686	Down	Yes	XP_014524094.1		3847.GLYMA16G02350.1			K14488	S	Auxin-induced protein
MSTRG.2571	MS_inoculated	MS_control	-2.59955	6.25011	0.000197817	0.00308861	Down	Yes	XP_014493511.1		3847.GLYMA08G26070.1		GO:0005575,GO:0005622,GO:0005623,GO:0005737,GO:0009507,GO:0009536,GO:0043226,GO:0043227,GO:0043229,GO:0043231,GO:0044424,GO:0044444,GO:0044464
MSTRG.1855	MS_inoculated	MS_control	2.68864	4.25134	0.00019956	0.00311317	Up	Yes	XP_022642126.1		3847.GLYMA16G27271.1				L	5'-3' exonuclease, C-terminal SAM fold
MSTRG.411	MS_inoculated	MS_control	2.93918	2.68078	0.000201114	0.00313474	Up	Yes
MSTRG.11645	MS_inoculated	MS_control	-2.58667	6.98112	0.000201933	0.00314483	Down	Yes	XP_014505288.1		3847.GLYMA02G43150.1		GO:0005575,GO:0005623,GO:0005886,GO:0016020,GO:0044464,GO:0071944		T	LRR receptor-like serine threonine-protein kinase
MSTRG.5486	MS_inoculated	MS_control	2.63697	5.12841	0.000202976	0.00315839	Up	Yes	XP_014496334.1		3847.GLYMA03G37770.1	MCM7	GO:0005575,GO:0005622,GO:0005623,GO:0005634,GO:0005737,GO:0006139,GO:0006259,GO:0006260,GO:0006261,GO:0006268,GO:0006725,GO:0006807,GO:0007154,GO:0007165,GO:0008150,GO:0008152,GO:0009058,GO:0009059,GO:0009743,GO:0009756,GO:0009987,GO:0010033,GO:0010182,GO:0023052,GO:0032392,GO:0032508,GO:0034641,GO:0034645,GO:0042221,GO:0043170,GO:0043226,GO:0043227,GO:0043229,GO:0043231,GO:0044237,GO:0044238,GO:…	K02210	L	MCM
MSTRG.16355	MS_inoculated	MS_control	2.65648	4.61554	0.000203172	0.00315874	Up	Yes	XP_014505704.1		3847.GLYMA13G22680.1			K20043	F	Clathrin assembly protein
MSTRG.14338	MS_inoculated	MS_control	-2.59631	6.0683	0.000204475	0.00317631	Down	Yes	XP_014507668.1		3847.GLYMA08G41000.1		GO:0008150,GO:0009314,GO:0009416,GO:0009628,GO:0050896		K	transcription factor bHLH135-like
MSTRG.4146	MS_inoculated	MS_control	-2.61601	5.12316	0.000204951	0.00318099	Down	Yes	XP_014494343.1		3847.GLYMA12G17510.1		GO:0000902,GO:0003674,GO:0003824,GO:0005575,GO:0005622,GO:0005623,GO:0005737,GO:0006725,GO:0006790,GO:0006807,GO:0007154,GO:0007165,GO:0008150,GO:0008152,GO:0009058,GO:0009314,GO:0009416,GO:0009507,GO:0009536,GO:0009628,GO:0009653,GO:0009700,GO:0009719,GO:0009725,GO:0009733,GO:0009734,GO:0009755,GO:0009826,GO:0009889,GO:0009891,GO:0009893,GO:0009987,GO:0010033,GO:0010120,GO:0010252,GO:0010279,GO:…	K14487	S	Indole-3-acetic acid-amido synthetase
MSTRG.17954	MS_inoculated	MS_control	2.64419	4.83678	0.000206275	0.00319884	Up	Yes	XP_014512785.1		3847.GLYMA10G00570.1		GO:0003674,GO:0003824,GO:0005575,GO:0005622,GO:0005623,GO:0005737,GO:0006725,GO:0006778,GO:0006787,GO:0006807,GO:0008150,GO:0008152,GO:0009056,GO:0009507,GO:0009526,GO:0009536,GO:0009941,GO:0009987,GO:0015994,GO:0015996,GO:0016020,GO:0016787,GO:0016788,GO:0019439,GO:0031090,GO:0031967,GO:0031969,GO:0031975,GO:0033013,GO:0033015,GO:0034641,GO:0042170,GO:0042440,GO:0043226,GO:0043227,GO:0043229,GO:…	K08099	H	Chlorophyllase
MSTRG.20268	MS_inoculated	MS_control	2.80262	3.22251	0.000208062	0.00322382	Up	Yes	XP_014512392.1		3847.GLYMA20G33930.1		GO:0005575,GO:0005622,GO:0005623,GO:0005737,GO:0009507,GO:0009536,GO:0043226,GO:0043227,GO:0043229,GO:0043231,GO:0044424,GO:0044444,GO:0044464		S	Pentatricopeptide repeat-containing protein
MSTRG.16816	MS_inoculated	MS_control	-2.64867	4.2972	0.000210016	0.00325134	Down	Yes	XP_014507773.2		3847.GLYMA13G17561.1		GO:0005575,GO:0005618,GO:0005623,GO:0030312,GO:0044464,GO:0071944		G	pectinesterase
MSTRG.12105	MS_inoculated	MS_control	-2.82702	2.84497	0.000210789	0.00326055	Down	Yes	XP_014504867.1		3847.GLYMA02G38700.1				K	Endonuclease/Exonuclease/phosphatase family
MSTRG.21195	MS_inoculated	MS_control	2.97087	2.59901	0.000213161	0.00329294	Up	Yes	XP_022641522.1		3847.GLYMA20G23811.1				S	Pentatricopeptide repeat-containing protein
MSTRG.13066	MS_inoculated	MS_control	2.63643	4.88739	0.000213243	0.00329294	Up	Yes	XP_022638197.1		3847.GLYMA17G33950.3		GO:0005575,GO:0005622,GO:0005623,GO:0005737,GO:0005739,GO:0043226,GO:0043227,GO:0043229,GO:0043231,GO:0044424,GO:0044444,GO:0044464	K05605	I	3-hydroxyisobutyryl-CoA hydrolase-like protein
MSTRG.30649	MS_inoculated	MS_control	3.02741	2.5293	0.000213572	0.00329524	Up	Yes	XP_014490303.1		3847.GLYMA08G41430.1				S	Pentatricopeptide repeat-containing protein
MSTRG.33068	MS_inoculated	MS_control	2.79485	3.34184	0.000214318	0.00330142	Up	Yes	XP_014492755.1		3847.GLYMA09G06085.1				S	Ankyrin repeat-containing protein
MSTRG.18103	MS_inoculated	MS_control	-2.93683	2.18777	0.000214333	0.00330142	Down	Yes	XP_014511332.1		3847.GLYMA12G14810.1			K14488	S	Auxin-induced protein
MSTRG.24074	MS_inoculated	MS_control	2.59858	5.73653	0.000214627	0.00330317	Up	Yes	XP_014516888.1		3847.GLYMA09G01050.1		GO:0000003,GO:0003006,GO:0003674,GO:0003824,GO:0005575,GO:0005618,GO:0005622,GO:0005623,GO:0005737,GO:0005829,GO:0005975,GO:0006793,GO:0006796,GO:0007275,GO:0008150,GO:0008152,GO:0008443,GO:0009790,GO:0009791,GO:0009793,GO:0009987,GO:0010035,GO:0010038,GO:0010154,GO:0015979,GO:0016020,GO:0016301,GO:0016310,GO:0016740,GO:0016772,GO:0016773,GO:0019200,GO:0022414,GO:0030312,GO:0032501,GO:0032502,GO:…	K00895	G	pyrophosphate--fructose 6-phosphate 1-phosphotransferase
MSTRG.23839	MS_inoculated	MS_control	-2.63575	4.43675	0.000214983	0.00330587	Down	Yes	XP_014516981.1		3847.GLYMA15G14330.1	KAO	GO:0003674,GO:0003824,GO:0004497,GO:0005575,GO:0005622,GO:0005623,GO:0005737,GO:0005783,GO:0005789,GO:0006082,GO:0006629,GO:0006720,GO:0006721,GO:0008150,GO:0008152,GO:0008299,GO:0008610,GO:0009058,GO:0009685,GO:0009686,GO:0009987,GO:0012505,GO:0016020,GO:0016053,GO:0016101,GO:0016102,GO:0016114,GO:0016491,GO:0016705,GO:0016709,GO:0019752,GO:0031090,GO:0042175,GO:0043226,GO:0043227,GO:0043229,GO:…	K04123	Q	Ent-kaurenoic acid oxidase
MSTRG.13219	MS_inoculated	MS_control	2.74697	3.67083	0.000215737	0.00331393	Up	Yes	XP_014503813.1		3694.POPTR_0014s01660.1				P	voltage-dependent anion channel
MSTRG.6634	MS_inoculated	MS_control	-2.62678	4.86488	0.00021587	0.00331393	Down	Yes	XP_014497089.1		3847.GLYMA16G05400.1	OSI_36293	GO:0003674,GO:0005488,GO:0005575,GO:0005622,GO:0005623,GO:0005737,GO:0005739,GO:0008270,GO:0043167,GO:0043169,GO:0043226,GO:0043227,GO:0043229,GO:0043231,GO:0044424,GO:0044444,GO:0044464,GO:0046872,GO:0046914		Q	Sex determination protein
MSTRG.14100	MS_inoculated	MS_control	-2.61926	4.96053	0.000216495	0.00332073	Down	Yes	XP_022638783.1		3847.GLYMA02G11711.1	UGT73B5	GO:0003674,GO:0003824,GO:0005575,GO:0005622,GO:0005623,GO:0005737,GO:0005829,GO:0008150,GO:0008152,GO:0008194,GO:0009607,GO:0016740,GO:0016757,GO:0016758,GO:0035251,GO:0044424,GO:0044444,GO:0044464,GO:0046527,GO:0050896,GO:0051704,GO:0051707,GO:0080043,GO:0080044		C, G	flavonol 3-O-glucosyltransferase activity
MSTRG.3738	MS_inoculated	MS_control	2.59625	5.79416	0.000219109	0.00335803	Up	Yes	XP_014494634.1		3847.GLYMA06G45000.1		GO:0005575,GO:0016020		G	transporter
MSTRG.25416	MS_inoculated	MS_control	-2.56869	7.09728	0.00021948	0.00336089	Down	Yes	XP_014520912.1		3847.GLYMA11G04570.1		GO:0003674,GO:0005215,GO:0005575,GO:0005623,GO:0005886,GO:0006810,GO:0006811,GO:0006820,GO:0008150,GO:0008509,GO:0009987,GO:0010118,GO:0012505,GO:0015075,GO:0016020,GO:0022857,GO:0022891,GO:0022892,GO:0034220,GO:0044464,GO:0044699,GO:0044763,GO:0044765,GO:0051179,GO:0051234,GO:0055085,GO:0071944		P	Aluminum-activated malate transporter
MSTRG.17089	MS_inoculated	MS_control	-2.55936	8.13733	0.000219708	0.00336158	Down	Yes	XP_014509186.1		3847.GLYMA07G38260.1	DXS1	GO:0003674,GO:0003824,GO:0005575,GO:0005622,GO:0005623,GO:0005737,GO:0006081,GO:0006082,GO:0006090,GO:0006629,GO:0006644,GO:0006720,GO:0006725,GO:0006778,GO:0006779,GO:0006793,GO:0006796,GO:0006807,GO:0008150,GO:0008152,GO:0008299,GO:0008610,GO:0008654,GO:0008661,GO:0009058,GO:0009240,GO:0009507,GO:0009532,GO:0009536,GO:0009570,GO:0009987,GO:0015994,GO:0015995,GO:0016740,GO:0016744,GO:0018130,GO:…	K01662	H	synthase
MSTRG.22205	MS_inoculated	MS_control	2.71264	3.93521	0.000221547	0.00338688	Up	Yes	XP_014516153.1		3847.GLYMA07G13790.1				I	Patatin group
MSTRG.4722	MS_inoculated	MS_control	2.78923	3.33707	0.000222068	0.00339201	Up	Yes	XP_014495178.1		3847.GLYMA19G33880.1				Z	Ubox domain-containing protein
MSTRG.8390	MS_inoculated	MS_control	2.80731	3.29086	0.000222949	0.00340263	Up	Yes	XP_014498631.1		3847.GLYMA04G40100.1		GO:0005575,GO:0005622,GO:0005623,GO:0005634,GO:0043226,GO:0043227,GO:0043229,GO:0043231,GO:0044424,GO:0044464	K14492	K	response regulator
MSTRG.14209	MS_inoculated	MS_control	2.70887	3.85406	0.000223537	0.00340876	Up	Yes	XP_014505818.1		3847.GLYMA07G34940.1
MSTRG.4690	MS_inoculated	MS_control	2.58953	5.82685	0.000223904	0.00341151	Up	Yes	XP_014494726.1		3847.GLYMA03G30720.1	TUFM	GO:0000166,GO:0001882,GO:0001883,GO:0003674,GO:0005488,GO:0005524,GO:0005575,GO:0005618,GO:0005622,GO:0005623,GO:0005737,GO:0005739,GO:0008150,GO:0008270,GO:0010035,GO:0010038,GO:0017076,GO:0030312,GO:0030554,GO:0032549,GO:0032550,GO:0032553,GO:0032555,GO:0032559,GO:0035639,GO:0036094,GO:0042221,GO:0043167,GO:0043168,GO:0043169,GO:0043226,GO:0043227,GO:0043229,GO:0043231,GO:0044424,GO:0044444,GO:…	K02358	J	This protein promotes the GTP-dependent binding of aminoacyl-tRNA to the A-site of ribosomes during protein biosynthesis (By similarity)
MSTRG.5065	MS_inoculated	MS_control	2.74	3.56866	0.000224288	0.00341451	Up	Yes	XP_014495541.1		3847.GLYMA03G33790.1		GO:0000325,GO:0003674,GO:0003824,GO:0005215,GO:0005575,GO:0005622,GO:0005623,GO:0005737,GO:0005773,GO:0005774,GO:0005794,GO:0005829,GO:0005886,GO:0006139,GO:0006152,GO:0006163,GO:0006195,GO:0006200,GO:0006725,GO:0006753,GO:0006793,GO:0006796,GO:0006807,GO:0006810,GO:0006811,GO:0006812,GO:0006818,GO:0008150,GO:0008152,GO:0008324,GO:0009056,GO:0009116,GO:0009117,GO:0009119,GO:0009123,GO:0009125,GO:…	K02152	C	V-type proton ATPase subunit
MSTRG.14931	MS_inoculated	MS_control	-2.55083	11.1768	0.00022502	0.00342281	Down	Yes	XP_014508555.1		3847.GLYMA16G25860.1	PSBO	GO:0003674,GO:0003676,GO:0003723,GO:0003727,GO:0003824,GO:0005488,GO:0005575,GO:0005576,GO:0005622,GO:0005623,GO:0005737,GO:0006091,GO:0006461,GO:0006950,GO:0006952,GO:0008150,GO:0008152,GO:0008187,GO:0008266,GO:0009314,GO:0009416,GO:0009507,GO:0009521,GO:0009523,GO:0009532,GO:0009534,GO:0009535,GO:0009536,GO:0009543,GO:0009570,GO:0009579,GO:0009607,GO:0009617,GO:0009628,GO:0009642,GO:0009644,GO:…	K02716	G	oxygen-evolving enhancer protein 1
MSTRG.20957	MS_inoculated	MS_control	-2.59684	5.21033	0.000226525	0.00344285	Down	Yes	XP_014512128.1		3847.GLYMA10G40900.1		GO:0003674,GO:0003824,GO:0008150,GO:0008152,GO:0008194,GO:0016740,GO:0016757,GO:0016758,GO:0035251,GO:0046527,GO:0047215,GO:0080044	K13692	C, G	UDP-glucoronosyl and UDP-glucosyl transferase
MSTRG.26838	MS_inoculated	MS_control	-2.5521	8.25543	0.000227607	0.00345642	Down	Yes	XP_014521579.1		3847.GLYMA07G05490.1		GO:0000229,GO:0003674,GO:0003676,GO:0003677,GO:0005488,GO:0005575,GO:0005622,GO:0005623,GO:0005694,GO:0005737,GO:0006091,GO:0008150,GO:0008152,GO:0009295,GO:0009507,GO:0009508,GO:0009521,GO:0009522,GO:0009526,GO:0009532,GO:0009534,GO:0009535,GO:0009536,GO:0009579,GO:0009719,GO:0009725,GO:0009737,GO:0009767,GO:0009773,GO:0009941,GO:0009987,GO:0010033,GO:0015979,GO:0016020,GO:0019684,GO:0022900,GO:…		S	Thylakoid membrane phosphoprotein 14 kDa
MSTRG.29452	MS_inoculated	MS_control	2.76698	3.37719	0.000229028	0.00347511	Up	Yes	XP_014524160.1		3847.GLYMA20G28090.1		GO:0000226,GO:0003674,GO:0003824,GO:0004672,GO:0004674,GO:0005575,GO:0005576,GO:0005622,GO:0005623,GO:0005856,GO:0006464,GO:0006468,GO:0006793,GO:0006796,GO:0006996,GO:0007010,GO:0007017,GO:0008150,GO:0008152,GO:0009987,GO:0016043,GO:0016301,GO:0016310,GO:0016740,GO:0016772,GO:0016773,GO:0019538,GO:0030865,GO:0031122,GO:0036211,GO:0043170,GO:0043226,GO:0043228,GO:0043229,GO:0043232,GO:0043412,GO:…	K11228	T	Mitogen-activated protein kinase kinase kinase
MSTRG.20050	MS_inoculated	MS_control	2.86508	2.90129	0.00023193	0.00351623	Up	Yes	XP_022640226.1		3847.GLYMA20G36040.1	WX	GO:0003674,GO:0003824,GO:0004373,GO:0005575,GO:0005622,GO:0005623,GO:0005737,GO:0005975,GO:0005976,GO:0005982,GO:0006073,GO:0008150,GO:0008152,GO:0008194,GO:0009501,GO:0009507,GO:0009536,GO:0009987,GO:0016740,GO:0016757,GO:0016758,GO:0035251,GO:0043170,GO:0043226,GO:0043227,GO:0043229,GO:0043231,GO:0044042,GO:0044237,GO:0044238,GO:0044260,GO:0044262,GO:0044264,GO:0044424,GO:0044444,GO:0044464,GO:…	K13679	M	Granule-bound starch synthase
MSTRG.26319	MS_inoculated	MS_control	2.70523	3.9289	0.00023226	0.00351832	Up	Yes	XP_014520062.1		3847.GLYMA02G11860.1	ORC6	GO:0000808,GO:0005575,GO:0005622,GO:0005623,GO:0005634,GO:0005694,GO:0006139,GO:0006259,GO:0006260,GO:0006725,GO:0006807,GO:0008150,GO:0008152,GO:0009058,GO:0009059,GO:0009987,GO:0032991,GO:0034641,GO:0034645,GO:0043170,GO:0043226,GO:0043227,GO:0043228,GO:0043229,GO:0043231,GO:0043232,GO:0043234,GO:0044237,GO:0044238,GO:0044249,GO:0044260,GO:0044422,GO:0044424,GO:0044427,GO:0044446,GO:0044464,GO:…	K02608	L	origin recognition complex subunit
MSTRG.21223	MS_inoculated	MS_control	-2.55947	6.6089	0.000234011	0.00353968	Down	Yes	XP_014514768.1		3847.GLYMA20G24080.1		GO:0005575,GO:0016020		S	Protein of unknown function (DUF3353)
MSTRG.23761	MS_inoculated	MS_control	-2.57856	5.67705	0.000234057	0.00353968	Down	Yes	XP_014516866.1		3847.GLYMA10G30410.1		GO:0001071,GO:0001678,GO:0003674,GO:0003700,GO:0005575,GO:0005622,GO:0005623,GO:0005634,GO:0006355,GO:0008150,GO:0009719,GO:0009725,GO:0009737,GO:0009743,GO:0009746,GO:0009749,GO:0009889,GO:0009987,GO:0010033,GO:0010468,GO:0010556,GO:0019219,GO:0019222,GO:0019725,GO:0031323,GO:0031326,GO:0032870,GO:0033500,GO:0033993,GO:0034284,GO:0042221,GO:0042592,GO:0042593,GO:0043226,GO:0043227,GO:0043229,GO:…		K	Transcription factor
MSTRG.27135	MS_inoculated	MS_control	-2.55389	7.34701	0.00023426	0.00353982	Down	Yes	XP_014521890.1		3847.GLYMA15G03320.1	GLX2-5	GO:0003674,GO:0003824,GO:0004416,GO:0005488,GO:0005506,GO:0005575,GO:0005622,GO:0005623,GO:0005737,GO:0005739,GO:0008150,GO:0008152,GO:0008270,GO:0009507,GO:0009536,GO:0016787,GO:0016788,GO:0016790,GO:0043167,GO:0043169,GO:0043226,GO:0043227,GO:0043229,GO:0043231,GO:0044424,GO:0044444,GO:0044464,GO:0046872,GO:0046914	K01069	Q	Hydroxyacylglutathione hydrolase
MSTRG.21001	MS_inoculated	MS_control	2.79745	3.15074	0.000235161	0.00354808	Up	Yes	XP_014512882.1		3847.GLYMA10G41260.1
MSTRG.27666	MS_inoculated	MS_control	2.60447	5.16264	0.000235194	0.00354808	Up	Yes	XP_014522364.1		3847.GLYMA04G41970.2		GO:0005575,GO:0005576,GO:0005618,GO:0005623,GO:0030312,GO:0044464,GO:0071944	K16297	O	serine carboxypeptidase-like
MSTRG.20847	MS_inoculated	MS_control	2.66718	4.26277	0.000235621	0.0035516	Up	Yes	XP_022641402.1		3847.GLYMA20G27400.2				T	Serine Threonine protein kinase
MSTRG.9786	MS_inoculated	MS_control	2.58991	5.38731	0.000235817	0.00355161	Up	Yes	XP_014500136.1		3847.GLYMA06G00820.1				S	39 kDa EF-Hand containing protein
MSTRG.15099	MS_inoculated	MS_control	-2.56164	6.20427	0.000236734	0.00356249	Down	Yes	XP_022639079.1		3847.GLYMA17G17470.1				S	BTB POZ domain-containing protein
MSTRG.9136	MS_inoculated	MS_control	2.64033	4.55533	0.000237051	0.00356259	Up	Yes	XP_014501067.1		3847.GLYMA04G06750.1	OSI_30859	GO:0005575,GO:0016020	K14611	P	nucleobase-ascorbate transporter
MSTRG.18488	MS_inoculated	MS_control	-2.71299	3.31401	0.000237129	0.00356259	Down	Yes	XP_014512919.1		3847.GLYMA10G13700.1				S	Inherit from euNOG: galactosyltransferase
MSTRG.5731	MS_inoculated	MS_control	-2.57979	5.52005	0.000239797	0.0035997	Down	Yes	XP_014496179.1		3847.GLYMA18G03830.1	P5CS		K00147,K12657	E	delta1-pyrroline-5-carboxylate
MSTRG.25270	MS_inoculated	MS_control	2.82341	2.94909	0.000241512	0.00362049	Up	Yes	XP_022631561.1		3847.GLYMA01G42300.2				S	Cell cycle regulated microtubule associated protein
MSTRG.167	MS_inoculated	MS_control	-2.53695	11.1201	0.000241577	0.00362049	Down	Yes	XP_014512798.1		3847.GLYMA05G08590.1	CA2	GO:0002376,GO:0005575,GO:0005576,GO:0005622,GO:0005623,GO:0005737,GO:0005829,GO:0006950,GO:0006952,GO:0006955,GO:0008150,GO:0009266,GO:0009409,GO:0009507,GO:0009526,GO:0009532,GO:0009534,GO:0009535,GO:0009536,GO:0009570,GO:0009579,GO:0009607,GO:0009617,GO:0009620,GO:0009628,GO:0009814,GO:0009817,GO:0009941,GO:0010033,GO:0010037,GO:0010119,GO:0010319,GO:0016020,GO:0031090,GO:0031967,GO:0031969,GO:…	K01673	P	carbonic anhydrase
MSTRG.3634	MS_inoculated	MS_control	-2.55341	6.76627	0.000242589	0.00363268	Down	Yes	XP_014518665.1		3847.GLYMA12G10490.1		GO:0003674,GO:0003824,GO:0004175,GO:0004222,GO:0005575,GO:0005622,GO:0005623,GO:0005737,GO:0006996,GO:0008150,GO:0008152,GO:0008233,GO:0008237,GO:0009507,GO:0009526,GO:0009528,GO:0009536,GO:0009657,GO:0009658,GO:0009706,GO:0009941,GO:0009987,GO:0016020,GO:0016043,GO:0016787,GO:0019866,GO:0031090,GO:0031967,GO:0031969,GO:0031975,GO:0042170,GO:0043226,GO:0043227,GO:0043229,GO:0043231,GO:0044422,GO:…		M	zinc metalloprotease
MSTRG.1182	MS_inoculated	MS_control	-2.54599	7.41491	0.000243214	0.00363906	Down	Yes	XP_014515480.1		3847.GLYMA16G32810.1		GO:0003674,GO:0005488,GO:0005575,GO:0005622,GO:0005623,GO:0005737,GO:0005739,GO:0007275,GO:0007568,GO:0008150,GO:0008152,GO:0009507,GO:0009532,GO:0009536,GO:0009570,GO:0009987,GO:0010150,GO:0010260,GO:0032501,GO:0032502,GO:0042592,GO:0043226,GO:0043227,GO:0043229,GO:0043231,GO:0044237,GO:0044422,GO:0044424,GO:0044434,GO:0044435,GO:0044444,GO:0044446,GO:0044464,GO:0044699,GO:0044707,GO:0044767,GO:…		S	domain--containing protein
MSTRG.25039	MS_inoculated	MS_control	-2.54599	7.20951	0.000245058	0.00366342	Down	Yes	XP_014521326.1		3847.GLYMA01G44650.1		GO:0005575,GO:0005623,GO:0005886,GO:0016020,GO:0044464,GO:0071944		T	serine threonine-protein kinase HT1-like
MSTRG.15647	MS_inoculated	MS_control	2.8869	2.83149	0.000245338	0.00366342	Up	Yes	XP_014508080.1		3847.GLYMA05G01800.1			K03501	M	ribosomal RNA small subunit methyltransferase
MSTRG.29227	MS_inoculated	MS_control	-2.55076	6.71807	0.000245442	0.00366342	Down	Yes	XP_014523987.1		3847.GLYMA08G38750.1				S	BTB POZ domain-containing protein
MSTRG.10429	MS_inoculated	MS_control	2.63276	4.47629	0.000247703	0.00369415	Up	Yes	XP_014500576.1		3847.GLYMA13G33720.1				S	X8 domain
MSTRG.30100	MS_inoculated	MS_control	-2.66307	3.53467	0.000251834	0.0037527	Down	Yes	XP_014489729.1		3847.GLYMA03G28590.1				G	strictosidine synthase
MSTRG.12894	MS_inoculated	MS_control	2.58607	5.16206	0.000254424	0.0037882	Up	Yes	XP_014505328.1		3847.GLYMA14G16130.2		GO:0007346,GO:0008150,GO:0008283,GO:0010389,GO:0010564,GO:0044699,GO:0045682,GO:0045684,GO:0048518,GO:0048580,GO:0048582,GO:0050789,GO:0050793,GO:0050794,GO:0051094,GO:0051239,GO:0051240,GO:0051726,GO:0065007,GO:1901987,GO:1901990,GO:2000026,GO:2000038,GO:2000123	K06627	D	K06627 cyclin A
MSTRG.1791	MS_inoculated	MS_control	-2.71835	3.08366	0.000255011	0.00379386	Down	Yes
MSTRG.28181	MS_inoculated	MS_control	2.60063	4.74013	0.000256434	0.00381193	Up	Yes	XP_014522914.1		3847.GLYMA08G06690.1		GO:0000003,GO:0000212,GO:0000226,GO:0003674,GO:0003774,GO:0003777,GO:0003824,GO:0005575,GO:0005622,GO:0005623,GO:0005634,GO:0005737,GO:0005819,GO:0005856,GO:0005871,GO:0005872,GO:0005874,GO:0005875,GO:0005876,GO:0006461,GO:0006996,GO:0007010,GO:0007017,GO:0007049,GO:0007051,GO:0007053,GO:0007126,GO:0007140,GO:0008150,GO:0008152,GO:0008569,GO:0009524,GO:0009971,GO:0009987,GO:0015630,GO:0016043,GO:…	K10405	Z	K10405 kinesin family member C1
MSTRG.4089	MS_inoculated	MS_control	2.60434	4.72286	0.000257284	0.00381837	Up	Yes	XP_014494409.1		59689.fgenesh2_kg.8__1917__AT5G59690.1				B	Core component of nucleosome. Nucleosomes wrap and compact DNA into chromatin, limiting DNA accessibility to the cellular machineries which require DNA as a template. Histones thereby play a central role in transcription regulation, DNA repair, DNA replication and chromosomal stability. DNA accessibility is regulated via a complex set of post-translational modifications of histones, also called h…
MSTRG.9847	MS_inoculated	MS_control	2.80524	3.08663	0.000257285	0.00381837	Up	Yes	XP_014501494.1		3694.POPTR_0004s18870.1	RC24	GO:0003674,GO:0003824,GO:0004553,GO:0004563,GO:0004568,GO:0005488,GO:0005575,GO:0005618,GO:0005622,GO:0005623,GO:0005737,GO:0005773,GO:0006040,GO:0006950,GO:0006952,GO:0008061,GO:0008150,GO:0008152,GO:0008843,GO:0009607,GO:0009620,GO:0015929,GO:0016231,GO:0016787,GO:0016798,GO:0030312,GO:0043226,GO:0043227,GO:0043229,GO:0043231,GO:0044424,GO:0044444,GO:0044464,GO:0050832,GO:0050896,GO:0051704,GO:…	K01183	G	chitinase
MSTRG.19178	MS_inoculated	MS_control	2.87882	2.82464	0.000257995	0.00382582	Up	Yes	XP_014512829.2		3847.GLYMA13G19570.1				S	Zinc finger protein
MSTRG.4509	MS_inoculated	MS_control	-2.53616	7.04264	0.000258307	0.00382734	Down	Yes	XP_014493220.1		3847.GLYMA06G26370.1		GO:0003674,GO:0005488,GO:0030246		S	Protein PHLOEM PROTEIN 2-LIKE
MSTRG.16952	MS_inoculated	MS_control	-2.60932	4.46094	0.000259027	0.00383489	Down	Yes
MSTRG.25889	MS_inoculated	MS_control	-2.60074	4.51386	0.000260043	0.00384409	Down	Yes	XP_014520101.1		3847.GLYMA01G36120.1		GO:0005575,GO:0005622,GO:0005623,GO:0005737,GO:0005739,GO:0005740,GO:0005743,GO:0006950,GO:0006970,GO:0008150,GO:0009628,GO:0009651,GO:0016020,GO:0019866,GO:0031090,GO:0031966,GO:0031967,GO:0031975,GO:0043226,GO:0043227,GO:0043229,GO:0043231,GO:0044422,GO:0044424,GO:0044429,GO:0044444,GO:0044446,GO:0044464,GO:0050896	K15102	C	Phosphate carrier protein
MSTRG.24031	MS_inoculated	MS_control	2.67056	3.93688	0.000260068	0.00384409	Up	Yes	XP_014517834.1		3847.GLYMA15G12390.1
MSTRG.5567	MS_inoculated	MS_control	-2.64047	3.97604	0.000261563	0.00386307	Down	Yes	XP_014495221.1		3847.GLYMA19G41200.1
MSTRG.20257	MS_inoculated	MS_control	2.7371	3.46302	0.000265612	0.00391663	Up	Yes	XP_014514632.1		3847.GLYMA10G33640.1
MSTRG.5166	MS_inoculated	MS_control	2.77801	3.13427	0.000265618	0.00391663	Up	Yes	XP_022634978.1		3847.GLYMA19G37470.1				K	NLI interacting factor-like phosphatase
MSTRG.19321	MS_inoculated	MS_control	-2.51836	10.3555	0.00026608	0.00392029	Down	Yes	XP_014512102.1		3847.GLYMA10G03750.1		GO:0005575,GO:0005622,GO:0005623,GO:0005737,GO:0008150,GO:0009507,GO:0009534,GO:0009535,GO:0009536,GO:0009579,GO:0010109,GO:0016020,GO:0019222,GO:0031323,GO:0031976,GO:0031984,GO:0034357,GO:0042548,GO:0042549,GO:0042651,GO:0043226,GO:0043227,GO:0043229,GO:0043231,GO:0043467,GO:0044422,GO:0044424,GO:0044434,GO:0044435,GO:0044436,GO:0044444,GO:0044446,GO:0044464,GO:0050789,GO:0050794,GO:0055035,GO:…	K02721	S	photosystem II reaction center W protein
MSTRG.10567	MS_inoculated	MS_control	2.63065	4.10914	0.000267003	0.00392439	Up	Yes	XP_022637160.1		3847.GLYMA13G43080.1				T	Serine Threonine protein kinase
MSTRG.16996	MS_inoculated	MS_control	-2.82869	2.55108	0.000267007	0.00392439	Down	Yes	XP_022639768.1		3847.GLYMA07G37380.1				T	protein phosphatase 2C 73-like
MSTRG.6148	MS_inoculated	MS_control	-2.56418	5.22711	0.000267056	0.00392439	Down	Yes	XP_014496485.1		3847.GLYMA08G46150.1	OSI_15552			Q	quinone-oxidoreductase homolog, chloroplastic-like
MSTRG.16951	MS_inoculated	MS_control	-2.54671	5.71969	0.000267216	0.00392439	Down	Yes
MSTRG.14524	MS_inoculated	MS_control	2.5705	5.30503	0.000267898	0.00393125	Up	Yes	XP_014510314.1		3847.GLYMA18G17515.1		GO:0005575,GO:0005622,GO:0005623,GO:0005737,GO:0009507,GO:0009536,GO:0043226,GO:0043227,GO:0043229,GO:0043231,GO:0044424,GO:0044444,GO:0044464		A	DEAD-box ATP-dependent RNA helicase
MSTRG.18006	MS_inoculated	MS_control	-2.58071	4.74059	0.000268668	0.00393939	Down	Yes	XP_022640370.1		3847.GLYMA02G00830.1				L, T	cryptochrome
MSTRG.611	MS_inoculated	MS_control	2.71378	3.38879	0.000270273	0.00395975	Up	Yes
MSTRG.21159	MS_inoculated	MS_control	-2.51665	8.89874	0.000270618	0.00396163	Down	Yes	XP_014514636.1		3847.GLYMA10G42800.1	HPR	GO:0003674,GO:0003824,GO:0005575,GO:0005622,GO:0005623,GO:0005737,GO:0005777,GO:0006950,GO:0007154,GO:0008150,GO:0008152,GO:0008465,GO:0009058,GO:0009314,GO:0009414,GO:0009415,GO:0009416,GO:0009605,GO:0009628,GO:0009853,GO:0009854,GO:0009987,GO:0009991,GO:0010035,GO:0016491,GO:0016614,GO:0016616,GO:0031668,GO:0033554,GO:0042221,GO:0042579,GO:0042631,GO:0043094,GO:0043226,GO:0043227,GO:0043229,GO:…	K15893	E	Hydroxypyruvate reductase
MSTRG.27727	MS_inoculated	MS_control	-2.8917	2.05617	0.000270961	0.00396314	Down	Yes
MSTRG.19564	MS_inoculated	MS_control	2.8209	3.02548	0.000271296	0.00396314	Up	Yes	XP_014512815.1		3847.GLYMA02G01830.1				E	Cys/Met metabolism PLP-dependent enzyme
MSTRG.31376	MS_inoculated	MS_control	2.86253	2.81084	0.000271371	0.00396314	Up	Yes	XP_014491136.2		3847.GLYMA03G28040.1			K15711	K, L	SWI SNF-related matrix-associated actin-dependent regulator of chromatin subfamily A member 3-like
MSTRG.31225	MS_inoculated	MS_control	-2.68728	3.01371	0.000279956	0.00408525	Down	Yes	XP_014490851.1		3847.GLYMA09G21010.1				S	Bet_v_1
MSTRG.22572	MS_inoculated	MS_control	-2.51894	7.04996	0.000281057	0.00409806	Down	Yes	XP_014516840.1		3847.GLYMA03G18430.1				K	)-reductase
MSTRG.10553	MS_inoculated	MS_control	-2.53691	5.89725	0.000281668	0.0041037	Down	Yes	XP_014500678.1		3847.GLYMA15G02200.1				S	expressed protein
MSTRG.11192	MS_inoculated	MS_control	2.52377	6.95624	0.000282549	0.00411326	Up	Yes	XP_014505048.1		3847.GLYMA14G02030.4				S	domain--containing protein
MSTRG.4759	MS_inoculated	MS_control	2.5267	6.6485	0.000282838	0.00411334	Up	Yes	XP_014495121.1		3847.GLYMA03G31460.1				B	histone h2a
MSTRG.5047	MS_inoculated	MS_control	-2.88712	2.23135	0.000283004	0.00411334	Down	Yes	XP_014495524.1		3847.GLYMA19G35420.1		GO:0003674,GO:0003824,GO:0004497,GO:0007154,GO:0007165,GO:0008150,GO:0008152,GO:0009058,GO:0009719,GO:0009725,GO:0009741,GO:0009742,GO:0009755,GO:0009850,GO:0009851,GO:0009987,GO:0010033,GO:0010817,GO:0014070,GO:0016491,GO:0023052,GO:0032870,GO:0033993,GO:0042221,GO:0042445,GO:0042446,GO:0043401,GO:0044237,GO:0044249,GO:0044699,GO:0044700,GO:0044710,GO:0044763,GO:0048545,GO:0050789,GO:0050794,GO:…	K11816	Q	monooxygenase
MSTRG.15879	MS_inoculated	MS_control	2.7402	3.16965	0.000284781	0.00413587	Up	Yes	XP_014507292.1		3847.GLYMA07G32270.2				T	forkhead-associated domain-containing protein FHA domain-containing protein AT hook motif-containing protein
MSTRG.5596	MS_inoculated	MS_control	-2.50822	8.0389	0.000285401	0.00413798	Down	Yes	XP_014496336.1		3847.GLYMA03G38930.1		GO:0001871,GO:0003674,GO:0003676,GO:0003723,GO:0005488,GO:0005575,GO:0005576,GO:0005622,GO:0005623,GO:0005737,GO:0005773,GO:0005777,GO:0005840,GO:0005911,GO:0005975,GO:0005996,GO:0006139,GO:0006355,GO:0006364,GO:0006396,GO:0006412,GO:0006417,GO:0006725,GO:0006807,GO:0006950,GO:0006952,GO:0006996,GO:0007154,GO:0007623,GO:0008150,GO:0008152,GO:0009058,GO:0009059,GO:0009266,GO:0009409,GO:0009414,GO:…		S	NAD dependent epimerase/dehydratase family
MSTRG.31046	MS_inoculated	MS_control	2.64463	3.83908	0.000285511	0.00413798	Up	Yes	XP_022633209.1		3847.GLYMA08G40100.2		GO:0005575,GO:0005623,GO:0005886,GO:0005911,GO:0009506,GO:0016020,GO:0030054,GO:0044464,GO:0055044,GO:0071944	K14611	P	nucleobase-ascorbate transporter
MSTRG.25150	MS_inoculated	MS_control	-2.57768	4.55197	0.000285604	0.00413798	Down	Yes	XP_022631351.1		3847.GLYMA01G43733.1	OSI_01367
MSTRG.16550	MS_inoculated	MS_control	-2.5958	4.04334	0.000286229	0.00414375	Down	Yes	XP_014507840.1		3847.GLYMA17G07640.2		GO:0001071,GO:0003674,GO:0003700,GO:0006355,GO:0008150,GO:0009889,GO:0010468,GO:0010556,GO:0019219,GO:0019222,GO:0031323,GO:0031326,GO:0050789,GO:0050794,GO:0051171,GO:0051252,GO:0060255,GO:0065007,GO:0080090,GO:2000112,GO:2001141
MSTRG.7263	MS_inoculated	MS_control	2.62537	4.22727	0.000290252	0.00419868	Up	Yes	XP_022635758.1		3847.GLYMA18G50260.1	OSI_25902		K13259,K13262	S	o-methyltransferase
MSTRG.980	MS_inoculated	MS_control	2.78577	2.91728	0.000291268	0.00421004	Up	Yes
MSTRG.25727	MS_inoculated	MS_control	-2.51247	6.88559	0.000291933	0.00421632	Down	Yes	XP_014521389.1		3847.GLYMA11G07750.1		GO:0003674,GO:0003824,GO:0005575,GO:0005576,GO:0005622,GO:0005623,GO:0005737,GO:0005829,GO:0008047,GO:0008150,GO:0008152,GO:0016491,GO:0016667,GO:0016671,GO:0019222,GO:0030234,GO:0043085,GO:0044093,GO:0044424,GO:0044444,GO:0044464,GO:0044710,GO:0048046,GO:0050789,GO:0050790,GO:0055114,GO:0065007,GO:0065009	K03671	O	Thioredoxin
MSTRG.3592	MS_inoculated	MS_control	-2.66266	3.50386	0.000292975	0.00422803	Down	Yes	XP_014493620.1		3847.GLYMA11G18420.1				S	Pfam:DUF623
MSTRG.9886	MS_inoculated	MS_control	-2.52377	6.05073	0.000294143	0.00424154	Down	Yes	XP_014501032.1		3847.GLYMA15G00400.2				G	pectinesterase
MSTRG.14205	MS_inoculated	MS_control	-2.51835	6.1448	0.000294694	0.00424365	Down	Yes	XP_014505889.1		3847.GLYMA07G34940.1
MSTRG.2060	MS_inoculated	MS_control	-2.5347	5.50314	0.000295004	0.00424365	Down	Yes	XP_022642557.1		3847.GLYMA16G28310.1		GO:0005575,GO:0005622,GO:0005623,GO:0005737,GO:0044424,GO:0044464	K03841	G	K03841 fructose-1,6-bisphosphatase I EC 3.1.3.11
MSTRG.24125	MS_inoculated	MS_control	-2.49848	9.74701	0.000295012	0.00424365	Down	Yes	XP_014518641.1		3847.GLYMA15G11490.1	ATPC	GO:0003674,GO:0005575,GO:0005622,GO:0005623,GO:0005737,GO:0006091,GO:0006139,GO:0006163,GO:0006164,GO:0006725,GO:0006753,GO:0006754,GO:0006793,GO:0006796,GO:0006807,GO:0006810,GO:0006811,GO:0006812,GO:0006818,GO:0008150,GO:0008152,GO:0009058,GO:0009116,GO:0009117,GO:0009119,GO:0009123,GO:0009124,GO:0009126,GO:0009127,GO:0009141,GO:0009142,GO:0009144,GO:0009145,GO:0009150,GO:0009152,GO:0009156,GO:…	K02115	C	ATP synthase gamma chain
MSTRG.18907	MS_inoculated	MS_control	-2.54686	5.13072	0.000295217	0.00424365	Down	Yes	XP_014512926.1		3847.GLYMA13G20140.2
MSTRG.3258	MS_inoculated	MS_control	-2.51521	6.40316	0.000296356	0.00425607	Down	Yes	NP_001304201.1		3847.GLYMA12G06910.1	HSP70A		K03283	O	Heat shock cognate 70 kDa
MSTRG.11435	MS_inoculated	MS_control	2.52522	6.01573	0.000296546	0.00425607	Up	Yes	XP_014502628.1		3847.GLYMA14G04160.1	CYCB1-1		K05868	D	G2 mitotic-specific
MSTRG.31650	MS_inoculated	MS_control	2.62441	4.13549	0.000298301	0.0042779	Up	Yes	XP_014491154.1		3847.GLYMA16G06230.1		GO:0002213,GO:0003674,GO:0003824,GO:0005575,GO:0005576,GO:0006950,GO:0006952,GO:0008150,GO:0008152,GO:0009607,GO:0009625,GO:0016298,GO:0016787,GO:0016788,GO:0050896,GO:0051704,GO:0051707	K01052	I	Triacylglycerol lipase
MSTRG.5044	MS_inoculated	MS_control	2.56087	4.96548	0.00029966	0.00429403	Up	Yes	XP_014496074.1		3847.GLYMA03G32653.1				G	Ketohexokinase
MSTRG.6858	MS_inoculated	MS_control	2.75167	3.11201	0.000300446	0.00430193	Up	Yes	XP_022635584.1		3847.GLYMA18G46220.1		GO:0001510,GO:0003674,GO:0003824,GO:0006139,GO:0006725,GO:0006807,GO:0006950,GO:0008150,GO:0008152,GO:0008168,GO:0008173,GO:0008174,GO:0008757,GO:0009266,GO:0009409,GO:0009451,GO:0009628,GO:0009987,GO:0016070,GO:0016071,GO:0016422,GO:0016556,GO:0016740,GO:0016741,GO:0032259,GO:0034641,GO:0043170,GO:0043412,GO:0043414,GO:0044237,GO:0044238,GO:0044260,GO:0046483,GO:0050896,GO:0071704,GO:0080009,GO:…		A	ribosomal RNA small subunit methyltransferase
MSTRG.17231	MS_inoculated	MS_control	2.59149	4.58297	0.000301731	0.00431695	Up	Yes	XP_014509798.1		3847.GLYMA07G38930.2			K16743	Z	IQ calmodulin-binding motif
MSTRG.29022	MS_inoculated	MS_control	2.62947	3.93855	0.000304232	0.00434933	Up	Yes	XP_014523777.1		3847.GLYMA05G32790.1				H	regulator of chromosome condensation
MSTRG.21311	MS_inoculated	MS_control	-2.54703	4.87656	0.000306319	0.00437574	Down	Yes	XP_022641559.1		3847.GLYMA10G44041.1		GO:0001071,GO:0003674,GO:0003700,GO:0005575,GO:0005622,GO:0005623,GO:0005634,GO:0006355,GO:0008150,GO:0009889,GO:0010468,GO:0010556,GO:0019219,GO:0019222,GO:0031323,GO:0031326,GO:0043226,GO:0043227,GO:0043229,GO:0043231,GO:0044424,GO:0044464,GO:0050789,GO:0050794,GO:0051171,GO:0051252,GO:0060255,GO:0065007,GO:0080090,GO:2000112,GO:2001141		K	high mobility group
MSTRG.24139	MS_inoculated	MS_control	-2.50438	6.88681	0.000307286	0.00438253	Down	Yes	XP_014517794.1		3847.GLYMA15G11240.1
MSTRG.4103	MS_inoculated	MS_control	2.72591	3.2834	0.000307419	0.00438253	Up	Yes	XP_014490261.1		3847.GLYMA13G20460.1				S	Pentatricopeptide repeat-containing protein
MSTRG.21302	MS_inoculated	MS_control	-2.49715	7.59636	0.000307512	0.00438253	Down	Yes	XP_014513737.1		3847.GLYMA20G38720.1		GO:0003674,GO:0003824,GO:0004802,GO:0005575,GO:0005622,GO:0005623,GO:0005737,GO:0006950,GO:0006970,GO:0008150,GO:0008152,GO:0009507,GO:0009526,GO:0009532,GO:0009534,GO:0009535,GO:0009536,GO:0009570,GO:0009579,GO:0009628,GO:0009651,GO:0009941,GO:0010035,GO:0010038,GO:0016020,GO:0016740,GO:0016744,GO:0031967,GO:0031975,GO:0031976,GO:0031984,GO:0034357,GO:0042221,GO:0042651,GO:0043226,GO:0043227,GO:…	K00615	G	Transketolase
MSTRG.6465	MS_inoculated	MS_control	-2.49224	8.32975	0.000308082	0.00438723	Down	Yes	XP_014498066.1		3847.GLYMA12G30870.1		GO:0003674,GO:0003824,GO:0005575,GO:0005622,GO:0005623,GO:0005737,GO:0005783,GO:0008150,GO:0008152,GO:0009058,GO:0010025,GO:0010166,GO:0016491,GO:0016620,GO:0016903,GO:0043226,GO:0043227,GO:0043229,GO:0043231,GO:0044424,GO:0044444,GO:0044464,GO:0044710,GO:0055114,GO:0080019	K13356	I	fatty acyl-CoA reductase
MSTRG.4772	MS_inoculated	MS_control	-2.49041	8.99084	0.000308797	0.004394	Down	Yes	XP_014495870.1		3847.GLYMA19G34410.1			K02721	S	photosystem ii reaction center w
MSTRG.13721	MS_inoculated	MS_control	-2.49004	9.01761	0.000309301	0.00439775	Down	Yes	XP_022638515.1		3847.GLYMA02G05335.1		GO:0003674,GO:0003676,GO:0003677,GO:0003690,GO:0003697,GO:0003723,GO:0005488,GO:0005575,GO:0005622,GO:0005623,GO:0005634,GO:0005737,GO:0006139,GO:0006259,GO:0006725,GO:0006807,GO:0006950,GO:0006970,GO:0008150,GO:0008152,GO:0009266,GO:0009409,GO:0009414,GO:0009415,GO:0009628,GO:0009631,GO:0009651,GO:0009987,GO:0010035,GO:0010501,GO:0016070,GO:0032392,GO:0032508,GO:0034641,GO:0042221,GO:0043170,GO:…	K09250	J	cold shock domain protein 1
MSTRG.6200	MS_inoculated	MS_control	2.79965	3.00749	0.000309569	0.00439814	Up	Yes	XP_022635327.1		3847.GLYMA15G03730.1	OSI_31844
MSTRG.22966	MS_inoculated	MS_control	-2.48909	8.62227	0.000311937	0.00442834	Down	Yes	XP_014518933.1		3847.GLYMA18G13840.2			K13065	S	hydroxycinnamoyl-Coenzyme A shikimate quinate hydroxycinnamoyltransferase-like
MSTRG.27050	MS_inoculated	MS_control	-2.5256	5.50252	0.000313221	0.00444312	Down	Yes	XP_014521836.1		3847.GLYMA02G37710.1			K01673	P	Carbonic anhydrase
MSTRG.1476	MS_inoculated	MS_control	-2.53138	5.20789	0.000316204	0.00448197	Down	Yes
MSTRG.19209	MS_inoculated	MS_control	2.525	5.72382	0.000316648	0.00448479	Up	Yes	XP_014512191.1		3847.GLYMA13G19390.1			K11153	Q	Dehydrogenase
MSTRG.16360	MS_inoculated	MS_control	-2.64927	3.22247	0.00031893	0.00451362	Down	Yes	XP_014510377.1		3847.GLYMA13G22750.1			K14484	S	AUX/IAA family
MSTRG.20715	MS_inoculated	MS_control	-2.53347	4.90881	0.000320545	0.00453296	Down	Yes	XP_014512214.1		3847.GLYMA10G38080.1		GO:0003674,GO:0005488,GO:0005575,GO:0005623,GO:0005886,GO:0007154,GO:0007267,GO:0008150,GO:0009987,GO:0016020,GO:0023052,GO:0030246,GO:0031406,GO:0033293,GO:0043167,GO:0043168,GO:0044464,GO:0044699,GO:0044700,GO:0044763,GO:0048029,GO:0048032,GO:0071944		S	Remorin family
MSTRG.12652	MS_inoculated	MS_control	2.71445	3.14794	0.00032114	0.00453787	Up	Yes	XP_014502554.1		3847.GLYMA05G21270.1				S	Plant phosphoribosyltransferase C-terminal
MSTRG.26709	MS_inoculated	MS_control	-2.51536	5.71755	0.000322252	0.00455006	Down	Yes	XP_014520645.1		3847.GLYMA07G25390.1				Q	1-aminocyclopropane-1-carboxylate oxidase homolog
MSTRG.16189	MS_inoculated	MS_control	2.66124	3.502	0.000325274	0.00458699	Up	Yes	XP_022638629.1		3847.GLYMA05G30350.2				S	THN
MSTRG.15343	MS_inoculated	MS_control	2.55868	4.68418	0.000325368	0.00458699	Up	Yes	XP_014507207.1		29760.VIT_06s0004g04250.t01		GO:0005575,GO:0005622,GO:0005623,GO:0005634,GO:0005694,GO:0005730,GO:0005737,GO:0009507,GO:0009532,GO:0009534,GO:0009536,GO:0009570,GO:0009579,GO:0031974,GO:0031976,GO:0031981,GO:0031984,GO:0043226,GO:0043227,GO:0043228,GO:0043229,GO:0043231,GO:0043232,GO:0043233,GO:0044422,GO:0044424,GO:0044428,GO:0044434,GO:0044435,GO:0044444,GO:0044446,GO:0044464,GO:0070013	K11252	B	Core component of nucleosome. Nucleosomes wrap and compact DNA into chromatin, limiting DNA accessibility to the cellular machineries which require DNA as a template. Histones thereby play a central role in transcription regulation, DNA repair, DNA replication and chromosomal stability. DNA accessibility is regulated via a complex set of post-translational modifications of histones, also called h…
MSTRG.14428	MS_inoculated	MS_control	2.79436	2.84148	0.000326347	0.0045959	Up	Yes	XP_014506878.1		3847.GLYMA07G35640.1				B	SET domain
MSTRG.26398	MS_inoculated	MS_control	-2.48567	7.48115	0.000326502	0.0045959	Down	Yes	XP_022643105.1		3847.GLYMA01G04920.1				T	Protein TWIN LOV
MSTRG.7245	MS_inoculated	MS_control	2.49348	7.06186	0.000326834	0.00459703	Up	Yes	XP_014497047.2		3694.POPTR_0005s25530.1		GO:0005575,GO:0005622,GO:0005623,GO:0005634,GO:0005694,GO:0043226,GO:0043227,GO:0043228,GO:0043229,GO:0043231,GO:0043232,GO:0044424,GO:0044464	K11253	B	histone H3
MSTRG.24355	MS_inoculated	MS_control	2.80591	2.66897	0.000329308	0.00462472	Up	Yes
MSTRG.18876	MS_inoculated	MS_control	2.79676	2.66128	0.000329308	0.00462472	Up	Yes
MSTRG.14965	MS_inoculated	MS_control	2.53122	5.06987	0.000334518	0.00469132	Up	Yes	XP_014509509.1		3847.GLYMA17G21490.1		GO:0005575,GO:0005618,GO:0005623,GO:0008150,GO:0009505,GO:0009628,GO:0030312,GO:0044464,GO:0050896,GO:0071944,GO:0080167	K19791	Q	L-ascorbate oxidase homolog
MSTRG.24646	MS_inoculated	MS_control	-2.48828	6.83493	0.000334563	0.00469132	Down	Yes	XP_014517056.1		3847.GLYMA15G06870.1		GO:0003674,GO:0003756,GO:0003824,GO:0005575,GO:0005622,GO:0005623,GO:0005737,GO:0005829,GO:0006457,GO:0008150,GO:0008152,GO:0009987,GO:0016853,GO:0016860,GO:0016862,GO:0016864,GO:0019538,GO:0043170,GO:0044237,GO:0044238,GO:0044260,GO:0044267,GO:0044424,GO:0044444,GO:0044464,GO:0071704	K03671	O	Thioredoxin
MSTRG.4691	MS_inoculated	MS_control	-2.48464	6.92294	0.000334829	0.00469145	Down	Yes	XP_014496226.1		3847.GLYMA02G16850.1
MSTRG.24963	MS_inoculated	MS_control	-2.58064	3.71258	0.00033997	0.00475983	Down	Yes	XP_022643160.1		3847.GLYMA11G00500.1
MSTRG.11850	MS_inoculated	MS_control	2.78629	2.83467	0.000342978	0.00479828	Up	Yes	XP_014503625.1		3847.GLYMA02G41210.1		GO:0005575,GO:0005576		S	GDSL esterase lipase
MSTRG.15553	MS_inoculated	MS_control	2.87279	2.51605	0.000345206	0.00481973	Up	Yes	XP_022638479.1		3847.GLYMA07G30510.2			K00826	E	branched-chain-amino-acid aminotransferase
MSTRG.28334	MS_inoculated	MS_control	2.87279	2.51605	0.000345206	0.00481973	Up	Yes	XP_022632306.1		29760.VIT_19s0014g00470.t01		GO:0005575,GO:0005623,GO:0005886,GO:0016020,GO:0044464,GO:0071944		T	leucine-rich repeat receptor-like serine threonine-protein kinase
MSTRG.20051	MS_inoculated	MS_control	2.53549	4.82032	0.000345423	0.00481973	Up	Yes	XP_014512232.1		3847.GLYMA10G31550.1		GO:0005575,GO:0005618,GO:0005623,GO:0005886,GO:0016020,GO:0030312,GO:0031224,GO:0031225,GO:0031226,GO:0044425,GO:0044459,GO:0044464,GO:0046658,GO:0071944		G	glucan endo-1,3-beta-glucosidase
MSTRG.26922	MS_inoculated	MS_control	2.52344	5.29181	0.000345565	0.00481973	Up	Yes
MSTRG.8050	MS_inoculated	MS_control	-2.50744	5.33717	0.000346025	0.00482247	Down	Yes	XP_014502476.1		3847.GLYMA09G09910.1				C, G	UDP-glucoronosyl and UDP-glucosyl transferase
MSTRG.28188	MS_inoculated	MS_control	-2.58167	3.90348	0.000346542	0.00482598	Down	Yes	XP_014522916.1		3847.GLYMA03G02230.2				O	Domain found in Dishevelled, Egl-10, and Pleckstrin (DEP)
MSTRG.23301	MS_inoculated	MS_control	2.7433	3.03428	0.000346804	0.00482598	Up	Yes	XP_022642938.1		3847.GLYMA18G09800.1				T	resistance protein
MSTRG.18727	MS_inoculated	MS_control	2.69484	3.13143	0.00034819	0.00484159	Up	Yes	XP_014512938.1		3847.GLYMA19G37740.1		GO:0005575,GO:0005622,GO:0005623,GO:0005634,GO:0007275,GO:0008150,GO:0009607,GO:0009624,GO:0022622,GO:0032501,GO:0032502,GO:0043226,GO:0043227,GO:0043229,GO:0043231,GO:0044424,GO:0044464,GO:0044699,GO:0044707,GO:0044767,GO:0048364,GO:0048366,GO:0048367,GO:0048513,GO:0048580,GO:0048731,GO:0048827,GO:0048856,GO:0050789,GO:0050793,GO:0050896,GO:0051239,GO:0051704,GO:0051707,GO:0061062,GO:0065007,GO:…		K	growth-regulating factor
MSTRG.31204	MS_inoculated	MS_control	-2.48021	6.52785	0.000350693	0.00487165	Down	Yes	XP_014490840.1		3847.GLYMA09G21010.1				S	Bet_v_1
MSTRG.16349	MS_inoculated	MS_control	-2.48399	6.20369	0.000350885	0.00487165	Down	Yes
MSTRG.28848	MS_inoculated	MS_control	-2.54758	4.40809	0.000353149	0.00489633	Down	Yes	XP_022632489.1		3847.GLYMA08G39970.1
MSTRG.21502	MS_inoculated	MS_control	2.52224	5.15227	0.000353197	0.00489633	Up	Yes	XP_014516084.1		3847.GLYMA08G22370.1
MSTRG.12816	MS_inoculated	MS_control	-2.68761	2.92369	0.000353831	0.00490141	Down	Yes	XP_014504000.1		3847.GLYMA13G08190.1		GO:0003674,GO:0005215,GO:0005575,GO:0005623,GO:0005886,GO:0005887,GO:0006810,GO:0008150,GO:0008643,GO:0009987,GO:0015144,GO:0016020,GO:0016021,GO:0022857,GO:0022891,GO:0022892,GO:0031224,GO:0031226,GO:0034219,GO:0044425,GO:0044459,GO:0044464,GO:0044699,GO:0044763,GO:0044765,GO:0051119,GO:0051179,GO:0051234,GO:0055085,GO:0071702,GO:0071944,GO:1901476	K15382	P	bidirectional sugar transporter
MSTRG.18607	MS_inoculated	MS_control	2.56212	4.25934	0.000355726	0.00492393	Up	Yes	XP_014512909.1		3847.GLYMA18G42910.1			K09648	O	Mitochondrial inner membrane protease subunit
MSTRG.1282	MS_inoculated	MS_control	2.69618	3.25832	0.000356394	0.00492944	Up	Yes	XP_014505806.1		3847.GLYMA19G03510.1				S	Targeting protein for Xklp2 (TPX2)
MSTRG.10508	MS_inoculated	MS_control	2.6791	3.41398	0.000357351	0.00493895	Up	Yes	XP_014500808.1		3847.GLYMA13G43610.2				S	Late embryogenesis abundant protein
MSTRG.8725	MS_inoculated	MS_control	2.50909	5.26643	0.000358484	0.00495087	Up	Yes	XP_022636413.1		3847.GLYMA04G10540.2				S	Pentatricopeptide repeat-containing protein
MSTRG.2318	MS_inoculated	MS_control	-2.46687	7.05582	0.000367004	0.0050647	Down	Yes	XP_022635848.1		3847.GLYMA09G23760.1		GO:0005575,GO:0005622,GO:0005623,GO:0005737,GO:0005773,GO:0005774,GO:0016020,GO:0031090,GO:0043226,GO:0043227,GO:0043229,GO:0043231,GO:0044422,GO:0044424,GO:0044437,GO:0044444,GO:0044446,GO:0044464		P	SPX domain-containing membrane protein
MSTRG.27567	MS_inoculated	MS_control	-2.704	2.56867	0.000368607	0.005083	Down	Yes	XP_014522296.1		3847.GLYMA04G42040.2		GO:0003674,GO:0005215,GO:0005575,GO:0005622,GO:0005623,GO:0005737,GO:0005783,GO:0005886,GO:0005887,GO:0006810,GO:0008150,GO:0008643,GO:0009987,GO:0015144,GO:0016020,GO:0016021,GO:0022857,GO:0022891,GO:0022892,GO:0031224,GO:0031226,GO:0034219,GO:0043226,GO:0043227,GO:0043229,GO:0043231,GO:0044424,GO:0044425,GO:0044444,GO:0044459,GO:0044464,GO:0044699,GO:0044763,GO:0044765,GO:0051119,GO:0051179,GO:…	K15382	P	bidirectional sugar transporter
MSTRG.22650	MS_inoculated	MS_control	-2.67603	2.91373	0.000370089	0.0050996	Down	Yes	XP_014516712.1		3847.GLYMA16G11800.1				Q	cytochrome P450
MSTRG.14123	MS_inoculated	MS_control	-2.4707	6.20941	0.00037266	0.00513116	Down	Yes	XP_014507733.1		3847.GLYMA07G34050.2
MSTRG.16286	MS_inoculated	MS_control	2.53682	4.51412	0.000373322	0.0051364	Up	Yes	XP_014508159.1		3847.GLYMA17G12760.1				S	Rare lipoprotein A (RlpA)-like double-psi beta-barrel
MSTRG.10375	MS_inoculated	MS_control	-2.60917	3.15056	0.000377195	0.0051858	Down	Yes	XP_014498837.1		3847.GLYMA15G40940.1				Q	oxidoreductase, 2OG-Fe(II) oxygenase family protein
MSTRG.23624	MS_inoculated	MS_control	-2.44932	9.46233	0.000378342	0.00519766	Down	Yes	XP_014518374.2		3847.GLYMA19G42060.5				S	Dormancy auxin associated
MSTRG.28672	MS_inoculated	MS_control	2.48709	5.70152	0.00037962	0.0052113	Up	Yes	XP_022632425.1		3847.GLYMA05G29530.2				T	Di-glucose binding within endoplasmic reticulum
MSTRG.29480	MS_inoculated	MS_control	2.50897	4.93847	0.000380247	0.00521599	Up	Yes	XP_014524204.1		3847.GLYMA13G35890.1				D, Z	calcium-binding protein PBP1-like
MSTRG.10541	MS_inoculated	MS_control	2.53773	4.55985	0.000381356	0.00522729	Up	Yes	XP_014499505.1		3847.GLYMA13G43270.1	TRZ4	GO:0003674,GO:0003824,GO:0004518,GO:0004519,GO:0004521,GO:0004540,GO:0006139,GO:0006396,GO:0006399,GO:0006725,GO:0006807,GO:0008033,GO:0008150,GO:0008152,GO:0009987,GO:0010467,GO:0016070,GO:0016787,GO:0016788,GO:0016891,GO:0016893,GO:0031123,GO:0034470,GO:0034641,GO:0034660,GO:0042780,GO:0042781,GO:0043170,GO:0043628,GO:0044237,GO:0044238,GO:0044260,GO:0046483,GO:0071704,GO:0090304,GO:0090305,GO:…	K00784	G	Zinc phosphodiesterase ELAC protein
MSTRG.16482	MS_inoculated	MS_control	-2.44823	8.84473	0.00038213	0.00523024	Down	Yes	XP_014509557.1		3847.GLYMA02G36410.2		GO:0006810,GO:0006950,GO:0006970,GO:0006972,GO:0007275,GO:0008150,GO:0009414,GO:0009415,GO:0009628,GO:0009651,GO:0009914,GO:0009926,GO:0010035,GO:0010540,GO:0010817,GO:0032501,GO:0032502,GO:0042221,GO:0042538,GO:0044699,GO:0044707,GO:0044765,GO:0050896,GO:0051179,GO:0051234,GO:0060918,GO:0065007,GO:0065008,GO:1901700		T	Cbl-interacting protein kinase
MSTRG.6625	MS_inoculated	MS_control	2.66286	3.4003	0.000382143	0.00523024	Up	Yes	XP_014497346.1		3847.GLYMA08G44670.2		GO:0005575,GO:0005622,GO:0005623,GO:0005737,GO:0005829,GO:0009507,GO:0009536,GO:0043226,GO:0043227,GO:0043229,GO:0043231,GO:0044424,GO:0044444,GO:0044464		G	CONTAINS InterPro DOMAIN s Phosphoglycerate mutase (InterPro IPR013078), PRIB5 (InterPro IPR012398)
MSTRG.3751	MS_inoculated	MS_control	2.47023	6.30345	0.000383622	0.00524485	Up	Yes	XP_014492102.1		3847.GLYMA12G12300.2				I	epoxide hydrolase
MSTRG.11921	MS_inoculated	MS_control	2.62318	3.69917	0.000383784	0.00524485	Up	Yes	XP_014505188.1		3847.GLYMA14G38871.1		GO:0000287,GO:0003674,GO:0005488,GO:0005575,GO:0005622,GO:0005623,GO:0005737,GO:0005829,GO:0006139,GO:0006259,GO:0006281,GO:0006725,GO:0006807,GO:0006950,GO:0006974,GO:0008150,GO:0008152,GO:0009987,GO:0033554,GO:0034641,GO:0043167,GO:0043169,GO:0043170,GO:0044237,GO:0044238,GO:0044260,GO:0044424,GO:0044444,GO:0044464,GO:0044699,GO:0044763,GO:0046483,GO:0046872,GO:0050896,GO:0051716,GO:0071704,GO:…	K01520	F	Deoxyuridine 5'-triphosphate
MSTRG.28479	MS_inoculated	MS_control	2.79548	2.75423	0.000389261	0.00531184	Up	Yes	XP_014523225.1		3847.GLYMA09G40510.1				D, Z	protein regulator of cytokinesis
MSTRG.29109	MS_inoculated	MS_control	-2.59135	3.31403	0.000389266	0.00531184	Down	Yes
MSTRG.20658	MS_inoculated	MS_control	2.5268	4.50568	0.000391315	0.00533582	Up	Yes	XP_014512971.1		3847.GLYMA10G37480.1
MSTRG.27227	MS_inoculated	MS_control	-2.49121	4.80664	0.000391754	0.00533782	Down	Yes	XP_014522004.1		3847.GLYMA13G36520.2				C, G	UDP-Glycosyltransferase
MSTRG.31449	MS_inoculated	MS_control	-2.45457	6.7326	0.000394402	0.00536991	Down	Yes	XP_014491239.1		3847.GLYMA19G29870.1			K03327	V	protein TRANSPARENT TESTA 12-like
MSTRG.26194	MS_inoculated	MS_control	2.69611	2.92031	0.0003969	0.00539991	Up	Yes	XP_014520079.1		3847.GLYMA01G02760.1		GO:0005575,GO:0005622,GO:0005623,GO:0005634,GO:0043226,GO:0043227,GO:0043229,GO:0043231,GO:0044424,GO:0044464	K09285	K	Transcription factor
MSTRG.19348	MS_inoculated	MS_control	-2.46918	5.53085	0.000398622	0.00541268	Down	Yes	XP_014514330.1		3847.GLYMA02G16280.1		GO:0001071,GO:0003674,GO:0003700,GO:0006355,GO:0008150,GO:0009889,GO:0010468,GO:0010556,GO:0019219,GO:0019222,GO:0031323,GO:0031326,GO:0050789,GO:0050794,GO:0051171,GO:0051252,GO:0060255,GO:0065007,GO:0080090,GO:2000112,GO:2001141		K	zinc finger protein
MSTRG.14992	MS_inoculated	MS_control	2.75352	2.80711	0.000398695	0.00541268	Up	Yes	XP_014506479.1		29760.VIT_07s0031g00830.t01				I	Pentatricopeptide repeat-containing protein
MSTRG.12803	MS_inoculated	MS_control	-2.60137	3.18143	0.000398726	0.00541268	Down	Yes	XP_014503571.1		3847.GLYMA13G33890.1	OSI_34619	GO:0003674,GO:0003824,GO:0007275,GO:0007568,GO:0008150,GO:0008152,GO:0010260,GO:0016491,GO:0016679,GO:0016682,GO:0032501,GO:0032502,GO:0044699,GO:0044707,GO:0044710,GO:0044767,GO:0048513,GO:0048731,GO:0048856,GO:0055114		Q	SRG1-like
MSTRG.11723	MS_inoculated	MS_control	2.49622	5.17329	0.000401536	0.00544678	Up	Yes	XP_014505405.1		3847.GLYMA02G41980.1		GO:0003674,GO:0005083,GO:0005085,GO:0005088,GO:0005089,GO:0008150,GO:0019222,GO:0030234,GO:0030695,GO:0050789,GO:0050790,GO:0060589,GO:0065007,GO:0065009		T	rop guanine nucleotide exchange factor
MSTRG.26810	MS_inoculated	MS_control	2.89204	2.41473	0.00040399	0.005476	Up	Yes	XP_014521583.1		3847.GLYMA07G05190.1		GO:0005575,GO:0016020		O	RING-H2 finger protein
MSTRG.6086	MS_inoculated	MS_control	-2.49427	4.85373	0.000404944	0.00548488	Down	Yes	XP_014497394.1		3847.GLYMA08G45820.1		GO:0002376,GO:0003674,GO:0005488,GO:0005504,GO:0005575,GO:0005576,GO:0006950,GO:0006952,GO:0006955,GO:0007154,GO:0007165,GO:0008150,GO:0008270,GO:0008289,GO:0009607,GO:0009627,GO:0009751,GO:0009814,GO:0009862,GO:0009863,GO:0009987,GO:0010033,GO:0014070,GO:0023052,GO:0031406,GO:0033293,GO:0042221,GO:0043167,GO:0043168,GO:0043169,GO:0044699,GO:0044700,GO:0044763,GO:0045087,GO:0046872,GO:0046914,GO:…		S	lipid-transfer protein
MSTRG.20402	MS_inoculated	MS_control	-2.43649	7.98901	0.000409398	0.0055411	Down	Yes	XP_014512041.1		3847.GLYMA10G34970.1		GO:0003674,GO:0003824,GO:0004611,GO:0005575,GO:0005622,GO:0005623,GO:0005737,GO:0006091,GO:0006099,GO:0008150,GO:0008152,GO:0008964,GO:0009060,GO:0009987,GO:0015980,GO:0016829,GO:0016830,GO:0016831,GO:0044237,GO:0044238,GO:0044424,GO:0044464,GO:0044710,GO:0045333,GO:0055114	K01595	C	phosphoenolpyruvate carboxylase
MSTRG.21799	MS_inoculated	MS_control	-2.55347	3.76359	0.000412256	0.00557567	Down	Yes
MSTRG.15612	MS_inoculated	MS_control	2.75011	2.62217	0.000413097	0.00558291	Up	Yes	XP_014510146.1		3847.GLYMA17G13660.1
MSTRG.15682	MS_inoculated	MS_control	-2.43252	8.74079	0.000413675	0.0055866	Down	Yes	XP_014510539.1		3847.GLYMA05G01390.1		GO:0005575,GO:0005622,GO:0005623,GO:0005634,GO:0043226,GO:0043227,GO:0043229,GO:0043231,GO:0044424,GO:0044464	K09338	K	Homeobox associated leucine zipper
MSTRG.12400	MS_inoculated	MS_control	-2.48782	4.63627	0.00041596	0.00561247	Down	Yes	XP_014503628.1		3847.GLYMA17G24930.1				S	expressed protein
MSTRG.7730	MS_inoculated	MS_control	2.47669	5.29147	0.000416205	0.00561247	Up	Yes	XP_014499147.1		3847.GLYMA15G15390.1
MSTRG.20005	MS_inoculated	MS_control	2.45589	6.0121	0.000419681	0.00565518	Up	Yes	XP_014510931.1		3847.GLYMA10G30990.1		GO:0005575,GO:0005622,GO:0005623,GO:0005737,GO:0009507,GO:0009532,GO:0009536,GO:0009570,GO:0043226,GO:0043227,GO:0043229,GO:0043231,GO:0044422,GO:0044424,GO:0044434,GO:0044435,GO:0044444,GO:0044446,GO:0044464
MSTRG.5978	MS_inoculated	MS_control	2.64102	3.27089	0.000420291	0.00565924	Up	Yes
MSTRG.4373	MS_inoculated	MS_control	-2.53944	3.67744	0.000421239	0.00566783	Down	Yes	XP_014493383.1		3847.GLYMA18G02170.1				K	Transcription factor
[truncated: 932 more rows]
