# Supplementary material for: Comparative RNA-Seq analysis unfolds a complex regulatory network imparting yellow mosaic disease resistance in mungbean [Vigna radiata (L.) R. Wilczek]
Source: PLoS One. 2021 Jan 12;16(1):e0244593. doi: 10.1371/journal.pone.0244593 (PMC7802970; doi:10.1371/journal.pone.0244593)
Supplement: S7 Table — (XLSX) [file pone.0244593.s015.xlsx]

## Sheet: MRI_MRC
S7 Table. Number of DEGs at threshold of log to the base 3 and 4.
MR_I vs MR_C
StringTieID	log base 3				StringTieID	log base 4
MSTRG.32083	6.22083				MSTRG.32083	4.92989
MSTRG.16188	5.05041				MSTRG.16188	4.00236
MSTRG.31202	5.02482				MSTRG.3045	-4.35368
MSTRG.30698	5.01036				MSTRG.26837	-4.37925
MSTRG.25836	4.80477				MSTRG.17720	-4.56054
MSTRG.12740	4.73169
MSTRG.23411	4.68453
MSTRG.4921	4.48324
MSTRG.1488	4.46108
MSTRG.20586	4.42948
MSTRG.12303	4.27394
MSTRG.15797	4.25171
MSTRG.30065	4.24448
MSTRG.1948	4.16741
MSTRG.24327	4.13743
MSTRG.19592	4.08874
MSTRG.31817	4.0773
MSTRG.29164	4.0416
MSTRG.7179	3.99536
MSTRG.11457	3.9727
MSTRG.13281	3.95935
MSTRG.14468	3.93274
MSTRG.32256	3.86852
MSTRG.7906	3.82026
MSTRG.20585	3.79398
MSTRG.21598	3.75615
MSTRG.30009	3.73307
MSTRG.22783	3.73106
MSTRG.10649	3.70922
MSTRG.24155	3.69885
MSTRG.28567	3.6619
MSTRG.1037	3.6511
MSTRG.6644	3.65032
MSTRG.22268	3.64791
MSTRG.3632	3.6246
MSTRG.28518	3.6189
MSTRG.11595	3.6157
MSTRG.23447	3.61191
MSTRG.6597	3.61153
MSTRG.759	3.60181
MSTRG.31891	3.60094
MSTRG.29018	3.59837
MSTRG.22492	3.58278
MSTRG.32261	3.55045
MSTRG.982	3.54458
MSTRG.27288	3.5438
MSTRG.28585	3.53475
MSTRG.28089	3.50694
MSTRG.7754	3.48692
MSTRG.12081	3.45397
MSTRG.10468	3.44394
MSTRG.19542	3.38895
MSTRG.4297	3.37696
MSTRG.15473	3.36397
MSTRG.33351	3.32167
MSTRG.19716	3.27553
MSTRG.15367	3.27247
MSTRG.32768	3.26027
MSTRG.21660	3.25057
MSTRG.17993	3.2472
MSTRG.9202	3.23803
MSTRG.7728	3.22987
MSTRG.24330	3.22892
MSTRG.9041	3.21625
MSTRG.28171	3.21203
MSTRG.1188	3.20636
MSTRG.11332	3.19466
MSTRG.5627	3.1829
MSTRG.8345	3.17969
MSTRG.17999	3.17759
MSTRG.16291	3.16953
MSTRG.17338	3.16478
MSTRG.31	3.15588
MSTRG.26309	3.15052
MSTRG.3223	3.14761
MSTRG.21145	3.14209
MSTRG.27029	3.1246
MSTRG.14945	3.11709
MSTRG.33255	3.11625
MSTRG.30348	3.11491
MSTRG.10526	3.11094
MSTRG.33461	3.09244
MSTRG.17380	3.09017
MSTRG.7849	3.08268
MSTRG.3267	3.08039
MSTRG.28138	3.07855
MSTRG.8801	3.05616
MSTRG.28470	3.05298
MSTRG.24320	3.04863
MSTRG.5230	3.04794
MSTRG.20669	3.04368
MSTRG.29954	3.04167
MSTRG.15516	3.01679
MSTRG.20162	3.0042
MSTRG.23484	-3.0058
MSTRG.30164	-3.03697
MSTRG.17416	-3.03925
MSTRG.18029	-3.03945
MSTRG.24524	-3.0406
MSTRG.9753	-3.0408
MSTRG.11054	-3.04727
MSTRG.5772	-3.05461
MSTRG.22448	-3.05472
MSTRG.403	-3.05527
MSTRG.19506	-3.06615
MSTRG.22899	-3.07393
MSTRG.8160	-3.08519
MSTRG.10300	-3.09796
MSTRG.6406	-3.09835
MSTRG.25953	-3.10369
MSTRG.11770	-3.10487
MSTRG.21900	-3.10993
MSTRG.19928	-3.11023
MSTRG.26954	-3.1107
MSTRG.20058	-3.11557
MSTRG.28577	-3.13032
MSTRG.11964	-3.14492
MSTRG.16997	-3.14949
MSTRG.33433	-3.15464
MSTRG.1271	-3.16619
MSTRG.12654	-3.16987
MSTRG.31659	-3.17402
MSTRG.30102	-3.17849
MSTRG.25482	-3.20479
MSTRG.15324	-3.21428
MSTRG.8646	-3.23603
MSTRG.27886	-3.25065
MSTRG.7192	-3.25709
MSTRG.27213	-3.27601
MSTRG.29347	-3.28565
MSTRG.5732	-3.30295
MSTRG.22626	-3.30408
MSTRG.3804	-3.30873
MSTRG.22583	-3.32413
MSTRG.27885	-3.32516
MSTRG.15930	-3.32834
MSTRG.15188	-3.35493
MSTRG.14547	-3.35582
MSTRG.25458	-3.35983
MSTRG.9513	-3.3774
MSTRG.17640	-3.42655
MSTRG.24043	-3.43063
MSTRG.25055	-3.44973
MSTRG.3456	-3.45369
MSTRG.783	-3.5245
MSTRG.7357	-3.53591
MSTRG.11101	-3.55942
MSTRG.53	-3.58911
MSTRG.24532	-3.6123
MSTRG.23203	-3.61598
MSTRG.11353	-3.6194
MSTRG.9918	-3.64055
MSTRG.14420	-3.64309
MSTRG.3316	-3.66108
MSTRG.10913	-3.71943
MSTRG.16475	-3.73643
MSTRG.15096	-3.73908
MSTRG.20665	-3.75876
MSTRG.5331	-3.76001
MSTRG.7725	-3.7827
MSTRG.7899	-3.8426
MSTRG.28742	-3.86005
MSTRG.20694	-3.88399
MSTRG.24539	-3.90622
MSTRG.28545	-3.92886
MSTRG.22566	-3.94973
MSTRG.17107	-3.9841
MSTRG.9496	-4.02921
MSTRG.23593	-4.05576
MSTRG.17892	-4.07786
MSTRG.23951	-4.08951
MSTRG.3862	-4.15618
MSTRG.13480	-4.21424
MSTRG.22628	-4.23229
MSTRG.25325	-4.28999
MSTRG.7368	-4.32202
MSTRG.22601	-4.3741
MSTRG.3251	-4.52529
MSTRG.32844	-4.60756
MSTRG.990	-4.61345
MSTRG.3020	-4.63355
MSTRG.5139	-4.69731
MSTRG.150	-4.73413
MSTRG.9659	-4.89025
MSTRG.27633	-4.89761
MSTRG.14922	-4.94441
MSTRG.32127	-5.00899
MSTRG.3045	-5.49373
MSTRG.26837	-5.526
MSTRG.17720	-5.75476

## Sheet: MRI_MSC
MI_I vs MS_C
StringTieID	log base 3			StringTieID	log base 4
MSTRG.32083	6.03594			MSTRG.32083	4.78337
MSTRG.25836	4.87394			MSTRG.3045	-4.05048
MSTRG.23411	4.67234			MSTRG.9659	-4.07411
MSTRG.12303	4.65035			MSTRG.26837	-4.21702
MSTRG.16188	4.49243			MSTRG.17720	-4.83076
MSTRG.1948	4.37218
MSTRG.1488	4.22614
MSTRG.20586	4.12615
MSTRG.1037	4.12536
MSTRG.19592	4.10704
MSTRG.7906	4.07736
MSTRG.1127	4.06981
MSTRG.11457	4.03041
MSTRG.24973	3.9571
MSTRG.23226	3.94394
MSTRG.11595	3.871
MSTRG.5338	3.83216
MSTRG.33351	3.80852
MSTRG.27288	3.76257
MSTRG.6597	3.74776
MSTRG.14159	3.73998
MSTRG.28585	3.71888
MSTRG.10468	3.67462
MSTRG.13445	3.67443
MSTRG.14468	3.67155
MSTRG.8801	3.66086
MSTRG.13281	3.62181
MSTRG.8930	3.6082
MSTRG.22783	3.57871
MSTRG.759	3.57097
MSTRG.3152	3.56852
MSTRG.16293	3.55212
MSTRG.15367	3.53818
MSTRG.16081	3.52878
MSTRG.11863	3.5044
MSTRG.27838	3.50324
MSTRG.24637	3.4933
MSTRG.30065	3.45535
MSTRG.10649	3.44989
MSTRG.7849	3.43863
MSTRG.10459	3.43832
MSTRG.3067	3.4286
MSTRG.23706	3.39663
MSTRG.4921	3.39247
MSTRG.24327	3.39036
MSTRG.23447	3.39015
MSTRG.31202	3.36742
MSTRG.10526	3.35333
MSTRG.1033	3.32597
MSTRG.1447	3.30883
MSTRG.25136	3.25456
MSTRG.17338	3.23742
MSTRG.15455	3.18813
MSTRG.30776	3.1715
MSTRG.22045	3.12247
MSTRG.27465	3.12208
MSTRG.30577	3.12093
MSTRG.28089	3.11318
MSTRG.10391	3.09618
MSTRG.10056	3.08315
MSTRG.21001	3.07144
MSTRG.13989	3.06849
MSTRG.11344	3.06021
MSTRG.33461	3.05171
MSTRG.11373	3.05084
MSTRG.29954	3.0487
MSTRG.16291	3.04209
MSTRG.27015	3.03434
MSTRG.19542	3.03352
MSTRG.18411	3.02849
MSTRG.8803	3.02303
MSTRG.6183	3.02052
MSTRG.3267	3.0203
MSTRG.20989	3.01068
MSTRG.3082	3.00494
MSTRG.26996	-3.01359
MSTRG.7357	-3.01805
MSTRG.17107	-3.01936
MSTRG.7899	-3.04882
MSTRG.5422	-3.05752
MSTRG.29347	-3.07632
MSTRG.15930	-3.0855
MSTRG.53	-3.08939
MSTRG.22583	-3.09408
MSTRG.783	-3.09424
MSTRG.8160	-3.09433
MSTRG.11815	-3.11474
MSTRG.10476	-3.12656
MSTRG.15188	-3.1313
MSTRG.17984	-3.13641
MSTRG.2362	-3.13682
MSTRG.27886	-3.15043
MSTRG.28742	-3.17995
MSTRG.23203	-3.18666
MSTRG.28577	-3.20321
MSTRG.31659	-3.21424
MSTRG.3839	-3.21694
MSTRG.20694	-3.22322
MSTRG.24539	-3.24189
MSTRG.14420	-3.25204
MSTRG.366	-3.25328
MSTRG.33433	-3.29182
MSTRG.5544	-3.30984
MSTRG.11101	-3.31599
MSTRG.25055	-3.31973
MSTRG.15096	-3.34331
MSTRG.3316	-3.35149
MSTRG.11353	-3.38083
MSTRG.5732	-3.3852
MSTRG.28545	-3.38671
MSTRG.15324	-3.40093
MSTRG.22566	-3.4089
MSTRG.10913	-3.41162
MSTRG.24043	-3.44202
MSTRG.14547	-3.4743
MSTRG.16475	-3.47557
MSTRG.20665	-3.49136
MSTRG.23951	-3.59287
MSTRG.9496	-3.61687
MSTRG.12654	-3.65437
MSTRG.22374	-3.65602
MSTRG.3862	-3.72555
MSTRG.23593	-3.76434
MSTRG.7725	-3.90594
MSTRG.7368	-3.92902
MSTRG.8215	-3.95547
MSTRG.24532	-3.97498
MSTRG.22626	-3.97554
MSTRG.25325	-4.04206
MSTRG.150	-4.05396
MSTRG.3020	-4.07313
MSTRG.9918	-4.08329
MSTRG.5139	-4.09708
MSTRG.22601	-4.13192
MSTRG.3251	-4.1415
MSTRG.17892	-4.2212
MSTRG.990	-4.321
MSTRG.13480	-4.35655
MSTRG.32844	-4.43897
MSTRG.14922	-4.59602
MSTRG.32127	-4.80416
MSTRG.27633	-4.80636
MSTRG.3045	-5.11114
MSTRG.9659	-5.14096
MSTRG.26837	-5.32129
MSTRG.17720	-6.09574

## Sheet: MSI_MIC
MSI_MIC
StringTieID	log base 3		StringTieID	log base 4
MSTRG.32083	5.89024		MSTRG.32083	4.6679
MSTRG.1948	4.65752		MSTRG.26837	-4.11929
MSTRG.16188	4.49343		MSTRG.3045	-4.17476
MSTRG.24327	4.42036		MSTRG.22628	-4.23239
MSTRG.30065	4.36641		MSTRG.7677	-5.55244
MSTRG.15548	4.32515
MSTRG.4921	4.22566
MSTRG.20586	4.22228
MSTRG.1488	4.13074
MSTRG.31817	4.07141
MSTRG.29954	4.05393
MSTRG.25836	4.05124
MSTRG.30698	4.00507
MSTRG.23411	3.90403
MSTRG.28567	3.82908
MSTRG.15797	3.82456
MSTRG.29164	3.81698
MSTRG.14945	3.7777
MSTRG.31202	3.7341
MSTRG.23447	3.66244
MSTRG.12303	3.60741
MSTRG.20585	3.60575
MSTRG.21598	3.55698
MSTRG.22268	3.52283
MSTRG.7179	3.52125
MSTRG.13281	3.45373
MSTRG.33351	3.44435
MSTRG.17999	3.43856
MSTRG.28585	3.36162
MSTRG.10649	3.35243
MSTRG.28089	3.3463
MSTRG.3632	3.31631
MSTRG.9546	3.26335
MSTRG.11332	3.26156
MSTRG.1188	3.25599
MSTRG.15473	3.243
MSTRG.982	3.2376
MSTRG.3223	3.23368
MSTRG.19592	3.21179
MSTRG.14468	3.20402
MSTRG.17421	3.20391
MSTRG.6597	3.20168
MSTRG.15713	3.16949
MSTRG.22783	3.16853
MSTRG.32768	3.1567
MSTRG.8345	3.1259
MSTRG.30161	3.12481
MSTRG.17485	3.08278
MSTRG.1605	3.062
MSTRG.28518	3.06051
MSTRG.27029	3.05645
MSTRG.19621	3.0426
MSTRG.24155	3.04256
MSTRG.25846	3.034
MSTRG.25851	3.03285
MSTRG.17338	3.02319
MSTRG.19542	3.02233
MSTRG.10468	3.00487
MSTRG.21291	3.00365
MSTRG.20121	3.00342
MSTRG.30102	-3.00216
MSTRG.26954	-3.00505
MSTRG.1747	-3.0119
MSTRG.12580	-3.01552
MSTRG.5732	-3.01759
MSTRG.5772	-3.02297
MSTRG.8646	-3.02477
MSTRG.24186	-3.0279
MSTRG.16343	-3.03273
MSTRG.7448	-3.04118
MSTRG.16957	-3.04174
MSTRG.3575	-3.04222
MSTRG.14547	-3.04372
MSTRG.22270	-3.05054
MSTRG.21475	-3.05068
MSTRG.10424	-3.05098
MSTRG.17292	-3.05317
MSTRG.2362	-3.06236
MSTRG.7939	-3.065
MSTRG.1271	-3.06662
MSTRG.9513	-3.06834
MSTRG.30640	-3.07076
MSTRG.16224	-3.08399
MSTRG.3456	-3.0916
MSTRG.11061	-3.09382
MSTRG.29014	-3.09603
MSTRG.278	-3.10298
MSTRG.5322	-3.10966
MSTRG.17520	-3.11519
MSTRG.22566	-3.12297
MSTRG.27885	-3.12611
MSTRG.16942	-3.12881
MSTRG.30908	-3.13658
MSTRG.4129	-3.14403
MSTRG.7696	-3.14953
MSTRG.20694	-3.15276
MSTRG.13287	-3.15403
MSTRG.516	-3.15933
MSTRG.29596	-3.16177
MSTRG.2856	-3.16328
MSTRG.6714	-3.1645
MSTRG.20668	-3.16589
MSTRG.5410	-3.16609
MSTRG.10888	-3.16729
MSTRG.25096	-3.17126
MSTRG.19531	-3.17397
MSTRG.4911	-3.18914
MSTRG.11115	-3.19455
MSTRG.5153	-3.21003
MSTRG.16969	-3.21292
MSTRG.8160	-3.22131
MSTRG.11371	-3.22697
MSTRG.13480	-3.24635
MSTRG.7532	-3.24982
MSTRG.31913	-3.25835
MSTRG.31462	-3.26132
MSTRG.1786	-3.27349
MSTRG.24501	-3.27857
MSTRG.23527	-3.27867
MSTRG.21634	-3.27976
MSTRG.15324	-3.28772
MSTRG.11874	-3.28859
MSTRG.8625	-3.28987
MSTRG.11054	-3.30817
MSTRG.5359	-3.31704
MSTRG.25953	-3.32829
MSTRG.11964	-3.3286
MSTRG.20665	-3.33308
MSTRG.33482	-3.33565
MSTRG.22448	-3.33983
MSTRG.29347	-3.3444
MSTRG.26389	-3.34667
MSTRG.17851	-3.35004
MSTRG.28577	-3.35073
MSTRG.9659	-3.35436
MSTRG.5740	-3.37509
MSTRG.25821	-3.378
MSTRG.26068	-3.38541
MSTRG.33073	-3.4193
MSTRG.11770	-3.4247
MSTRG.29374	-3.42525
MSTRG.21463	-3.43024
MSTRG.6406	-3.43625
MSTRG.17107	-3.44188
MSTRG.8301	-3.45717
MSTRG.23312	-3.47275
MSTRG.5331	-3.47621
MSTRG.15930	-3.49113
MSTRG.29335	-3.49163
MSTRG.31183	-3.50496
MSTRG.17720	-3.50906
MSTRG.25055	-3.52194
MSTRG.6195	-3.52547
MSTRG.15096	-3.52767
MSTRG.26996	-3.54329
MSTRG.678	-3.55324
MSTRG.1241	-3.55562
MSTRG.13181	-3.5574
MSTRG.22583	-3.5624
MSTRG.4284	-3.57
MSTRG.25482	-3.58088
MSTRG.27886	-3.59017
MSTRG.3804	-3.5976
MSTRG.33433	-3.60133
MSTRG.7725	-3.60449
MSTRG.4341	-3.60883
MSTRG.783	-3.60965
MSTRG.27213	-3.63199
MSTRG.16997	-3.63761
MSTRG.17724	-3.64343
MSTRG.3316	-3.68283
MSTRG.11660	-3.68427
MSTRG.9753	-3.7128
MSTRG.25750	-3.71611
MSTRG.30164	-3.72301
MSTRG.30457	-3.77894
MSTRG.20396	-3.80333
MSTRG.10013	-3.83419
MSTRG.5544	-3.89055
MSTRG.23951	-3.94535
MSTRG.7899	-3.94664
MSTRG.10913	-3.94851
MSTRG.9496	-3.96873
MSTRG.18029	-3.96978
MSTRG.16475	-3.97664
MSTRG.10300	-3.99512
MSTRG.17416	-4.00136
MSTRG.18366	-4.05887
MSTRG.32844	-4.09403
MSTRG.4565	-4.10706
MSTRG.21900	-4.1192
MSTRG.28545	-4.1415
MSTRG.3020	-4.14455
MSTRG.28742	-4.15238
MSTRG.24539	-4.20009
MSTRG.3251	-4.263
MSTRG.23593	-4.26418
MSTRG.11886	-4.32303
MSTRG.9989	-4.36436
MSTRG.17640	-4.37414
MSTRG.150	-4.37666
MSTRG.5508	-4.41938
MSTRG.17892	-4.44565
MSTRG.11758	-4.55632
MSTRG.12653	-4.56108
MSTRG.990	-4.57723
MSTRG.32127	-4.68775
MSTRG.16958	-4.80372
MSTRG.7368	-4.80661
MSTRG.14922	-4.82731
MSTRG.23203	-4.94367
MSTRG.26837	-5.19796
MSTRG.3045	-5.26796
MSTRG.22628	-5.34068
MSTRG.7677	-7.0064

## Sheet: MSI_MSC
StringTieID	log base 3		StringTieID	log base 4
MSTRG.32083	5.70327		MSTRG.32083	4.51973
MSTRG.1948	4.86056		MSTRG.7677	-5.35725
MSTRG.25836	4.11871
MSTRG.29954	4.05908
MSTRG.12303	3.98239
MSTRG.16188	3.93286
MSTRG.33351	3.92931
MSTRG.20586	3.91681
MSTRG.1488	3.8936
MSTRG.23411	3.88986
MSTRG.23226	3.82598
MSTRG.27838	3.71234
MSTRG.24327	3.6706
MSTRG.30065	3.5742
MSTRG.28585	3.54438
MSTRG.3152	3.48171
MSTRG.23447	3.43869
MSTRG.6597	3.33616
MSTRG.5414	3.3332
MSTRG.8211	3.32152
MSTRG.24973	3.29329
MSTRG.14159	3.26434
MSTRG.24637	3.26287
MSTRG.8930	3.25999
MSTRG.10468	3.23365
MSTRG.19592	3.22811
MSTRG.16081	3.17151
MSTRG.4921	3.13181
MSTRG.27834	3.12841
MSTRG.1127	3.12322
MSTRG.13281	3.11373
MSTRG.17338	3.09393
MSTRG.10649	3.09105
MSTRG.27288	3.07365
MSTRG.22505	3.04274
MSTRG.18463	3.02812
MSTRG.1037	3.02267
MSTRG.22783	3.01414
MSTRG.16984	3.0133
MSTRG.8301	-3.0018
MSTRG.27314	-3.00874
MSTRG.4284	-3.02098
MSTRG.5740	-3.02544
MSTRG.21475	-3.02559
MSTRG.11054	-3.03759
MSTRG.26389	-3.04615
MSTRG.31462	-3.04884
MSTRG.33073	-3.05406
MSTRG.20665	-3.0678
MSTRG.11770	-3.07517
MSTRG.21463	-3.07864
MSTRG.4129	-3.0814
MSTRG.8913	-3.09905
MSTRG.7448	-3.10109
MSTRG.5732	-3.10216
MSTRG.19531	-3.10501
MSTRG.4341	-3.10651
MSTRG.1786	-3.11429
MSTRG.23527	-3.11609
MSTRG.15096	-3.13394
MSTRG.29347	-3.13707
MSTRG.5410	-3.14239
MSTRG.22448	-3.15124
MSTRG.7899	-3.15494
MSTRG.11371	-3.16195
MSTRG.31913	-3.16421
MSTRG.14547	-3.16429
MSTRG.2856	-3.1724
MSTRG.783	-3.18137
MSTRG.20396	-3.1912
MSTRG.16997	-3.20116
MSTRG.13181	-3.2154
MSTRG.1598	-3.21992
MSTRG.8160	-3.23245
MSTRG.4911	-3.23856
MSTRG.15930	-3.2503
MSTRG.2362	-3.27218
MSTRG.6195	-3.2895
MSTRG.9753	-3.29547
MSTRG.25482	-3.29798
MSTRG.7532	-3.31762
MSTRG.22583	-3.33435
MSTRG.17724	-3.34645
MSTRG.9918	-3.35447
MSTRG.27213	-3.35771
MSTRG.3316	-3.37525
MSTRG.13480	-3.39104
MSTRG.25055	-3.39396
MSTRG.5359	-3.42125
MSTRG.28577	-3.42563
MSTRG.516	-3.44496
MSTRG.23951	-3.45071
MSTRG.28742	-3.47428
MSTRG.15324	-3.47638
MSTRG.23312	-3.48614
MSTRG.27886	-3.49194
MSTRG.6714	-3.50572
MSTRG.24539	-3.53777
MSTRG.11061	-3.54543
MSTRG.3042	-3.5512
MSTRG.9496	-3.55841
MSTRG.26996	-3.57873
MSTRG.3020	-3.58622
MSTRG.30164	-3.58904
MSTRG.28545	-3.60136
MSTRG.25750	-3.60488
MSTRG.9659	-3.60753
MSTRG.10913	-3.64271
MSTRG.11660	-3.6871
MSTRG.29335	-3.69405
MSTRG.150	-3.69861
MSTRG.17416	-3.70077
MSTRG.16475	-3.71777
MSTRG.10300	-3.7224
MSTRG.7725	-3.72986
MSTRG.33433	-3.7405
MSTRG.17640	-3.76127
MSTRG.22374	-3.82417
MSTRG.21900	-3.84528
MSTRG.18029	-3.84843
MSTRG.17720	-3.8524
MSTRG.3251	-3.88123
MSTRG.32844	-3.92756
MSTRG.10013	-3.93609
MSTRG.23593	-3.97485
MSTRG.11758	-3.99668
MSTRG.11886	-4.04659
MSTRG.4565	-4.06045
MSTRG.30457	-4.08009
MSTRG.8215	-4.12381
MSTRG.990	-4.28686
MSTRG.5544	-4.2984
MSTRG.9989	-4.30603
MSTRG.7368	-4.4156
MSTRG.14922	-4.48106
MSTRG.32127	-4.48514
MSTRG.23203	-4.51632
MSTRG.17892	-4.59102
MSTRG.16958	-4.65541
MSTRG.5508	-4.72432
MSTRG.3045	-4.88753
MSTRG.26837	-4.99529
MSTRG.7677	-6.7601

## Sheet: Sheet4
MRI_MRC	1881	1423	3304
MRI_MSC	1449	1154	2603
MSI_MRC	1583	1396	2979
MSI_MSC	1140	1152	2292
Number of DEG when we change the log to the base 3 and 4
		Log to the base3			Log to the base4
		up-regulate	down-regulate	Total	up-regulate	down-regulate	Total
	MRI_MRC	94	96	190	2	3	5
	MRI_MSC	75	71	146	1	4	5
	MSI_MRC	60	155	215	1	4	5
	MSI_MSC	39	104	143	1	1	2
