# Supplementary material for: Comparative RNA-Seq analysis unfolds a complex regulatory network imparting yellow mosaic disease resistance in mungbean [Vigna radiata (L.) R. Wilczek]
Source: PLoS One. 2021 Jan 12;16(1):e0244593. doi: 10.1371/journal.pone.0244593 (PMC7802970; doi:10.1371/journal.pone.0244593)
Supplement: S8 Table — (XLSX) [file pone.0244593.s016.xlsx]

## Sheet: selected genes
S8 Table. List of stress related genes selected for heat map formation.
JA		RI_RC	RI_SC	SI_RC	SI_SC
Protein	Function	logFC	logFC	logFC	logFC
XP_014501157.1	Plant lipoxygenase may be involved in a number of diverse aspects of plant physiology including growth and development, pest resistance, and senescence or responses to wounding (By similarity)	5.87897	5.46795	5.31347	0
NP_001304246.1	Plant lipoxygenase may be involved in a number of diverse aspects of plant physiology including growth and development, pest resistance, and senescence or responses to wounding (By similarity)	3.88035	0	2.69439	0
XP_014510027.1	Glyoxalase/Bleomycin resistance protein/Dioxygenase superfamily	-3.52718	-3.11575	-4.34754	-3.93926
XP_014496502.1	allene oxide cyclase	3.00644	2.05347	2.29133	0
XP_014519188.1	Inherit from COG: Triacylglycerol Lipase	-2.98443	-2.59143	-3.17911	-2.78927
XP_014490373.1	hydroperoxide lyase	2.89476	3.01566	3.40071	0
XP_014517597.1	alpha-dioxygenase	-2.43259	-3.01712	-3.27618	0
XP_014521198.1	jasmonate ZIM domain-containing protein	2.26548	2.27962	0	0
XP_014507386.1	jasmonate-zim-domain protein 1	2.29185	3.13758	0	0
XP_014491154.1	Triacylglycerol lipase	2.20509	0	2.8447	0
XP_014517637.1	Glyoxalase/Bleomycin resistance protein/Dioxygenase superfamily	3.58071	3.50679	2.74733	0
Brassinosteroid biosynthesis		RI_RC	RI_SC	SI_RC	SI_SC
XP_014505825.1	cyclin d3	3.63663	2.14656	4.48718	0
XP_022638455.1	3-epi-6-deoxocathasterone 23-monooxygenase-like	-2.07896	0	0	0
XP_014514931.1	cyclin d3	3.32606	2.91177	4.1886	0
PATHO		RI_RC	RI_SC	SI_RC	SI_SC
XP_014499168.1	Pathogenesis-related protein Bet v I family	5.52663	3.66039	2.93252	0
XP_014489727.1	glucan endo-1-3-beta-glucosidase	4.74767	0	2.81509	0
XP_022642874.1	Chitinase class I	4.35412	4.5465	2.5847	0
XP_014494622.1	thaumatin-like protein	3.92808	2.69354	3.64243	0
XP_014508136.2	K01183 chitinase EC 3.2.1.14	3.86027	3.40725	3.7164	0
XP_014506982.1	Pathogenesis-related protein Bet v I family	3.37434	4.673	3.48009	0
XP_014503421.1	pathogenesis-related protein 5-like	3.46193	2.70404	3.46552	0
XP_014519903.1	peroxidase	3.48585	2.40856	3.3818	0
XP_014503712.1	chitinase	3.05171	3.88452	2.85953	0
XP_014505629.1	cysteine-rich repeat secretory protein	-2.77603	-2.86638	0	0
XP_014497468.2	cysteine-rich repeat secretory protein	3.36568	0	0	0
XP_014516020.1	May be involved in modulation of pathogen defense and leaf cell death (By similarity)	2.94406	2.95858	2.04717	0
XP_014495526.1	cysteine-rich repeat secretory protein	2.70732	2.1538	2.44567	0
XP_014503355.1	thaumatin-like	2.53895	0	3.6414	0
XP_014521532.1	Inherit from NOG: Pathogenesis related protein-like protein	2.33981	2.17556	0	0
XP_014515941.1	Plant lipoxygenase may be involved in a number of diverse aspects of plant physiology including growth and development, pest resistance, and senescence or responses to wounding (By similarity)	2.33964	0	0	0
XP_014507873.1	defensin-like protein	2.71247	0	0	0
XP_014512131.1	cysteine-rich repeat secretory protein	2.26813	0	3.04374	0
XP_022632700.1	Plant lipoxygenase may be involved in a number of diverse aspects of plant physiology including growth and development, pest resistance, and senescence or responses to wounding (By similarity)	2.01664	0	2.6472	0
XP_014520219.1	thaumatin-like protein	2.60055	2.36251	0	0
Silencing		RI_RC	RI_SC	SI_RC	SI_SC
XP_014499029.1	endoribonuclease Dicer	-3.50055	-3.05727	0	0
XP_022632652.1	Inherit from KOG: Leo1, Paf1 RNA polymerase II complex component, homolog (S. cerevisiae)	-3.43	-3.74774	-5.5341	-5.85494
XP_014505827.1	Inherit from KOG: Rna binding protein	-3.44779	-2.47206	-4.72857	-3.75572
XP_022634589.1	Argonaute	-3.19825	-3.14488	0	0
XP_014490286.1	DEAD-box ATP-dependent RNA helicase	2.90997	3.00536	3.394	0
XP_022639482.1	Argonaute	2.78439	0	3.14593	0
XP_014515301.1	RNA-dependent RNA polymerase	-2.38573	0	-2.96221	0
XP_014517953.1	RNA polymerase Rpb4	2.37394	0	0	0
NP_001304201.1	Heat shock cognate 70 kDa	-4.25902	-3.83659	-2.93442	-2.51521
kinase		RI_RC	RI_SC	SI_RC	SI_SC
XP_014510315.1	serine threonine-protein kinase	-3.75888	-3.57768	-4.41	-4.23195
XP_014518148.1	mitogen-activated protein kinase	-3.61215	-3.28948	-2.53294	-2.21343
XP_014518544.1	LRR receptor-like serine threonine-protein kinase	3.1282	2.04165	3.27508	0
XP_014511797.1	LRR receptor-like serine threonine-protein kinase	3.17909	0	2.15611	0
XP_014523094.1	receptor like protein kinase	3.13982	2.98859	2.80564	0
XP_014503708.1	Mitogen-activated protein kinase kinase kinase	-3.00081	-2.6076	-3.73325	-3.3431
XP_014509474.1	LRR receptor-like serine threonine-protein kinase	-2.77107	-2.56338	-3.44201	-3.23745
XP_014513305.1	Cysteine-rich receptor-like protein kinase	2.84934	0	3.20328	0
XP_014501465.1	receptor-like protein kinase	-2.47517	-2.1481	-2.11167	0
XP_022637372.1	proline-rich receptor-like protein kinase	2.68978	2.7589	3.30726	0
XP_022642794.1	mitogen-activated protein kinase kinase kinase	2.48896	3.56909	2.00672	0
XP_014509557.1	Cbl-interacting protein kinase	-2.23118	0	-2.83128	0
XP_014524160.1	Mitogen-activated protein kinase kinase kinase	2.17057	2.29078	2.64968	0
XP_022642805.1	Mitogen-activated protein kinase kinase kinase	2.25461	2.39091	3.41265	0
XP_022635697.1	LRR	2.08657	4.04787	0	0
XP_014490612.1	LRR receptor-like serine threonine-protein kinase	-2.01331	-2.10355	0	0
XP_014514882.1	LRR receptor-like serine threonine-protein kinase	2.11979	2.68403	0	0
XP_014498850.1	LRR receptor-like serine threonine-protein kinase	2.23224	2.0222	2.65767	0
XP_022640478.1	LRR receptor-like serine threonine-protein kinase	-3.28738	3.40506	-6.43315	0
XP_022635755.1	Glycine-rich RNA-binding protein	2.71793	2.54085	2.28089	0
XP_014494088.1	LRR	-2.38178	-2.42744	0	0
XP_014497922.1	Protein kinase APK1A	-4.22639	-4.31258	-4.25963	-4.34901
TF		RI_RC	RI_SC	SI_RC	SI_SC
XP_014499774.1	protein ZINC INDUCED FACILITATOR-LIKE 1-like	4.40138	3.7458	3.84723	0
XP_014505280.1	nac domain	-4.03277	-2.46286	-4.25731	-2.69049
XP_014524102.1	homeobox-leucine zipper protein	-3.99955	-2.12612	-5.42889	-3.55837
XP_014494340.1	homeobox-leucine zipper protein	-3.20214	-2.77858	-3.10094	-2.68053
XP_014498272.1	nac domain	-2.421	0	-2.03439	0
XP_014489962.1	WRKY transcription factor	2.46381	0	0	0
XP_014505272.1	zinc finger CCCH domain-containing protein	-3.22927	-2.5619	-2.18144	0
Virus resistance and R gene protein		RI_RC	RI_SC	SI_RC	SI_SC
XP_014516350.2	TMV resistance protein N-like	-4.58761	-3.83226	0	0
XP_022633246.1	resistance protein	-3.99497	-3.53299	0	0
XP_014521305.1	Disease resistance protein	-2.83624	-2.66951	-2.2818	-2.1183
XP_014507775.1	disease resistance response protein 206-like	2.72152	0	0	0
XP_014501487.1	TMV resistance protein N-like	-2.66174	-2.333	-2.23886	0
XP_014521331.1	Disease resistance protein	-2.59254	0	-3.76401	-2.06476
XP_014492749.1	geminivirus Rep-interacting motor	-2.51541	-2.14137	-2.44932	-2.07843
XP_022642938.1	resistance protein	2.80316	2.31343	3.23683	0
XP_014505425.1	defense response	2.46831	3.05871	0	0
XP_022639969.1	TMV resistance protein N-like	-2.00526	0	0	0
XP_014515516.2	TMV resistance protein N-like	-2.37474	-2.60013	0	0
XP_014521820.2	resistance protein	2.01952	2.20315	2.15008	0
XP_014496281.1	resistance protein	-3.95218	-4.37293	0	0
enzymes		RI_RC	RI_SC	SI_RC	SI_SC
XP_014521620.1	pectinesterase	3.72581	2.26187	3.84852	0
XP_014508156.1	esterase	3.4206	4.42978	2.43748	0
XP_014521436.1	oxygen-evolving enhancer protein 1	-2.45267	-2.16001	-3.33168	-3.04217
XP_014496230.1	enolase (EC 4.2.1.11)	2.26809	2.25159	0	0
XP_014494856.1	E3 ubiquitin-protein ligase	2.16274	2.86821	0	0
XP_022638969.1	(S)-2-hydroxy-acid oxidase	2.38572	2.29041	0	0

## Sheet: Top20_DEGs_anno_Comp
MSTRG.29954	XP_014489588.1		3847.GLYMA08G47070.1		GO:0006792,GO:0006950,GO:0007154,GO:0008150,GO:0009267,GO:0009605,GO:0009987,GO:0009991,GO:0010438,GO:0031667,GO:0031668,GO:0031669,GO:0033554,GO:0042594,GO:0044699,GO:0044763,GO:0050789,GO:0050896,GO:0051716,GO:0065007,GO:0071496		S	male sterility MS5 family protein
MSTRG.30698	XP_014490351.1		3847.GLYMA03G04370.2				T	Plant non-specific lipid-transfer proteins transfer phospholipids as well as galactolipids across membranes. May play a role in wax or cutin deposition in the cell walls of expanding epidermal cells and certain secretory tissues (By similarity)
MSTRG.31202	XP_014490839.1		3847.GLYMA09G21010.1				S	Bet_v_1
MSTRG.32083	XP_014491873.1		3847.GLYMA10G39740.1	THI1	GO:0003674,GO:0005488,GO:0005575,GO:0005622,GO:0005623,GO:0005737,GO:0005739,GO:0006725,GO:0006766,GO:0006767,GO:0006772,GO:0006790,GO:0006807,GO:0006950,GO:0006974,GO:0008150,GO:0008152,GO:0008270,GO:0009058,GO:0009110,GO:0009228,GO:0009266,GO:0009409,GO:0009507,GO:0009526,GO:0009532,GO:0009536,GO:0009570,GO:0009579,GO:0009628,GO:0009941,GO:0009987,GO:0010319,GO:0018130,GO:0018131,GO:0019438,GO:…	K03146	H	Involved in biosynthesis of the thiamine precursor thiazole. Catalyzes the conversion of NAD and glycine to adenosine diphosphate 5-(2-hydroxyethyl)-4-methylthiazole-2-carboxylic acid (ADT), an adenylated thiazole intermediate. The reaction includes an iron-dependent sulfide transfer from a conserved cysteine residue of the protein to a thiazole intermediate. The enzyme can only undergo a single …
MSTRG.32127	XP_014491921.1		3847.GLYMA13G19910.1				K	Myb-like DNA-binding domain
MSTRG.32127	XP_014491922.1		3847.GLYMA13G19910.1				K	Myb-like DNA-binding domain
MSTRG.32127	XP_014491923.1		3847.GLYMA13G19910.1				K	Myb-like DNA-binding domain
MSTRG.32127	XP_014491924.1		3847.GLYMA13G19910.1				K	Myb-like DNA-binding domain
MSTRG.32844	XP_014492572.1		3847.GLYMA13G35191.1		GO:0000151,GO:0005575,GO:0005622,GO:0005623,GO:0005634,GO:0031461,GO:0032991,GO:0043226,GO:0043227,GO:0043229,GO:0043231,GO:0043234,GO:0044424,GO:0044464,GO:0080008	K10143	J	Protein SUPPRESSOR OF PHYA-105
MSTRG.32844	XP_014492573.1		3847.GLYMA13G35191.1		GO:0000151,GO:0005575,GO:0005622,GO:0005623,GO:0005634,GO:0031461,GO:0032991,GO:0043226,GO:0043227,GO:0043229,GO:0043231,GO:0043234,GO:0044424,GO:0044464,GO:0080008	K10143	J	Protein SUPPRESSOR OF PHYA-105
MSTRG.32844	XP_014492574.1		3847.GLYMA13G35191.1		GO:0000151,GO:0005575,GO:0005622,GO:0005623,GO:0005634,GO:0031461,GO:0032991,GO:0043226,GO:0043227,GO:0043229,GO:0043231,GO:0043234,GO:0044424,GO:0044464,GO:0080008	K10143	J	Protein SUPPRESSOR OF PHYA-105
MSTRG.32844	XP_014492575.1		3847.GLYMA13G35191.1		GO:0000151,GO:0005575,GO:0005622,GO:0005623,GO:0005634,GO:0031461,GO:0032991,GO:0043226,GO:0043227,GO:0043229,GO:0043231,GO:0043234,GO:0044424,GO:0044464,GO:0080008	K10143	J	Protein SUPPRESSOR OF PHYA-105
MSTRG.32844	XP_014492576.1		3847.GLYMA13G35191.1		GO:0000151,GO:0005575,GO:0005622,GO:0005623,GO:0005634,GO:0031461,GO:0032991,GO:0043226,GO:0043227,GO:0043229,GO:0043231,GO:0043234,GO:0044424,GO:0044464,GO:0080008	K10143	J	Protein SUPPRESSOR OF PHYA-105
MSTRG.32844	XP_014492577.1		3847.GLYMA13G35191.1		GO:0000151,GO:0005575,GO:0005622,GO:0005623,GO:0005634,GO:0031461,GO:0032991,GO:0043226,GO:0043227,GO:0043229,GO:0043231,GO:0043234,GO:0044424,GO:0044464,GO:0080008	K10143	J	Protein SUPPRESSOR OF PHYA-105
MSTRG.33351	XP_014493060.1		3847.GLYMA08G45560.1				O	trypsin inhibitor
MSTRG.4565	XP_014493290.1		3847.GLYMA12G36690.1			K13265	V	Male sterility protein
MSTRG.3251	XP_014493849.1		3847.GLYMA11G14880.1		GO:0005575,GO:0005622,GO:0005623,GO:0005856,GO:0043226,GO:0043228,GO:0043229,GO:0043232,GO:0044424,GO:0044464	K10355	Z	Actins are highly conserved proteins that are involved in various types of cell motility and are ubiquitously expressed in all eukaryotic cells
MSTRG.3045	XP_014493893.1		3847.GLYMA12G04890.1	PMT5	GO:0003674,GO:0005215,GO:0005351,GO:0005354,GO:0005355,GO:0005365,GO:0005402,GO:0005575,GO:0005623,GO:0005886,GO:0006810,GO:0006811,GO:0006812,GO:0006818,GO:0008150,GO:0008324,GO:0008643,GO:0008645,GO:0009987,GO:0015075,GO:0015144,GO:0015145,GO:0015146,GO:0015148,GO:0015149,GO:0015166,GO:0015168,GO:0015291,GO:0015293,GO:0015294,GO:0015295,GO:0015575,GO:0015576,GO:0015591,GO:0015665,GO:0015672,GO:…		G	Transporter
MSTRG.3020	XP_014494052.1		3847.GLYMA12G04630.1		GO:0000271,GO:0003674,GO:0003824,GO:0005575,GO:0005622,GO:0005623,GO:0005737,GO:0005975,GO:0005976,GO:0005982,GO:0006073,GO:0008150,GO:0008152,GO:0008878,GO:0009058,GO:0009059,GO:0009250,GO:0009507,GO:0009536,GO:0009987,GO:0016051,GO:0016740,GO:0016772,GO:0016779,GO:0019252,GO:0033692,GO:0034637,GO:0034645,GO:0043170,GO:0043226,GO:0043227,GO:0043229,GO:0043231,GO:0044042,GO:0044237,GO:0044238,GO:…	K00975	M	This protein plays a role in synthesis of starch. It catalyzes the synthesis of the activated glycosyl donor, ADP- glucose from Glc-1-P and ATP
MSTRG.3020	XP_014494053.1		3847.GLYMA12G04630.1		GO:0000271,GO:0003674,GO:0003824,GO:0005575,GO:0005622,GO:0005623,GO:0005737,GO:0005975,GO:0005976,GO:0005982,GO:0006073,GO:0008150,GO:0008152,GO:0008878,GO:0009058,GO:0009059,GO:0009250,GO:0009507,GO:0009536,GO:0009987,GO:0016051,GO:0016740,GO:0016772,GO:0016779,GO:0019252,GO:0033692,GO:0034637,GO:0034645,GO:0043170,GO:0043226,GO:0043227,GO:0043229,GO:0043231,GO:0044042,GO:0044237,GO:0044238,GO:…	K00975	M	This protein plays a role in synthesis of starch. It catalyzes the synthesis of the activated glycosyl donor, ADP- glucose from Glc-1-P and ATP
MSTRG.5139	XP_014494764.1		3847.GLYMA03G34420.1	OSI_18661	GO:0003674,GO:0003824,GO:0008150,GO:0008152,GO:0008194,GO:0009058,GO:0009314,GO:0009411,GO:0009416,GO:0009628,GO:0009812,GO:0009813,GO:0010224,GO:0016740,GO:0016757,GO:0016758,GO:0035251,GO:0042440,GO:0044710,GO:0046148,GO:0046527,GO:0050403,GO:0050502,GO:0050896,GO:0051552,GO:0051553,GO:0051554,GO:0051555,GO:0071704,GO:0080043,GO:0080044,GO:0080046,GO:1901576,GO:1901615,GO:1901617	K13496	C, G	UDP-glycosyltransferase
MSTRG.5139	XP_014494767.1		3847.GLYMA03G34420.1	OSI_18661	GO:0003674,GO:0003824,GO:0008150,GO:0008152,GO:0008194,GO:0009058,GO:0009314,GO:0009411,GO:0009416,GO:0009628,GO:0009812,GO:0009813,GO:0010224,GO:0016740,GO:0016757,GO:0016758,GO:0035251,GO:0042440,GO:0044710,GO:0046148,GO:0046527,GO:0050403,GO:0050502,GO:0050896,GO:0051552,GO:0051553,GO:0051554,GO:0051555,GO:0071704,GO:0080043,GO:0080044,GO:0080046,GO:1901576,GO:1901615,GO:1901617	K13496	C, G	UDP-glycosyltransferase
MSTRG.5508	XP_014496146.1		3847.GLYMA19G40720.1		GO:0003674,GO:0005215,GO:0005575,GO:0005622,GO:0005623,GO:0005737,GO:0005768,GO:0005773,GO:0005886,GO:0006810,GO:0006811,GO:0006820,GO:0008150,GO:0008509,GO:0009987,GO:0010036,GO:0015075,GO:0015103,GO:0015562,GO:0015698,GO:0016020,GO:0016328,GO:0022857,GO:0022891,GO:0022892,GO:0031012,GO:0034220,GO:0035445,GO:0042221,GO:0043226,GO:0043227,GO:0043229,GO:0043231,GO:0043667,GO:0043668,GO:0043673,GO:…	K13862	P	boron transporter
MSTRG.5139	XP_014496190.1		3847.GLYMA19G37100.1	OSI_18661	GO:0003674,GO:0003824,GO:0008150,GO:0008152,GO:0008194,GO:0009058,GO:0009314,GO:0009411,GO:0009416,GO:0009628,GO:0009812,GO:0009813,GO:0010224,GO:0016740,GO:0016757,GO:0016758,GO:0035251,GO:0042440,GO:0044710,GO:0046148,GO:0046527,GO:0050403,GO:0050502,GO:0050896,GO:0051552,GO:0051553,GO:0051554,GO:0051555,GO:0071704,GO:0080043,GO:0080044,GO:0080046,GO:1901576,GO:1901615,GO:1901617	K13496	C, G	UDP-glycosyltransferase
MSTRG.150	XP_014496692.1		3847.GLYMA19G00270.1		GO:0003674,GO:0005215,GO:0005342,GO:0005575,GO:0005622,GO:0005623,GO:0005737,GO:0006810,GO:0006811,GO:0006820,GO:0008028,GO:0008150,GO:0008509,GO:0008514,GO:0008643,GO:0009507,GO:0009526,GO:0009536,GO:0009941,GO:0009987,GO:0015075,GO:0015120,GO:0015121,GO:0015291,GO:0015297,GO:0015301,GO:0015711,GO:0015713,GO:0015714,GO:0015718,GO:0015748,GO:0015849,GO:0016020,GO:0022804,GO:0022857,GO:0022891,GO:…	K15283	G	phosphate translocator 2
MSTRG.7368	XP_014498167.1		3847.GLYMA18G51320.1	CO1	GO:0000003,GO:0001071,GO:0003006,GO:0003674,GO:0003676,GO:0003677,GO:0003700,GO:0005488,GO:0005575,GO:0005622,GO:0005623,GO:0005634,GO:0006355,GO:0006996,GO:0007154,GO:0007165,GO:0007275,GO:0008150,GO:0008270,GO:0009314,GO:0009416,GO:0009628,GO:0009639,GO:0009648,GO:0009657,GO:0009658,GO:0009791,GO:0009889,GO:0009890,GO:0009892,GO:0009909,GO:0009987,GO:0010017,GO:0010018,GO:0010218,GO:0010229,GO:…	K12135	K	Zinc finger protein
MSTRG.9989	XP_014498438.1		3847.GLYMA13G26110.1
MSTRG.9989	XP_014498439.1		3847.GLYMA15G36790.2
MSTRG.8215	XP_014498490.1		3847.GLYMA04G35130.1				S	embryo development ending in birth or egg hatching
MSTRG.8215	XP_014498491.1		3847.GLYMA04G35130.1				S	embryo development ending in birth or egg hatching
MSTRG.8215	XP_014498492.1		3847.GLYMA04G35130.1				S	embryo development ending in birth or egg hatching
MSTRG.9659	XP_014498632.1		3847.GLYMA04G01550.1	PMT5	GO:0003674,GO:0005215,GO:0005351,GO:0005354,GO:0005355,GO:0005365,GO:0005402,GO:0005575,GO:0005623,GO:0005886,GO:0006810,GO:0006811,GO:0006812,GO:0006818,GO:0008150,GO:0008324,GO:0008643,GO:0008645,GO:0009987,GO:0015075,GO:0015144,GO:0015145,GO:0015146,GO:0015148,GO:0015149,GO:0015166,GO:0015168,GO:0015291,GO:0015293,GO:0015294,GO:0015295,GO:0015575,GO:0015576,GO:0015591,GO:0015665,GO:0015672,GO:…		G	Transporter
MSTRG.7677	XP_014499065.1		3847.GLYMA03G42260.4			K12133	K	Myb transcription factor
MSTRG.7677	XP_014499067.1		3847.GLYMA03G42260.4			K12133	K	Myb transcription factor
MSTRG.12653	XP_014503460.1		3847.GLYMA14G24030.1		GO:0005575,GO:0016020		S	auxin-induced protein
MSTRG.13480	XP_014503907.1		3847.GLYMA17G37760.1	SN2	GO:0005575,GO:0005618,GO:0005623,GO:0030312,GO:0044464,GO:0071944		O	Gibberellin regulated protein
MSTRG.12740	XP_014504815.1		3847.GLYMA13G09530.1				Q	alcohol dehydrogenase
MSTRG.11758	XP_014504909.1		3847.GLYMA14G07160.2				H	regulator of chromosome condensation
MSTRG.17640	XP_014505880.1		3847.GLYMA05G36710.1		GO:0005575,GO:0005622,GO:0005623,GO:0005856,GO:0005884,GO:0006996,GO:0007010,GO:0007015,GO:0008150,GO:0009657,GO:0009658,GO:0009902,GO:0009987,GO:0015629,GO:0016043,GO:0022607,GO:0030029,GO:0030036,GO:0032991,GO:0043226,GO:0043228,GO:0043229,GO:0043232,GO:0043234,GO:0043933,GO:0044085,GO:0044422,GO:0044424,GO:0044430,GO:0044446,GO:0044464,GO:0044699,GO:0044763,GO:0051017,GO:0051179,GO:0051234,GO:…	K17479	O	Glutaredoxin
MSTRG.17720	XP_014507220.1		3847.GLYMA08G01300.1				K	sugar transporter
MSTRG.16188	XP_014507759.1		3847.GLYMA05G30380.1		GO:0000003,GO:0003006,GO:0005575,GO:0005576,GO:0005578,GO:0005623,GO:0007275,GO:0008150,GO:0009791,GO:0009856,GO:0009908,GO:0022414,GO:0031012,GO:0032501,GO:0032502,GO:0044421,GO:0044464,GO:0044699,GO:0044703,GO:0044706,GO:0044707,GO:0044767,GO:0048046,GO:0048196,GO:0048367,GO:0048437,GO:0048438,GO:0048443,GO:0048466,GO:0048513,GO:0048569,GO:0048608,GO:0048653,GO:0048731,GO:0048827,GO:0048856,GO:…		S	Plastocyanin-like domain
MSTRG.14922	XP_014509906.1		3847.GLYMA02G06650.1				G	PQ-loop repeat family protein
MSTRG.14922	XP_014509908.1		3847.GLYMA02G06650.1				G	PQ-loop repeat family protein
MSTRG.17892	XP_014509987.1		3847.GLYMA05G32950.1		GO:0005575,GO:0005622,GO:0005623,GO:0005737,GO:0005739,GO:0043226,GO:0043227,GO:0043229,GO:0043231,GO:0044424,GO:0044444,GO:0044464		S	Polyketide cyclase / dehydrase and lipid transport
MSTRG.990	XP_014511786.1		3847.GLYMA16G34340.1				K	Myb-like DNA-binding domain
MSTRG.19592	XP_014512700.1		3847.GLYMA10G01610.1				S	Calvin cycle protein
MSTRG.1488	XP_014512915.1		3847.GLYMA16G26070.1			K16297	O	serine carboxypeptidase-like
MSTRG.1948	XP_014514134.1		3847.GLYMA20G30980.2	GI	GO:0000003,GO:0000302,GO:0003006,GO:0005575,GO:0005622,GO:0005623,GO:0005634,GO:0005654,GO:0005737,GO:0006355,GO:0006950,GO:0006979,GO:0007275,GO:0007623,GO:0008150,GO:0009266,GO:0009314,GO:0009409,GO:0009416,GO:0009628,GO:0009637,GO:0009639,GO:0009791,GO:0009889,GO:0009908,GO:0010035,GO:0010218,GO:0010378,GO:0010468,GO:0010556,GO:0019219,GO:0019222,GO:0022414,GO:0031323,GO:0031326,GO:0031974,GO:…	K12124	S	gigantea
MSTRG.1948	XP_014514153.1		3847.GLYMA20G30980.2	GI	GO:0000003,GO:0000302,GO:0003006,GO:0005575,GO:0005622,GO:0005623,GO:0005634,GO:0005654,GO:0005737,GO:0006355,GO:0006950,GO:0006979,GO:0007275,GO:0007623,GO:0008150,GO:0009266,GO:0009314,GO:0009409,GO:0009416,GO:0009628,GO:0009637,GO:0009639,GO:0009791,GO:0009889,GO:0009908,GO:0010035,GO:0010218,GO:0010378,GO:0010468,GO:0010556,GO:0019219,GO:0019222,GO:0022414,GO:0031323,GO:0031326,GO:0031974,GO:…	K12124	S	gigantea
MSTRG.20586	XP_014514950.1		3847.GLYMA10G06620.1				K	RNA recognition motif. (a.k.a. RRM, RBD, or RNP domain)
MSTRG.22628	XP_014515129.1		3847.GLYMA16G10880.1				H	1-deoxy-D-xylulose 5-phosphate reductoisomerase
MSTRG.24327	XP_014518003.1		3847.GLYMA06G44100.1				S	GDSL esterase lipase
MSTRG.23411	XP_014518016.1		3847.GLYMA08G45150.4				S	expressed protein
MSTRG.23203	XP_014518831.1		3847.GLYMA02G25930.1				C, G	UDP-glycosyltransferase
MSTRG.25836	XP_014520490.1		3847.GLYMA14G02970.1		GO:0005575,GO:0005622,GO:0005623,GO:0005737,GO:0005777,GO:0042579,GO:0043226,GO:0043227,GO:0043229,GO:0043231,GO:0044424,GO:0044444,GO:0044464	K13993	O	Hsp20/alpha crystallin family
MSTRG.26837	XP_014521593.1		3847.GLYMA07G05410.4			K12133	K	Myb transcription factor
MSTRG.26837	XP_014521594.1		3847.GLYMA07G05410.4			K12133	K	Myb transcription factor
MSTRG.26837	XP_014521595.1		3847.GLYMA07G05410.4			K12133	K	Myb transcription factor
MSTRG.26837	XP_014521596.1		3847.GLYMA07G05410.4			K12133	K	Myb transcription factor
MSTRG.26837	XP_014521597.1		3847.GLYMA07G05410.4			K12133	K	Myb transcription factor
MSTRG.26837	XP_014521598.1		3847.GLYMA07G05410.4			K12133	K	Myb transcription factor
MSTRG.26837	XP_014521599.1		3847.GLYMA07G05410.4			K12133	K	Myb transcription factor
MSTRG.26837	XP_014521600.1		3847.GLYMA07G05410.4			K12133	K	Myb transcription factor
MSTRG.27633	XP_014522353.1		3847.GLYMA06G13100.4		GO:0000988,GO:0000990,GO:0000996,GO:0001053,GO:0003674,GO:0003824,GO:0003899,GO:0005575,GO:0005622,GO:0005623,GO:0005737,GO:0005739,GO:0006091,GO:0006139,GO:0006351,GO:0006352,GO:0006355,GO:0006461,GO:0006725,GO:0006807,GO:0006996,GO:0008150,GO:0008152,GO:0009058,GO:0009059,GO:0009314,GO:0009416,GO:0009507,GO:0009536,GO:0009628,GO:0009637,GO:0009639,GO:0009657,GO:0009658,GO:0009889,GO:0009891,GO:…	K03093	K	RNA polymerase sigma factor
MSTRG.26837	XP_022631789.1		3847.GLYMA07G05410.4			K12133	K	Myb transcription factor
MSTRG.26837	XP_022631790.1		3847.GLYMA07G05410.4			K12133	K	Myb transcription factor
MSTRG.32844	XP_022633846.1		3847.GLYMA13G35191.1		GO:0000151,GO:0005575,GO:0005622,GO:0005623,GO:0005634,GO:0031461,GO:0032991,GO:0043226,GO:0043227,GO:0043229,GO:0043231,GO:0043234,GO:0044424,GO:0044464,GO:0080008	K10143	J	Protein SUPPRESSOR OF PHYA-105
MSTRG.8215	XP_022635928.1		3847.GLYMA04G35130.1				S	embryo development ending in birth or egg hatching
MSTRG.7677	XP_022636096.1		3847.GLYMA03G42260.4			K12133	K	Myb transcription factor
MSTRG.11758	XP_022637701.1		3847.GLYMA14G07160.2				H	regulator of chromosome condensation
MSTRG.11758	XP_022637702.1		3847.GLYMA14G07160.2				H	regulator of chromosome condensation
MSTRG.12303	XP_022637879.1		3847.GLYMA14G37280.3		GO:0003674,GO:0005488,GO:0005515,GO:0005575,GO:0005622,GO:0005623,GO:0005634,GO:0008150,GO:0042752,GO:0042753,GO:0042802,GO:0042803,GO:0043226,GO:0043227,GO:0043229,GO:0043231,GO:0044424,GO:0044464,GO:0046983,GO:0048518,GO:0050789,GO:0065007		S	Protein of unknown function (DUF1313)
MSTRG.17640	XP_022638543.1		3847.GLYMA08G13130.1		GO:0005575,GO:0005622,GO:0005623,GO:0005634,GO:0005737,GO:0005829,GO:0043226,GO:0043227,GO:0043229,GO:0043231,GO:0044424,GO:0044444,GO:0044464	K20102	L	YT521-B-like family domain containing protein, expressed
MSTRG.14922	XP_022639021.1		3847.GLYMA16G25700.1				G	PQ-loop repeat family protein
MSTRG.14922	XP_022639022.1		3847.GLYMA16G25700.1				G	PQ-loop repeat family protein
MSTRG.14922	XP_022639023.1		3847.GLYMA16G25700.1				G	PQ-loop repeat family protein
MSTRG.16188	XP_022639436.1		3847.GLYMA05G30380.1		GO:0000003,GO:0003006,GO:0005575,GO:0005576,GO:0005578,GO:0005623,GO:0007275,GO:0008150,GO:0009791,GO:0009856,GO:0009908,GO:0022414,GO:0031012,GO:0032501,GO:0032502,GO:0044421,GO:0044464,GO:0044699,GO:0044703,GO:0044706,GO:0044707,GO:0044767,GO:0048046,GO:0048196,GO:0048367,GO:0048437,GO:0048438,GO:0048443,GO:0048466,GO:0048513,GO:0048569,GO:0048608,GO:0048653,GO:0048731,GO:0048827,GO:0048856,GO:…		S	Plastocyanin-like domain

## Sheet: top100_DEGs_Anno_Comp
MSTRG.29347	NP_001304242.1		3847.GLYMA07G05580.3	WX	GO:0003674,GO:0003824,GO:0004373,GO:0005575,GO:0005622,GO:0005623,GO:0005737,GO:0005975,GO:0005976,GO:0005982,GO:0006073,GO:0008150,GO:0008152,GO:0008194,GO:0009501,GO:0009507,GO:0009536,GO:0009987,GO:0016740,GO:0016757,GO:0016758,GO:0035251,GO:0043170,GO:0043226,GO:0043227,GO:0043229,GO:0043231,GO:0044042,GO:0044237,GO:0044238,GO:0044260,GO:0044262,GO:0044264,GO:0044424,GO:0044444,GO:0044464,GO:…	K13679	M	Granule-bound starch synthase
MSTRG.15324	NP_001304253.1		3847.GLYMA05G04290.1	SAI	GO:0000325,GO:0003674,GO:0003824,GO:0004553,GO:0004564,GO:0005575,GO:0005618,GO:0005622,GO:0005623,GO:0005737,GO:0005773,GO:0007275,GO:0008150,GO:0008152,GO:0009505,GO:0009607,GO:0009617,GO:0009719,GO:0009725,GO:0009739,GO:0009987,GO:0010033,GO:0016787,GO:0016798,GO:0022622,GO:0030312,GO:0032501,GO:0032502,GO:0032870,GO:0033993,GO:0042221,GO:0043226,GO:0043227,GO:0043229,GO:0043231,GO:0044424,GO:…	K01193	G	beta-fructofuranosidase
MSTRG.29954	XP_014489588.1		3847.GLYMA08G47070.1		GO:0006792,GO:0006950,GO:0007154,GO:0008150,GO:0009267,GO:0009605,GO:0009987,GO:0009991,GO:0010438,GO:0031667,GO:0031668,GO:0031669,GO:0033554,GO:0042594,GO:0044699,GO:0044763,GO:0050789,GO:0050896,GO:0051716,GO:0065007,GO:0071496		S	male sterility MS5 family protein
MSTRG.30009	XP_014489648.1		3847.GLYMA18G06310.1				S	Transferase family
MSTRG.30164	XP_014489838.1		3847.GLYMA08G23700.1		GO:0001071,GO:0003674,GO:0003700,GO:0005575,GO:0005622,GO:0005623,GO:0005634,GO:0005737,GO:0006355,GO:0007154,GO:0007165,GO:0007275,GO:0008150,GO:0009314,GO:0009416,GO:0009628,GO:0009637,GO:0009639,GO:0009640,GO:0009719,GO:0009785,GO:0009791,GO:0009889,GO:0009890,GO:0009892,GO:0009909,GO:0009987,GO:0010017,GO:0010033,GO:0010200,GO:0010243,GO:0010468,GO:0010556,GO:0010558,GO:0010605,GO:0010629,GO:…		S	Inherit from euNOG: B-box zinc finger family protein
MSTRG.30698	XP_014490351.1		3847.GLYMA03G04370.2				T	Plant non-specific lipid-transfer proteins transfer phospholipids as well as galactolipids across membranes. May play a role in wax or cutin deposition in the cell walls of expanding epidermal cells and certain secretory tissues (By similarity)
MSTRG.31202	XP_014490839.1		3847.GLYMA09G21010.1				S	Bet_v_1
MSTRG.31817	XP_014491625.1		3847.GLYMA03G41310.1				S	GDSL esterase lipase
MSTRG.31817	XP_014491626.1		3847.GLYMA19G43920.1				S	GDSL esterase lipase
MSTRG.31913	XP_014491726.1		3847.GLYMA12G12660.1
MSTRG.31891	XP_014491743.1		3847.GLYMA13G37491.1				S	epidermal patterning factor
MSTRG.32083	XP_014491873.1		3847.GLYMA10G39740.1	THI1	GO:0003674,GO:0005488,GO:0005575,GO:0005622,GO:0005623,GO:0005737,GO:0005739,GO:0006725,GO:0006766,GO:0006767,GO:0006772,GO:0006790,GO:0006807,GO:0006950,GO:0006974,GO:0008150,GO:0008152,GO:0008270,GO:0009058,GO:0009110,GO:0009228,GO:0009266,GO:0009409,GO:0009507,GO:0009526,GO:0009532,GO:0009536,GO:0009570,GO:0009579,GO:0009628,GO:0009941,GO:0009987,GO:0010319,GO:0018130,GO:0018131,GO:0019438,GO:…	K03146	H	Involved in biosynthesis of the thiamine precursor thiazole. Catalyzes the conversion of NAD and glycine to adenosine diphosphate 5-(2-hydroxyethyl)-4-methylthiazole-2-carboxylic acid (ADT), an adenylated thiazole intermediate. The reaction includes an iron-dependent sulfide transfer from a conserved cysteine residue of the protein to a thiazole intermediate. The enzyme can only undergo a single …
MSTRG.32127	XP_014491921.1		3847.GLYMA13G19910.1				K	Myb-like DNA-binding domain
MSTRG.32127	XP_014491922.1		3847.GLYMA13G19910.1				K	Myb-like DNA-binding domain
MSTRG.32127	XP_014491923.1		3847.GLYMA13G19910.1				K	Myb-like DNA-binding domain
MSTRG.32127	XP_014491924.1		3847.GLYMA13G19910.1				K	Myb-like DNA-binding domain
MSTRG.32844	XP_014492572.1		3847.GLYMA13G35191.1		GO:0000151,GO:0005575,GO:0005622,GO:0005623,GO:0005634,GO:0031461,GO:0032991,GO:0043226,GO:0043227,GO:0043229,GO:0043231,GO:0043234,GO:0044424,GO:0044464,GO:0080008	K10143	J	Protein SUPPRESSOR OF PHYA-105
MSTRG.32844	XP_014492573.1		3847.GLYMA13G35191.1		GO:0000151,GO:0005575,GO:0005622,GO:0005623,GO:0005634,GO:0031461,GO:0032991,GO:0043226,GO:0043227,GO:0043229,GO:0043231,GO:0043234,GO:0044424,GO:0044464,GO:0080008	K10143	J	Protein SUPPRESSOR OF PHYA-105
MSTRG.32844	XP_014492574.1		3847.GLYMA13G35191.1		GO:0000151,GO:0005575,GO:0005622,GO:0005623,GO:0005634,GO:0031461,GO:0032991,GO:0043226,GO:0043227,GO:0043229,GO:0043231,GO:0043234,GO:0044424,GO:0044464,GO:0080008	K10143	J	Protein SUPPRESSOR OF PHYA-105
MSTRG.32844	XP_014492575.1		3847.GLYMA13G35191.1		GO:0000151,GO:0005575,GO:0005622,GO:0005623,GO:0005634,GO:0031461,GO:0032991,GO:0043226,GO:0043227,GO:0043229,GO:0043231,GO:0043234,GO:0044424,GO:0044464,GO:0080008	K10143	J	Protein SUPPRESSOR OF PHYA-105
MSTRG.32844	XP_014492576.1		3847.GLYMA13G35191.1		GO:0000151,GO:0005575,GO:0005622,GO:0005623,GO:0005634,GO:0031461,GO:0032991,GO:0043226,GO:0043227,GO:0043229,GO:0043231,GO:0043234,GO:0044424,GO:0044464,GO:0080008	K10143	J	Protein SUPPRESSOR OF PHYA-105
MSTRG.32844	XP_014492577.1		3847.GLYMA13G35191.1		GO:0000151,GO:0005575,GO:0005622,GO:0005623,GO:0005634,GO:0031461,GO:0032991,GO:0043226,GO:0043227,GO:0043229,GO:0043231,GO:0043234,GO:0044424,GO:0044464,GO:0080008	K10143	J	Protein SUPPRESSOR OF PHYA-105
MSTRG.33073	XP_014492787.1		29760.VIT_18s0122g00190.t01		GO:0005575,GO:0005622,GO:0005623,GO:0005737,GO:0009507,GO:0009536,GO:0043226,GO:0043227,GO:0043229,GO:0043231,GO:0044424,GO:0044444,GO:0044464		S	Uncharacterised protein family UPF0047
MSTRG.33073	XP_014492788.1		29760.VIT_18s0122g00190.t01		GO:0005575,GO:0005622,GO:0005623,GO:0005737,GO:0009507,GO:0009536,GO:0043226,GO:0043227,GO:0043229,GO:0043231,GO:0044424,GO:0044444,GO:0044464		S	Uncharacterised protein family UPF0047
MSTRG.4284	XP_014493048.1		3847.GLYMA11G37450.1	OSI_19337		K13993	O	Heat Shock Protein
MSTRG.4284	XP_014493053.1		3847.GLYMA11G37450.1	OSI_19337		K13993	O	Heat Shock Protein
MSTRG.33351	XP_014493060.1		3847.GLYMA08G45560.1				O	trypsin inhibitor
MSTRG.33433	XP_014493156.1		3847.GLYMA07G16740.1		GO:0005575,GO:0005622,GO:0005623,GO:0005634,GO:0016020,GO:0043226,GO:0043227,GO:0043229,GO:0043231,GO:0044424,GO:0044464	K14638	E	transporter
MSTRG.4565	XP_014493290.1		3847.GLYMA12G36690.1			K13265	V	Male sterility protein
MSTRG.3839	XP_014493301.1		3847.GLYMA12G16830.2			K15803	S	synthase
MSTRG.3067	XP_014493453.1		3847.GLYMA12G05080.1
MSTRG.3316	XP_014493455.1		3847.GLYMA12G07890.3	NPH1	GO:0000166,GO:0003674,GO:0003824,GO:0004672,GO:0004674,GO:0004871,GO:0004872,GO:0005488,GO:0005575,GO:0005622,GO:0005623,GO:0005737,GO:0005773,GO:0005886,GO:0006464,GO:0006468,GO:0006793,GO:0006796,GO:0006996,GO:0007154,GO:0007165,GO:0008150,GO:0008152,GO:0009314,GO:0009416,GO:0009605,GO:0009606,GO:0009628,GO:0009637,GO:0009638,GO:0009657,GO:0009658,GO:0009785,GO:0009881,GO:0009882,GO:0009898,GO:…	K08282	T	blue light photoreceptor
MSTRG.3316	XP_014493456.1		3847.GLYMA12G07890.3	NPH1	GO:0000166,GO:0003674,GO:0003824,GO:0004672,GO:0004674,GO:0004871,GO:0004872,GO:0005488,GO:0005575,GO:0005622,GO:0005623,GO:0005737,GO:0005773,GO:0005886,GO:0006464,GO:0006468,GO:0006793,GO:0006796,GO:0006996,GO:0007154,GO:0007165,GO:0008150,GO:0008152,GO:0009314,GO:0009416,GO:0009605,GO:0009606,GO:0009628,GO:0009637,GO:0009638,GO:0009657,GO:0009658,GO:0009785,GO:0009881,GO:0009882,GO:0009898,GO:…	K08282	T	blue light photoreceptor
MSTRG.3316	XP_014493457.1		3847.GLYMA12G07890.3	NPH1	GO:0000166,GO:0003674,GO:0003824,GO:0004672,GO:0004674,GO:0004871,GO:0004872,GO:0005488,GO:0005575,GO:0005622,GO:0005623,GO:0005737,GO:0005773,GO:0005886,GO:0006464,GO:0006468,GO:0006793,GO:0006796,GO:0006996,GO:0007154,GO:0007165,GO:0008150,GO:0008152,GO:0009314,GO:0009416,GO:0009605,GO:0009606,GO:0009628,GO:0009637,GO:0009638,GO:0009657,GO:0009658,GO:0009785,GO:0009881,GO:0009882,GO:0009898,GO:…	K08282	T	blue light photoreceptor
MSTRG.3042	XP_014493593.1		3847.GLYMA11G12690.1				S	Protein of unknown function (DUF2775)
MSTRG.3862	XP_014493636.1		3847.GLYMA06G42180.1			K10418	Z	dynein light chain
MSTRG.3251	XP_014493849.1		3847.GLYMA11G14880.1		GO:0005575,GO:0005622,GO:0005623,GO:0005856,GO:0043226,GO:0043228,GO:0043229,GO:0043232,GO:0044424,GO:0044464	K10355	Z	Actins are highly conserved proteins that are involved in various types of cell motility and are ubiquitously expressed in all eukaryotic cells
MSTRG.3045	XP_014493893.1		3847.GLYMA12G04890.1	PMT5	GO:0003674,GO:0005215,GO:0005351,GO:0005354,GO:0005355,GO:0005365,GO:0005402,GO:0005575,GO:0005623,GO:0005886,GO:0006810,GO:0006811,GO:0006812,GO:0006818,GO:0008150,GO:0008324,GO:0008643,GO:0008645,GO:0009987,GO:0015075,GO:0015144,GO:0015145,GO:0015146,GO:0015148,GO:0015149,GO:0015166,GO:0015168,GO:0015291,GO:0015293,GO:0015294,GO:0015295,GO:0015575,GO:0015576,GO:0015591,GO:0015665,GO:0015672,GO:…		G	Transporter
MSTRG.3020	XP_014494052.1		3847.GLYMA12G04630.1		GO:0000271,GO:0003674,GO:0003824,GO:0005575,GO:0005622,GO:0005623,GO:0005737,GO:0005975,GO:0005976,GO:0005982,GO:0006073,GO:0008150,GO:0008152,GO:0008878,GO:0009058,GO:0009059,GO:0009250,GO:0009507,GO:0009536,GO:0009987,GO:0016051,GO:0016740,GO:0016772,GO:0016779,GO:0019252,GO:0033692,GO:0034637,GO:0034645,GO:0043170,GO:0043226,GO:0043227,GO:0043229,GO:0043231,GO:0044042,GO:0044237,GO:0044238,GO:…	K00975	M	This protein plays a role in synthesis of starch. It catalyzes the synthesis of the activated glycosyl donor, ADP- glucose from Glc-1-P and ATP
MSTRG.3020	XP_014494053.1		3847.GLYMA12G04630.1		GO:0000271,GO:0003674,GO:0003824,GO:0005575,GO:0005622,GO:0005623,GO:0005737,GO:0005975,GO:0005976,GO:0005982,GO:0006073,GO:0008150,GO:0008152,GO:0008878,GO:0009058,GO:0009059,GO:0009250,GO:0009507,GO:0009536,GO:0009987,GO:0016051,GO:0016740,GO:0016772,GO:0016779,GO:0019252,GO:0033692,GO:0034637,GO:0034645,GO:0043170,GO:0043226,GO:0043227,GO:0043229,GO:0043231,GO:0044042,GO:0044237,GO:0044238,GO:…	K00975	M	This protein plays a role in synthesis of starch. It catalyzes the synthesis of the activated glycosyl donor, ADP- glucose from Glc-1-P and ATP
MSTRG.3632	XP_014494163.1		3847.GLYMA06G46350.1	OSI_26158		K19791	Q	L-ascorbate oxidase homolog
MSTRG.3804	XP_014494176.1		3847.GLYMA06G44330.1	GLK1	GO:0005575,GO:0005622,GO:0005623,GO:0005634,GO:0006355,GO:0008150,GO:0009889,GO:0009891,GO:0009893,GO:0010468,GO:0010556,GO:0010557,GO:0010604,GO:0010628,GO:0010638,GO:0019219,GO:0019222,GO:0031323,GO:0031325,GO:0031326,GO:0031328,GO:0033043,GO:0043226,GO:0043227,GO:0043229,GO:0043231,GO:0044424,GO:0044464,GO:0045893,GO:0045935,GO:0048518,GO:0048522,GO:0050789,GO:0050794,GO:0051128,GO:0051130,GO:…		K	transcription factor
MSTRG.5139	XP_014494764.1		3847.GLYMA03G34420.1	OSI_18661	GO:0003674,GO:0003824,GO:0008150,GO:0008152,GO:0008194,GO:0009058,GO:0009314,GO:0009411,GO:0009416,GO:0009628,GO:0009812,GO:0009813,GO:0010224,GO:0016740,GO:0016757,GO:0016758,GO:0035251,GO:0042440,GO:0044710,GO:0046148,GO:0046527,GO:0050403,GO:0050502,GO:0050896,GO:0051552,GO:0051553,GO:0051554,GO:0051555,GO:0071704,GO:0080043,GO:0080044,GO:0080046,GO:1901576,GO:1901615,GO:1901617	K13496	C, G	UDP-glycosyltransferase
MSTRG.5139	XP_014494767.1		3847.GLYMA03G34420.1	OSI_18661	GO:0003674,GO:0003824,GO:0008150,GO:0008152,GO:0008194,GO:0009058,GO:0009314,GO:0009411,GO:0009416,GO:0009628,GO:0009812,GO:0009813,GO:0010224,GO:0016740,GO:0016757,GO:0016758,GO:0035251,GO:0042440,GO:0044710,GO:0046148,GO:0046527,GO:0050403,GO:0050502,GO:0050896,GO:0051552,GO:0051553,GO:0051554,GO:0051555,GO:0071704,GO:0080043,GO:0080044,GO:0080046,GO:1901576,GO:1901615,GO:1901617	K13496	C, G	UDP-glycosyltransferase
MSTRG.5338	XP_014495035.1		3847.GLYMA03G36500.1				S	alpha/beta hydrolase fold
MSTRG.4921	XP_014495292.1		3847.GLYMA03G29150.1				Q	ABC-2 type transporter
MSTRG.5359	XP_014495486.1		3847.GLYMA19G39521.1			K03676	O	Glutaredoxin
MSTRG.4911	XP_014495735.1		3847.GLYMA19G32070.1	CHLH	GO:0003674,GO:0003824,GO:0005575,GO:0005622,GO:0005623,GO:0005737,GO:0005739,GO:0008150,GO:0008152,GO:0009507,GO:0009526,GO:0009528,GO:0009532,GO:0009536,GO:0009570,GO:0009706,GO:0009941,GO:0010007,GO:0016020,GO:0016851,GO:0016874,GO:0019866,GO:0031090,GO:0031967,GO:0031969,GO:0031975,GO:0032991,GO:0042170,GO:0043226,GO:0043227,GO:0043229,GO:0043231,GO:0043234,GO:0044422,GO:0044424,GO:0044434,GO:…	K03403	H	chelatase subunit
MSTRG.5508	XP_014496146.1		3847.GLYMA19G40720.1		GO:0003674,GO:0005215,GO:0005575,GO:0005622,GO:0005623,GO:0005737,GO:0005768,GO:0005773,GO:0005886,GO:0006810,GO:0006811,GO:0006820,GO:0008150,GO:0008509,GO:0009987,GO:0010036,GO:0015075,GO:0015103,GO:0015562,GO:0015698,GO:0016020,GO:0016328,GO:0022857,GO:0022891,GO:0022892,GO:0031012,GO:0034220,GO:0035445,GO:0042221,GO:0043226,GO:0043227,GO:0043229,GO:0043231,GO:0043667,GO:0043668,GO:0043673,GO:…	K13862	P	boron transporter
MSTRG.5139	XP_014496190.1		3847.GLYMA19G37100.1	OSI_18661	GO:0003674,GO:0003824,GO:0008150,GO:0008152,GO:0008194,GO:0009058,GO:0009314,GO:0009411,GO:0009416,GO:0009628,GO:0009812,GO:0009813,GO:0010224,GO:0016740,GO:0016757,GO:0016758,GO:0035251,GO:0042440,GO:0044710,GO:0046148,GO:0046527,GO:0050403,GO:0050502,GO:0050896,GO:0051552,GO:0051553,GO:0051554,GO:0051555,GO:0071704,GO:0080043,GO:0080044,GO:0080046,GO:1901576,GO:1901615,GO:1901617	K13496	C, G	UDP-glycosyltransferase
MSTRG.5331	XP_014496352.1		3847.GLYMA19G39080.1		GO:0000003,GO:0003002,GO:0003006,GO:0003674,GO:0003824,GO:0004180,GO:0004181,GO:0005575,GO:0006508,GO:0007275,GO:0007389,GO:0008150,GO:0008152,GO:0008233,GO:0008235,GO:0008237,GO:0008238,GO:0009314,GO:0009416,GO:0009628,GO:0009639,GO:0009640,GO:0009653,GO:0009790,GO:0009791,GO:0009888,GO:0009908,GO:0009909,GO:0010015,GO:0010051,GO:0010073,GO:0010075,GO:0010080,GO:0010081,GO:0010082,GO:0010305,GO:…	K01301	O, P	glutamate carboxypeptidase
MSTRG.7532	XP_014496493.1		3847.GLYMA02G09801.1		GO:0005575,GO:0005622,GO:0005623,GO:0005737,GO:0005829,GO:0006996,GO:0008150,GO:0009314,GO:0009416,GO:0009628,GO:0009637,GO:0009657,GO:0009658,GO:0009902,GO:0009903,GO:0009904,GO:0009987,GO:0016043,GO:0044424,GO:0044444,GO:0044464,GO:0044699,GO:0044763,GO:0050896,GO:0051179,GO:0051234,GO:0051640,GO:0051641,GO:0051644,GO:0051649,GO:0051656,GO:0051667,GO:0071840		S	protein PLASTID MOVEMENT IMPAIRED
MSTRG.7532	XP_014496494.1		3847.GLYMA02G09801.1		GO:0005575,GO:0005622,GO:0005623,GO:0005737,GO:0005829,GO:0006996,GO:0008150,GO:0009314,GO:0009416,GO:0009628,GO:0009637,GO:0009657,GO:0009658,GO:0009902,GO:0009903,GO:0009904,GO:0009987,GO:0016043,GO:0044424,GO:0044444,GO:0044464,GO:0044699,GO:0044763,GO:0050896,GO:0051179,GO:0051234,GO:0051640,GO:0051641,GO:0051644,GO:0051649,GO:0051656,GO:0051667,GO:0071840		S	protein PLASTID MOVEMENT IMPAIRED
MSTRG.7532	XP_014496495.1		3847.GLYMA02G09801.1		GO:0005575,GO:0005622,GO:0005623,GO:0005737,GO:0005829,GO:0006996,GO:0008150,GO:0009314,GO:0009416,GO:0009628,GO:0009637,GO:0009657,GO:0009658,GO:0009902,GO:0009903,GO:0009904,GO:0009987,GO:0016043,GO:0044424,GO:0044444,GO:0044464,GO:0044699,GO:0044763,GO:0050896,GO:0051179,GO:0051234,GO:0051640,GO:0051641,GO:0051644,GO:0051649,GO:0051656,GO:0051667,GO:0071840		S	protein PLASTID MOVEMENT IMPAIRED
MSTRG.6714	XP_014496600.1		3847.GLYMA09G41270.1	WNK5	GO:0000003,GO:0003006,GO:0003674,GO:0003824,GO:0004672,GO:0006464,GO:0006468,GO:0006793,GO:0006796,GO:0007275,GO:0008150,GO:0008152,GO:0009314,GO:0009416,GO:0009628,GO:0009648,GO:0009791,GO:0009987,GO:0010228,GO:0016301,GO:0016310,GO:0016740,GO:0016772,GO:0016773,GO:0019538,GO:0022414,GO:0032501,GO:0032502,GO:0036211,GO:0043170,GO:0043412,GO:0044237,GO:0044238,GO:0044260,GO:0044267,GO:0044699,GO:…	K08867	T	With no lysine
MSTRG.6195	XP_014496622.1		3847.GLYMA15G03670.1				C, G	UDP-glycosyltransferase 92A1-like
MSTRG.150	XP_014496692.1		3847.GLYMA19G00270.1		GO:0003674,GO:0005215,GO:0005342,GO:0005575,GO:0005622,GO:0005623,GO:0005737,GO:0006810,GO:0006811,GO:0006820,GO:0008028,GO:0008150,GO:0008509,GO:0008514,GO:0008643,GO:0009507,GO:0009526,GO:0009536,GO:0009941,GO:0009987,GO:0015075,GO:0015120,GO:0015121,GO:0015291,GO:0015297,GO:0015301,GO:0015711,GO:0015713,GO:0015714,GO:0015718,GO:0015748,GO:0015849,GO:0016020,GO:0022804,GO:0022857,GO:0022891,GO:…	K15283	G	phosphate translocator 2
MSTRG.6406	XP_014497090.1		3847.GLYMA12G30270.1				K	zinc finger protein ZAT5-like
MSTRG.6597	XP_014497323.1		3847.GLYMA07G23800.1		GO:0005575,GO:0005622,GO:0005623,GO:0005737,GO:0006091,GO:0008150,GO:0008152,GO:0009507,GO:0009536,GO:0009767,GO:0009773,GO:0009987,GO:0010598,GO:0015979,GO:0016020,GO:0019684,GO:0022900,GO:0032991,GO:0043226,GO:0043227,GO:0043229,GO:0043231,GO:0043234,GO:0044237,GO:0044424,GO:0044425,GO:0044444,GO:0044464,GO:0044710,GO:0055114
MSTRG.6644	XP_014497481.1		3847.GLYMA19G27440.2
MSTRG.7179	XP_014497686.2		3847.GLYMA18G49570.1		GO:0005575,GO:0005618,GO:0005623,GO:0016020,GO:0030312,GO:0044464,GO:0071944		G	Pollen allergen
MSTRG.7357	XP_014498013.1		3847.GLYMA08G28460.1	PDH	GO:0003674,GO:0003824,GO:0004657,GO:0005575,GO:0005622,GO:0005623,GO:0005737,GO:0005739,GO:0006082,GO:0006520,GO:0006560,GO:0006562,GO:0006807,GO:0006950,GO:0006952,GO:0006970,GO:0006979,GO:0008150,GO:0008152,GO:0009056,GO:0009063,GO:0009064,GO:0009065,GO:0009414,GO:0009415,GO:0009607,GO:0009617,GO:0009628,GO:0009987,GO:0010035,GO:0016054,GO:0016491,GO:0016645,GO:0019752,GO:0042221,GO:0042742,GO:…	K00318	E	Proline dehydrogenase
MSTRG.7368	XP_014498167.1		3847.GLYMA18G51320.1	CO1	GO:0000003,GO:0001071,GO:0003006,GO:0003674,GO:0003676,GO:0003677,GO:0003700,GO:0005488,GO:0005575,GO:0005622,GO:0005623,GO:0005634,GO:0006355,GO:0006996,GO:0007154,GO:0007165,GO:0007275,GO:0008150,GO:0008270,GO:0009314,GO:0009416,GO:0009628,GO:0009639,GO:0009648,GO:0009657,GO:0009658,GO:0009791,GO:0009889,GO:0009890,GO:0009892,GO:0009909,GO:0009987,GO:0010017,GO:0010018,GO:0010218,GO:0010229,GO:…	K12135	K	Zinc finger protein
MSTRG.9918	XP_014498419.1		3847.GLYMA15G00620.1		GO:0003674,GO:0005215,GO:0005575,GO:0005623,GO:0005886,GO:0006810,GO:0006811,GO:0006820,GO:0007154,GO:0008150,GO:0008509,GO:0008643,GO:0009605,GO:0009987,GO:0009991,GO:0010036,GO:0015075,GO:0015103,GO:0015144,GO:0015166,GO:0015168,GO:0015204,GO:0015665,GO:0015698,GO:0015791,GO:0015793,GO:0015840,GO:0015850,GO:0016020,GO:0019755,GO:0022857,GO:0022891,GO:0022892,GO:0031667,GO:0031668,GO:0031669,GO:…	K09874	G	Aquaporin
MSTRG.9989	XP_014498438.1		3847.GLYMA13G26110.1
MSTRG.9989	XP_014498439.1		3847.GLYMA15G36790.2
MSTRG.8215	XP_014498490.1		3847.GLYMA04G35130.1				S	embryo development ending in birth or egg hatching
MSTRG.8215	XP_014498491.1		3847.GLYMA04G35130.1				S	embryo development ending in birth or egg hatching
MSTRG.8215	XP_014498492.1		3847.GLYMA04G35130.1				S	embryo development ending in birth or egg hatching
MSTRG.10459	XP_014498612.1		3847.GLYMA13G43970.1				S	Protein of unknown function (DUF642)
MSTRG.9659	XP_014498632.1		3847.GLYMA04G01550.1	PMT5	GO:0003674,GO:0005215,GO:0005351,GO:0005354,GO:0005355,GO:0005365,GO:0005402,GO:0005575,GO:0005623,GO:0005886,GO:0006810,GO:0006811,GO:0006812,GO:0006818,GO:0008150,GO:0008324,GO:0008643,GO:0008645,GO:0009987,GO:0015075,GO:0015144,GO:0015145,GO:0015146,GO:0015148,GO:0015149,GO:0015166,GO:0015168,GO:0015291,GO:0015293,GO:0015294,GO:0015295,GO:0015575,GO:0015576,GO:0015591,GO:0015665,GO:0015672,GO:…		G	Transporter
MSTRG.9753	XP_014498635.1		3847.GLYMA04G00980.1				O	Ubiquitin fusion degradation protein
MSTRG.516	XP_014498681.1		3847.GLYMA08G06060.2			K03549,K12236	P	K+ potassium transporter
MSTRG.7725	XP_014499052.1		3847.GLYMA09G04337.1	BXL1	GO:0000003,GO:0003006,GO:0003674,GO:0003824,GO:0004553,GO:0005575,GO:0005576,GO:0005578,GO:0005618,GO:0005623,GO:0007275,GO:0008150,GO:0008152,GO:0009505,GO:0009791,GO:0010154,GO:0010214,GO:0016787,GO:0016798,GO:0022414,GO:0030312,GO:0031012,GO:0032501,GO:0032502,GO:0044421,GO:0044464,GO:0044699,GO:0044707,GO:0046556,GO:0048046,GO:0048316,GO:0048608,GO:0048731,GO:0048856,GO:0061458,GO:0071944		G	beta-D-xylosidase
MSTRG.7677	XP_014499065.1		3847.GLYMA03G42260.4			K12133	K	Myb transcription factor
MSTRG.7677	XP_014499067.1		3847.GLYMA03G42260.4			K12133	K	Myb transcription factor
MSTRG.7754	XP_014499168.1		3847.GLYMA17G03340.1				S	Pathogenesis-related protein Bet v I family
MSTRG.7906	XP_014500406.1		3847.GLYMA09G08330.1				K	Transcription factor
MSTRG.8211	XP_014500583.1		3847.GLYMA06G19400.1			K01673	P	carbonic anhydrase
MSTRG.7899	XP_014500685.2		3847.GLYMA09G08440.1
MSTRG.10913	XP_014500916.1		3847.GLYMA13G37970.1				S	BBOX
MSTRG.7849	XP_014501041.1		3847.GLYMA09G05580.1		GO:0003333,GO:0003674,GO:0005215,GO:0005310,GO:0005313,GO:0005342,GO:0005575,GO:0005623,GO:0005886,GO:0006810,GO:0006811,GO:0006812,GO:0006820,GO:0006835,GO:0006865,GO:0008150,GO:0008324,GO:0008509,GO:0008514,GO:0009987,GO:0015075,GO:0015171,GO:0015172,GO:0015174,GO:0015179,GO:0015181,GO:0015189,GO:0015711,GO:0015800,GO:0015802,GO:0015807,GO:0015809,GO:0015813,GO:0015819,GO:0015849,GO:0016020,GO:…	K03294	E	Cationic amino acid transporter
MSTRG.8160	XP_014501088.1		3847.GLYMA15G22820.1	INT2	GO:0003674,GO:0005215,GO:0005365,GO:0005366,GO:0005575,GO:0005623,GO:0005886,GO:0006810,GO:0006811,GO:0006812,GO:0006818,GO:0008150,GO:0008324,GO:0009987,GO:0015075,GO:0015166,GO:0015291,GO:0015293,GO:0015294,GO:0015295,GO:0015665,GO:0015672,GO:0015791,GO:0015798,GO:0015850,GO:0015992,GO:0016020,GO:0022804,GO:0022857,GO:0022891,GO:0022892,GO:0023052,GO:0034220,GO:0042995,GO:0044464,GO:0044699,GO:…	K08150	G	inositol transporter
MSTRG.10649	XP_014501157.1		3847.GLYMA13G42330.1	LOX10	GO:0005575,GO:0005622,GO:0005623,GO:0005737,GO:0044424,GO:0044464	K00454,K15718	S	Plant lipoxygenase may be involved in a number of diverse aspects of plant physiology including growth and development, pest resistance, and senescence or responses to wounding (By similarity)
MSTRG.10300	XP_014501491.1		3847.GLYMA15G41610.1				S	Uncharacterized conserved protein (DUF2358)
MSTRG.9496	XP_014501509.1		3847.GLYMA04G03581.1				O	DnaJ domain
MSTRG.9496	XP_014501510.1		3847.GLYMA04G03581.1				O	DnaJ domain
MSTRG.10468	XP_014502118.1		3847.GLYMA15G01420.1		GO:0003674,GO:0005215,GO:0005471,GO:0005575,GO:0005622,GO:0005623,GO:0005737,GO:0006810,GO:0008150,GO:0009507,GO:0009526,GO:0009536,GO:0009941,GO:0009987,GO:0015291,GO:0015297,GO:0016020,GO:0022804,GO:0022857,GO:0031090,GO:0031967,GO:0031969,GO:0031975,GO:0042170,GO:0043226,GO:0043227,GO:0043229,GO:0043231,GO:0044422,GO:0044424,GO:0044434,GO:0044435,GO:0044444,GO:0044446,GO:0044464,GO:0044699,GO:…	K03301	P	ADP,ATP carrier protein 1
MSTRG.8801	XP_014502329.1		3847.GLYMA04G09770.1				S	Mitochondrial
MSTRG.11886	XP_014502591.1		3847.GLYMA14G39130.1				K	MYB family transcription factor
MSTRG.1447	XP_014503059.1		3847.GLYMA13G07770.1				S	GDSL esterase lipase
MSTRG.1786	XP_014503212.1		3694.POPTR_0005s06420.1	PSAN	GO:0005575,GO:0005622,GO:0005623,GO:0005737,GO:0009507,GO:0009534,GO:0009535,GO:0009536,GO:0009579,GO:0016020,GO:0031976,GO:0031984,GO:0034357,GO:0042651,GO:0043226,GO:0043227,GO:0043229,GO:0043231,GO:0044422,GO:0044424,GO:0044434,GO:0044435,GO:0044436,GO:0044444,GO:0044446,GO:0044464,GO:0055035	K02701	S	Photosystem I reaction center subunit
MSTRG.1786	XP_014503217.1		3847.GLYMA04G39370.1		GO:0005575,GO:0005622,GO:0005623,GO:0005737,GO:0009507,GO:0009534,GO:0009535,GO:0009536,GO:0009579,GO:0016020,GO:0031976,GO:0031984,GO:0034357,GO:0042651,GO:0043226,GO:0043227,GO:0043229,GO:0043231,GO:0044422,GO:0044424,GO:0044434,GO:0044435,GO:0044436,GO:0044444,GO:0044446,GO:0044464,GO:0055035		C	Photosystem I reaction centre subunit N (PSAN or PSI-N)
MSTRG.2362	XP_014503371.1		3847.GLYMA16G29790.1	OSI_09800	GO:0003674,GO:0003824,GO:0004497,GO:0005575,GO:0005622,GO:0005623,GO:0005737,GO:0006629,GO:0006720,GO:0006721,GO:0008150,GO:0008152,GO:0008299,GO:0008610,GO:0009058,GO:0009507,GO:0009526,GO:0009536,GO:0009941,GO:0009987,GO:0010291,GO:0016020,GO:0016108,GO:0016109,GO:0016114,GO:0016116,GO:0016117,GO:0016119,GO:0016122,GO:0016123,GO:0016491,GO:0031090,GO:0031967,GO:0031969,GO:0031975,GO:0042170,GO:…	K15746	I	Beta-carotene hydroxylase
MSTRG.13281	XP_014503409.2		3847.GLYMA17G36060.1		GO:0006950,GO:0008150,GO:0009266,GO:0009409,GO:0009628,GO:0050896,GO:0080167		S	expressed protein
MSTRG.12653	XP_014503460.1		3847.GLYMA14G24030.1		GO:0005575,GO:0016020		S	auxin-induced protein
MSTRG.11660	XP_014503519.1		3847.GLYMA14G06400.1		GO:0008150,GO:0009628,GO:0050896,GO:0080167		Q	oxidoreductase, 2OG-Fe(II) oxygenase family protein
MSTRG.11863	XP_014503550.1		3847.GLYMA14G39300.1		GO:0008150,GO:0009719,GO:0010033,GO:0010200,GO:0010243,GO:0042221,GO:0050896,GO:1901698,GO:1901700		O	U-box domain-containing protein
MSTRG.11353	XP_014503577.1		3847.GLYMA14G03360.1		GO:0005575,GO:0005622,GO:0005623,GO:0005737,GO:0009507,GO:0009534,GO:0009535,GO:0009536,GO:0009579,GO:0016020,GO:0031976,GO:0031984,GO:0034357,GO:0042651,GO:0043226,GO:0043227,GO:0043229,GO:0043231,GO:0044422,GO:0044424,GO:0044434,GO:0044435,GO:0044436,GO:0044444,GO:0044446,GO:0044464,GO:0055035
MSTRG.13445	XP_014503781.1		3847.GLYMA14G39950.1		GO:0005575,GO:0005623,GO:0005886,GO:0016020,GO:0044464,GO:0071944
MSTRG.13480	XP_014503907.1		3847.GLYMA17G37760.1	SN2	GO:0005575,GO:0005618,GO:0005623,GO:0030312,GO:0044464,GO:0071944		O	Gibberellin regulated protein
MSTRG.12654	XP_014503968.1		29760.VIT_09s0002g03030.t01				T	Leucine-rich repeat receptor-like protein kinase
MSTRG.13181	XP_014504696.1		3847.GLYMA0041S00290.1		GO:0005575,GO:0005576		S	early-responsive to dehydration
MSTRG.13181	XP_014504697.1		3847.GLYMA0041S00290.1		GO:0005575,GO:0005576		S	early-responsive to dehydration
MSTRG.12740	XP_014504815.1		3847.GLYMA13G09530.1				Q	alcohol dehydrogenase
MSTRG.11770	XP_014504832.1		3847.GLYMA14G07270.1	RCA	GO:0000166,GO:0001882,GO:0001883,GO:0003674,GO:0005488,GO:0005524,GO:0005575,GO:0005576,GO:0005618,GO:0005622,GO:0005623,GO:0005634,GO:0005737,GO:0006950,GO:0006952,GO:0007275,GO:0007568,GO:0008047,GO:0008150,GO:0009266,GO:0009314,GO:0009409,GO:0009416,GO:0009507,GO:0009526,GO:0009532,GO:0009534,GO:0009535,GO:0009536,GO:0009570,GO:0009579,GO:0009607,GO:0009617,GO:0009628,GO:0009719,GO:0009725,GO:…		O	Ribulose bisphosphate carboxylase oxygenase activase
MSTRG.11758	XP_014504909.1		3847.GLYMA14G07160.2				H	regulator of chromosome condensation
MSTRG.11457	XP_014504953.1		3847.GLYMA14G04260.1				S	CY
MSTRG.11457	XP_014504955.1		3847.GLYMA14G04260.1				S	CY
MSTRG.12081	XP_014505099.1		59689.fgenesh2_kg.5__1755__AT3G53730.1				B	Core component of nucleosome. Nucleosomes wrap and compact DNA into chromatin, limiting DNA accessibility to the cellular machineries which require DNA as a template. Histones thereby play a central role in transcription regulation, DNA repair, DNA replication and chromosomal stability. DNA accessibility is regulated via a complex set of post-translational modifications of histones, also called h…
MSTRG.11457	XP_014505409.1		3847.GLYMA14G04260.1				S	CY
MSTRG.1037	XP_014505690.1		3694.POPTR_0004s06640.1		GO:0005575,GO:0005576,GO:0005618,GO:0005623,GO:0030312,GO:0044464,GO:0048046,GO:0071944		O	miraculin-like
MSTRG.17724	XP_014505737.1		3847.GLYMA08G01310.1		GO:0003674,GO:0005215,GO:0005575,GO:0005623,GO:0005886,GO:0005887,GO:0006810,GO:0008150,GO:0008515,GO:0008643,GO:0009987,GO:0015144,GO:0015154,GO:0015157,GO:0015766,GO:0015770,GO:0015772,GO:0016020,GO:0016021,GO:0022857,GO:0022891,GO:0022892,GO:0031224,GO:0031226,GO:0034219,GO:0044425,GO:0044459,GO:0044464,GO:0044699,GO:0044763,GO:0044765,GO:0051119,GO:0051179,GO:0051234,GO:0055085,GO:0071702,GO:…	K15382	U	bidirectional sugar transporter
MSTRG.17338	XP_014505789.1		3847.GLYMA05G34530.1	FKF1	GO:0000975,GO:0001047,GO:0001067,GO:0003674,GO:0003676,GO:0003677,GO:0005488,GO:0005575,GO:0005622,GO:0005623,GO:0005634,GO:0005737,GO:0006355,GO:0007623,GO:0008150,GO:0009314,GO:0009416,GO:0009628,GO:0009637,GO:0009889,GO:0009909,GO:0009911,GO:0010468,GO:0010556,GO:0019219,GO:0019222,GO:0031323,GO:0031326,GO:0043226,GO:0043227,GO:0043229,GO:0043231,GO:0044212,GO:0044424,GO:0044464,GO:0048511,GO:…	K12116	O	Component of an E3 ubiquitin ligase complex that plays a central role in blue light-dependent circadian cycles. Acts as a blue light photoreceptor, due to the presence of FMN, that mediates light-regulated protein degradation of critical clock components by targeting them to the proteasome complex
MSTRG.17640	XP_014505880.1		3847.GLYMA05G36710.1		GO:0005575,GO:0005622,GO:0005623,GO:0005856,GO:0005884,GO:0006996,GO:0007010,GO:0007015,GO:0008150,GO:0009657,GO:0009658,GO:0009902,GO:0009987,GO:0015629,GO:0016043,GO:0022607,GO:0030029,GO:0030036,GO:0032991,GO:0043226,GO:0043228,GO:0043229,GO:0043232,GO:0043234,GO:0043933,GO:0044085,GO:0044422,GO:0044424,GO:0044430,GO:0044446,GO:0044464,GO:0044699,GO:0044763,GO:0051017,GO:0051179,GO:0051234,GO:…	K17479	O	Glutaredoxin
MSTRG.1127	XP_014506311.1		29760.VIT_17s0119g00120.t01		GO:0005575,GO:0005576,GO:0005618,GO:0005623,GO:0030312,GO:0044464,GO:0048046,GO:0071944		O	miraculin-like
MSTRG.14420	XP_014506883.1		3847.GLYMA07G35690.1	OSI_33516			S	zinc finger protein
MSTRG.14420	XP_014506885.1		3847.GLYMA07G35690.1	OSI_33516			S	zinc finger protein
MSTRG.17720	XP_014507220.1		3847.GLYMA08G01300.1				K	sugar transporter
MSTRG.15367	XP_014507326.1		3847.GLYMA17G14330.1		GO:0005575,GO:0005622,GO:0005623,GO:0005737,GO:0005783,GO:0043226,GO:0043227,GO:0043229,GO:0043231,GO:0044424,GO:0044444,GO:0044464	K00512	Q	cytochrome P450
MSTRG.15548	XP_014507514.1		3847.GLYMA08G06630.1		GO:0003674,GO:0003824,GO:0008150,GO:0008152,GO:0009889,GO:0009890,GO:0009892,GO:0009962,GO:0009964,GO:0016491,GO:0016627,GO:0016628,GO:0019222,GO:0033729,GO:0044710,GO:0048519,GO:0050789,GO:0055114,GO:0065007,GO:0080090	K08695	Q	anthocyanidin reductase
MSTRG.16081	XP_014507650.2		3847.GLYMA08G13640.2	OSI_39096	GO:0003333,GO:0003674,GO:0005215,GO:0005310,GO:0005313,GO:0005342,GO:0005575,GO:0005623,GO:0005886,GO:0006810,GO:0006811,GO:0006812,GO:0006820,GO:0006835,GO:0006865,GO:0008150,GO:0008324,GO:0008509,GO:0008514,GO:0009987,GO:0015075,GO:0015171,GO:0015172,GO:0015174,GO:0015179,GO:0015181,GO:0015189,GO:0015326,GO:0015711,GO:0015800,GO:0015802,GO:0015807,GO:0015809,GO:0015813,GO:0015819,GO:0015849,GO:…	K03294	E	cationic amino acid transporter
MSTRG.14159	XP_014507707.2		3847.GLYMA20G02220.1		GO:0003674,GO:0003824,GO:0004610,GO:0005575,GO:0005622,GO:0005623,GO:0005737,GO:0005829,GO:0006040,GO:0006047,GO:0006048,GO:0006139,GO:0006725,GO:0006753,GO:0006793,GO:0006796,GO:0006807,GO:0008150,GO:0008152,GO:0009058,GO:0009117,GO:0009165,GO:0009225,GO:0009226,GO:0009507,GO:0009532,GO:0009536,GO:0009570,GO:0009987,GO:0016853,GO:0016866,GO:0016868,GO:0018130,GO:0019438,GO:0019637,GO:0034641,GO:…		G	Phosphoglucomutase/phosphomannomutase, alpha/beta/alpha domain III
MSTRG.16188	XP_014507759.1		3847.GLYMA05G30380.1		GO:0000003,GO:0003006,GO:0005575,GO:0005576,GO:0005578,GO:0005623,GO:0007275,GO:0008150,GO:0009791,GO:0009856,GO:0009908,GO:0022414,GO:0031012,GO:0032501,GO:0032502,GO:0044421,GO:0044464,GO:0044699,GO:0044703,GO:0044706,GO:0044707,GO:0044767,GO:0048046,GO:0048196,GO:0048367,GO:0048437,GO:0048438,GO:0048443,GO:0048466,GO:0048513,GO:0048569,GO:0048608,GO:0048653,GO:0048731,GO:0048827,GO:0048856,GO:…		S	Plastocyanin-like domain
MSTRG.16997	XP_014507850.1		3847.GLYMA15G16260.1		GO:0000160,GO:0001071,GO:0003674,GO:0003676,GO:0003677,GO:0003700,GO:0005488,GO:0005575,GO:0005622,GO:0005623,GO:0005634,GO:0005737,GO:0005886,GO:0006355,GO:0006950,GO:0007154,GO:0007165,GO:0008150,GO:0008219,GO:0009607,GO:0009719,GO:0009723,GO:0009725,GO:0009735,GO:0009753,GO:0009755,GO:0009873,GO:0009889,GO:0009891,GO:0009893,GO:0009987,GO:0010033,GO:0010468,GO:0010556,GO:0010557,GO:0010604,GO:…	K09286	K	Transcription factor
MSTRG.16997	XP_014507851.1		3847.GLYMA15G16260.1		GO:0000160,GO:0001071,GO:0003674,GO:0003676,GO:0003677,GO:0003700,GO:0005488,GO:0005575,GO:0005622,GO:0005623,GO:0005634,GO:0005737,GO:0005886,GO:0006355,GO:0006950,GO:0007154,GO:0007165,GO:0008150,GO:0008219,GO:0009607,GO:0009719,GO:0009723,GO:0009725,GO:0009735,GO:0009753,GO:0009755,GO:0009873,GO:0009889,GO:0009891,GO:0009893,GO:0009987,GO:0010033,GO:0010468,GO:0010556,GO:0010557,GO:0010604,GO:…	K09286	K	Transcription factor
MSTRG.16293	XP_014507914.1		3847.GLYMA05G08240.1
MSTRG.14945	XP_014508330.2		3847.GLYMA02G07040.1				S	polyneuridine-aldehyde esterase-like
MSTRG.14945	XP_014508331.2		3847.GLYMA02G07040.1				S	polyneuridine-aldehyde esterase-like
MSTRG.17107	XP_014508701.1		3847.GLYMA17G02371.1	PPDK	GO:0005575,GO:0005622,GO:0005623,GO:0005634,GO:0005737,GO:0005829,GO:0009507,GO:0009532,GO:0009536,GO:0009570,GO:0043226,GO:0043227,GO:0043229,GO:0043231,GO:0044422,GO:0044424,GO:0044434,GO:0044435,GO:0044444,GO:0044446,GO:0044464	K01006	C	Pyruvate phosphate dikinase
MSTRG.17107	XP_014508702.1		3847.GLYMA17G02371.1	PPDK	GO:0005575,GO:0005622,GO:0005623,GO:0005634,GO:0005737,GO:0005829,GO:0009507,GO:0009532,GO:0009536,GO:0009570,GO:0043226,GO:0043227,GO:0043229,GO:0043231,GO:0044422,GO:0044424,GO:0044434,GO:0044435,GO:0044444,GO:0044446,GO:0044464	K01006	C	Pyruvate phosphate dikinase
MSTRG.16475	XP_014509202.1		3847.GLYMA17G08310.1	ALDH11A3	GO:0005575,GO:0005622,GO:0005623,GO:0005737,GO:0044424,GO:0044464	K00131	C	glyceraldehyde-3-phosphate dehydrogenase
MSTRG.17416	XP_014509333.1		3847.GLYMA07G39180.5
MSTRG.15797	XP_014509894.2		3847.GLYMA13G25181.1	PPO		K00422	S	polyphenol oxidase
MSTRG.14922	XP_014509906.1		3847.GLYMA02G06650.1				G	PQ-loop repeat family protein
MSTRG.14922	XP_014509908.1		3847.GLYMA02G06650.1				G	PQ-loop repeat family protein
MSTRG.17892	XP_014509987.1		3847.GLYMA05G32950.1		GO:0005575,GO:0005622,GO:0005623,GO:0005737,GO:0005739,GO:0043226,GO:0043227,GO:0043229,GO:0043231,GO:0044424,GO:0044444,GO:0044464		S	Polyketide cyclase / dehydrase and lipid transport
MSTRG.14547	XP_014509989.1		3847.GLYMA05G14760.1		GO:0000325,GO:0003674,GO:0005215,GO:0005575,GO:0005622,GO:0005623,GO:0005737,GO:0005773,GO:0005774,GO:0006810,GO:0006811,GO:0006812,GO:0006818,GO:0006820,GO:0006821,GO:0008150,GO:0008324,GO:0008509,GO:0009671,GO:0009705,GO:0009987,GO:0010035,GO:0010167,GO:0015075,GO:0015077,GO:0015078,GO:0015103,GO:0015112,GO:0015291,GO:0015293,GO:0015294,GO:0015296,GO:0015672,GO:0015698,GO:0015706,GO:0015992,GO:…	K05016	P	chloride channel
MSTRG.14468	XP_014510283.1		3847.GLYMA20G03250.2		GO:0003674,GO:0003824,GO:0004645,GO:0005575,GO:0005622,GO:0005623,GO:0005737,GO:0006950,GO:0008150,GO:0008152,GO:0009266,GO:0009414,GO:0009415,GO:0009501,GO:0009507,GO:0009532,GO:0009536,GO:0009570,GO:0009628,GO:0010035,GO:0016740,GO:0016757,GO:0016758,GO:0042221,GO:0043226,GO:0043227,GO:0043229,GO:0043231,GO:0044422,GO:0044424,GO:0044434,GO:0044435,GO:0044444,GO:0044446,GO:0044464,GO:0050896,GO:…	K00688	G	Phosphorylase is an important allosteric enzyme in carbohydrate metabolism. Enzymes from different sources differ in their regulatory mechanisms and in their natural substrates. However, all known phosphorylases share catalytic and structural properties (By similarity)
MSTRG.15930	XP_014510300.1		3847.GLYMA17G10920.3		GO:0001071,GO:0003674,GO:0003700,GO:0005575,GO:0005622,GO:0005623,GO:0005634,GO:0006355,GO:0008150,GO:0009889,GO:0010468,GO:0010556,GO:0019219,GO:0019222,GO:0031323,GO:0031326,GO:0043226,GO:0043227,GO:0043229,GO:0043231,GO:0044424,GO:0044464,GO:0050789,GO:0050794,GO:0051171,GO:0051252,GO:0060255,GO:0065007,GO:0080090,GO:2000112,GO:2001141		K	dof zinc finger protein
MSTRG.15797	XP_014510331.2		3847.GLYMA13G25181.1	PPO		K00422	S	polyphenol oxidase
MSTRG.15096	XP_014510400.1		3847.GLYMA17G17530.1		GO:0005575,GO:0005622,GO:0005623,GO:0005737,GO:0005773,GO:0043226,GO:0043227,GO:0043229,GO:0043231,GO:0044424,GO:0044444,GO:0044464	K01455	C	K01455 formamidase EC 3.5.1.49
MSTRG.15096	XP_014510401.1		3847.GLYMA17G17530.1		GO:0005575,GO:0005622,GO:0005623,GO:0005737,GO:0005773,GO:0043226,GO:0043227,GO:0043229,GO:0043231,GO:0044424,GO:0044444,GO:0044464	K01455	C	K01455 formamidase EC 3.5.1.49
MSTRG.15096	XP_014510403.1		3847.GLYMA17G17530.1		GO:0005575,GO:0005622,GO:0005623,GO:0005737,GO:0005773,GO:0043226,GO:0043227,GO:0043229,GO:0043231,GO:0044424,GO:0044444,GO:0044464	K01455	C	K01455 formamidase EC 3.5.1.49
MSTRG.20585	XP_014510849.1		3847.GLYMA10G06620.1				K	RNA recognition motif. (a.k.a. RRM, RBD, or RNP domain)
MSTRG.783	XP_014511026.1		3847.GLYMA07G10161.1				K	B-box zinc finger
MSTRG.18366	XP_014511419.1		3847.GLYMA15G37900.2				T	LRR receptor-like serine threonine-protein kinase
MSTRG.990	XP_014511786.1		3847.GLYMA16G34340.1				K	Myb-like DNA-binding domain
MSTRG.20694	XP_014512233.1		3847.GLYMA20G29850.2	O7	GO:0000003,GO:0003006,GO:0003674,GO:0003824,GO:0005575,GO:0005576,GO:0005622,GO:0005623,GO:0005737,GO:0005911,GO:0006082,GO:0006950,GO:0006952,GO:0007275,GO:0008150,GO:0008152,GO:0009056,GO:0009506,GO:0009507,GO:0009532,GO:0009536,GO:0009570,GO:0009607,GO:0009620,GO:0009791,GO:0009987,GO:0010029,GO:0010030,GO:0010035,GO:0010038,GO:0010154,GO:0010214,GO:0016054,GO:0016874,GO:0016877,GO:0016878,GO:…		I	synthetase
MSTRG.20665	XP_014512347.1		3847.GLYMA10G37560.1	OSI_09800	GO:0003674,GO:0003824,GO:0004497,GO:0005575,GO:0005622,GO:0005623,GO:0005737,GO:0006629,GO:0006720,GO:0006721,GO:0008150,GO:0008152,GO:0008299,GO:0008610,GO:0009058,GO:0009507,GO:0009526,GO:0009536,GO:0009941,GO:0009987,GO:0010291,GO:0016020,GO:0016108,GO:0016109,GO:0016114,GO:0016116,GO:0016117,GO:0016119,GO:0016122,GO:0016123,GO:0016491,GO:0031090,GO:0031967,GO:0031969,GO:0031975,GO:0042170,GO:…	K15746	I	Beta-carotene hydroxylase
MSTRG.18029	XP_014512466.1		3847.GLYMA20G21520.1	PGR5	GO:0003674,GO:0005575,GO:0005622,GO:0005623,GO:0005737,GO:0006091,GO:0006950,GO:0008150,GO:0008152,GO:0009055,GO:0009314,GO:0009414,GO:0009415,GO:0009416,GO:0009507,GO:0009534,GO:0009535,GO:0009536,GO:0009579,GO:0009628,GO:0009642,GO:0009644,GO:0009767,GO:0009773,GO:0009987,GO:0010035,GO:0010117,GO:0015979,GO:0016020,GO:0019684,GO:0022900,GO:0031976,GO:0031984,GO:0034357,GO:0042221,GO:0042651,GO:…		S	proton gradient regulation 5
MSTRG.19592	XP_014512700.1		3847.GLYMA10G01610.1				S	Calvin cycle protein
MSTRG.1488	XP_014512915.1		3847.GLYMA16G26070.1			K16297	O	serine carboxypeptidase-like
MSTRG.1948	XP_014514134.1		3847.GLYMA20G30980.2	GI	GO:0000003,GO:0000302,GO:0003006,GO:0005575,GO:0005622,GO:0005623,GO:0005634,GO:0005654,GO:0005737,GO:0006355,GO:0006950,GO:0006979,GO:0007275,GO:0007623,GO:0008150,GO:0009266,GO:0009314,GO:0009409,GO:0009416,GO:0009628,GO:0009637,GO:0009639,GO:0009791,GO:0009889,GO:0009908,GO:0010035,GO:0010218,GO:0010378,GO:0010468,GO:0010556,GO:0019219,GO:0019222,GO:0022414,GO:0031323,GO:0031326,GO:0031974,GO:…	K12124	S	gigantea
MSTRG.1948	XP_014514153.1		3847.GLYMA20G30980.2	GI	GO:0000003,GO:0000302,GO:0003006,GO:0005575,GO:0005622,GO:0005623,GO:0005634,GO:0005654,GO:0005737,GO:0006355,GO:0006950,GO:0006979,GO:0007275,GO:0007623,GO:0008150,GO:0009266,GO:0009314,GO:0009409,GO:0009416,GO:0009628,GO:0009637,GO:0009639,GO:0009791,GO:0009889,GO:0009908,GO:0010035,GO:0010218,GO:0010378,GO:0010468,GO:0010556,GO:0019219,GO:0019222,GO:0022414,GO:0031323,GO:0031326,GO:0031974,GO:…	K12124	S	gigantea
MSTRG.20586	XP_014514950.1		3847.GLYMA10G06620.1				K	RNA recognition motif. (a.k.a. RRM, RBD, or RNP domain)
MSTRG.53	XP_014515062.1		3847.GLYMA05G09170.1				T	LisH domain and HEAT repeat-containing protein KIAA1468 homolog
MSTRG.22268	XP_014515111.1		3847.GLYMA03G24320.1		GO:0005575,GO:0005622,GO:0005623,GO:0005737,GO:0005783,GO:0005789,GO:0012505,GO:0016020,GO:0031090,GO:0042175,GO:0043226,GO:0043227,GO:0043229,GO:0043231,GO:0044422,GO:0044424,GO:0044425,GO:0044432,GO:0044444,GO:0044446,GO:0044464	K15404	I	WAX2 C-terminal domain
MSTRG.21463	XP_014515118.1		3847.GLYMA07G03260.1		GO:0005575,GO:0005622,GO:0005623,GO:0005737,GO:0009507,GO:0009526,GO:0009532,GO:0009536,GO:0009570,GO:0009941,GO:0031967,GO:0031975,GO:0043226,GO:0043227,GO:0043229,GO:0043231,GO:0044422,GO:0044424,GO:0044434,GO:0044435,GO:0044444,GO:0044446,GO:0044464		S	Putative lysophospholipase
MSTRG.22628	XP_014515129.1		3847.GLYMA16G10880.1				H	1-deoxy-D-xylulose 5-phosphate reductoisomerase
MSTRG.21900	XP_014515389.1		3847.GLYMA16G03140.1		GO:0005575,GO:0005622,GO:0005623,GO:0005737,GO:0009507,GO:0009536,GO:0043226,GO:0043227,GO:0043229,GO:0043231,GO:0044424,GO:0044444,GO:0044464		S	Protein of unknown function (DUF2996)
MSTRG.22374	XP_014515497.1		3847.GLYMA09G05550.1	OSI_02229		K04730	T	LRR receptor-like serine threonine-protein kinase
MSTRG.22492	XP_014515536.1		3694.POPTR_0001s20780.1				S	Serine threonine-protein phosphatase 7 long form
MSTRG.21598	XP_014515809.1		3847.GLYMA08G21420.1				S	stem 28 kDa
MSTRG.22783	XP_014515859.1		3847.GLYMA03G03100.2	CRR4	GO:0005575,GO:0005622,GO:0005623,GO:0005737,GO:0009507,GO:0009536,GO:0043226,GO:0043227,GO:0043229,GO:0043231,GO:0044424,GO:0044444,GO:0044464		S	Pentatricopeptide repeat-containing protein
MSTRG.22268	XP_014515887.1		3847.GLYMA07G14010.1		GO:0005575,GO:0005622,GO:0005623,GO:0005737,GO:0005783,GO:0005789,GO:0012505,GO:0016020,GO:0031090,GO:0042175,GO:0043226,GO:0043227,GO:0043229,GO:0043231,GO:0044422,GO:0044424,GO:0044425,GO:0044432,GO:0044444,GO:0044446,GO:0044464	K15404	I	WAX2 C-terminal domain
MSTRG.759	XP_014515973.1		3847.GLYMA09G31970.1				S	sigma factor SigB regulation protein RsbQ-like
MSTRG.22601	XP_014516196.1		3847.GLYMA18G38130.1
MSTRG.22626	XP_014516707.1		3847.GLYMA16G26520.1		GO:0005575,GO:0005622,GO:0005623,GO:0005737,GO:0005783,GO:0005886,GO:0008150,GO:0009628,GO:0016020,GO:0043226,GO:0043227,GO:0043229,GO:0043231,GO:0044424,GO:0044444,GO:0044464,GO:0050896,GO:0071944,GO:0080167	K00517,K13260	Q	cytochrome P450
MSTRG.22583	XP_014516759.1		3847.GLYMA03G19810.1			K07025,K18551	S	Haloacid dehalogenase-like hydrolase family protein
MSTRG.22566	XP_014516843.1		3847.GLYMA03G12070.1				O	26S protease regulatory subunit
MSTRG.24637	XP_014517007.1		29760.VIT_00s0266g00010.t01		GO:0003674,GO:0003824,GO:0005575,GO:0005622,GO:0005623,GO:0005737,GO:0006629,GO:0006720,GO:0008150,GO:0008152,GO:0008299,GO:0008610,GO:0009058,GO:0009507,GO:0009536,GO:0009987,GO:0016829,GO:0016835,GO:0016838,GO:0034007,GO:0042214,GO:0043226,GO:0043227,GO:0043229,GO:0043231,GO:0043692,GO:0043693,GO:0044237,GO:0044238,GO:0044249,GO:0044255,GO:0044424,GO:0044444,GO:0044464,GO:0044710,GO:0046246,GO:…	K15086	S	synthase
MSTRG.23593	XP_014517128.1		3847.GLYMA18G05050.1				K	Transcription factor
MSTRG.23593	XP_014517129.1		3847.GLYMA18G05050.1				K	Transcription factor
MSTRG.982	XP_014517585.1		3847.GLYMA09G29900.1		GO:0005575,GO:0005911,GO:0009506,GO:0030054,GO:0055044	K01580	E	glutamate
MSTRG.23312	XP_014517742.1		3847.GLYMA18G09015.1				S	zinc finger CCCH domain-containing protein
MSTRG.23226	XP_014517922.1		3847.GLYMA13G10360.1		GO:0000096,GO:0000098,GO:0003674,GO:0003824,GO:0005575,GO:0005622,GO:0005623,GO:0005737,GO:0005829,GO:0006082,GO:0006461,GO:0006520,GO:0006555,GO:0006790,GO:0006807,GO:0006950,GO:0007154,GO:0008150,GO:0008152,GO:0009056,GO:0009063,GO:0009066,GO:0009068,GO:0009087,GO:0009267,GO:0009414,GO:0009415,GO:0009605,GO:0009628,GO:0009970,GO:0009987,GO:0009991,GO:0010035,GO:0016043,GO:0016054,GO:0016829,GO:…	K01761	E	methionine
MSTRG.24327	XP_014518003.1		3847.GLYMA06G44100.1				S	GDSL esterase lipase
MSTRG.23411	XP_014518016.1		3847.GLYMA08G45150.4				S	expressed protein
MSTRG.24155	XP_014518209.1		3847.GLYMA13G27880.1		GO:0001071,GO:0003674,GO:0003700,GO:0005575,GO:0005622,GO:0005623,GO:0005634,GO:0006355,GO:0007275,GO:0008150,GO:0008544,GO:0009791,GO:0009888,GO:0009889,GO:0010374,GO:0010468,GO:0010556,GO:0019219,GO:0019222,GO:0031323,GO:0031326,GO:0032501,GO:0032502,GO:0043226,GO:0043227,GO:0043229,GO:0043231,GO:0043588,GO:0044424,GO:0044464,GO:0044699,GO:0044707,GO:0048513,GO:0048731,GO:0048856,GO:0050789,GO:…		K	Transcription factor
MSTRG.23447	XP_014518299.1		3847.GLYMA18G07290.1	THIC	GO:0003674,GO:0003824,GO:0005488,GO:0005575,GO:0005622,GO:0005623,GO:0005737,GO:0006725,GO:0006766,GO:0006767,GO:0006772,GO:0006790,GO:0006807,GO:0007584,GO:0008150,GO:0008152,GO:0009058,GO:0009110,GO:0009228,GO:0009507,GO:0009532,GO:0009536,GO:0009570,GO:0009605,GO:0009719,GO:0009987,GO:0009991,GO:0010033,GO:0010243,GO:0010266,GO:0014070,GO:0016462,GO:0016787,GO:0016817,GO:0016818,GO:0018130,GO:…	K03147	H	Thiamine biosynthesis protein ThiC
MSTRG.23447	XP_014518300.1		3847.GLYMA18G07290.1	THIC	GO:0003674,GO:0003824,GO:0005488,GO:0005575,GO:0005622,GO:0005623,GO:0005737,GO:0006725,GO:0006766,GO:0006767,GO:0006772,GO:0006790,GO:0006807,GO:0007584,GO:0008150,GO:0008152,GO:0009058,GO:0009110,GO:0009228,GO:0009507,GO:0009532,GO:0009536,GO:0009570,GO:0009605,GO:0009719,GO:0009987,GO:0009991,GO:0010033,GO:0010243,GO:0010266,GO:0014070,GO:0016462,GO:0016787,GO:0016817,GO:0016818,GO:0018130,GO:…	K03147	H	Thiamine biosynthesis protein ThiC
MSTRG.23706	XP_014518445.1		3847.GLYMA19G42890.1	CSD1	GO:0000302,GO:0000303,GO:0003674,GO:0003824,GO:0004784,GO:0005488,GO:0005507,GO:0005575,GO:0005576,GO:0005622,GO:0005623,GO:0005737,GO:0005829,GO:0006801,GO:0006950,GO:0006952,GO:0006970,GO:0006979,GO:0008150,GO:0008152,GO:0008270,GO:0009314,GO:0009411,GO:0009416,GO:0009607,GO:0009617,GO:0009628,GO:0009642,GO:0009651,GO:0009743,GO:0009744,GO:0009892,GO:0009987,GO:0010033,GO:0010035,GO:0010038,GO:…	K04565	P	Destroys radicals which are normally produced within the cells and which are toxic to biological systems (By similarity)
MSTRG.23951	XP_014518532.1		3847.GLYMA15G13090.1		GO:0000293,GO:0003674,GO:0003824,GO:0005575,GO:0005622,GO:0005623,GO:0005737,GO:0005886,GO:0006091,GO:0008150,GO:0008152,GO:0009314,GO:0009416,GO:0009507,GO:0009526,GO:0009536,GO:0009628,GO:0009767,GO:0009941,GO:0009987,GO:0015979,GO:0016020,GO:0016491,GO:0016722,GO:0016723,GO:0019684,GO:0022900,GO:0031090,GO:0031967,GO:0031969,GO:0031975,GO:0042170,GO:0043226,GO:0043227,GO:0043229,GO:0043231,GO:…		P, Q	reductase
MSTRG.23203	XP_014518831.1		3847.GLYMA02G25930.1				C, G	UDP-glycosyltransferase
MSTRG.24043	XP_014519100.1		3847.GLYMA15G12200.1		GO:0003674,GO:0005215,GO:0005310,GO:0005342,GO:0005575,GO:0005622,GO:0005623,GO:0005737,GO:0005773,GO:0005774,GO:0006810,GO:0006811,GO:0006820,GO:0006835,GO:0006873,GO:0006885,GO:0008150,GO:0008509,GO:0008514,GO:0009987,GO:0015075,GO:0015140,GO:0015556,GO:0015711,GO:0015740,GO:0015743,GO:0015849,GO:0016020,GO:0019725,GO:0022857,GO:0022891,GO:0022892,GO:0030003,GO:0030004,GO:0030641,GO:0031090,GO:…	K14430,K14445	P	tonoplast dicarboxylate
MSTRG.24539	XP_014519103.1		3847.GLYMA15G07930.1				S	Pfam:DUF3711
MSTRG.24532	XP_014519167.1		3847.GLYMA13G31420.4		GO:0003674,GO:0003824,GO:0004038,GO:0005575,GO:0005622,GO:0005623,GO:0005737,GO:0005783,GO:0006807,GO:0006950,GO:0006995,GO:0007154,GO:0008150,GO:0008152,GO:0009056,GO:0009267,GO:0009605,GO:0009987,GO:0009991,GO:0010135,GO:0010136,GO:0016787,GO:0016810,GO:0016812,GO:0031667,GO:0031668,GO:0031669,GO:0033554,GO:0034641,GO:0042594,GO:0043226,GO:0043227,GO:0043229,GO:0043231,GO:0043562,GO:0043603,GO:…	K01466	F	allantoinase
MSTRG.4297	XP_014519184.1		3847.GLYMA11G37610.1				G	pectate lyase activity
MSTRG.2856	XP_014519401.1		3847.GLYMA11G11080.1	OSI_00064	GO:0005575,GO:0005622,GO:0005623,GO:0005737,GO:0009507,GO:0009536,GO:0043226,GO:0043227,GO:0043229,GO:0043231,GO:0044424,GO:0044444,GO:0044464		S	Protein of unknown function (DUF3067)
MSTRG.25821	XP_014519419.1		3847.GLYMA01G36620.1		GO:0003674,GO:0003824,GO:0004792,GO:0005575,GO:0005622,GO:0005623,GO:0005737,GO:0006950,GO:0006979,GO:0007568,GO:0008150,GO:0008152,GO:0009507,GO:0009536,GO:0009579,GO:0009611,GO:0009719,GO:0009725,GO:0009753,GO:0010033,GO:0016740,GO:0016782,GO:0016783,GO:0032502,GO:0042221,GO:0043226,GO:0043227,GO:0043229,GO:0043231,GO:0044424,GO:0044444,GO:0044464,GO:0044699,GO:0044767,GO:0050896,GO:1901700		P	RHOD
MSTRG.24973	XP_014519914.1		3847.GLYMA01G45110.1		GO:0005575,GO:0005618,GO:0005622,GO:0005623,GO:0005737,GO:0005773,GO:0005774,GO:0005829,GO:0016020,GO:0030312,GO:0031090,GO:0043226,GO:0043227,GO:0043229,GO:0043231,GO:0044422,GO:0044424,GO:0044437,GO:0044444,GO:0044446,GO:0044464,GO:0071944	K01051	G	pectinesterase
MSTRG.25136	XP_014519928.1		3847.GLYMA01G43450.1		GO:0001071,GO:0003674,GO:0003700,GO:0005575,GO:0005622,GO:0005623,GO:0005634,GO:0006355,GO:0008150,GO:0009719,GO:0009889,GO:0010033,GO:0010200,GO:0010243,GO:0010468,GO:0010556,GO:0019219,GO:0019222,GO:0031323,GO:0031326,GO:0042221,GO:0043226,GO:0043227,GO:0043229,GO:0043231,GO:0044424,GO:0044464,GO:0050789,GO:0050794,GO:0050896,GO:0051171,GO:0051252,GO:0060255,GO:0065007,GO:0080090,GO:1901698,GO:…		K	Transcription factor
MSTRG.25325	XP_014520253.1		3847.GLYMA01G41650.2				G	Formyltetrahydrofolate deformylase
MSTRG.25325	XP_014520254.1		3847.GLYMA01G41650.2				G	Formyltetrahydrofolate deformylase
MSTRG.25325	XP_014520255.1		3847.GLYMA01G41650.2				G	Formyltetrahydrofolate deformylase
MSTRG.25836	XP_014520490.1		3847.GLYMA14G02970.1		GO:0005575,GO:0005622,GO:0005623,GO:0005737,GO:0005777,GO:0042579,GO:0043226,GO:0043227,GO:0043229,GO:0043231,GO:0044424,GO:0044444,GO:0044464	K13993	O	Hsp20/alpha crystallin family
MSTRG.25055	XP_014520818.1		3847.GLYMA01G44491.1		GO:0005575,GO:0005622,GO:0005623,GO:0005634,GO:0006355,GO:0008150,GO:0009889,GO:0010468,GO:0010556,GO:0019219,GO:0019222,GO:0031323,GO:0031326,GO:0040007,GO:0043226,GO:0043227,GO:0043229,GO:0043231,GO:0044424,GO:0044464,GO:0050789,GO:0050794,GO:0051171,GO:0051252,GO:0060255,GO:0065007,GO:0080090,GO:2000112,GO:2001141		S	Plus-3 domain
MSTRG.25055	XP_014520819.1		3847.GLYMA11G01040.3		GO:0005575,GO:0005622,GO:0005623,GO:0005634,GO:0006355,GO:0008150,GO:0009889,GO:0010468,GO:0010556,GO:0019219,GO:0019222,GO:0031323,GO:0031326,GO:0040007,GO:0043226,GO:0043227,GO:0043229,GO:0043231,GO:0044424,GO:0044464,GO:0050789,GO:0050794,GO:0051171,GO:0051252,GO:0060255,GO:0065007,GO:0080090,GO:2000112,GO:2001141		S	Plus-3 domain
MSTRG.25055	XP_014520820.1		3847.GLYMA01G44491.1		GO:0005575,GO:0005622,GO:0005623,GO:0005634,GO:0006355,GO:0008150,GO:0009889,GO:0010468,GO:0010556,GO:0019219,GO:0019222,GO:0031323,GO:0031326,GO:0040007,GO:0043226,GO:0043227,GO:0043229,GO:0043231,GO:0044424,GO:0044464,GO:0050789,GO:0050794,GO:0051171,GO:0051252,GO:0060255,GO:0065007,GO:0080090,GO:2000112,GO:2001141		S	Plus-3 domain
MSTRG.25055	XP_014520821.1		3847.GLYMA01G44491.1		GO:0005575,GO:0005622,GO:0005623,GO:0005634,GO:0006355,GO:0008150,GO:0009889,GO:0010468,GO:0010556,GO:0019219,GO:0019222,GO:0031323,GO:0031326,GO:0040007,GO:0043226,GO:0043227,GO:0043229,GO:0043231,GO:0044424,GO:0044464,GO:0050789,GO:0050794,GO:0051171,GO:0051252,GO:0060255,GO:0065007,GO:0080090,GO:2000112,GO:2001141		S	Plus-3 domain
MSTRG.25055	XP_014520823.1		3847.GLYMA01G44491.1		GO:0005575,GO:0005622,GO:0005623,GO:0005634,GO:0006355,GO:0008150,GO:0009889,GO:0010468,GO:0010556,GO:0019219,GO:0019222,GO:0031323,GO:0031326,GO:0040007,GO:0043226,GO:0043227,GO:0043229,GO:0043231,GO:0044424,GO:0044464,GO:0050789,GO:0050794,GO:0051171,GO:0051252,GO:0060255,GO:0065007,GO:0080090,GO:2000112,GO:2001141		S	Plus-3 domain
MSTRG.25055	XP_014520824.1		3847.GLYMA01G44491.1		GO:0005575,GO:0005622,GO:0005623,GO:0005634,GO:0006355,GO:0008150,GO:0009889,GO:0010468,GO:0010556,GO:0019219,GO:0019222,GO:0031323,GO:0031326,GO:0040007,GO:0043226,GO:0043227,GO:0043229,GO:0043231,GO:0044424,GO:0044464,GO:0050789,GO:0050794,GO:0051171,GO:0051252,GO:0060255,GO:0065007,GO:0080090,GO:2000112,GO:2001141		S	Plus-3 domain
MSTRG.25750	XP_014521115.1		3847.GLYMA01G37370.1				S	salt tolerance-like protein At1g78600-like
MSTRG.25482	XP_014521445.1		3847.GLYMA11G05320.1				S	BTB POZ domain-containing protein
MSTRG.26837	XP_014521593.1		3847.GLYMA07G05410.4			K12133	K	Myb transcription factor
MSTRG.26837	XP_014521594.1		3847.GLYMA07G05410.4			K12133	K	Myb transcription factor
MSTRG.26837	XP_014521595.1		3847.GLYMA07G05410.4			K12133	K	Myb transcription factor
MSTRG.26837	XP_014521596.1		3847.GLYMA07G05410.4			K12133	K	Myb transcription factor
MSTRG.26837	XP_014521597.1		3847.GLYMA07G05410.4			K12133	K	Myb transcription factor
MSTRG.26837	XP_014521598.1		3847.GLYMA07G05410.4			K12133	K	Myb transcription factor
MSTRG.26837	XP_014521599.1		3847.GLYMA07G05410.4			K12133	K	Myb transcription factor
MSTRG.26837	XP_014521600.1		3847.GLYMA07G05410.4			K12133	K	Myb transcription factor
MSTRG.26996	XP_014521789.1		3847.GLYMA09G09310.1	CIPK1	GO:0005575,GO:0005623,GO:0005886,GO:0006950,GO:0006970,GO:0008150,GO:0009628,GO:0009651,GO:0009719,GO:0009725,GO:0009737,GO:0010033,GO:0016020,GO:0033993,GO:0042221,GO:0044464,GO:0050896,GO:0071944,GO:0097305,GO:1901700	K07198	T	Cbl-interacting protein kinase
MSTRG.26996	XP_014521790.1		3847.GLYMA09G09310.1	CIPK1	GO:0005575,GO:0005623,GO:0005886,GO:0006950,GO:0006970,GO:0008150,GO:0009628,GO:0009651,GO:0009719,GO:0009725,GO:0009737,GO:0010033,GO:0016020,GO:0033993,GO:0042221,GO:0044464,GO:0050896,GO:0071944,GO:0097305,GO:1901700	K07198	T	Cbl-interacting protein kinase
MSTRG.26996	XP_014521791.1		3847.GLYMA09G09310.1	CIPK1	GO:0005575,GO:0005623,GO:0005886,GO:0006950,GO:0006970,GO:0008150,GO:0009628,GO:0009651,GO:0009719,GO:0009725,GO:0009737,GO:0010033,GO:0016020,GO:0033993,GO:0042221,GO:0044464,GO:0050896,GO:0071944,GO:0097305,GO:1901700	K07198	T	Cbl-interacting protein kinase
MSTRG.26996	XP_014521792.1		3847.GLYMA09G09310.1	CIPK1	GO:0005575,GO:0005623,GO:0005886,GO:0006950,GO:0006970,GO:0008150,GO:0009628,GO:0009651,GO:0009719,GO:0009725,GO:0009737,GO:0010033,GO:0016020,GO:0033993,GO:0042221,GO:0044464,GO:0050896,GO:0071944,GO:0097305,GO:1901700	K07198	T	Cbl-interacting protein kinase
MSTRG.26996	XP_014521793.1		3847.GLYMA09G09310.1	CIPK1	GO:0005575,GO:0005623,GO:0005886,GO:0006950,GO:0006970,GO:0008150,GO:0009628,GO:0009651,GO:0009719,GO:0009725,GO:0009737,GO:0010033,GO:0016020,GO:0033993,GO:0042221,GO:0044464,GO:0050896,GO:0071944,GO:0097305,GO:1901700	K07198	T	Cbl-interacting protein kinase
MSTRG.26996	XP_014521794.1		3847.GLYMA09G09310.1	CIPK1	GO:0005575,GO:0005623,GO:0005886,GO:0006950,GO:0006970,GO:0008150,GO:0009628,GO:0009651,GO:0009719,GO:0009725,GO:0009737,GO:0010033,GO:0016020,GO:0033993,GO:0042221,GO:0044464,GO:0050896,GO:0071944,GO:0097305,GO:1901700	K07198	T	Cbl-interacting protein kinase
MSTRG.26996	XP_014521795.1		3847.GLYMA09G09310.1	CIPK1	GO:0005575,GO:0005623,GO:0005886,GO:0006950,GO:0006970,GO:0008150,GO:0009628,GO:0009651,GO:0009719,GO:0009725,GO:0009737,GO:0010033,GO:0016020,GO:0033993,GO:0042221,GO:0044464,GO:0050896,GO:0071944,GO:0097305,GO:1901700	K07198	T	Cbl-interacting protein kinase
MSTRG.27213	XP_014521945.2		3847.GLYMA12G33970.1	AT2G42750	GO:0005575,GO:0005622,GO:0005623,GO:0005737,GO:0009507,GO:0009536,GO:0043226,GO:0043227,GO:0043229,GO:0043231,GO:0044424,GO:0044444,GO:0044464		O	DNAJ heat shock N-terminal domain-containing protein
MSTRG.27288	XP_014522025.1		3847.GLYMA12G34230.1		GO:0005575,GO:0005622,GO:0005623,GO:0005737,GO:0009507,GO:0009532,GO:0009536,GO:0009570,GO:0043226,GO:0043227,GO:0043229,GO:0043231,GO:0044422,GO:0044424,GO:0044434,GO:0044435,GO:0044444,GO:0044446,GO:0044464
MSTRG.27465	XP_014522196.1		3847.GLYMA08G45600.1				O	trypsin inhibitor
MSTRG.27633	XP_014522353.1		3847.GLYMA06G13100.4		GO:0000988,GO:0000990,GO:0000996,GO:0001053,GO:0003674,GO:0003824,GO:0003899,GO:0005575,GO:0005622,GO:0005623,GO:0005737,GO:0005739,GO:0006091,GO:0006139,GO:0006351,GO:0006352,GO:0006355,GO:0006461,GO:0006725,GO:0006807,GO:0006996,GO:0008150,GO:0008152,GO:0009058,GO:0009059,GO:0009314,GO:0009416,GO:0009507,GO:0009536,GO:0009628,GO:0009637,GO:0009639,GO:0009657,GO:0009658,GO:0009889,GO:0009891,GO:…	K03093	K	RNA polymerase sigma factor
MSTRG.27885	XP_014522639.1		3847.GLYMA08G24280.1		GO:0005575,GO:0005622,GO:0005623,GO:0005737,GO:0006412,GO:0006413,GO:0008150,GO:0008152,GO:0009058,GO:0009059,GO:0009507,GO:0009526,GO:0009532,GO:0009536,GO:0009570,GO:0009941,GO:0009987,GO:0010467,GO:0019538,GO:0031967,GO:0031975,GO:0034645,GO:0043170,GO:0043226,GO:0043227,GO:0043229,GO:0043231,GO:0044237,GO:0044238,GO:0044249,GO:0044260,GO:0044267,GO:0044422,GO:0044424,GO:0044434,GO:0044435,GO:…		G	Complex I intermediate-associated protein 30 (CIA30)
MSTRG.27886	XP_014522651.1		3847.GLYMA05G35470.2			K17710	T	Pentatricopeptide repeat-containing protein
MSTRG.27886	XP_014522652.1		3847.GLYMA05G35470.2			K17710	T	Pentatricopeptide repeat-containing protein
MSTRG.28089	XP_014522835.1		3847.GLYMA13G26600.1		GO:0005575,GO:0005618,GO:0005623,GO:0009505,GO:0030312,GO:0044464,GO:0071944		O	aspartic proteinase
MSTRG.28518	XP_014523271.1		3847.GLYMA04G43480.1		GO:0005575,GO:0005576		I	GDSL esterase lipase
MSTRG.28518	XP_014523272.1		3847.GLYMA04G43480.1		GO:0005575,GO:0005576		I	GDSL esterase lipase
MSTRG.28567	XP_014523300.1		3847.GLYMA08G42260.1		GO:0005575,GO:0005576
MSTRG.28567	XP_014523301.1		3847.GLYMA08G42260.1		GO:0005575,GO:0005576
MSTRG.28545	XP_014523322.1		3847.GLYMA18G12890.1	SPS	GO:0005575,GO:0005622,GO:0005623,GO:0005634,GO:0043226,GO:0043227,GO:0043229,GO:0043231,GO:0044424,GO:0044464	K00696	M	Plays a role in photosynthetic sucrose synthesis by catalyzing the rate-limiting step of sucrose biosynthesis from UDP-glucose and fructose- 6-phosphate. Involved in the regulation of carbon partitioning in the leaves of plants. May regulate the synthesis of sucrose and therefore play a major role as a limiting factor in the export of photoassimilates out of the leaf. Plays a role for sucrose ava…
MSTRG.28545	XP_014523324.1		3847.GLYMA18G12890.1	SPS	GO:0005575,GO:0005622,GO:0005623,GO:0005634,GO:0043226,GO:0043227,GO:0043229,GO:0043231,GO:0044424,GO:0044464	K00696	M	Plays a role in photosynthetic sucrose synthesis by catalyzing the rate-limiting step of sucrose biosynthesis from UDP-glucose and fructose- 6-phosphate. Involved in the regulation of carbon partitioning in the leaves of plants. May regulate the synthesis of sucrose and therefore play a major role as a limiting factor in the export of photoassimilates out of the leaf. Plays a role for sucrose ava…
MSTRG.28577	XP_014523335.1		3847.GLYMA02G03695.1				S	auxin-induced protein
MSTRG.28585	XP_014523352.1		3847.GLYMA01G04015.1				S	auxin-induced protein 5NG4-like
MSTRG.28742	XP_014523510.1		3847.GLYMA05G28900.1		GO:0005575,GO:0005622,GO:0005623,GO:0005737,GO:0009507,GO:0009526,GO:0009528,GO:0009536,GO:0009706,GO:0009941,GO:0016020,GO:0019866,GO:0031090,GO:0031967,GO:0031969,GO:0031975,GO:0042170,GO:0043226,GO:0043227,GO:0043229,GO:0043231,GO:0044422,GO:0044424,GO:0044434,GO:0044435,GO:0044444,GO:0044446,GO:0044464		P	pheophorbide a oxygenase
MSTRG.29164	XP_014523910.1		3847.GLYMA16G26900.1		GO:0005575,GO:0005622,GO:0005623,GO:0005737,GO:0006091,GO:0008150,GO:0008152,GO:0009507,GO:0009536,GO:0009767,GO:0009773,GO:0009893,GO:0009987,GO:0010468,GO:0010604,GO:0010628,GO:0015979,GO:0016020,GO:0019222,GO:0019684,GO:0022900,GO:0043226,GO:0043227,GO:0043229,GO:0043231,GO:0044237,GO:0044424,GO:0044444,GO:0044464,GO:0044710,GO:0048518,GO:0050789,GO:0055114,GO:0060255,GO:0065007
MSTRG.29335	XP_014524004.1		3847.GLYMA16G07750.1				S	Inherit from KOG: Leo1, Paf1 RNA polymerase II complex component, homolog (S. cerevisiae)
MSTRG.29335	XP_014524006.1		3847.GLYMA16G07750.1				S	Inherit from KOG: Leo1, Paf1 RNA polymerase II complex component, homolog (S. cerevisiae)
MSTRG.29335	XP_014524007.1		3847.GLYMA16G07750.1				S	Inherit from KOG: Leo1, Paf1 RNA polymerase II complex component, homolog (S. cerevisiae)
MSTRG.29335	XP_014524008.1		3847.GLYMA16G07750.1				S	Inherit from KOG: Leo1, Paf1 RNA polymerase II complex component, homolog (S. cerevisiae)
MSTRG.29335	XP_014524009.1		3847.GLYMA16G07750.1				S	Inherit from KOG: Leo1, Paf1 RNA polymerase II complex component, homolog (S. cerevisiae)
MSTRG.29335	XP_014524010.1		3847.GLYMA16G07750.1				S	Inherit from KOG: Leo1, Paf1 RNA polymerase II complex component, homolog (S. cerevisiae)
MSTRG.29335	XP_014524011.1		3847.GLYMA16G07750.1				S	Inherit from KOG: Leo1, Paf1 RNA polymerase II complex component, homolog (S. cerevisiae)
MSTRG.29335	XP_014524012.1		3847.GLYMA16G07750.1				S	Inherit from KOG: Leo1, Paf1 RNA polymerase II complex component, homolog (S. cerevisiae)
MSTRG.29335	XP_014524013.1		3847.GLYMA16G07750.1				S	Inherit from KOG: Leo1, Paf1 RNA polymerase II complex component, homolog (S. cerevisiae)
MSTRG.29335	XP_014524014.1		3847.GLYMA16G07750.1				S	Inherit from KOG: Leo1, Paf1 RNA polymerase II complex component, homolog (S. cerevisiae)
MSTRG.29335	XP_014524015.1		3847.GLYMA16G07750.1				S	Inherit from KOG: Leo1, Paf1 RNA polymerase II complex component, homolog (S. cerevisiae)
MSTRG.29335	XP_014524016.1		3847.GLYMA16G07750.1				S	Inherit from KOG: Leo1, Paf1 RNA polymerase II complex component, homolog (S. cerevisiae)
MSTRG.29335	XP_014524017.1		3847.GLYMA16G07750.1				S	Inherit from KOG: Leo1, Paf1 RNA polymerase II complex component, homolog (S. cerevisiae)
MSTRG.29335	XP_014524018.1		3847.GLYMA16G07750.1				S	Inherit from KOG: Leo1, Paf1 RNA polymerase II complex component, homolog (S. cerevisiae)
MSTRG.29335	XP_014524019.1		3847.GLYMA16G07750.1				S	Inherit from KOG: Leo1, Paf1 RNA polymerase II complex component, homolog (S. cerevisiae)
MSTRG.25055	XP_022631553.1		3847.GLYMA01G44491.1		GO:0005575,GO:0005622,GO:0005623,GO:0005634,GO:0006355,GO:0008150,GO:0009889,GO:0010468,GO:0010556,GO:0019219,GO:0019222,GO:0031323,GO:0031326,GO:0040007,GO:0043226,GO:0043227,GO:0043229,GO:0043231,GO:0044424,GO:0044464,GO:0050789,GO:0050794,GO:0051171,GO:0051252,GO:0060255,GO:0065007,GO:0080090,GO:2000112,GO:2001141		S	Plus-3 domain
MSTRG.25055	XP_022631554.1		3847.GLYMA01G44491.1		GO:0005575,GO:0005622,GO:0005623,GO:0005634,GO:0006355,GO:0008150,GO:0009889,GO:0010468,GO:0010556,GO:0019219,GO:0019222,GO:0031323,GO:0031326,GO:0040007,GO:0043226,GO:0043227,GO:0043229,GO:0043231,GO:0044424,GO:0044464,GO:0050789,GO:0050794,GO:0051171,GO:0051252,GO:0060255,GO:0065007,GO:0080090,GO:2000112,GO:2001141		S	Plus-3 domain
MSTRG.25055	XP_022631555.1		3847.GLYMA01G44491.1		GO:0005575,GO:0005622,GO:0005623,GO:0005634,GO:0006355,GO:0008150,GO:0009889,GO:0010468,GO:0010556,GO:0019219,GO:0019222,GO:0031323,GO:0031326,GO:0040007,GO:0043226,GO:0043227,GO:0043229,GO:0043231,GO:0044424,GO:0044464,GO:0050789,GO:0050794,GO:0051171,GO:0051252,GO:0060255,GO:0065007,GO:0080090,GO:2000112,GO:2001141		S	Plus-3 domain
MSTRG.26837	XP_022631789.1		3847.GLYMA07G05410.4			K12133	K	Myb transcription factor
MSTRG.26837	XP_022631790.1		3847.GLYMA07G05410.4			K12133	K	Myb transcription factor
MSTRG.27213	XP_022631953.1		3847.GLYMA12G33970.1	AT2G42750	GO:0005575,GO:0005622,GO:0005623,GO:0005737,GO:0009507,GO:0009536,GO:0043226,GO:0043227,GO:0043229,GO:0043231,GO:0044424,GO:0044444,GO:0044464		O	DNAJ heat shock N-terminal domain-containing protein
MSTRG.27213	XP_022631954.1		3847.GLYMA12G33970.1	AT2G42750	GO:0005575,GO:0005622,GO:0005623,GO:0005737,GO:0009507,GO:0009536,GO:0043226,GO:0043227,GO:0043229,GO:0043231,GO:0044424,GO:0044444,GO:0044464		O	DNAJ heat shock N-terminal domain-containing protein
MSTRG.27885	XP_022632156.1		3847.GLYMA08G24280.1		GO:0005575,GO:0005622,GO:0005623,GO:0005737,GO:0006412,GO:0006413,GO:0008150,GO:0008152,GO:0009058,GO:0009059,GO:0009507,GO:0009526,GO:0009532,GO:0009536,GO:0009570,GO:0009941,GO:0009987,GO:0010467,GO:0019538,GO:0031967,GO:0031975,GO:0034645,GO:0043170,GO:0043226,GO:0043227,GO:0043229,GO:0043231,GO:0044237,GO:0044238,GO:0044249,GO:0044260,GO:0044267,GO:0044422,GO:0044424,GO:0044434,GO:0044435,GO:…		G	Complex I intermediate-associated protein 30 (CIA30)
MSTRG.29164	XP_022632609.1		3847.GLYMA16G26900.1		GO:0005575,GO:0005622,GO:0005623,GO:0005737,GO:0006091,GO:0008150,GO:0008152,GO:0009507,GO:0009536,GO:0009767,GO:0009773,GO:0009893,GO:0009987,GO:0010468,GO:0010604,GO:0010628,GO:0015979,GO:0016020,GO:0019222,GO:0019684,GO:0022900,GO:0043226,GO:0043227,GO:0043229,GO:0043231,GO:0044237,GO:0044424,GO:0044444,GO:0044464,GO:0044710,GO:0048518,GO:0050789,GO:0055114,GO:0060255,GO:0065007
MSTRG.29335	XP_022632651.1		3847.GLYMA16G07750.1				S	Inherit from KOG: Leo1, Paf1 RNA polymerase II complex component, homolog (S. cerevisiae)
MSTRG.29335	XP_022632652.1		3847.GLYMA16G07750.1				S	Inherit from KOG: Leo1, Paf1 RNA polymerase II complex component, homolog (S. cerevisiae)
MSTRG.32844	XP_022633846.1		3847.GLYMA13G35191.1		GO:0000151,GO:0005575,GO:0005622,GO:0005623,GO:0005634,GO:0031461,GO:0032991,GO:0043226,GO:0043227,GO:0043229,GO:0043231,GO:0043234,GO:0044424,GO:0044464,GO:0080008	K10143	J	Protein SUPPRESSOR OF PHYA-105
MSTRG.3316	XP_022634172.1		3847.GLYMA12G07890.3	NPH1	GO:0000166,GO:0003674,GO:0003824,GO:0004672,GO:0004674,GO:0004871,GO:0004872,GO:0005488,GO:0005575,GO:0005622,GO:0005623,GO:0005737,GO:0005773,GO:0005886,GO:0006464,GO:0006468,GO:0006793,GO:0006796,GO:0006996,GO:0007154,GO:0007165,GO:0008150,GO:0008152,GO:0009314,GO:0009416,GO:0009605,GO:0009606,GO:0009628,GO:0009637,GO:0009638,GO:0009657,GO:0009658,GO:0009785,GO:0009881,GO:0009882,GO:0009898,GO:…	K08282	T	blue light photoreceptor
MSTRG.3316	XP_022634173.1		3847.GLYMA12G07890.3	NPH1	GO:0000166,GO:0003674,GO:0003824,GO:0004672,GO:0004674,GO:0004871,GO:0004872,GO:0005488,GO:0005575,GO:0005622,GO:0005623,GO:0005737,GO:0005773,GO:0005886,GO:0006464,GO:0006468,GO:0006793,GO:0006796,GO:0006996,GO:0007154,GO:0007165,GO:0008150,GO:0008152,GO:0009314,GO:0009416,GO:0009605,GO:0009606,GO:0009628,GO:0009637,GO:0009638,GO:0009657,GO:0009658,GO:0009785,GO:0009881,GO:0009882,GO:0009898,GO:…	K08282	T	blue light photoreceptor
MSTRG.7532	XP_022635827.1		3847.GLYMA02G09801.1		GO:0005575,GO:0005622,GO:0005623,GO:0005737,GO:0005829,GO:0006996,GO:0008150,GO:0009314,GO:0009416,GO:0009628,GO:0009637,GO:0009657,GO:0009658,GO:0009902,GO:0009903,GO:0009904,GO:0009987,GO:0016043,GO:0044424,GO:0044444,GO:0044464,GO:0044699,GO:0044763,GO:0050896,GO:0051179,GO:0051234,GO:0051640,GO:0051641,GO:0051644,GO:0051649,GO:0051656,GO:0051667,GO:0071840		S	protein PLASTID MOVEMENT IMPAIRED
MSTRG.7532	XP_022635828.1		3847.GLYMA02G09801.1		GO:0005575,GO:0005622,GO:0005623,GO:0005737,GO:0005829,GO:0006996,GO:0008150,GO:0009314,GO:0009416,GO:0009628,GO:0009637,GO:0009657,GO:0009658,GO:0009902,GO:0009903,GO:0009904,GO:0009987,GO:0016043,GO:0044424,GO:0044444,GO:0044464,GO:0044699,GO:0044763,GO:0050896,GO:0051179,GO:0051234,GO:0051640,GO:0051641,GO:0051644,GO:0051649,GO:0051656,GO:0051667,GO:0071840		S	protein PLASTID MOVEMENT IMPAIRED
MSTRG.8215	XP_022635928.1		3847.GLYMA04G35130.1				S	embryo development ending in birth or egg hatching
MSTRG.10013	XP_022635973.1		4113.PGSC0003DMT400020053				S	MLP-like protein
MSTRG.7677	XP_022636096.1		3847.GLYMA03G42260.4			K12133	K	Myb transcription factor
MSTRG.53	XP_022636803.1		3847.GLYMA05G09170.1				T	LisH domain and HEAT repeat-containing protein KIAA1468 homolog
MSTRG.9753	XP_022636806.1		3847.GLYMA04G00980.1				O	Ubiquitin fusion degradation protein
MSTRG.53	XP_022636807.1		3847.GLYMA05G09170.1				T	LisH domain and HEAT repeat-containing protein KIAA1468 homolog
MSTRG.53	XP_022636810.1		3847.GLYMA05G09170.1				T	LisH domain and HEAT repeat-containing protein KIAA1468 homolog
MSTRG.53	XP_022636812.1		3847.GLYMA05G09170.1				T	LisH domain and HEAT repeat-containing protein KIAA1468 homolog
MSTRG.53	XP_022636815.1		3847.GLYMA19G00770.1			K03327	V	Mate efflux family protein
MSTRG.11353	XP_022637586.1		3847.GLYMA02G45450.1		GO:0005575,GO:0005622,GO:0005623,GO:0005737,GO:0009507,GO:0009534,GO:0009535,GO:0009536,GO:0009579,GO:0016020,GO:0031976,GO:0031984,GO:0034357,GO:0042651,GO:0043226,GO:0043227,GO:0043229,GO:0043231,GO:0044422,GO:0044424,GO:0044434,GO:0044435,GO:0044436,GO:0044444,GO:0044446,GO:0044464,GO:0055035
MSTRG.11371	XP_022637591.1		3847.GLYMA14G03500.1	PSY2		K02291	I	Phytoene synthase
MSTRG.11457	XP_022637641.1		3847.GLYMA14G04260.1				S	CY
MSTRG.11595	XP_022637673.1		3702.AT2G05540.1				S	Glycine rich protein family
MSTRG.11758	XP_022637701.1		3847.GLYMA14G07160.2				H	regulator of chromosome condensation
MSTRG.11758	XP_022637702.1		3847.GLYMA14G07160.2				H	regulator of chromosome condensation
MSTRG.12303	XP_022637879.1		3847.GLYMA14G37280.3		GO:0003674,GO:0005488,GO:0005515,GO:0005575,GO:0005622,GO:0005623,GO:0005634,GO:0008150,GO:0042752,GO:0042753,GO:0042802,GO:0042803,GO:0043226,GO:0043227,GO:0043229,GO:0043231,GO:0044424,GO:0044464,GO:0046983,GO:0048518,GO:0050789,GO:0065007		S	Protein of unknown function (DUF1313)
MSTRG.13181	XP_022638235.1		3847.GLYMA0041S00290.1		GO:0005575,GO:0005576		S	early-responsive to dehydration
MSTRG.13281	XP_022638265.1		3847.GLYMA17G36060.1		GO:0006950,GO:0008150,GO:0009266,GO:0009409,GO:0009628,GO:0050896,GO:0080167		S	expressed protein
MSTRG.13281	XP_022638266.1		3847.GLYMA17G36060.1		GO:0006950,GO:0008150,GO:0009266,GO:0009409,GO:0009628,GO:0050896,GO:0080167		S	expressed protein
MSTRG.13281	XP_022638267.1		3847.GLYMA17G36060.1		GO:0006950,GO:0008150,GO:0009266,GO:0009409,GO:0009628,GO:0050896,GO:0080167		S	expressed protein
MSTRG.17640	XP_022638543.1		3847.GLYMA08G13130.1		GO:0005575,GO:0005622,GO:0005623,GO:0005634,GO:0005737,GO:0005829,GO:0043226,GO:0043227,GO:0043229,GO:0043231,GO:0044424,GO:0044444,GO:0044464	K20102	L	YT521-B-like family domain containing protein, expressed
MSTRG.14420	XP_022638882.1		3847.GLYMA07G35690.1	OSI_33516			S	zinc finger protein
MSTRG.14468	XP_022638890.1		3847.GLYMA20G03250.2		GO:0003674,GO:0003824,GO:0004645,GO:0005575,GO:0005622,GO:0005623,GO:0005737,GO:0006950,GO:0008150,GO:0008152,GO:0009266,GO:0009414,GO:0009415,GO:0009501,GO:0009507,GO:0009532,GO:0009536,GO:0009570,GO:0009628,GO:0010035,GO:0016740,GO:0016757,GO:0016758,GO:0042221,GO:0043226,GO:0043227,GO:0043229,GO:0043231,GO:0044422,GO:0044424,GO:0044434,GO:0044435,GO:0044444,GO:0044446,GO:0044464,GO:0050896,GO:…	K00688	G	Phosphorylase is an important allosteric enzyme in carbohydrate metabolism. Enzymes from different sources differ in their regulatory mechanisms and in their natural substrates. However, all known phosphorylases share catalytic and structural properties (By similarity)
MSTRG.14922	XP_022639021.1		3847.GLYMA16G25700.1				G	PQ-loop repeat family protein
MSTRG.14922	XP_022639022.1		3847.GLYMA16G25700.1				G	PQ-loop repeat family protein
MSTRG.14922	XP_022639023.1		3847.GLYMA16G25700.1				G	PQ-loop repeat family protein
MSTRG.16188	XP_022639436.1		3847.GLYMA05G30380.1		GO:0000003,GO:0003006,GO:0005575,GO:0005576,GO:0005578,GO:0005623,GO:0007275,GO:0008150,GO:0009791,GO:0009856,GO:0009908,GO:0022414,GO:0031012,GO:0032501,GO:0032502,GO:0044421,GO:0044464,GO:0044699,GO:0044703,GO:0044706,GO:0044707,GO:0044767,GO:0048046,GO:0048196,GO:0048367,GO:0048437,GO:0048438,GO:0048443,GO:0048466,GO:0048513,GO:0048569,GO:0048608,GO:0048653,GO:0048731,GO:0048827,GO:0048856,GO:…		S	Plastocyanin-like domain
MSTRG.18366	XP_022640477.1		3847.GLYMA16G07100.2				T	LRR receptor-like serine threonine-protein kinase
MSTRG.18366	XP_022640478.1		3847.GLYMA15G37900.2				T	LRR receptor-like serine threonine-protein kinase
MSTRG.23593	XP_022642711.1		3847.GLYMA18G05050.1				K	Transcription factor
MSTRG.24532	XP_022642771.1		3847.GLYMA13G31420.4		GO:0003674,GO:0003824,GO:0004038,GO:0005575,GO:0005622,GO:0005623,GO:0005737,GO:0005783,GO:0006807,GO:0006950,GO:0006995,GO:0007154,GO:0008150,GO:0008152,GO:0009056,GO:0009267,GO:0009605,GO:0009987,GO:0009991,GO:0010135,GO:0010136,GO:0016787,GO:0016810,GO:0016812,GO:0031667,GO:0031668,GO:0031669,GO:0033554,GO:0034641,GO:0042594,GO:0043226,GO:0043227,GO:0043229,GO:0043231,GO:0043562,GO:0043603,GO:…	K01466	F	allantoinase
MSTRG.24539	XP_022642772.1		3847.GLYMA15G07930.1				S	Pfam:DUF3711
MSTRG.24539	XP_022642773.1		3847.GLYMA15G07930.1				S	Pfam:DUF3711
