# Supplementary material for: Comparative RNA-Seq analysis unfolds a complex regulatory network imparting yellow mosaic disease resistance in mungbean [Vigna radiata (L.) R. Wilczek]
Source: PLoS One. 2021 Jan 12;16(1):e0244593. doi: 10.1371/journal.pone.0244593 (PMC7802970; doi:10.1371/journal.pone.0244593)
Supplement: S9 Table — (XLS) [file pone.0244593.s017.xls]

## Sheet: Primers
S9 Table. Details of the novel stress specific EST-SSR primers designed from the RNA Seq data.
Gene			Fwd1	Rev1	TM1	TM1
MSTRG_257_2_gene_MSTRG_257:22324-22436	1		CGATGAACTGACGCTTAACCT	AAAACAGGAATGGTGATTACACG	59.392	60.156
MSTRG_258_5_gene_MSTRG_258:34439-34551	1		AAACAGGAATGGTGATTACACG	TCGATGAACTGACGCTTAACC	58.882	60.264
rna328_gene_LOC106770176:80-190	1		CCTTTGACCACTGtccaaca	TTTTGGTTCTGCAAGTTTGG	59.565	58.794
rna340_gene_LOC106766424:505-621	1		CCATCACAAGACTCAGGAGAATC	ATCAGCATCCTCGTTTTGCT	60.125	59.843
rna340_gene_LOC106766424:1055-1165	1		TATGTCCTCTTGTCACTCTGCTTC	GGTTTTACACCAATGCAAACTC	59.95	58.541
rna399_gene_LOC106765849:139-255	1		ATAACAGTTAATGCTTTTGCTGTCA	agaagagtgtGTGAAGGGTCG	59.323	59.36
rna500_gene_LOC106770782:1-110	1		TGCGATTTCCAGTTTCtggt	CTTGTACTTCTTTTGCGTTCCA	60.636	59.442
rna500_gene_LOC106770782:417-539	1		GATGGTGTGAAAAGAAATTCATT	aGTACATCAGTCAAGTTAagacctttt	57.171	57.39
rna578_gene_LOC106771127:75-189	1		AGACACACGTGCTCTGCCT	TGAGAGAAGGTGGAAGAGAAGG	59.62	59.988
rna607_gene_LOC106770253:18-132	1		TAAAACAGTGGATCGGACGG	TGAACTGCTTCAGCTCTCTCA	60.883	59.049
rna685_gene_LOC106770533:4-116	1		aagaaaagaaagagaagtcaACTGAA	TCTGTTTTCTGCAATCCCAA	58.455	59.247
rna720_gene_LOC106756270:7-125	1		CGCTTCCTTATTCAACGCTC	GCTTCCTTGCAAAAGAATTGA	59.982	59.465
rna805_gene_LOC106767392:269-382	1		CTGTGTCACTGTCACAGGGA	TCGACCATTGTTTAAGGAATAGAA	58.154	59.089
rna891_gene_LOC106772862:5-115	1		GCAAACCATTCTTCGttgtct	GGGCTGTTGACATTGCTGAG	59.232	61.81
MSTRG_703_2_gene_MSTRG_703:8-118	1		GCAAACCATTCTTCGttgtct	GGCAAGGATTAAGGTCGAAG	59.232	58.787
rna1132_gene_LOC106770577:5-121	1		gagaataagaaaaagaagagagggaa	CACCACCCATATACACTCACTCTT	59.073	59.345
rna1139_gene_LOC106771117:490-606	1		AAACACATGCTCTTCCACTTCTC	GAGAGATGAAAGTTATATTGAGAGAGC	59.809	57.587
MSTRG_898_2_gene_MSTRG_898:881-1027	1	phosphoethanolamine N-methyltransferase	TGTGAGCACAGGAGGACTTG	TCAATTCTCCCACTGATactaacaa	60.022	59.11
rna1610_gene_LOC106765230:165-278	1		GGCCATAGACTGCATGACAA	GGCATCAAAAACCAATGgag	59.679	60.309
rna1688_gene_LOC106771944:158-274	1		GAAGAAGGGGTTTTCCGTG	AGGGAACTCCATTTGATCACTG	59.512	60.361
rna1816_gene_LOC106766201:87-200	1		cacaatatTCCCATTTctcatattca	GGGACAGAGAGAAGGCTTCA	60.308	59.53
rna1816_gene_LOC106766201:1161-1274	1		CAACCACTTGAAGAACAGTTGC	CCAAAACCAAACAAATCCTCT	59.819	58.085
MSTRG_1335_1_gene_MSTRG_1335:249-368	1		TGAGAAAACTGTTGTTATAGCCTCA	CCCAAGAACCAAACACAGGT	59.399	59.861
rna1925_gene_LOC106768522:53-163	1		TTTCTTCTGTTCCTGTGTCTTCC	TGGGTGAGAAAAGAATCTAAGGA	59.781	59.251
MSTRG_1463_2_gene_MSTRG_1463:33-169	1	calmodulin	GTAACCATCCATCCATTCGC	cgtTCGAGTTTCTTCGATCG	60.163	60.904
rna2140_gene_LOC106765169:820-936	1		ACCACCACTTCCATTTCTTCA	TTTCTAGAGTTTGATGATCGCC	59.439	58.468
rna2187_gene_LOC106765117:1047-1160	1		CCACCCTATTACCTTCCCAA	AACGTTGGTGAGAGGTGTCTC	58.76	59.215
MSTRG_1727_1_gene_MSTRG_1727:444-557	1		CTCCTGCAGTAACCATTTCATC	GCTGAGCGGTGAGTTACGTA	58.72	59.101
rna2399_gene_LOC106767171:824-937	1		CATCTCCATCTCAACTTGGGA	AAGCACACCCTCAAGCATTAA	60.058	59.761
rna2426_gene_LOC106770010:3873-3987	1	cellulose synthase A catalytic subunit 6 [UDP-forming]	CAGTGTTTATTTTTCGGGTGTG	aaatgaaaaacCCCTATTACAAGG	59.42	58.828
rna2426_gene_LOC106770010:4079-4192	1		GGGGATCCATCTGCACTCT	gaatAAGAATATCCATAGTTGACGG	60.024	57.361
MSTRG_1892_7_gene_MSTRG_1892:34-147	1	Vigna angularis	TGGACAAAATCAATGAGAAAGAAA	ttttgttttcgGTTTCGCTC	59.984	60.223
rna2777_gene_LOC106772334:657-770	1		ACAAGCCCTTGAAAACAACC	TATTGACACTGGTGTTGCGG	59.077	60.574
rna2804_gene_LOC111241312:32-145	1	abscisic stress-ripening protein 1-like	CTAATTTTGGCTTTGACTTCCTAT	TAATCAACCTCACCGGGAAC	57.3	59.79
rna3543_gene_LOC106756073:146-265	2	purple acid phosphatase	GTGACCTGATAGGAACACGGA	ATGGCTGTGGCTGATAGCAG	59.981	61.368
rna3543_gene_LOC106756073:409-522	2	purple acid phosphatase	TTCCTTGTTATATGCCATTGACA	CGGATGGCCTATTTATTATTTCA	59.376	59.272
MSTRG_2807_1_gene_MSTRG_2807:236-349	2	ABC transporter G family member 15-like	TTTTCCATACCTGTAGCTGCA	TGATCAGTAGCAGCAGCACC	58.451	60.168
rna3774_gene_LOC106756403:118-231	2		TTTTCCATACCTGTAGCTGCA	TGATCAGTAGCAGCAGCACC	58.451	60.168
rna3980_gene_LOC106756563:15-125	2		GCTTCCCAAAACCACTCTCA	GGTGGTGGTATATATACAGGACAGAA	60.232	59.503
rna3982_gene_LOC106756636:840-953	2		CCAAGTCAGAAATCGTCACG	CCTGCTCCTGTTTCTGTTCC	59.288	59.844
rna3999_gene_LOC106756068:143-256	2		TTCCCCTTTCTCTAACaccc	AAAGGCTAATGGTTCATGCG	58.094	60.096
rna4045_gene_LOC106756050:296-406	2		CAAACCGTTCTCTTCCTCGA	GAGCGGTTACCAAGGCATT	60.366	60.088
MSTRG_3025_1_gene_MSTRG_3025:356-469	2		CGTGGTGGGGGTGGATAC	GCTGTACCCTCCTTCACGTC	62.073	59.727
MSTRG_3025_6_gene_MSTRG_3025:518-631	2		ATATGGAGGTGGTGGGGGT	GCTGTACCCTCCTTCACGTC	61.248	59.727
MSTRG_3092_1_gene_MSTRG_3092:767-923	2	Glycoside hydrolase family 19 chitinase domain	TGTTGCTCCTGGTGACAATC	TCTGAGCCtttgaattgtttattt	59.682	58.451
rna4246_gene_LOC106756570:836-949	2		TTCCTGATCCAAAAGCCAAG	CATGGTCCTTTGTATGCTGG	60.184	58.999
rna4349_gene_LOC106755856:1769-1882	2	AP2-like ethylene-responsive transcription factor PLT2	TTGACTATGACATGCCAGCC	CACTCATTCCACATTGTGAACA	59.679	59.465
rna4350_gene_LOC106756576:1-106	2		AATACCAAACACTGACACACACAA	agagatagagagggagagaaaggg	59.374	59.884
MSTRG_3298_1_gene_MSTRG_3298:186-305	2		GCAGCACACGTTATTGGGTA	GGTGCATTCATGTAATTGTGC	59.614	58.912
MSTRG_3298_1_gene_MSTRG_3298:1725-1835	2		GGGACGAGGTACAGTAGATAGAGC	TTAAACCCCTCACGCTTCTC	59.718	59.312
rna4546_gene_LOC106776817:1738-1857	2		GGTGCATTCATGTAATTGTGC	AATGAACCCTAGAGGCCTGG	58.912	60.455
rna4574_gene_LOC106756454:1-122	2		CCCAAAAACATCAGAAAGga	tgagaatAAAAGAGTGACACAAACTC	57.643	58.153
rna4682_gene_LOC106756640:286-399	2		ACTTCCCAGATCCCGACC	TCCTTGAACGCCTCCTCG	59.853	62.486
rna4774_gene_LOC106755809:325-435	2		TTTGGATCCTCAGAGAGACAGA	GCCCTTTCTTAACACTTGCC	59.014	58.836
rna5099_gene_LOC106756483:178-309	2		tcttcatcttcttcttcctccttc	TGAGGAGCcatttgaagagaa	59.509	59.94
rna5099_gene_LOC106756483:424-544	2		Tggtaagagagagaaagtgatacaaa	CACCTcagaaaccatcacca	57.833	59.52
rna5133_gene_LOC106780141:628-741	2		GCCACAGAATCTCAAGTTTCAA	TTGCAGAGGATGATGAATGC	59.359	59.763
MSTRG_3744_1_gene_MSTRG_3744:1231-1356	2	ethylene-responsive transcription factor ERF054-like	GCTGTGCTTGAGGCCTTAAC	CATTTCTGATGGACCTTCGC	60.022	60.603
rna5677_gene_LOC106755766:515-628	2		agggCTTGGTAGCAGCAATA	TGCTTGACATGAAGGTGGAG	59.867	59.831
rna5811_gene_LOC106775730:174-290	2		AATAACCATGGACAGCACCG	AGCTCTTCGTCTGTGGGGT	60.776	59.85
rna5811_gene_LOC106775730:889-1011	2		AAACACGTTAGAAGGGGTGG	AAGGGCAAAAGGAAGGTGAT	58.955	59.94
MSTRG_4234_1_gene_MSTRG_4234:2400-2513	2		CAGCGCTTACCACTTCCTTC	AGAATGAGATACACATGCTCATGG	60.015	60.401
rna6146_gene_LOC106755860:660-770	2		AGTGATGAAAACCCGAATGC	aCAGTGCCGTGTGAAAAACG	59.939	62.111
rna6235_gene_LOC106756415:145-255	2		TACTTCCCTCCCACCCTTCT	CGAAGTTGCGCCTATATTACA	59.928	58.037
rna6235_gene_LOC106756415:298-408	2		TTTACATCATTTTCAACCACTCA	ACAGCAGAGAACGCAGCAAT	57.241	61.148
MSTRG_4495_1_gene_MSTRG_4495:1597-1710	2		TGGTGTTGAGTGAGTCACAGC	CAGGATATACATTCCATCTGCG	59.931	59.456
MSTRG_4496_1_gene_MSTRG_4496:647-760	2		CAGGATATACATTCCATCTGCG	TGGTGTTGAGTGAGTCACAGC	59.456	59.931
rna6472_gene_LOC106755870:253-363	2		TCATTCACCTATATAGGCCTCTATCA	TTCTCACTCAACAATACTTGTGGA	59.467	58.814
MSTRG_4574_1_gene_MSTRG_4574:790-903	2		CAGGACTGTTGGCACCAAG	AATCTCACCGATGAGCACAC	60.293	58.673
rna6479_gene_LOC106756204:2026-2139	2	zinc finger CCCH domain-containing protein 30-like	AATCTCACCGATGAGCACAC	CAGGACTGTTGGCACCAAG	58.673	60.293
rna6518_gene_LOC106757344:258-380	3	bZIP transcription factor TGA10	TTGTAACTTTGCATTCAATCCG	GAGGGAAGCGGTTATAGTCG	60	58.812
MSTRG_4611_2_gene_MSTRG_4611:250-382	3	squamosa promoter-binding-like protein 9	CTTCACAACAACCAACCCCt	TTCATTGTGGTCTGTTTGACAA	59.861	59.072
rna6637_gene_LOC106757768:11-123	3		TGTCATTTCGTTTCGcaatc	GGAGAGGTGTCAGATTGTGGA	59.67	60.104
rna6713_gene_LOC106757698:2-115	3		CTTGTATAccaccaaaccaaacc	TGAAATAGCTATGTTGAGACTAGAAGA	59.569	57.285
MSTRG_4750_1_gene_MSTRG_4750:3025-3135	3		ATCTTCACATTCGTCGGACC	TTGATTCACATGCATGAGATCA	59.934	60.08
rna6803_gene_LOC106757506:628-741	3		CGATATGTCTTCGCTCACCA	GATTGTTCTCCGGTGTGTCA	59.823	59.525
rna6962_gene_LOC106756764:125-245	3		TTTCCATTCCCAAATTCCAA	AGACGAAGCCATGATTGGag	60.103	60.218
rna7036_gene_LOC106757787:477-587	3		CTGTCATGACTGTCGTTGCC	AGTCGACACCAGCGTTGAG	60.319	60.038
MSTRG_4939_1_gene_MSTRG_4939:464-578	3	glycine-rich protein 23-like	TGCAACTACTCATTGTGTGTTCC	AGCCAAAGCAAGAACCAAGA	60.088	59.993
rna7258_gene_LOC106757909:55-177	3		TTGCCCCTTCATCATTAATTT	TTCCATCTCAATAATGCCTGG	58.437	59.908
rna7259_gene_LOC106757909:54-176	3		TTGCCCCTTCATCATTAATTT	AAGTTTCCATCTCTGGTGCAA	58.437	59.726
rna7365_gene_LOC106757122:156-272	3	peroxiredoxin-2E, chloroplastic	AATCTCTATTCGCCTTCCCG	GGCCTCCGGGAGCTTATC	60.542	62.014
rna7389_gene_LOC106756753:299-412	3		tctttctttctaacCTTCTCATATGGA	ATGGCATACTGTTGCTGCTG	60.037	59.895
rna7405_gene_LOC106757727:122-235	3		TTTCCACCACAACCATTTCA	GACACATTAAGGCAGCAGCA	59.792	60.019
rna7567_gene_LOC106757064:221-334	3		TAAGGTTTGATGATTCATTGATGC	TAGCCTAAAGCCAGCATGTG	60.207	59.087
rna7647_gene_LOC106757730:1-125	3		CACACAGCATAGACATAAACTCCtt	ACGCCATTAACAAGAAGCGA	58.838	60.772
rna7907_gene_LOC106757700:408-524	3	protein phosphatase 2C 32	AGAAGCAGCAAATGGGTCG	CCCATGATTACACATGTCACG	61.332	59.707
MSTRG_5565_3_gene_MSTRG_5565:1853-1979	3	cytochrome P450 CYP72A219	AACAGATGTTGCTAAGGCTTTTG	GGATTGAGTCTTACAAAAACCCA	59.841	59.403
MSTRG_5569_1_gene_MSTRG_5569:290-434	4	V. anguicularis Protein kinase-like domain	CGccagaaagagaaagagaga	GACACAGTAGATAATGCCATGACA	58.945	59.047
MSTRG_5569_1_gene_MSTRG_5569:463-579	4		CACTTTCCACTTGTGTCCCA	TCCCCGATAGCTACTTACTGTTT	59.565	58.434
rna8071_gene_LOC106757307:148-270	4		CCTTGTTATGTGCATATTCTGAGG	TCGATCCTTCAAACCAGAGG	59.919	60.187
rna8080_gene_LOC106757726:778-891	4		CACAAACAACAACCCCACTG	GTTGCTGGTGGTTTCGATTT	59.89	59.978
rna8080_gene_LOC106757726:2128-2241	4		CCAGCTGGACTGTACACTGTAGA	CCACCtcaacaagttcaatcaa	59.476	60.008
rna8088_gene_LOC106757942:166-282	4		AACTCACCCAACCCCAAACT	TTGTTGAAGATCTTGCGCAC	60.64	59.995
MSTRG_5677_1_gene_MSTRG_5677:528-644	4		TTGTTGAAGATCTTGCGCAC	AACTCACCCAACCCCAAACT	59.995	60.64
rna8177_gene_LOC106757702:89-221	4		GCTTTCGTATTTGTAACGTAACTCC	AGAAATGGAATTGGGCACAG	59.566	59.933
rna8197_gene_LOC106757096:43-155	4		TTATTCTGTTTGCGCCCACT	GGAGAAATGCAGGGATTGAA	60.637	60.014
rna8697_gene_LOC106758703:769-888	4		ATGGCTCCATTGCATCATCT	TCGAGCCATAGTTCAAACCA	60.457	59.272
MSTRG_6258_2_gene_MSTRG_6258:272-385	4		ATCCAAAAGAGTAAGTAAGCATTTCA	TTGAATTAGTCTGACGAAGGCC	58.909	60.612
rna9017_gene_LOC106759515:8-124	4		CCCAAGTCATTCTCAGTAACTGC	ATGGGAGAAGACAGTGGCAA	60.178	60.656
rna9017_gene_LOC106759515:1754-1870	4		TGTTGTTGTTGGGAACAGGA	ATCGATCCAGGTGATGCTTC	59.976	60.042
MSTRG_6285_1_gene_MSTRG_6285:1674-1799	4	transcription factor MYB48	GCATTGTTGCGTCTTTAAGC	TGAAAATTATTACAGCTGGGTCA	58.585	58.687
rna9047_gene_LOC106758577:42-164	4		TCTCTTCTCTTTTATTCCAAACTCA	TGGGTCAACTCGGAAGAATT	57.877	59.526
MSTRG_6314_1_gene_MSTRG_6314:2835-2948	4		GCCACAGCTTATAATTCCAGC	ATGCTCTCATTGGTTCAGCC	58.87	60.226
rna9125_gene_LOC106758753:519-638	4		GAATGTTCCAGTGGGAGGAG	TGGGTTAAGATTGGGTTTGAA	59.505	59.302
rna9154_gene_LOC106759457:1170-1290	4		GCCTAATTGGTATTATCGGCA	AGAGCCCACTTGATCTCCCT	58.973	60.216
rna9337_gene_LOC106758099:27-149	4		TGACCGAACCACCACAAATA	tggGTGTTTGTAAGGTGAAGC	59.816	60.023
rna9516_gene_LOC106758130:833-946	4		TTCACCACCAAGTTGGGGT	GCAGGACTAATTCTAGCACCAGA	61.221	59.926
rna9531_gene_LOC106759105:104-218	4		AAACCTGCCAAACACTTATTAACA	GACACGCTAGATAGTTTCTTATCCA	59.068	58.154
rna9564_gene_LOC106758337:750-863	4		AGGACGCTAGTGGAAGTGGA	CCTCCTTTCCCACGCTTATC	59.867	60.949
rna9636_gene_LOC106759310:181-309	4		TCCTTTCTTTCACttcaccacc	aaaaacaaaaaggagtGAATGAgg	60.508	59.92
rna10121_gene_LOC106758083:442-558	4		GGAAGAAAGGTCATAAAAGAAGCA	CACAGGGATGAGAAACTGATGA	60.126	60.111
rna10211_gene_LOC106759467:67-177	4		TCCAGTCTTGGAGCTGAACA	CATTTAGAtcattttctctcattttga	59.545	59.168
rna10294_gene_LOC106758730:273-383	4		TCGCTTGAAAAACATTGTGG	ttcctttccttttctttaagCTAGTC	59.706	59.154
rna10326_gene_LOC106758443:107-223	4		TTCAGTTATCAAAATCacaaatttctc	TGCATGGAATTTATATTAGGAGGA	59.092	58.94
rna10338_gene_LOC106758444:355-480	4		ATCTCATTCCACCGTTGGAT	ATTGAGCAAACCAGCCAGTC	59.218	60.263
rna10340_gene_LOC106759074:599-724	4	ethylene-responsive transcription factor ERF096	AGCTTGCCAGAATCTTGTCC	TCTCCTCTTTGACCCTTGTGA	59.434	59.829
rna10361_gene_LOC106758928:275-388	4		GTGAATCAACACTCTTTCAAGGTG	TTTTGTTGTGATTTATGGGAACAG	60.075	60.141
rna10405_gene_LOC106758668:143-259	4		CAGATACCAATTTGCATGAACG	GGTGTGAGAAGGTGGAAAGG	60.376	59.549
rna10417_gene_LOC106758104:396-509	4		GCTTTGTCTTTCTCCAACGG	CGTGGTTTTTGAGGCATTCT	59.853	60.11
rna10417_gene_LOC106758104:1104-1217	4		GGGTGTCAAGGGTTTTGAAG	TTCACCCCACCAAAGTGATT	59.425	60.21
MSTRG_7179_1_gene_MSTRG_7179:891-1001	4		TTGTGGGCTAAATATCAAGATCA	TAAGCCAGCACATCATCTGC	58.642	59.979
rna10461_gene_LOC106759006:1219-1329	4		GaaatgcataaaataaataactgcTGA	GCTCAGGATAGGGTACTAGGTTG	59.149	58.381
rna10466_gene_LOC106758748:315-431	4	transcription factor MYB90	AACGTGCGTCGCAAAGTAC	TAACTTGGTGGGGTTTCCAA	59.927	60.198
MSTRG_7220_1_gene_MSTRG_7220:45-155	4		GCAAAGACCAAACAGAGGGT	AAGAAGTGATGATGGTGGGG	59.187	59.779
rna10560_gene_LOC106758602:526-639	4		gtttggtggtggtggaggt	ATAGCTTCCACCCCTGCTGT	60.684	61.038
rna10628_gene_LOC106758485:434-547	4		GGGAAGAGGGAGAAATCCAA	TTCATGGTATCCTTGTGGCA	60.38	59.924
MSTRG_7357_1_gene_MSTRG_7357:137-249	4		TAGCATTTTGCATCTCACAGC	GGTTGTGTTGGTGTTGGTTG	59.08	59.745
rna10722_gene_LOC106759324:1708-1821	4		CCTCAGTTTTCTTGTTATGGCC	TGAGGTAAATGGAGAAGGAGC	60.001	58.398
rna10742_gene_LOC106759577:685-798	4		CCCATCTTTtcaatcaacaaca	GAAGAGGTTGAAGAAAAGGTGG	59.839	59.255
rna10767_gene_LOC106759367:120-234	4		ttatttggtaGATTCTCCCTCTTCTC	ATTGCCGCAACAGCGTTT	59.585	62.718
MSTRG_7413_1_gene_MSTRG_7413:335-449	4		ATTGCCGCAACAGCGTTT	ttatttggtaGATTCTCCCTCTTCTC	62.718	59.585
rna10853_gene_LOC106758555:243-359	4	dof zinc finger protein DOF2.4	TCCGCTACCTTTGCAGCC	TGATCCCGGTCTAATTGAGC	62.431	60.036
rna10873_gene_LOC106759153:1-106	4		GCTTCTTATATTGAATACCAGTTTCCA	GAAGGCAAAGAGCGAGAGAA	60.151	59.836
MSTRG_7599_3_gene_MSTRG_7599:2-114	4		CCCCTTTATTCATTTTCATCCTC	CGGAATGGAAACCCTAAAAA	60.032	58.917
MSTRG_7611_1_gene_MSTRG_7611:67-177	4	ras-related protein RABA5e	CGAAGCAGGCAGTCTCAGA	CTCTATTTCCCAGACCTCCTTC	60.433	58.351
MSTRG_7618_1_gene_MSTRG_7618:174-296	4	NAC domain-containing protein 83-like	TCCATACATacccttttcctttc	CAGGGGAAGAAGGGAAAAAg	58.448	60.04
rna11131_gene_LOC106760186:147-257	5	RING-H2 finger protein ATL60	CGGCTGATGTTTCGGTTTTA	ACGACCAGGGCGTTGAAT	60.989	61.501
MSTRG_7691_1_gene_MSTRG_7691:223-357	5		TGCAGGAAGAAAAGATGAAGC	Ccatcaattcaatcataattaattgc	59.583	59.866
rna11178_gene_LOC106760153:1804-1915	5		Ccatcaattcaatcataattaattgc	TGAAGAAATTGAAGGCAAGagtg	59.866	60.755
rna11475_gene_LOC106762031:2477-2593	5	auxin response factor 19	GCTCAGAGCAACAACCACAG	AAGGGGGCTAGAAGTGGAAA	59.622	60.068
rna11504_gene_LOC106760794:101-215	5		CCAAAGTCTTAAAACCATTTCCA	CGAAGAAGGTTCAACTTGTTGA	59.42	59.397
rna11526_gene_LOC106761088:120-232	5		AGCCTTCGCTCCAGAGATTC	ttttcttttgggtgagattgaaa	61.01	59.971
MSTRG_7991_1_gene_MSTRG_7991:161-283	5		CTGAACCTGTCTGTCCCACC	CACACACTTCAAGGAAActcaag	60.563	58.944
rna11604_gene_LOC106760072:381-499	5		TCACCTCTTTCACAACCTCCT	TCATCATCTTCCATGGCAGA	58.78	60.161
MSTRG_8100_1_gene_MSTRG_8100:251-370	5		TCTTCGTGTCAACACTTCCAA	AAAACGGAGCTTGAAGCATC	59.324	59.457
MSTRG_8100_1_gene_MSTRG_8100:864-998	5	homeobox protein knotted-1-like LET12	CGTGGATGACAAAGAGCTTG	CCAAGCAAAAATAATGATAggttt	59.44	57.848
MSTRG_8100_1_gene_MSTRG_8100:1555-1667	5		GTGACCCGATAGTAGGTGCAG	TACAACCGTCCAATGTGTAGAA	59.63	58.081
rna12041_gene_LOC106761288:542-654	5		GGAGGATCTTATAATTAGCCTTCATG	CCATTTCAAAAACCCTTCCA	59.789	59.772
rna12313_gene_LOC106762323:364-478	5		GCCTTTTCCCAaccaagaa	GGGGAAGGAAGGTATGGAGT	60.037	59.256
rna12444_gene_LOC106761179:6-125	5		GGTTACAAAACCCCTGAATACTG	ACAAATCGCAATTTTACCCG	58.855	59.832
MSTRG_8612_1_gene_MSTRG_8612:1371-1490	5		CAACGGCTTCACCCAATTC	TGGGCCAGTACATGAACATG	61.433	60.39
rna12789_gene_LOC106762241:1839-1955	5		CCATCAAAGCTAGATGATGAGAAA	CAGCAGAGCAGCATCAAGAG	59.758	60.032
MSTRG_8780_8_gene_MSTRG_8780:1049-1159	5		TGTATGCTTAGCTAtcaaaaatcaatg	CACATCATGCCAATTAATACAGA	59.969	57.614
MSTRG_8818_1_gene_MSTRG_8818:376-490	5		CTTTTGGGGTTGGAAGAGTG	CCCAATCTCATACTTCCCCA	59.563	59.744
rna12878_gene_LOC106762162:103-215	5		ACAATGCGCCTTCTCCAG	GTGTGACCGTTTCCTCAGC	59.942	59.25
rna13071_gene_LOC106761664:1026-1142	5		ACCCAACATCAGCAGGATTC	GCTTGCATTGGTCGAAAAAT	59.934	60.081
rna13099_gene_LOC106760973:1-105	5		TGACTTAAGGTTGTCCCCATT	CatggaaatggaaaatgaaCAA	58.423	59.677
rna13281_gene_LOC106761449:624-740	5		ACTGCTGGAAACAATGGAGG	TCCAATTGAGTAGCTCCTCGA	60.111	59.963
rna13281_gene_LOC106761449:800-912	5		AATCCGTGTCATATATAGTTCTTGAA	caGAAACACAAAAGTAAACGAATTG	57.422	59.216
MSTRG_9183_1_gene_MSTRG_9183:156-266	5		ATTCCCTCTTCACACACGGA	GCTTCATTTTATAGGATGGTTGC	60.51	59.064
rna13686_gene_LOC106760446:77-190	5		GTCCTCTCGGTCACGGATAC	GGTTGGTCATGGCAGAATATG	59.535	60.207
rna13687_gene_LOC106761693:262-375	5		TTGTTGGATTTGACGTTCACT	TTTTTGAGAGCGTTTCGTACTG	58.118	59.575
rna13724_gene_LOC106761599:728-844	5		GAGAATTTCCGGTGGCAG	gaaGTGGTGATCGTGATGGG	59.166	61.356
rna13829_gene_LOC106761363:1-111	5		CGGTTCCACAACTCATCCTT	GACAAAGGAGGTTGGCAGAG	59.966	59.844
rna14036_gene_LOC106762470:100-214	5		GTGCGAGTACTGGAGCGAA	CGCCTCAGATGTTTGGAGTT	60.152	60.255
rna14054_gene_LOC106760478:357-473	5		TACCAGACATTCCTGTGCCC	GGGTGTTGCAGATTCTCCAT	60.924	59.934
rna14116_gene_LOC106762850:884-997	5		AGCAGTAATGAGGGGCAAAA	TCCATATACACCATTGTGCCA	59.708	59.679
rna14123_gene_LOC106762184:16-134	5		TCAGCCtttcttttgaatttca	GCTCCAACGAACTTGAAACC	58.987	59.717
MSTRG_9674_5_gene_MSTRG_9674:482-595	5		GTGGAAgaggtggtggtgg	GACCCACCATCCCCATATC	61.417	59.812
MSTRG_9674_1_gene_MSTRG_9674:397-510	5		GTAATGGTGGTGGTGGGG	GACCCACCATCCCCATATC	59.446	59.812
MSTRG_9674_4_gene_MSTRG_9674:721-834	5		GAGGTGGTTACGGTGGAGG	GACCCACCATCCCCATATC	60.37	59.812
MSTRG_9676_1_gene_MSTRG_9676:1862-1976	5		GGATCTGACCTGATCTGAAATCT	ctCCTTTCACTTCATTCAACCA	58.68	59.215
MSTRG_9676_1_gene_MSTRG_9676:2034-2158	5		ACGCTGGCTTCAATCTCACT	CCCTAAAACAGAGTTGCAGACA	60.02	59.42
MSTRG_9675_2_gene_MSTRG_9675:15-139	5	3-ketoacyl-CoA synthase 4	CCCTAAAACAGAGTTGCAGACA	ACGCTGGCTTCAATCTCACT	59.42	60.02
MSTRG_9675_2_gene_MSTRG_9675:198-312	5		ctCCTTTCACTTCATTCAACCA	GGGATCTGACCTGATCTGAAA	59.215	59.079
MSTRG_9751_1_gene_MSTRG_9751:18-132	5		CCCAATCTTGAACGAAGGAG	TGTGGTTGGTAAAGTATGTTGCA	59.665	60.324
rna14400_gene_LOC106761210:13-123	5		AGCAGTTTGAGCCGTAGAGC	CCACTTGACCTTTCCCGTTA	59.786	59.964
rna14444_gene_LOC106762592:88-200	5		GATGAACGGTGACTGCTAGTGA	CTCTCTCCTTCTTCTCCTCCG	60.321	59.702
MSTRG_9916_2_gene_MSTRG_9916:38-151	5		cattttcttctactTTCCCTTCCA	CAGATTGTTTGGGAGGAAGG	60.001	59.521
rna14764_gene_LOC106761907:192-314	5		gagaaagagagagaagcaTTTTTCA	TGAATAAAAGAGACCCAGATCGA	59.697	60.082
rna14812_gene_LOC106761977:384-494	5		GGCGCGTGCGTATAAATAAG	GTTGTAACGCGTTTGGCAA	60.611	60.692
rna14830_gene_LOC106760951:821-937	5		ggatgaagaagaggaacaGATGA	GCTCCATTTTTGTCCTGCTT	59.705	59.316
rna15046_gene_LOC106761105:1-121	5		AATTCTCTCTCAGTCCAAATCACa	AGCTCAAACCAAGTTCCATGA	59.282	59.726
rna15054_gene_LOC106762877:1598-1717	5		TTATGACAAGGAGTCTGCGAAA	tgttcTTCACTGCATTTACTCCA	59.883	59.799
rna15116_gene_LOC106761683:5-119	5		TGAAGCTAGCATTTGCATTGA	TTCCTTAGCTTCAAGGGCAC	59.599	59.452
rna15150_gene_LOC106761579:243-371	5	NAC domain-containing protein 86	ATATGTCCTGTGCCACCCAT	GGAGACTCATTGGAGCCATG	60.081	60.622
rna15190_gene_LOC106762222:46-156	5		CATTCGATTTTCCTCACACTCA	AGCAGAGAGAAAGTGGTGGG	60.11	59.45
MSTRG_10318_1_gene_MSTRG_10318:249-371	5		aaataaaaatctgaaacagaaaactga	CGAGGAGAGATTTAACTGAGGG	58.126	59.367
MSTRG_10318_1_gene_MSTRG_10318:1929-2045	5		TGGTTGATTGGTGGAAGAGA	CACACCCACCACCACAGTAC	59.059	59.757
rna15202_gene_LOC106759781:289-405	5		CACACCCACCACCACAGTAC	TGGTTGATTGGTGGAAGAGA	59.757	59.059
rna15202_gene_LOC106759781:1964-2086	5		CGAGGAGAGATTTAACTGAGGG	aaataaaaatctgaaacagaaaactga	59.367	58.126
rna15356_gene_LOC106761342:60-172	5		CAATAGTGATGCATAATTGAAATGA	TGCACTCTTGCACTTTCAATG	58.165	60.042
rna15518_gene_LOC106760944:133-243	5		TCTCACCGACCACCTCCTAC	CGAAAGAAAAGGGTAGTATATGAAGAA	60.112	59.56
rna15877_gene_LOC106760730:2106-2219	5	probable cellulose synthase A catalytic subunit 5 [UDP-forming]	ATTGTTGGCCAAAGTGGTGT	TGGCTGTTTTCCATTATCTCAA	60.277	59.586
MSTRG_10754_1_gene_MSTRG_10754:1472-1582	5		CGCTGAAAAGCCTTACAAAG	TCTTCTAACAAACCCAAAATCGA	57.865	59.991
rna16120_gene_LOC106759815:120-230	5	probable WRKY transcription factor 31	CCAATTGCATCATTTACTATGACTT	TGGAaccagagagagagaaagag	58.586	59.26
MSTRG_10931_1_gene_MSTRG_10931:61-183		Vigna angularis TPR repeat-containing thioredoxin TTL1-like	ttgatttgatttgatttaccctaaca	TGAGTGAGTTGTTTCTGAGTGGA	60.012	59.938
MSTRG_10931_1_gene_MSTRG_10931:193-309		Vigna angularis TPR repeat-containing thioredoxin TTL1-like	TATCACGAGATCCCcatcct	ATTTGGAAGTTCTGAAGGCG	59.316	59.312
rna16334_gene_LOC106763852:419-532	6	calcium-dependent protein kinase 26	AAATATCAATTCTGCAGaaaacaaca	GCGCATGATGGAGTCTCTCT	60.276	60.53
MSTRG_11090_2_gene_MSTRG_11090:7-131	6	histidine kinase 2	AGCTAATGCTGCACACACCA	TCAGAAAACGTTGGGTGTCC	60.481	60.934
rna16701_gene_LOC106765047:400-519	6		GTAGTCCCTCCGACCTCCTC	GCAGTTGACTAAGtagaagaaaggaga	60.073	60.024
rna16813_gene_LOC106764509:107-220	6		ATATATTCCCTGCTCACCCG	TGATGAAGATGTGTTTCAGAAGG	58.882	59.228
rna16864_gene_LOC106764695:841-951	6		AGCACAGCAAGTTCTTTCAGTG	ACATAGATAAGATGCACTTAAGGTTGA	59.725	58.824
rna16963_gene_LOC106765152:1735-1847	6		gagGGGGAAAAGAACATGAA	TTTGATTCCTAAGTGAGAAGCAA	58.956	58.2
rna17032_gene_LOC106764705:1596-1718	6		TGCAaatgagagaaacaaattga	tgGAAAATAGTAGAACTTcagaaatga	59.75	58.898
MSTRG_11467_1_gene_MSTRG_11467:70-180	6		TGCTAACAAAAAGTGATTTATGGTG	AAGGGATGTGTATATGATGGGG	59.52	59.799
rna17062_gene_LOC106764931:64-189	6		GTCCCTTTTTCTTACTCACCGTT	aGACTAAAAGCagaaagaggagga	59.928	59.255
MSTRG_11684_1_gene_MSTRG_11684:40-152	6		AGTAGAAACTATAAGAGAAGGGAAACC	gaaaggaagaactGCTATGATATCTC	57.474	58.177
rna17448_gene_LOC106764945:290-428	6	receptor-like cytoplasmic kinase 176	CCCCACTTTCCACAACTTCA	CCCATGAAGAGAGAACCGAA	60.923	60.187
MSTRG_11821_1_gene_MSTRG_11821:1211-1323	6		GCCAAACGGTTTTTCTCTTT	TAATGTTGGACTCAATGCTTGTG	58.353	60.046
rna17585_gene_LOC106764792:2121-2234	6		CGCAGCATCTCCTTCAGAA	TGCAGCTGATCACTTTGAAG	60.232	57.703
rna17602_gene_LOC106765301:710-823	6		CGTCAAGAGGTTGAGCGTTT	TTAATCCAAATTAGCTTGAATGCTC	60.431	60.012
rna17638_gene_LOC106763139:264-377	6		ATATAAGGCCCGCTGGAAGt	TCCCACTCCCACAATTTACC	59.951	59.647
rna17727_gene_LOC106765194:28-153	6		ACTTTGCATGTTAAAATGgca	AACTTCCTATAAGAAAAAGAGTGAACA	58.226	57.515
MSTRG_12170_2_gene_MSTRG_12170:278-391	6		AGATGAATgATTCCATTCCAAAA	GGAGGAACACGAAAACAAGC	59.672	59.717
rna18129_gene_LOC106764888:5-118	6		CCAAAATTTCTTAAGCTCTTCAA	TGGAATCAAAACCAGaccaag	57.039	59.956
rna18129_gene_LOC106764888:1827-1943	6		CCTATGGATGCTGCTCCTCT	GCTTAATCATCTTCATTCTCGC	59.41	58.112
rna18359_gene_LOC106765264:197-307	6		GGTTGGAAATTAAAAACGGGA	ATCTCCACGTTGCTCAATCC	60.043	60.081
rna18707_gene_LOC106765021:189-308	6		GCTTCTTGGTCAAAAGCCTT	CTTCGCTGGTGTAACTTCAGG	58.579	59.921
rna18709_gene_LOC106765021:387-506	6		CCTTACCCGGGTTTCTGTCT	ACACAAGGATTGCAACCGAT	60.353	60.384
rna18728_gene_LOC106763670:214-342	6		TCTCTACACCTTTCTTCCTCAAca	AAGAGAGGACCAACGGCAC	59.45	60.253
rna18825_gene_LOC106763832:1-102	6		TGTCTTACCAAGTccccttctt	GTAAAATCAGAGTGTCATGGGTG	59.144	58.499
rna19121_gene_LOC106762909:656-769	6		GAGAAGATTCCGATTGGGTTC	CTCTAACCCCACTCCCATCC	59.895	60.704
rna19186_gene_LOC106764863:122-232	6		ggaggagagagagaaaacgag	CTGCCACCATTTCTGCTACA	57.325	59.864
rna19214_gene_LOC106764200:328-453	6		GGAATTGTGGTGAAGGAGGA	CCTTCCATTGGTTGTGGAGT	59.903	59.82
MSTRG_13143_1_gene_MSTRG_13143:31-144	6		TGCTTAAAACTGAGAACCATGAG	CTGACAAACCATGGGAATCC	58.575	60.173
MSTRG_13143_3_gene_MSTRG_13143:31-144	6		ATGCTTAAAACTGAGAACCATGA	TCCTTGAATATGGGAATCCG	57.952	59.717
rna19264_gene_LOC106764198:360-474	6		GCACTGCACCAAAGGCTACT	ATAGATGGAGGGAGAAGGGC	60.462	59.495
rna19304_gene_LOC106764327:86-202	6		TGGAATCATGTTTATCTCCTtcaa	TTGGGGCAACTTCTACTCTTT	59.844	57.996
MSTRG_13192_7_gene_MSTRG_13192:3389-3505	6		TCAAGGTATTGAGGAGGGTTC	CGTGTAACTCTTAGGTAGAAACGC	58.108	58.659
rna19432_gene_LOC106764047:263-376	6		TGGAAGATAGGGATCACTGTTG	CGCTGCTTCTTCGATTTCTC	59.052	60.235
rna19432_gene_LOC106764047:788-942	6	ethylene-responsive transcription factor RAP2-1	CAATCAGCAATATTTCATCTCCC	GAGGTTAATTAGTTTGAAGACCCAA	59.821	59.06
rna19439_gene_LOC106764330:1-110	6		TGGCATAACAGAACACACCA	CCAGCCATTGAACTTGAAAG	58.543	58.352
rna19439_gene_LOC106764330:212-325	6		GAATGGACCCTAATCATTCTGC	GATGGGGGTGAGAGAAATGA	59.805	59.862
rna19576_gene_LOC106763779:84-197	6		AACGGTTGGTCAGTTATAAATTCA	ggaaaagcAGAGACATGATtctg	58.904	60.256
rna19620_gene_LOC106765300:2011-2121	6		TGATATGGGAAtacctgaattttt	AACAAGAAATTACCAGCATTGC	57.938	58.323
MSTRG_13377_2_gene_MSTRG_13377:76-195	6	3-ketoacyl-CoA synthase 4	AAACTCCGAACCTTCCCAAC	GCTGGATCTGAACTCCGAGT	60.34	59.41
rna19641_gene_LOC106764299:7-123	6		GCTAAACATACCTATTCATTTCTTGGA	TTTCACCTCAGCTgcaaatg	60.151	59.988
rna19643_gene_LOC106763786:1-107	6		TGAAAAGGCCAAAATCACACT	TGCTCTTCCACTTCCGTCTT	59.601	59.989
rna19716_gene_LOC106764766:81-194	6		AAGGTTGAAGAGATGGAAATATAAGaa	CAAAAGCCACTCCTTTGGTC	59.111	59.711
MSTRG_13438_1_gene_MSTRG_13438:104-216	6		gaataaaataatttctggAATGGTTC	TTTCAAGAGACATATTCGTCGTAT	57.719	57.085
rna19746_gene_LOC106765097:11-125	6		AACACAAACACTAACATgaaacaaca	TTTTTGCATCAGTACGCAGTA	59.819	57.159
MSTRG_13453_1_gene_MSTRG_13453:329-448	6		GAAGCTGCTTCCTTCATGGA	TCACCCACAATCCATCAGTG	60.483	60.378
rna19800_gene_LOC106764182:391-537	6	snakin-2	CGCAAGTGCCCTTAAACTTC	TTCACCTCTCACTCAAGAACAca	59.883	59.938
rna19848_gene_LOC106763826:65-187	6		TCCAACAAAAGTAgtattttctttctg	GAAAAGTTGCAAGTGATTGAGA	58.555	57.154
rna19848_gene_LOC106763826:1203-1316	6	B-box zinc finger protein 21-like	TTCCATCTTTCCTACTGGGC	TGTCAAAAATAACATGCAATTGG	59.126	59.761
rna19854_gene_LOC106763806:1385-1495	6	ethylene-responsive transcription factor ERF110	CGATGAACACCTTACATCACCA	CCTTAATTCTAGGTACTCCAGACCC	60.807	59.824
rna19913_gene_LOC106765905:401-515	7	calcium-dependent protein kinase 17-like	TCCTTCCCAAAATTCCTCCT	AGAAACGGAGGGAGCAAAAC	59.875	60.61
MSTRG_13721_1_gene_MSTRG_13721:1275-1393	7		TATCATCCCCTTCTTCGTTG	TGGAATACCACAACACAGCA	57.612	58.543
MSTRG_13721_1_gene_MSTRG_13721:2176-2289	7	cold shock protein 1	CTAGGGATTGCGGCACTG	CCAGGCTTCCCACAATTAAA	60.367	59.931
rna20202_gene_LOC106766750:140-253	7		CGGATTCGAAAAATTCTggt	TTTGGAGGAGATAGAAATTATGCA	59.019	59.173
rna20203_gene_LOC106766750:140-253	7		CGGATTCGAAAAATTCTggt	TTTGGAGGAGATAGAAATTATGCA	59.019	59.173
rna20338_gene_LOC106767038:393-506	7		CAATTCCAAcgtgtcttcttctt	ATCGGACGAAGAGGTGGAAG	59.682	61.553
MSTRG_13936_3_gene_MSTRG_13936:1673-1791	7		tgaaagaaagttTGCTGTTGTG	CAACCTGACAAATGTGATGATG	58.135	58.9
rna20661_gene_LOC106768762:114-228	7		tcattcCATCACCAACTCAAA	TGTTGCCTTCTATCTTGCgtc	58.961	60.401
rna20660_gene_LOC106768762:1-112	7		gattgacAGAAGAAGGAGATGACA	TGCgtCTGATTTCTGTGAGG	59.757	59.984
rna20748_gene_LOC111242009:1034-1154	7		TTAGGACGTGTGTGATAGGGG	TGAATATAGCAGAATTGACAATCaga	59.861	59.236
MSTRG_14072_1_gene_MSTRG_14072:19-145	7	abscisic acid 8'-hydroxylase 4	CACCCATCACATTTCCTCATT	GCAATGATCTCCATACACACG	59.662	59.016
rna20758_gene_LOC106769302:983-1096	7		GGAGTTTTTGGTGAGAGCTGG	AGGAAAGTTACCAAACCATCCA	61.165	59.741
rna20758_gene_LOC106769302:1151-1264	7		TATGGGTGAGAGGGTGGTG	CTGTTGTGTTGGTCGGTGAG	59.324	60.194
MSTRG_14100_1_gene_MSTRG_14100:708-818	7		TTGACACATCAACTAAAATGGGA	TTTGCCCTCAAGCTTAAATCA	59.37	59.84
MSTRG_14132_1_gene_MSTRG_14132:2543-2663	7	auxin efflux carrier component 4-like	TCAAAAGTCCAAAATAGACGCA	TCCCCTGTTTTCCTCTGCTA	59.758	59.807
rna20834_gene_LOC106767858:150-272	7		TCCTTTTCATGTGTGTCTCCTTT	TGGTAAAACCGCCATAGAATG	60.026	59.84
rna20957_gene_LOC106768566:2736-2849	7		ATACGGTCCTCCTGGTTGTG	TGTTTAACAGCTCTGGCCCT	59.844	59.875
rna21172_gene_LOC106766949:554-676	7	zinc-finger homeodomain protein 11	CGTGATCCTCAGGAACACAG	TCGGGTTATTGTTGGTGGTG	59.257	61.58
rna21209_gene_LOC106766686:2187-2299	7		TGCATAATTAGGAGATCTGTTGAG	GCCATTGTTTCTTCTCCTCC	57.629	58.717
rna21212_gene_LOC106766687:463-587	7		CTCATTGCCTCAGTCTGGGT	CAAGACCATTGGTTCAacga	60.261	59.541
rna21212_gene_LOC106766687:701-814	7		TTTCCTCTCATGTTACTCCTCCTC	TGAATGTTTTGAAGTGTTGCAA	60.129	59.25
rna21451_gene_LOC106768977:1456-1569	7		ACCTCCGGCGTCATTCTAC	ACGGAAGCCTCCAGATCC	60.088	60.16
rna21604_gene_LOC106768352:2634-2750	7		GCATCAGCATTCATTCAATAATC	AGTTGTTGCTGCTGTGGTTG	58.599	59.946
rna21626_gene_LOC106767023:1045-1155	7		CATCTTAGAAAACCTTAACAGTGCA	TGCATTCTTCTGGGATACTGC	58.975	60.228
rna21697_gene_LOC106767366:64-182	7		TTCCCATCATACTTACCACTCTCA	GAGGCCTGCAAAGATAATGC	59.892	59.813
rna21807_gene_LOC106768011:1148-1264	7		CACAAATCTTCAAACACTTAACTTCA	AGAACCTGATGGTACAGTTGCA	58.883	59.662
rna22077_gene_LOC106769318:39-152	7		GCATCCATTTTGACCATAACC	AAGAGAGAAAGTGGTGGTTgaca	59.152	60.195
rna22155_gene_LOC106768635:44-162	7		ggggcAAGGGTGTTGAAC	ACCGCAGctacacaaacaca	61.335	60.37
MSTRG_15254_1_gene_MSTRG_15254:306-419	7		TCCTGTTCCGTCGTTTTCTC	GTGGAGGAGGCCAACGAC	60.232	61.686
rna22365_gene_LOC106766817:683-796	7	ethylene-responsive transcription factor 5	GTGGAGGAGGCCAACGAC	TCCTGTTCCGTCGTTTTCTC	61.686	60.232
rna22371_gene_LOC106768714:38-157	7		CCTTTCCACTCCTCCACAAC	AGGGAATGAGATTGAGGTGC	59.549	59.094
rna22379_gene_LOC106767743:187-312	7		CAACTTCAACCAACCACTTCA	TGTTGTTGGTCTACggagga	58.66	59.135
rna22489_gene_LOC106767013:307-417	7		CCTTTTATCACTCAGCTTACAGCA	AAAGGAAGCAAATATGAGAACCC	59.972	59.867
rna22562_gene_LOC106767068:153-266	7		ATGCAAGAAGCTGGGCTG	AAAGTGGATGGGTGGCTATG	60.096	59.813
rna22657_gene_LOC106767242:929-1051	7		GGAGATTCTCATGGAAATAATTCAA	AGTGCTTGGCATTGAAGGAT	59.721	59.7
rna22718_gene_LOC106768253:164-288	7		ACATACTCTCACACGCACGC	AGGGAAGGTAAGGGTTGGAG	59.936	59.434
rna22718_gene_LOC106768253:1245-1370	7		tgaggatgaagaggaagatgaa	tctctctgtcttcgtcttcatca	58.861	59.222
rna22899_gene_LOC106767993:248-361	7		TGGATGAATTATCTAACTCCCGA	CAAAGACCACCTATTTCCAAGG	59.816	59.865
rna22927_gene_LOC106766827:48-168	7		GAAGTGCCGCCACATACAC	CAGAAAAGGTgtgttttggttg	60.136	59.552
rna23086_gene_LOC106769269:1-100	7		AATCAAAAGCTCCATCTTGTTTC	TCCGAACAAGATAGAAAAGGC	58.814	58.455
MSTRG_15792_1_gene_MSTRG_15792:1800-1913	7		TTATCATACAGATTTTATTGCTCATGA	CAACAAAAATTCTTTCATTCCCA	58.319	60.2
rna23229_gene_LOC111241990:14-130	7		TGGAACATGATCAAGCCAGa	GAATTGCAGCGAGGACATTT	60.201	60.221
rna23229_gene_LOC111241990:333-446	7		CACTCTCCATGCCTCACTCA	TGTGATGGGGTCAGAGAATG	59.98	59.473
rna23230_gene_LOC106765426:1158-1268	7		TCCTTCGGTCACTTCTCTGA	AAAGAACCAGAACATGCCCTT	58.51	59.99
rna23322_gene_LOC106767699:614-727	7		tgaaagcaAGTGATGAAAACG	TGTTTGTAGTCTTCTCTCCCACTG	58.953	59.847
rna23334_gene_LOC106769270:145-267	7	cyclic dof factor 3	AGAAGATCCCCTTCCCTGAA	GCATCCTGCTCTTCTTTTCC	60.008	59.009
rna23451_gene_LOC106769314:167-277	7		TCTCCTTCACTTCACTccacttt	tgaaagagaaagagggagCG	59.42	59.688
rna23459_gene_LOC106765803:106-226	7		CTCTCTCAAACGCCGTTCTC	TGTGTGGAGAGAGTACGGAgaa	60.134	59.907
rna23561_gene_LOC106768956:633-752	7		TCTCCTCACTCTTCACCTCCA	AGATGTAACAAGGTGCAGGGA	59.97	59.607
rna23561_gene_LOC106768956:2252-2368	7		AAATGCTGCAGCCGAGAG	GGGACTAAAACATCACCACCA	60.249	59.703
rna23577_gene_LOC106769056:45-173	7		GTGTGGGGTGAGAAGACGAT	TCTCTTtggagaaaaggaagaaga	59.969	59.999
rna23691_gene_LOC106766440:87-206	7		CATGGAAATCACTTACACTCATCA	GGGAATTGCTGAGTGGTGTT	59.02	59.973
rna23994_gene_LOC106767997:753-869	7		TCGTCAAGCTGATAGTAGCACTTC	TCATGATGCTGATGACCTGTC	60.102	59.653
rna24032_gene_LOC106768246:74-184	7		TTGGTAATTTCAAGCACAAAGG	TTTCCCACCACCTTTTGTGT	59.162	60.246
MSTRG_16374_1_gene_MSTRG_16374:1652-1765	7		TTTTATCCCCGTCAGCCTCT	CGAAGTTCGTCATCATCGAC	60.949	59.245
MSTRG_16373_1_gene_MSTRG_16373:1034-1147	7	probable galactinol--sucrose galactosyltransferase 6	CGAAGTTCGTCATCATCGAC	TTTTATCCCCGTCAGCCTCT	59.245	60.949
rna24319_gene_LOC106768875:81-191	7		CCTCCTTCACGTTCTTCTGC	tctctctcttcttccttcttttgg	59.989	59.667
rna24371_gene_LOC106765804:1-111	7		tTGCTTAGCGcgtttttattt	AATGGTATAATGAAGCTCCTAGGG	59.11	59.013
rna24453_gene_LOC106765607:1905-2029	7		TGCTTCTTTCTCTTTCGGCT	AAAAAGTAAAAGCAAATGACTGACT	59.336	57.059
rna24587_gene_LOC106769224:1113-1232	7		ATTGGTAATGGTGGCGAGAG	CATTCTCCTTGCCACTCTGC	59.955	60.945
MSTRG_16732_1_gene_MSTRG_16732:163-303	7	mitogen-activated protein kinase kinase 2	GAGAcggaaagagagagagagaga	GACACAGTCTCACTAGgttttcaaa	59.909	58.927
rna24694_gene_LOC106767840:663-776	7		GTTGGTGGAGGTGGTGAGTG	CATCATCATAACCCACAACTCC	61.461	59.174
rna24764_gene_LOC106768583:10-140	7	3-oxoacyl-[acyl-carrier-protein] synthase II, chloroplastic	GGAGGGAGCAGAAAGAACTG	CTCCAGTGTTCACAAAATGCA	59.014	59.749
rna25140_gene_LOC106767998:1419-1544	7		GCAAccctttttccttcttc	GAGGTGGTAGTGGAAAGCTCA	57.903	59.343
rna25199_gene_LOC106767700:1138-1248	7		CGATCTGTATCGCTCTTCTAGACA	CCAGATCCTCTCCATTTACG	60.062	57.208
rna25217_gene_LOC106768852:2642-2755	7		CCAACAGAGAAGGAATGATCTG	GACAATACAAATCACTTATATTCTGCA	58.789	57.926
rna25278_gene_LOC106767095:260-373	7		CAGGAGGACGTCACCACC	CAGGCATAACCATGTCATGC	60.088	59.955
rna25366_gene_LOC106767780:831-944	7		CATGGAATGCCTAGCACTGA	tcgtcttcttcttctcacTCG	59.823	57.404
rna25396_gene_LOC106768822:385-501	7	scarecrow-like protein 13	GGCATGTACCACGTTTTACAGA	GCTCCTTGCAGCTTTCAAAA	59.926	60.637
rna25455_gene_LOC106766745:981-1100	7		GCAACTGTCTAAGCCTCAaacc	CATGCATAACGAGGCACCTA	60.303	59.712
rna25498_gene_LOC106767012:593-706	7		CAAGGACATAAACCAGCTTCC	GAAGTCCCTGATAAGCCACG	58.707	59.694
rna25544_gene_LOC106768666:26-136	7		ACCCGGATATGCATGTATCC	CGTAGTTAAGGTTGTCTTGTGTGTG	59.491	60.063
MSTRG_17521_2_gene_MSTRG_17521:128-247	7		TCTGGCACCATTTCTACAGG	TCTTCTGTCCATCATGTAATACTGC	58.722	59.578
rna25857_gene_LOC106767118:1275-1394	7		TCAACTTCTTCTGTCCATCATG	TCTGGCACCATTTCTACAGG	57.797	58.722
rna25972_gene_LOC111240526:39-155	7		ACGCCATTGAACCTTCAATC	CCAAGAAATTGGAACTGCAAA	59.939	60.096
rna26117_gene_LOC106768188:3224-3340	7	auxin response factor 2B	ATATATGCCTTCCCTGTTAGAAACTC	GTTCTAAGGAAGCAAAGAGTAAAACT	59.416	57.311
rna26242_gene_LOC106769193:104-220	7		CGCATCTTCATCCACACAAC	AGGGTAGGGTTGGAGAGGAA	60.12	59.928
rna26412_gene_LOC106766674:862-975	7	myb-related protein 308	CCTGCTAATTCTCAAGTGTCTGA	aatagCGGATTTGGTTGCTG	58.663	60.096
rna26537_gene_LOC106772108:57-171	8	protein argonaute 10	TCATTGCTTTTATAATCCTCAGTACC	GCACAGGCTATGAAGAGAGAGA	59.084	58.842
rna26582_gene_LOC106772740:225-338	8	phosphate transporter PHO1	CCATTTTCGATTCTCTTCGC	TTCTTCCCTCtcttctgttattttt	59.784	58.188
rna26710_gene_LOC106770027:1458-1571	8		ATTTTGAGCTGCCGCCATTA	TTGTGTGGCTTGAAATGTCA	62.829	58.675
rna26849_gene_LOC106770970:112-225	8	homeobox-leucine zipper protein HOX11	AAAAGGCAGTGTTGTTGCTG	GGTTGGTTGGTGTTGTGTTG	58.975	59.745
rna26910_gene_LOC106771288:68-178	8		gggaTAGATgtaaaaagaagagagaaa	CATTAATGGTGAGACCGCCT	58.907	59.955
rna26911_gene_LOC106771288:125-235	8		ACTCTCTAGCTATTCATCCAGAATTCA	CATTAATGGTGAGACCGCCT	60.173	59.955
rna27014_gene_LOC106771279:1-104	8		atgaaCACGAAGAACAAGCG	GGAGAGAGTGAAGGATGAAACG	58.926	60.247
rna27219_gene_LOC106772237:522-635	8		GCACGTTCATGGACTCAGAA	TTTTGCACAAAAGCATAAGCA	59.837	59.52
MSTRG_18496_1_gene_MSTRG_18496:932-1042	8	lectin DB58	TTCGTTGGTTGAGTTTGCCT	TAAGGTCTTACAGCCATGGC	60.668	57.849
MSTRG_18499_1_gene_MSTRG_18499:882-992	8		TAAGACCTTACAGCCATGGC	TTCGTTGGTTGAGTTTGCCT	57.849	60.668
MSTRG_18572_2_gene_MSTRG_18572:463-579	8		CCTGTGCATTCCTATCTCGG	AGCAAGCAAgtcaaaacaacaa	60.615	59.963
MSTRG_18606_4_gene_MSTRG_18606:1-105	8		gagagagtgagaaaATGCTCCG	TGGTTCTTCCAATCATCGAA	60.517	59.049
rna27964_gene_LOC106771425:85-195	8		ggtgtAAAACATGTCATAAAtggaa	CGGTGAGAGCGAGATTACGT	59.122	60.419
rna27973_gene_LOC106771221:181-291	8		AATCCACCCTCCTACGTGTG	TGGCCCTTTCTTTACATTGG	59.844	59.931
rna27977_gene_LOC106772273:737-850	8		GCCAAGAAAGATGCTTCTGC	GAAAAGCTCACCAAACCGAA	60.103	60.227
MSTRG_19117_2_gene_MSTRG_19117:79-195	8		CAGCACgctcttcctctttc	TGACGATGAGTGAGAGTGGTG	60.277	59.881
rna28202_gene_LOC106771405:848-954	8		TGTCATGATGAATAAGAAATCACG	TCCAAAGGCaccaaatataaaa	59.013	58.546
rna28426_gene_LOC106770749:214-327	8	auxin-induced protein AUX28	TTGGACTTGGACTACCTGGAA	TCAGTCTCAGTTTCAGAGAAGCC	59.578	60.181
rna28426_gene_LOC106770749:951-1064	8		TCAGATGGAGAGAGCAGGGt	GACATCTCACTGCtttgtttgaa	59.945	59.415
rna28672_gene_LOC106772303:2-112	8		TCTCGGTACAACACAAACTCCTT	GGAATAGCGAGGTTGTGCTG	60.082	60.796
rna28848_gene_LOC106772171:1288-1398	8		TTTTTCTTCCTGACCGATGG	TCCATGGGCTATATGTGCAA	60.044	59.914
rna28895_gene_LOC106770900:184-300	8		CCCACCCATGTCTTCTCTTC	CAAAGGGCTTGACGAGTAGG	59.505	59.869
rna29040_gene_LOC106772189:721-846	8		TTTTGGTACTTTGGTTCCGC	TACCAAGCTTTTCTCTGGCC	59.975	59.452
rna29258_gene_LOC106770818:521-634	8		AGCCTCTTTACCAGCAAATTTC	AACCTCTAGGACTCAAACACGC	58.954	59.816
rna29336_gene_LOC106772783:408-534	8	trihelix transcription factor GTL2	CAAGGACAAATTCTTTGAtaaatgtg	CAACTTACAAATCACGCAcca	60.155	59.641
rna29570_gene_LOC106769698:14-128	8		CTTTCGAAAACGGTCCCTTT	AATGAAAATGGGTTTTCGTGA	60.455	59.306
rna29573_gene_LOC106770817:1-104	8		acaactctctctctctctctctctctc	tttgtttttcaaacttgaacaagaa	58.852	59.296
rna29656_gene_LOC106772114:1899-2011	8		AAAAGTTGGTGTTATGTAGAAATTTGG	TCTCTTCTGAAGTGGCTTCCA	59.994	60.119
rna29761_gene_LOC106771747:576-689	8		AGTTGAAGCATCAGCAGCAG	TCTTCAAGCAAGTTTATGATCCC	59.344	59.622
rna29973_gene_LOC106770786:1528-1644	8		GCTGCTGATGCCTCCAGTTA	ATCTAATCCAGCTTGATTTACTGGA	61.488	59.576
rna30281_gene_LOC106771921:277-390	8		TGTCAGAGGTAGAAGGAAACGA	GAACTGAAGACGGTCAGTCCA	58.98	60.291
rna30282_gene_LOC106771921:196-309	8		GGACTCAGAGGTAGAAGGAAACG	GAACTGAAGACGGTCAGTCCA	60.64	60.291
rna30331_gene_LOC106772086:54-164	8		CACTTTCCACAAGCACCTCTC	ATGGAGAAGGAATGGCACAC	59.899	59.934
rna30373_gene_LOC106772376:205-329	8		tcaagCTGTAATTGCTTAGCTAGC	AGGAGGTTTCCATGGTTGTG	59.436	59.82
rna30373_gene_LOC106772376:359-472	8		TATGATGGATGCAACTTCCG	GGCCATCTGTTTCCAGCATA	59.499	61.003
rna30373_gene_LOC106772376:837-950	8		TTCCCTCCACAAACCCTACA	GGGTTGGTTTGTACTGTTGGA	60.345	59.743
rna30427_gene_LOC106771748:1399-1518	8		GCCTTTATCCGGGTCACTCT	GCTTCCGGTGGATCTTCC	60.464	60.565
MSTRG_20680_4_gene_MSTRG_20680:2607-2721	8		tttgaaaattaatccTCATGAAagg	TTCAGATTACCATTTACAGTCAGCA	59.76	60.069
rna31030_gene_LOC106770895:1185-1301	8		ACTTCCAACTTTAGAATTAGCAACTTG	AGCCGCCATTTTTCATCTTT	59.722	60.93
rna31125_gene_LOC106771228:622-735	8	zinc finger protein CONSTANS-LIKE 16	ACGAAAGAGTCCGCTTGAAA	GTGTCTGGGTGTTCGAGCTT	59.993	60.307
MSTRG_21089_1_gene_MSTRG_21089:334-444	8		ACAGGCCCTGTAATTGTTTGG	CAttttatcatatcatatcatatccca	61.129	57.418
rna31126_gene_LOC106772353:1735-1845	8	x	CAttttatcatatcatatcatatccca	ACAGGCCCTGTAATTGTTTGG	57.418	61.129
rna31186_gene_LOC106771158:34-144	8	transcription factor DIVARICATA	TCTCCTAGAAAGCGAgactctttc	tttgtttctttgttttcgCTGA	59.817	59.904
rna31692_gene_LOC106774137:42-155	9	mitogen-activated protein kinase kinase 5-like	GGGaagaaatcaaatcaaatcaa	ACTGCAGAGAAGCTTCCAGG	59.326	59.745
MSTRG_21439_1_gene_MSTRG_21439:2396-2504	9		ACTGCAGAGAAGCTTCCAGG	GGGaagaaatcaaatcaaatcaa	59.745	59.326
MSTRG_21438_4_gene_MSTRG_21438:1-108	9		GGGaagaaatcaaatcaaatcaa	ACTGCAGAGAAGCTTCCAGG	59.326	59.745
MSTRG_21541_1_gene_MSTRG_21541:128-244	9	peroxisome biogenesis protein 2	agagagaaagaagcgGTGCA	GTGAATCCAAGCATCGTGTG	60.277	60.12
rna31905_gene_LOC106772878:62-174	9		gaaaaacgAGGAAAGATTCAGC	TGACAGAGAGAAAGTTGCGG	59.376	59.161
MSTRG_21629_1_gene_MSTRG_21629:241-357	9		TTCTCTTATCATCCACACATACCC	CATGTTTTTGGGATAGCTATTGAA	59.268	59.436
rna32149_gene_LOC106774108:431-547	9		AGGCTGCAAAGTTTCCTGTG	TTTCACTGGCTTCTCTGTAGACA	60.431	59.179
MSTRG_21747_1_gene_MSTRG_21747:974-1090	9	linoleate 13S-lipoxygenase 3-1, chloroplastic	TTTCACTGGCTTCTCTGTAGACA	AGGCTGCAAAGTTTCCTGTG	59.179	60.431
MSTRG_21747_2_gene_MSTRG_21747:895-1011	9		CATCAATATGCTTCACAATGACA	AGGCTGCAAAGTTTCCTGTG	58.571	60.431
rna32214_gene_LOC106774360:511-630	9		TGCTCTTTAGTTTACCCTCTCTTCA	TTTTCCAGAAAAGTGGGTTTG	59.965	59.094
rna32254_gene_LOC106774223:206-316	9		TTCACTTCTTATAcgttcttctccttc	AAGATCTGGAAGGCAATTGG	59.774	59.126
rna32405_gene_LOC106773129:689-805	9	metal transporter Nramp2-like	GTTGTCTTCGCCCCATGTAT	TATCTGCACCTTGTCCTTGG	59.82	58.722
MSTRG_21960_3_gene_MSTRG_21960:2153-2257	9		TGAATGTTTAAGAGCAGTGTTAGGA	tGGAAGGAGAAACTTATCTACACtg	59.399	58.118
rna32768_gene_LOC106773739:168-278	9		GCACATCCATTTAGCAAAGAGG	ttttctttatttcttccgTTTCTCtc	60.976	59.723
rna32768_gene_LOC106773739:289-402	9		TGTGGTGAGAAAGAAAgatagagaga	TGATTGCAAAGAATAAAAGCCC	59.954	60.429
rna32789_gene_LOC106774292:421-534	9		GAAAGAATTGTATGATCAATATGGTGA	TgattcaaatatatcaaatggATTATG	59.576	57.562
rna32831_gene_LOC106773927:103-216	9		TGTTCAACAAAAGCACCACC	TAGTGTTGAATAGATTCCAAGGATGA	59.591	60.245
rna32930_gene_LOC106772892:15-129	9		TTCAAATTTCACCCTTctcactc	CATCGCGATATTAGAGTCGGA	59.623	60.203
MSTRG_22337_1_gene_MSTRG_22337:217-333	9	MLO-like protein 1	TCTGAGAAGGGTGTGAAGAGAA	ACAACAGCAACCACCCAAGT	59.062	60.466
rna33148_gene_LOC106774321:2125-2238	9		TTCATTACGCCTCCATTGAA	aaGGGTTCTGTTGAATATGATGG	59.112	59.255
MSTRG_22876_1_gene_MSTRG_22876:432-562	9	omega-3 fatty acid desaturase, chloroplastic	TTGCATGCATAGATTTTGGTTC	CCTTACCACTTCATAATCCTGAGG	59.971	60.242
rna33811_gene_LOC106774131:172-286	9	homeobox-leucine zipper protein ANTHOCYANINLESS 2	GGCTTCCAATAGTCCACACG	Gaaagattgaagaaaatgaaaatgg	60.517	59.435
rna33945_gene_LOC106774663:1250-1363	10	probable serine/threonine-protein kinase PBL23	GAATGAACCACAATCCACCA	TTGTGGTTATCGTCTCGATCTTT	59.193	60.014
rna34015_gene_LOC106775696:203-313	10	metal-nicotianamine transporter YSL3	CCCCAGACCTGGTTTGTTAA	TTGAATGATCAACGGGACAA	59.824	59.9
rna34014_gene_LOC106775696:566-676	10		TGAGACCTGGTTTGTTAAGCAA	TTGAATGATCAACGGGACAA	59.785	59.9
rna34056_gene_LOC106776267:138-250	10	acyl-CoA-binding domain-containing protein 1	AAGCACCTGATAAGTTGCCC	ATTTCAGAATGGAGCATGCG	59.198	61.141
MSTRG_23187_1_gene_MSTRG_23187:116-229	10		cccaCCTTCTCTGCTGAAAG	GAAGATGCAGAGAAGCGTCC	59.982	60.104
MSTRG_23187_1_gene_MSTRG_23187:309-422	10		TGTGAAACGCTTTTTGGTTG	GGTCGCAGTGACAGTATCCA	59.746	59.707
rna34190_gene_LOC106775710:43-156	10	protein ETHYLENE INSENSITIVE 3	tcccaCCTTCTCTCATGACA	CCAGAGGATCCAGAACAGAGTC	59.18	60.252
MSTRG_23188_2_gene_MSTRG_23188:2050-2163	10		GGTCGCAGTGACAGTATCCA	TGTGAAACGCTTTTTGGTTG	59.707	59.746
rna34238_gene_LOC106776261:41-151	10		GTTGTTATGCAGCTAACCATGG	CACAAACAAGACAAAGATATTGGAA	59.541	59.482
rna34565_gene_LOC106776090:1669-1788	10	transcription factor DIVARICATA	AGCAGCAAAAGATCCACTTCA	TCATTCCTGATGAGGCAGC	60.008	59.891
rna34612_gene_LOC106775619:61-171	10		CCCATCTTTAAGGCAGACACA	tgTTCTTCAAGAAAACTGTGTTTGA	60.118	60.221
rna34777_gene_LOC106774513:854-964	10		acaacTATATCACCATCATCAATTTTT	CTAAGTGACTTGAACTTATTCTCCCA	58.36	59.317
rna34815_gene_LOC106775899:38-156	10		ACGCGTTATTTTGTTTTGCC	GGAAACGAAAGTAGTGTTTGGG	60.006	59.907
MSTRG_23704_2_gene_MSTRG_23704:3731-3844	10		TGGTGTCAGATcttgaagagga	CCTCCACTCTCCGACATTCT	59.844	59.254
MSTRG_23704_2_gene_MSTRG_23704:4127-4239	10		AGGTCCACATACGCTGTAATTACTT	GGTAAATACAGTACAATCGCTCTCC	59.451	59.515
rna35068_gene_LOC106775745:1358-1471	10		GCAGAGTATCAGCAGTACCAGG	tgatAAATGAAGAGTCTTAAGCTGGa	59.032	59.833
rna35112_gene_LOC106774857:318-430	10		TCCTCACACACCCAACAAAA	TTGGGAGCATAAATGATGGA	59.976	58.917
rna35112_gene_LOC106774857:541-657	10		AACTGACATAGTCCGAGCCAG	TGTGGTAGGTAATTCAGCAGATG	59.367	59.167
rna35112_gene_LOC106774857:668-787	10		CTCTCGTAATGATCACTGGCA	GGTGAGTCCTCTGGGGTCTT	58.888	60.504
rna35112_gene_LOC106774857:1548-1661	10	WRKY transcription factor 14	GTCAAACCCCCAAAAGAGC	AGCAACAACTGGGGACACAT	59.517	60.431
rna35145_gene_LOC106775421:109-221	10		GGCTCCACCCTTCTTTATCC	TTGGGTTGAAGAGGTAAAGAAA	59.903	57.915
rna35145_gene_LOC106775421:729-842	10	transcription factor MYB108	GATGCCATGCGCTACCTCT	CAGAAGCCGTGGGAGAAC	61.338	59.34
rna35252_gene_LOC106775872:2773-2885	10		TGTAACAGTAAAACCATACATAgcagt	CAGAAGAGTTGGTGTGCATGA	57.603	59.889
rna35381_gene_LOC106775318:457-570	10		GAGATGGAGGGGGAGAAAAC	GGCCATGGATATAAGCCTCA	59.874	59.885
rna35490_gene_LOC106774895:117-231	10		CCTTCTTCAAATCGTGTGCA	TGGCCATAGCTTGAGAATTTG	59.84	60.216
rna35491_gene_LOC106775459:1139-1265	10		AGTTTTGTCTTGCATGCTGC	ACTCCAAATCGAGTCTTCGG	59.079	59.284
rna35532_gene_LOC106775938:1100-1213	10		CAGTTGAGAAGTCTATCCTTTCCT	TGATCAAGCAAAcaaaggga	57.335	59.247
rna35666_gene_LOC106775067:9-119	10		TGTGGAAGGAAATGTTAGGaaga	TTTTCTTTGCTCTGCACTGC	59.987	59.347
rna35799_gene_LOC106775725:2095-2208	10		TTGATCCCTCTATGTTGAATATGC	GCAGAATGCTGTTTGGAAGG	59.382	60.776
rna35994_gene_LOC106775533:564-683	10		CAATTTCCCAGCCGAAATC	ATGCAAGAGCTTCCACCACT	60.399	59.874
rna36068_gene_LOC106775516:606-718	10		TTATTGGCCTATGAGAAAGCTC	ttctcaTGGACATAACCAGCA	57.686	59.138
MSTRG_24728_1_gene_MSTRG_24728:957-1070	10		CAAAAAGAATGCTGGGAAGC	AGCTGCCTTTGGAAGTGCT	59.823	60.149
rna36503_gene_LOC106774990:760-876	10		CCAGAAGTGTTCTCAACAGCA	CTTCCACGGTTTTCCCTTGT	59.071	61.264
rna36567_gene_LOC106775022:3869-3982	10		GTCGTGAAAAGAAAGGGCAG	GAATTCCAGCCACTTCcTTTC	59.853	60.067
MSTRG_24844_1_gene_MSTRG_24844:904-1017	10		GGCACTTCCATGATGTGAGA	GAAAAGAAAGGGCAGGGAAC	59.637	60.053
MSTRG_24844_2_gene_MSTRG_24844:975-1088	10		GGCACTTCCATGATGTGAGA	GCTCCTGGTAGAAGTTCTGAGC	59.637	59.666
rna36588_gene_LOC106775678:510-623	10		TATCGAAACCCACAAGGAGG	AAAGGCAGCACAGGGAAAG	59.926	60.382
MSTRG_24870_7_gene_MSTRG_24870:234-350	10	ferredoxin-like	GCCTGGATTTTGCACAATCT	GAGCTGCCATTCTCCTCTTG	60.081	60.096
rna36590_gene_LOC106775679:615-731	10		CGTGATTTCACTTCATTTCATTG	GAGCTGCCATTCTCCTCTTG	59.505	60.096
MSTRG_24871_8_gene_MSTRG_24871:712-828	10		GAGCTGCCATTCTCCTCTTG	CGTGATTTCACTTCATTTCATTG	60.096	59.505
rna36680_gene_LOC106776071:2523-2633	10	uncharacterized LOC106776071	ACACCTAGATGTTGAAGTCTGACG	ATTCCATAACCCACATGTCCC	59.742	60.687
rna36787_gene_LOC106777267:1-109	11	tryptophan synthase beta chain 1-like	TGCAACCAAACAcgactctc	TGCAAGCCATAACAATATTATGTTC	59.88	59.372
rna36911_gene_LOC106777103:1-109	11	putative 12-oxophytodienoate reductase 11	GAGGAAACTACTGTTACGCAATTG	GTGGTTTTGGTGAGGTGCAG	59.287	61.552
rna36912_gene_LOC106777106:136-249	11	putative 12-oxophytodienoate reductase 11	AACTTCAACCCTAACACCGC	TTTGCCCATCTTGTAGGGAG	59.101	60.066
rna36957_gene_LOC106777616:3692-3802	11		TCATTCTGTCACcaatttcttca	ACTGCATAATTTAAGTCAATCCATT	59.601	57.409
rna37125_gene_LOC106777252:1-102	11		TTGTATGGAGGTGGTGAGAGTG	aaaatgatctGTTAgcaattcaaatg	60.028	59.827
rna37125_gene_LOC106777252:477-590	11		CAACTTGTTCTGCACCACCTT	TGGTTGAGAGAGTAATTGAAGGG	60.2	59.64
rna37125_gene_LOC106777252:635-745	11		TGTCCCCTCTCCCTTCTACC	GAAGTGAAgagggaaaaggga	60.447	59.677
rna37162_gene_LOC106777943:88-202	11	mitogen-activated protein kinase homolog MMK2	agCGAGTTCACATGAGCGAT	TGCTGCTCATCTTCAAATTAACA	60.977	59.903
rna37266_gene_LOC106777892:16-128	11		TGATTCCGCAGCTTACTCTTT	tgttgtgtgtttgtgtgtgagaA	59.124	60.143
rna37457_gene_LOC106778081:116-226	11		AAGATTCTAATGGCGGTCTCG	agCGTTCCCTCGGATGAG	60.587	61.335
MSTRG_25376_2_gene_MSTRG_25376:489-613	11		TCCAATTGTAGTCgcaataaaaa	CAAGGGTACTGAAGAAgggtg	58.731	58.705
rna37533_gene_LOC106776348:1578-1697	11	protein phosphatase 2C 29-like	ggggaggagaaggagaaggt	ATCCACTGGCCCCTCTTTT	60.947	60.837
rna37666_gene_LOC106777251:280-390	11		CCGTCTCTCACCCTCATCAC	AACGGCCATGGTGAGTTTT	60.678	60.368
MSTRG_25771_1_gene_MSTRG_25771:291-401	11		CATGAACGGTTCAACAGGAA	TCCTGTTGTGAGAGTGAGAGGA	59.541	60.026
rna38628_gene_LOC106777388:1101-1213	11		CATTGGTTCTCTCTCAGGTCG	aagaaaaagaaagcatgaATGAA	59.852	57.292
rna38712_gene_LOC106777174:1144-1254	11		GGATTTTCCCCGTtgagaac	GGAGTCACCGAGGCATAAGA	60.673	60.218
rna38803_gene_LOC106777637:70-182	11		GCaaccatattttctttttcatca	AAGGAGATTGTGGTGTGAAGG	59.42	59.051
rna38903_gene_LOC106777179:814-927	11	zinc-finger homeodomain protein 2	GCCAACGACACAGATTCTCA	TTGTGAGGGAGGAGGAACG	59.837	61.201
MSTRG_26369_1_gene_MSTRG_26369:1573-1689	11		GTTCCTTGTCTCTTGTTTATTCTTCC	taaaatgatgtaaACCAAAACCAAA	59.951	58.844
MSTRG_26472_2_gene_MSTRG_26472:995-1108	11		CACCCCTTTGTATTTATTATCTCACA	GGAATGTGCAGGTGTGTGTC	59.612	60.013
rna39152_gene_LOC106777844:739-849	11	histidine kinase 4	ACGGCCATTACTGAGTGGTG	TTCCATTGTCTTTATAACCCATCC	60.975	60.296
rna39222_gene_LOC106777392:27-143	11	nudix hydrolase 1	GAGAGGGACACTGCAACAGA	GAAAAACAACTACCGCCACC	58.968	59.476
MSTRG_26691_5_gene_MSTRG_26691:2010-2126		no similarity	GCtacaacagcagcaacaact	TTGCTGTTGCTGGATTTGTG	58.255	60.844
rna39800_gene_LOC106778266:505-621	unknown	glycine-rich RNA-binding protein 4, mitochondria	CATTAGGGTATCTTATGCAACTGA	ggATCACCAACCACCACC	57.466	59.564
rna39818_gene_LOC106778312:1-105			AATTCCCCAATTTCCCTTTC	tttctctctgttGTTGTTTTCTCTTC	59.114	59.537
MSTRG_26922_1_gene_MSTRG_26922:1781-1891			CCGAAATATTTTGTAGATGTCATAGA	ggttttcatgtttgttgaaattaa	57.871	57.286
rna40099_gene_LOC106778479:947-1066	nknown	B-box zinc finger protein 24	CCTCCAAGTCCTACATGTCACA	CCCAAATGAAATCCGTGTTC	60.028	60.17
rna40227_gene_LOC106778589:148-280			caATTCCGCAAATCGAAAAT	GCTTTCAACTGATCGATGTTACA	59.907	59.284
rna40538_gene_LOC106778757:53-175			ttcCAAAAGCCAccaatttc	ACTTGTGTAGTTTCGCCGGT	59.916	59.662
rna40548_gene_LOC106778761:425-547			TCTCAGCCTCTCGATTCCAT	CCTTGAACACCTCCAAAGCT	59.91	59.328
MSTRG_27547_2_gene_MSTRG_27547:15-127			CCTTCTTCACTCCACATAACTTCA	TGCCACCACAACTGTCTTGT	59.69	60.203
MSTRG_27579_2_gene_MSTRG_27579:1113-1226			AATGGAGCCTCAACACTCTGA	AGCCTGGGATGATTGACTTG	59.859	60.073
rna40693_gene_LOC106778861:504-617			CTTCAAGCCCATGCTGGAG	AGGTGGGGGAGAAGGTCAT	61.897	60.721
MSTRG_27626_1_gene_MSTRG_27626:2875-2985			CGAATTATAATGGAGGCTGACTg	gGGATTTCAAAAACTGGACG	59.997	59.406
rna40714_gene_LOC106778897:158-280	unknown	ATP-dependent zinc metalloprotease FTSH 11, chloroplastic/mitochondrial	TCAACTTCACACAATCCATTCC	ACGCTTGAAGTGTGGCCATA	59.836	61.631
rna41104_gene_LOC106779140:730-843			CGAGGATTTGGGCTCTGAT	TTGACTAATGAACGAAACTAAGACC	60.165	58.051
rna41324_gene_LOC106779250:490-603			AGAAGAGGGCAAGCAGCAT	TCAACCTGAGTAACGGAAACC	60.111	59.087
rna41443_gene_LOC106779368:94-207			GAGGAAAACGACAAGGTGGA	AACGGACATGTCTTTTCTCGA	60.088	59.726
MSTRG_28435_2_gene_MSTRG_28435:1732-1848			GGGATTCTGATTCTCCGGTT	AGGGATCTGTGGAACTGTCC	60.272	58.95
rna41836_gene_LOC106779608:1298-1411			aaaacaaaatagcaaGATTCATAGTGG	CAATACAAACCAACTCTCTCacca	60.179	60.436
rna41953_gene_LOC106779704:1227-1349			TTCTCCACAGTGTTGCAACA	tgCAACCTTCACCAACTTTG	58.839	59.734
rna42254_gene_LOC106779893:407-527			GGGTTTCAATTCTCTTGCCA	ACCATTGTTCACGTCGGTTT	60.051	60.277
rna42977_gene_LOC106780330:781-894			ACGTCATGTCGTTGACTCGA	GCAAAAGATTTGGCAAGGAG	60.319	59.823
rna42997_gene_LOC106780327:942-1060			GACAGTGTATTTGATTTTAAGTTTGGA	TGAATCTATTTATCCTTCATCACTCA	59.033	58.303
MSTRG_29398_1_gene_MSTRG_29398:23-143			GCACTTTCCACCTTCCCATA	TTTGGCTCTGTAAAATTAGGGTTC	59.933	59.912
rna43055_gene_LOC106780403:1337-1450			TCATTGCACAGGCTTTCTTG	TCGGGAACTAGAAAGAGTGTGA	59.988	58.98
rna43333_gene_LOC106780581:109-228			CACCACCCTACGTCACACAC	CCATCACCAACAAATCtagaaaca	59.915	60.269
rna43333_gene_LOC106780581:476-589			TTTGCCTATGCCTTTAACAACA	CAGAAAAAGCAGCTCCCG	59.661	59.667
rna43730_gene_LOC106752487:15-125			TGGATGTTGGTATCTCTCTAATTAtc	TCTTTTCACCCTATTGGTACACG	57.016	60.275
rna43754_gene_LOC106752432:471-581			TTATCTTGTCAAATCTTGCAGCTC	GCAACCATTTGATTAAGTTTGC	59.925	58.678
rna44021_gene_LOC106752752:317-433			GAACTCTCCATTTCATGCCC	ACGAGAAGCATGAGTGAGGC	59.488	60.564
rna44098_gene_LOC106752732:792-911	unknown	WRKY transcription factor 13	CAACCTCTGTTCAAAGACAACG	ATGCCCATGGATTCAGTCTC	59.813	59.893
rna44209_gene_LOC106752884:562-678			GTGGCGGAAGGTATGGTG	CCCTGAAGAACGATCTGCAT	59.918	60.218
rna44318_gene_LOC106752840:214-333			GGACCTTGTCCTAGaccacaa	GCAGGGATTAAGGAAGTGGA	59.051	59.126
rna44437_gene_LOC106752959:4-126	unknown	metacaspase-5	TAGAAAAACGCGCACGATAA	GATTCCGATCATCACTGCCT	59.488	60.042
rna44498_gene_LOC106752989:151-265			TTCTCTGCACTTCTTCCTACCTC	GCAGTGAAGAGAGAATAAGGCA	59.18	58.745
rna44513_gene_LOC106753007:2433-2555			GCACTTCACAGCGAGAGTTG	TCAACTAATacccaaaaccaaaca	59.776	59.695
rna44945_gene_LOC106753306:10-120			AAAACCCACTTGATTGCTGC	TTTAAAGAGAGGAGGCAAAATCA	60.118	59.403
rna44977_gene_LOC106753352:115-234			TTCAGTTTCAGAGACTTTTCCTCA	TGTTGCTGTTAGACCAAACCA	59.56	59.23
rna45046_gene_LOC106753367:266-376			TTGGAGAGACAATTTTTGGACA	TCTTGACAAGCTCTTTCACCC	59.587	59.463
rna45445_gene_LOC106753986:1250-1366			CTCACAATGCGGGGATTTT	GCACTCGAACTCCACACAAA	60.848	59.88
rna45672_gene_LOC106753866:585-701			TGATGAAGGGGTTACAAACAAG	AGCTTGGTGAACCCGTTTTT	58.994	60.884
rna45826_gene_LOC106753670:1338-1460	unknown	NAC domain-containing protein 100	TCAGATTTGGAATGCTTGCA	TGAAAAACTCATGGATCTGCA	60.343	59.262
MSTRG_31805_1_gene_MSTRG_31805:1934-2044			TTTGATCATCTTAATTTTCTCTTTGC	TGTCAACATAAAAGCAATGGC	59.275	58.69
rna46185_gene_LOC106754089:44-163			GAAGGACACATTTAAATGCAAGTTT	AGCTCCCCTAAGTTATGGGC	59.845	59.576
rna46186_gene_LOC106754156:873-989			TCAGTACTATTATGCACTTGGATTCA	agCACAAAATGTAATGCAGAATG	59.173	59.201
rna46286_gene_LOC106754253:36-152			CCCAACAAACGTTTACTTTCC	ATTTGTAAAAGTGCAGCCGC	58.526	60.272
rna46316_gene_LOC106754234:970-1086			GAAGAAAATCCGCAGCCC	TTGAAGAGGATGAAGGAGGG	60.691	59.209
rna46366_gene_LOC106754243:762-875			CAACCCTCTTCAACATGTCTCA	AAACAGAAACCCCTTTTCGG	60.149	60.324
rna46366_gene_LOC106754243:1130-1243			ACCCACAAATGTTGCGTTTT	CGTTTACCCACGCAAGATCT	60.27	60.132
rna46402_gene_LOC106754267:18-132			CTCCAACAGCCAAAGCCTAC	AAATTGCTGAGCATTGTGGTT	59.875	59.629
rna46626_gene_LOC106754453:791-904			GGGTTGCAGGAAGAACAAAA	GGAACTGAGAGACCATGAAAATT	60.088	58.637
rna46725_gene_LOC106754548:197-307			CAAACTCTTCCCCGTTCAAA	ttccctttctatGGATGAGTTGA	60.081	59.952
rna46753_gene_LOC106754553:1-115			TCTCAAATCAACAAAACCAACC	GACCAGTGAAGCAATGTGGA	58.973	59.682
rna47014_gene_LOC106754713:104-238		nuclear transcription factor Y subunit B-7-like	TGCAATACCACCACCACAAT	TGCAATAGGGAGAAAGCGAt	59.697	59.807
rna47304_gene_LOC106754960:1993-2103			CATCAATGAACTTCAAGCGAA	ATCTTGCATTGGCCTCCAC	58.906	61.032
rna47353_gene_LOC106755001:1669-1797		protein SPA1-RELATED 3	CGAGTGAGACTAGGGACTCATG	GAACTTTTTGAAAGAAAACTTCCG	58.965	59.711
MSTRG_32867_2_gene_MSTRG_32867:575-721		homeobox-leucine zipper protein ATHB-13-like	TCAAACATCCCTTCTctacctctc	GAGAAGGAAGAGGGAGGAGG	60.129	59.367
rna47595_gene_LOC106755189:263-376			AACTGAGAAAATTCAGAATGCATG	AGAAATTATGCTTAATGTCTCAATACC	59.672	57.608
MSTRG_33095_1_gene_MSTRG_33095:1-100			TCAGCAGTAAGAACCGACAAG	CAACATGAATGAGCCTCAAATC	58.173	59.574
rna47987_gene_LOC106755439:488-619			TGGGGTGGATAAGACAGCAT	AACAAGAAGGTTGAAGgggaa	60.34	59.963
